# Supplementary material for: Integration of multi-omics data revealed the orphan CpG islands and enhancer-dominated cis-regulatory network in glioma
Source: iScience. 2024 Sep 13;27(10):110946. doi: 10.1016/j.isci.2024.110946 (PMC11465130; doi:10.1016/j.isci.2024.110946)
Supplement: Table S1. The mean expression level of oCGIs, related to Figure 1 [file mmc2.csv]

Table S1 The mean expression level of oCGIs, related to Figure 1.
oCGI_location	GBM	LGG_Mutation	LGG_Wild	Cluster1	Cluster2
chr1:15614-16113	0.8875727	0.893217	0.8917404	0.892923	0.8897671
chr1:18576-19075	0.6903391	0.7288722	0.6968635	0.7295367	0.6910782
chr1:799271-799770	0.8133	0.9632343	0.8631753	0.9624567	0.8328028
chr1:799832-800331	0.5449953	0.8523855	0.6452006	0.8501652	0.5853143
chr1:802808-803307	0.6877172	0.8351384	0.7356404	0.8355336	0.7042216
chr1:812288-813008	0.6920839	0.7395027	0.7168919	0.7388957	0.7027134
chr1:813066-813565	0.6056953	0.8596012	0.7136742	0.8605425	0.6442554
chr1:833932-834543	0.6931859	0.8686951	0.7429677	0.869192	0.7097459
chr1:837285-837784	0.8628445	0.9313676	0.8757949	0.9318385	0.8660735
chr1:839184-839683	0.6824258	0.6999641	0.6413702	0.7007499	0.6634477
chr1:855174-855693	0.720616	0.8258595	0.686134	0.8253922	0.7051201
chr1:855808-856307	0.4231461	0.6552075	0.4746466	0.655578	0.4396026
chr1:856663-857162	0.4358461	0.3924434	0.454186	0.3907346	0.4475735
chr1:857406-857905	0.760725	0.7421951	0.7653472	0.738452	0.7701216
chr1:858922-859421	0.01767969	0.01913766	0.01921573	0.01911679	0.0183338
chr1:917568-918140	0.702791	0.8461726	0.7266419	0.8464944	0.7094522
chr1:919171-920164	0.2248331	0.2388971	0.2249713	0.2380789	0.2261826
chr1:933434-933933	0.4243281	0.593505	0.4343792	0.5958383	0.4209143
chr1:935978-936477	0.03943828	0.03268728	0.04720506	0.03219457	0.04374718
chr1:950720-951219	0.3876438	0.5510592	0.4122494	0.5519646	0.3931347
chr1:994247-995428	0.05756354	0.06097924	0.05316732	0.06082302	0.05595951
chr1:995803-996542	0.5512242	0.6531085	0.5587129	0.6533476	0.5519854
chr1:997018-997517	0.8117594	0.8766961	0.8267185	0.8770836	0.8160538
chr1:999348-1000136	0.2358498	0.4553838	0.2862025	0.4560544	0.2514914
chr1:1000605-1001104	0.9212695	0.9443973	0.9271208	0.9434899	0.9250054
chr1:1001722-1002316	0.5785199	0.7941989	0.6156949	0.7947712	0.5889148
chr1:1002413-1004508	0.6069788	0.7207623	0.5891921	0.7216667	0.5956904
chr1:1010387-1010886	0.4957094	0.694142	0.5116708	0.6930488	0.500731
chr1:1012275-1012774	0.8804844	0.846093	0.8681618	0.8474425	0.8734155
chr1:1013025-1013524	0.6167195	0.5563882	0.6031961	0.5560972	0.6127552
chr1:1014105-1014604	0.4996906	0.4433276	0.472536	0.4428288	0.4903512
chr1:1015141-1015695	0.02799297	0.05947537	0.04266096	0.05889796	0.03462852
chr1:1016219-1016718	0.5999047	0.7373554	0.5153079	0.7375931	0.5615235
chr1:1051644-1053275	0.3065202	0.3443948	0.3208296	0.3442814	0.3120035
chr1:1053649-1054148	0.9542086	0.965398	0.9588511	0.9653835	0.955966
chr1:1057432-1058906	0.4906662	0.5311024	0.482468	0.5310602	0.4865616
chr1:1061270-1061895	0.8122018	0.9240714	0.8480502	0.9242497	0.824741
chr1:1061986-1062485	0.9057523	0.9234426	0.908586	0.9240716	0.9054082
chr1:1062542-1063775	0.765882	0.830163	0.7928363	0.8278367	0.7803606
chr1:1064691-1065276	0.7789641	0.8823812	0.8257837	0.8810054	0.7992009
chr1:1065613-1066142	0.8120703	0.8916207	0.8307607	0.8912851	0.8190242
chr1:1066848-1067471	0.8618255	0.9181043	0.8823273	0.9176798	0.8701423
chr1:1069678-1070573	0.7530258	0.8379739	0.7864273	0.8369877	0.7672623
chr1:1079628-1080127	0.3996945	0.6523246	0.4411011	0.6519152	0.41303
chr1:1080360-1080859	0.9554164	0.9589242	0.9585404	0.9589514	0.9566042
chr1:1083391-1083890	0.974825	0.9749398	0.9747242	0.9750532	0.974565
chr1:1083896-1084721	0.4256855	0.5764973	0.478491	0.5737423	0.4501561
chr1:1086526-1087084	0.9574531	0.9676867	0.9635185	0.9674562	0.9602336
chr1:1091418-1091917	0.8430062	0.8667748	0.8330247	0.8676062	0.8368085
chr1:1092689-1093583	0.07984766	0.53218533	0.09168745	0.53751189	0.06617222
chr1:1093689-1094328	0.1491598	0.3858569	0.1845463	0.386356	0.1585515
chr1:1095356-1095985	0.922482	0.9347	0.9193264	0.9346123	0.9211007
chr1:1096466-1097518	0.7521171	0.8294909	0.7527999	0.828996	0.7518904
chr1:1097750-1098318	0.527409	0.6690019	0.5195393	0.6695978	0.5203286
chr1:1098649-1100805	0.8026867	0.8726947	0.7986783	0.872886	0.7993334
chr1:1101097-1101710	0.6312648	0.7873938	0.6656348	0.7857464	0.6458264
chr1:1102582-1103208	0.8937469	0.9136136	0.894759	0.9137262	0.8935826
chr1:1105924-1106423	0.6790484	0.7627081	0.7445899	0.7585614	0.7127479
chr1:1133767-1134266	0.869843	0.8857276	0.8689815	0.885813	0.8690223
chr1:1135241-1135740	0.59075	0.755852	0.5952927	0.758008	0.5854481
chr1:1136150-1136649	0.05200234	0.47314401	0.08927753	0.47624432	0.05377371
chr1:1136848-1137365	0.06542188	0.19099208	0.07458118	0.19097895	0.06691585
chr1:1142154-1143180	0.6360942	0.7521391	0.6243653	0.7532402	0.6269206
chr1:1143761-1144260	0.2245664	0.3977786	0.2948393	0.3970919	0.2519822
chr1:1144407-1144972	0.5756809	0.8363294	0.6790851	0.8394136	0.6081281
chr1:1145367-1146096	0.8100496	0.8911145	0.8175295	0.891062	0.8117525
chr1:1150159-1150664	0.6697746	0.77089	0.6596006	0.772759	0.6600709
chr1:1150685-1151184	0.6390344	0.7982155	0.6521517	0.8007849	0.6366404
chr1:1171701-1172200	0.6914031	0.8156257	0.7248388	0.815502	0.7032763
chr1:1173665-1174438	0.5693355	0.782772	0.5778062	0.7828183	0.5687786
chr1:1175119-1176099	0.5620469	0.765006	0.5398775	0.7663397	0.5464364
chr1:1176125-1176624	0.4486906	0.7364828	0.4772079	0.7370254	0.45417
chr1:1182167-1182906	0.1024388	0.669785	0.11056517	0.67679905	0.08184335
chr1:1183006-1183505	0.5148328	0.8020779	0.5774281	0.8041957	0.5315667
chr1:1209422-1210348	0.1406041	0.1206136	0.1314499	0.1202673	0.137813
chr1:1284988-1285500	0.02007617	0.02164059	0.02066096	0.0215613	0.0204419
chr1:1287008-1287507	0.697882	0.7774284	0.6842062	0.777979	0.689627
chr1:1297316-1297824	0.2315367	0.5537918	0.2427225	0.5588524	0.2205366
chr1:1306695-1307194	0.7447687	0.8490208	0.7772775	0.8521781	0.7503911
chr1:1307416-1307915	0.1671359	0.1429864	0.1406129	0.1433722	0.1557735
chr1:1311658-1312392	0.7608262	0.8296764	0.7373382	0.8301403	0.7488369
chr1:1312893-1313392	0.9315922	0.9301778	0.9443994	0.9304736	0.9364077
chr1:1342826-1343325	0.01981328	0.02230835	0.02024157	0.02223889	0.02007746
chr1:1343813-1344312	0.9193742	0.93695	0.9251826	0.9371764	0.9210406
chr1:1380370-1380869	0.8146669	0.8830464	0.8493719	0.8805904	0.8325538
chr1:1383840-1384339	0.754618	0.8841525	0.804241	0.8839991	0.7732115
chr1:1444165-1444664	0.6352133	0.7360345	0.6540455	0.7372683	0.638843
chr1:1444744-1445243	0.5247398	0.6012532	0.5472612	0.5994043	0.5362289
chr1:1476018-1476909	0.5643875	0.6860489	0.5520627	0.6872142	0.5547373
chr1:1525171-1525736	0.8745932	0.9231359	0.8891223	0.9223319	0.8812813
chr1:1537292-1537791	0.8772688	0.9328585	0.884382	0.9328048	0.8792991
chr1:1539672-1540171	0.6459578	0.8824411	0.7008629	0.8822022	0.6649127
chr1:1543577-1544076	0.9056063	0.8944096	0.8986416	0.8947381	0.9022817
chr1:1677479-1677978	0.02649687	0.03076222	0.02779888	0.03058136	0.02730469
chr1:1679981-1680480	0.8141289	0.8725007	0.8303101	0.8732963	0.8182812
chr1:1681670-1682169	0.8762359	0.9488056	0.886423	0.9487717	0.8791941
chr1:1711770-1712269	0.1233047	0.5765719	0.2213848	0.5770147	0.1549326
chr1:1712634-1713133	0.8233125	0.9053334	0.8180972	0.9056699	0.8189533
chr1:1713425-1713924	0.1824664	0.5106712	0.1355219	0.5152019	0.148073
chr1:1714788-1715287	0.7952109	0.8520529	0.7987382	0.8526405	0.7945
chr1:1825610-1826475	0.3839055	0.6529382	0.3901025	0.6539377	0.3795421
chr1:1830442-1830941	0.3763891	0.6526077	0.4170337	0.6536365	0.3862286
chr1:1832827-1833326	0.7362313	0.8201044	0.7557331	0.8199263	0.7431434
chr1:1837622-1838121	0.04901953	0.06156284	0.04825281	0.06120247	0.04914883
chr1:1839708-1840348	0.3570609	0.46077	0.3296247	0.4615764	0.3421162
chr1:1841063-1841562	0.6326766	0.7954545	0.5465331	0.7976937	0.5893678
chr1:1850832-1852852	0.5542482	0.6775566	0.5565022	0.678274	0.5515105
chr1:1935284-1935809	0.3053652	0.4910269	0.2846006	0.4927433	0.2899387
chr1:1936360-1936959	0.6431918	0.8634592	0.6875522	0.8635898	0.6573425
chr1:1963543-1964218	0.576023	0.7805984	0.5896376	0.7801331	0.5787547
chr1:1970704-1971203	0.8454547	0.9388783	0.8586933	0.9387617	0.8494535
chr1:1972525-1973024	0.7396086	0.8677484	0.7658404	0.8676933	0.7482676
chr1:1974410-1975189	0.7555832	0.8385539	0.7458434	0.8404375	0.7463739
chr1:1975873-1976875	0.09396609	0.10162299	0.09070551	0.10137333	0.0929346
chr1:1977864-1978363	0.4083148	0.5946652	0.3821815	0.5976191	0.3882791
chr1:1981565-1982073	0.517618	0.1962605	0.3621632	0.196548	0.4581508
chr1:1982183-1983281	0.2971377	0.5280748	0.291703	0.5302145	0.2864616
chr1:1983523-1984022	0.6532148	0.82382	0.6841893	0.8239165	0.6627697
chr1:1985249-1985748	0.938218	0.9376081	0.9302522	0.9377591	0.9346138
chr1:1985888-1986523	0.9249078	0.9644971	0.9278592	0.9647226	0.9249689
chr1:1986878-1987377	0.859975	0.8896587	0.8542511	0.890507	0.8554129
chr1:1988430-1989056	0.7050833	0.88787	0.7780367	0.8870328	0.7337254
chr1:1990529-1991769	0.7676509	0.8627321	0.7711454	0.8620282	0.7686639
chr1:1991981-1993758	0.7840956	0.8876488	0.8076303	0.8865221	0.7941271
chr1:1998795-1999781	0.855724	0.9100892	0.873179	0.9100966	0.8619823
chr1:2000211-2000927	0.8885542	0.9327076	0.9007863	0.9325124	0.8932073
chr1:2001400-2001899	0.6379445	0.7714463	0.6719213	0.7699636	0.6524535
chr1:2002471-2003898	0.7894542	0.8943103	0.8231585	0.8942296	0.8017214
chr1:2003971-2004884	0.6961648	0.7798846	0.6916987	0.7798534	0.6927858
chr1:2126228-2127024	0.03198568	0.03068279	0.03310487	0.0305772	0.03267856
chr1:2127254-2127753	0.6579828	0.6856216	0.6320444	0.6839981	0.6497124
chr1:2130329-2130828	0.6615164	0.8336695	0.6520202	0.8357389	0.6503808
chr1:2133480-2133979	0.8237992	0.8442359	0.8112157	0.8437928	0.819
chr1:2135107-2135837	0.6419605	0.7418462	0.6263292	0.7412961	0.6345993
chr1:2135966-2136465	0.06927734	0.14713267	0.07960169	0.1466916	0.07296784
chr1:2136594-2137913	0.5024413	0.6739432	0.4673933	0.6769292	0.4788985
chr1:2138191-2139905	0.7231109	0.8420049	0.7438872	0.8423235	0.7289536
chr1:2140300-2140799	0.7120023	0.8920368	0.7758129	0.8898221	0.7394951
chr1:2142283-2142782	0.8312227	0.8826182	0.8437253	0.8825052	0.8356965
chr1:2155477-2155976	0.6519766	0.8362732	0.6791573	0.8389446	0.6547934
chr1:2156143-2156642	0.7722109	0.8888575	0.8128826	0.8885917	0.78752
chr1:2242860-2243359	0.4531477	0.6137213	0.4344876	0.6150349	0.4398376
chr1:2244334-2244833	0.3618984	0.5104796	0.3670567	0.5084565	0.3651101
chr1:2246613-2247314	0.3684738	0.5358911	0.3899761	0.536044	0.3740236
chr1:2248468-2248967	0.9111852	0.9389823	0.913427	0.9386605	0.9122117
chr1:2249366-2251108	0.8610448	0.905437	0.8576729	0.9062254	0.857303
chr1:2251319-2252267	0.9269004	0.9486188	0.9262385	0.948534	0.9263773
chr1:2344029-2346336	0.4417514	0.4806265	0.4329035	0.4813632	0.4359236
chr1:2346764-2347263	0.7228477	0.7694239	0.7122871	0.7706449	0.7152387
chr1:2349302-2350445	0.5503247	0.7607814	0.5606428	0.7616595	0.5490142
chr1:2357387-2357886	0.3856273	0.2556071	0.3930326	0.2522915	0.3974676
chr1:2359208-2360322	0.7468962	0.912642	0.7828945	0.9134477	0.7572931
chr1:2361631-2362130	0.8511953	0.9209385	0.8605545	0.9208095	0.8540415
chr1:2362152-2362651	0.5730469	0.8586188	0.6507775	0.8574591	0.6023681
chr1:2363357-2363856	0.4720945	0.7235923	0.5021213	0.7224274	0.4821329
chr1:2364813-2366011	0.6389686	0.8523766	0.7035003	0.8532257	0.6603103
chr1:2368359-2368858	0.6842945	0.8629072	0.7658343	0.8639235	0.7130786
chr1:2370806-2371305	0.6943703	0.8214278	0.7084792	0.822466	0.6959054
chr1:2371596-2372302	0.832868	0.8782639	0.8510435	0.8782644	0.839609
chr1:2373604-2374103	0.5513297	0.8343682	0.6291287	0.8348394	0.5776261
chr1:2374598-2376367	0.2082079	0.3227556	0.2211977	0.324937	0.2073368
chr1:2377164-2377663	0.3884945	0.6703908	0.4262337	0.6716153	0.3966413
chr1:2377720-2378219	0.1764016	0.1188569	0.1761938	0.1165193	0.1818401
chr1:2378270-2378769	0.3668234	0.588712	0.3907427	0.5901585	0.3699005
chr1:2381048-2381547	0.4941984	0.5737833	0.487314	0.5749183	0.4876692
chr1:2382332-2383022	0.8197383	0.8789613	0.8234221	0.8792007	0.8197102
chr1:2383187-2383935	0.3213939	0.6124382	0.3564643	0.6147335	0.3262178
chr1:2385054-2385553	0.7398438	0.818642	0.7455174	0.8187836	0.7404655
chr1:2386200-2386699	0.867993	0.9135339	0.8805129	0.9136783	0.8720946
chr1:2386714-2387213	0.7281273	0.7608352	0.7315843	0.7616202	0.7274648
chr1:2387419-2388321	0.6707102	0.8604037	0.7163876	0.8612806	0.6845665
chr1:2389387-2389886	0.8206328	0.862882	0.835377	0.8633637	0.8250843
chr1:2390450-2392085	0.3830816	0.4341114	0.4059429	0.4324738	0.3947894
chr1:2396221-2396720	0.6115773	0.8237867	0.648627	0.823532	0.6235573
chr1:2437407-2438285	0.8430547	0.9297769	0.854125	0.9308328	0.844044
chr1:2439173-2439672	0.8230711	0.8720506	0.8225022	0.8734985	0.8191606
chr1:2458167-2458714	0.2221895	0.3495691	0.2428031	0.3507841	0.2261004
chr1:2458973-2459472	0.6202133	0.5756237	0.5611652	0.5735556	0.6003103
chr1:2462885-2463532	0.5540957	0.6215847	0.5209772	0.621551	0.5390541
chr1:2463622-2464121	0.3094227	0.265047	0.3023938	0.2624409	0.3122744
chr1:2466024-2466523	0.6899102	0.7277602	0.7207135	0.7267206	0.7040469
chr1:2466845-2467529	0.4734055	0.6078194	0.4859822	0.6088375	0.4742005
chr1:2469255-2469754	0.6935086	0.8420118	0.7312056	0.8423068	0.7059103
chr1:2470714-2471213	0.8689859	0.9043237	0.8754736	0.9052358	0.8692988
chr1:2471481-2472621	0.3548078	0.433839	0.3713084	0.433542	0.3607831
chr1:2472973-2473472	0.4899688	0.6642488	0.490741	0.6671651	0.4814735
chr1:2474288-2474787	0.6616672	0.6946234	0.6637225	0.6909264	0.6689366
chr1:2475710-2476209	0.5554875	0.5413758	0.5484854	0.5407383	0.554039
chr1:2476498-2476997	0.4108258	0.3858702	0.4029747	0.3837295	0.4120843
chr1:2480180-2480679	0.118718	0.4457117	0.1204444	0.4482319	0.1085068
chr1:2509021-2509520	0.6025438	0.7125546	0.6140118	0.7139459	0.6026242
chr1:2516150-2516649	0.7404727	0.813402	0.7475118	0.8167462	0.7356857
chr1:2706709-2707409	0.8091312	0.8114704	0.8132247	0.8099989	0.8135958
chr1:2713675-2714174	0.3442641	0.5069842	0.4138191	0.5051552	0.3737488
chr1:2716626-2717441	0.8684719	0.9056852	0.8856545	0.9048485	0.8765436
chr1:2717503-2718002	0.6371242	0.706447	0.6433034	0.7054744	0.6402535
chr1:2718491-2718990	0.4379664	0.6446035	0.4507483	0.6434269	0.4416638
chr1:2719613-2720335	0.7458508	0.8507199	0.8021028	0.8477986	0.7729403
chr1:2720580-2721079	0.2867547	0.5228259	0.3388955	0.5207244	0.3081038
chr1:2722075-2723465	0.5698953	0.7424148	0.6073933	0.7400418	0.5868358
chr1:2724575-2725379	0.7169906	0.8140044	0.7355787	0.8127594	0.7253028
chr1:2725572-2726071	0.6995617	0.8273798	0.7513803	0.8249793	0.7233777
chr1:2727694-2728193	0.5463672	0.7802968	0.5953927	0.7790998	0.564735
chr1:2732115-2732614	0.5764492	0.7351606	0.6157904	0.7330437	0.5939322
chr1:2733240-2733739	0.8248781	0.9468496	0.8752994	0.9453657	0.8464772
chr1:2736429-2737107	0.9418164	0.9502198	0.9524244	0.9501401	0.9462426
chr1:2738495-2738994	0.05852578	0.16037456	0.04885393	0.16230173	0.04890751
chr1:2739272-2739771	0.8454633	0.8857857	0.8623455	0.8839053	0.8553354
chr1:2750155-2750654	0.6802477	0.859262	0.7888899	0.855727	0.7290023
chr1:2764418-2764917	0.3673312	0.6826342	0.5074275	0.6753867	0.4337284
chr1:2766295-2766794	0.9724883	0.9763561	0.9729753	0.9763415	0.9726469
chr1:2771876-2772460	0.663748	0.7913641	0.7081194	0.7882951	0.6857271
chr1:2776721-2777753	0.7059545	0.8448942	0.7710337	0.8420624	0.7359225
chr1:2778590-2779309	0.6633336	0.8054662	0.6975702	0.8033646	0.678966
chr1:2779312-2779811	0.8770367	0.9191737	0.8977404	0.9184552	0.8862624
chr1:2780144-2780643	0.183225	0.5597738	0.3370685	0.5581896	0.2434479
chr1:2782448-2783348	0.6867198	0.7864357	0.7100339	0.7855955	0.6961863
chr1:2788651-2789337	0.7769715	0.8251877	0.8070545	0.8251849	0.7886413
chr1:2789645-2790144	0.7564797	0.8091596	0.7944837	0.8063477	0.7767167
chr1:2792453-2792992	0.4469449	0.7357426	0.4543003	0.737517	0.441221
chr1:2793405-2794176	0.8463012	0.9068128	0.8664045	0.9065693	0.8540277
chr1:2795942-2796939	0.6651299	0.8477035	0.7448656	0.8459397	0.6983719
chr1:2798029-2798528	0.6553547	0.7789603	0.7050045	0.7787269	0.674223
chr1:2799103-2800442	0.552035	0.8288073	0.6013635	0.8279788	0.5690243
chr1:2800834-2801398	0.9115148	0.9396114	0.9187421	0.9391728	0.9148411
chr1:2802358-2802857	0.6338398	0.7636411	0.656864	0.7611514	0.6457568
chr1:2808629-2809128	0.6780898	0.8646227	0.7217421	0.8625607	0.6967472
chr1:2811160-2811659	0.8097367	0.9020729	0.8603978	0.9010441	0.8311272
chr1:2819742-2821323	0.7339975	0.8457897	0.7887979	0.8441074	0.7579948
chr1:2821761-2822260	0.755682	0.8310131	0.7890034	0.8286619	0.772661
chr1:2822455-2823149	0.3756664	0.6309782	0.3645676	0.6299138	0.3682581
chr1:2823610-2824176	0.7834383	0.8699754	0.8356666	0.8676244	0.8081065
chr1:2824938-2825437	0.4226016	0.6092963	0.5089219	0.6052595	0.4628392
chr1:2826783-2828541	0.8193279	0.8878994	0.846659	0.8871235	0.8309355
chr1:2829449-2829948	0.7813227	0.9078165	0.8381837	0.9080494	0.8022631
chr1:2833392-2834356	0.8624812	0.9278913	0.8904378	0.9271695	0.8743066
chr1:2835572-2836071	0.4302242	0.6726882	0.5030101	0.6706354	0.4599869
chr1:2836313-2836891	0.8571855	0.8820445	0.8600295	0.8822323	0.8575499
chr1:2837267-2837766	0.8082234	0.912588	0.8649624	0.9119521	0.8311805
chr1:2838554-2839495	0.6149116	0.8362113	0.6648394	0.8372912	0.6295644
chr1:2839926-2840556	0.6656659	0.7781738	0.7307545	0.7756626	0.6955245
chr1:2842422-2842921	0.640418	0.8618829	0.7116433	0.8607836	0.6681101
chr1:2843917-2844416	0.7144125	0.8242712	0.7599921	0.8223073	0.7351286
chr1:2844620-2845762	0.7726809	0.8464233	0.7725618	0.8458135	0.7724058
chr1:2846585-2848074	0.7761461	0.8776501	0.8102973	0.8769429	0.7898543
chr1:2848176-2848675	0.6306336	0.7829712	0.7221399	0.7795268	0.672557
chr1:2849431-2849930	0.4031125	0.6542137	0.5153393	0.6488217	0.4555423
chr1:2849990-2851199	0.8144323	0.8959067	0.8442444	0.8946014	0.8278408
chr1:2851251-2851750	0.5491969	0.7218286	0.6373989	0.7176483	0.5907577
chr1:2853111-2853610	0.8644718	0.8707678	0.8883045	0.868377	0.8788577
chr1:2859486-2859985	0.8625781	0.8965209	0.8658966	0.8964817	0.8634019
chr1:2862847-2863394	0.7466	0.8786294	0.8113478	0.8763023	0.7755995
chr1:2863550-2864063	0.6264414	0.8497857	0.7005065	0.8509642	0.6509536
chr1:2866416-2866915	0.61325	0.7772318	0.5854933	0.7796411	0.5939915
chr1:2876096-2876971	0.6288352	0.7632604	0.7199955	0.7601712	0.6702751
chr1:2878204-2879061	0.797107	0.8643551	0.8564669	0.8609302	0.8271592
chr1:2883455-2883954	0.4770281	0.5461328	0.4644	0.5463836	0.469977
chr1:2884834-2885492	0.4456998	0.5769707	0.466184	0.5765736	0.4525487
chr1:2886403-2887328	0.801047	0.8704688	0.8235172	0.8699064	0.8102015
chr1:2888171-2888670	0.8253977	0.8507435	0.8254073	0.8500258	0.8262904
chr1:2890118-2891084	0.3115902	0.5098857	0.3499469	0.5108475	0.3220647
chr1:2896336-2897082	0.8288047	0.8974224	0.8465666	0.8970794	0.83559
chr1:2899013-2900411	0.4314847	0.4972364	0.4130936	0.4961447	0.4246412
chr1:2904344-2904843	0.5379219	0.755107	0.5656225	0.7548338	0.5459371
chr1:2918275-2918972	0.8724315	0.9089835	0.9084588	0.9084709	0.8877734
chr1:2920352-2920851	0.7008227	0.7883394	0.6926404	0.7889365	0.6946249
chr1:2922318-2922817	0.4425812	0.6510926	0.5595146	0.6463574	0.4965286
chr1:2925489-2925988	0.8190812	0.8810858	0.876168	0.8814225	0.8411298
chr1:2927894-2929842	0.3985587	0.5139898	0.4046269	0.5136528	0.3995673
chr1:2930064-2930563	0.8742	0.8856486	0.8725348	0.886641	0.8714023
chr1:2931306-2931805	0.7100133	0.7397478	0.6982635	0.7414125	0.70138
chr1:2934246-2934745	0.5800609	0.7444848	0.6322758	0.742179	0.6031749
chr1:2936026-2936559	0.9121273	0.9432285	0.9380331	0.9424725	0.9238052
chr1:2943640-2944139	0.7204453	0.8783716	0.7797528	0.8770857	0.7447056
chr1:2946476-2947179	0.7288457	0.8049667	0.7575924	0.8032722	0.7426496
chr1:2947444-2948039	0.4372883	0.6751647	0.4393433	0.6749213	0.4341425
chr1:2948213-2948760	0.7390004	0.912314	0.7920441	0.9128478	0.7568945
chr1:2949382-2949921	0.9001965	0.9587969	0.9335846	0.9593118	0.912068
chr1:2953857-2954677	0.5899721	0.7583293	0.6325577	0.7559129	0.6091989
chr1:2976526-2977025	0.5486008	0.7401668	0.5868781	0.7396975	0.5618894
chr1:2977610-2978109	0.5951609	0.8055529	0.6330685	0.8056936	0.6067817
chr1:2979060-2981185	0.7466605	0.7380025	0.6792372	0.7388991	0.7169461
chr1:2982341-2983304	0.6812051	0.7896531	0.6775034	0.7903883	0.6762237
chr1:2983675-2984174	0.8918008	0.8933731	0.8428062	0.894223	0.8696833
chr1:3369859-3370358	0.7985594	0.8737208	0.8191185	0.8751883	0.8029481
chr1:3399009-3399566	0.6212664	0.7813661	0.6596963	0.7809731	0.6350647
chr1:3400161-3401028	0.6364161	0.788707	0.6345277	0.7900877	0.6301419
chr1:3401356-3401996	0.8864341	0.9522865	0.917135	0.9518951	0.8987697
chr1:3528104-3528715	0.1195471	0.283533	0.1270734	0.2853493	0.1161587
chr1:3528857-3529356	0.7291336	0.8442636	0.7551938	0.8443346	0.7377256
chr1:3531879-3532378	0.7177938	0.8233849	0.7478596	0.8244898	0.7262728
chr1:3532732-3533276	0.8724957	0.9114471	0.9026267	0.9114624	0.884325
chr1:3535621-3536120	0.0224375	0.02296771	0.02295618	0.02296012	0.02265869
chr1:3566858-3568970	0.2919057	0.2872546	0.2280332	0.2880053	0.2638772
chr1:3664271-3664928	0.7893388	0.9409436	0.8107093	0.9417858	0.7938198
chr1:3688508-3689169	0.04597812	0.34280229	0.05359625	0.34511222	0.03919499
chr1:3693050-3693549	0.8865828	0.9311853	0.8743573	0.9316059	0.8798371
chr1:4059410-4059909	0.3579953	0.7207847	0.5217079	0.7179581	0.4249624
chr1:4068219-4068789	0.8104341	0.8881352	0.8327043	0.8875473	0.8193982
chr1:4086931-4087924	0.6337838	0.7740671	0.6825187	0.7729649	0.6536084
chr1:4093349-4093848	0.3570672	0.594868	0.3942938	0.5936856	0.3704045
chr1:4119373-4119872	0.8698938	0.9008047	0.8917708	0.8997328	0.8804925
chr1:4121569-4122068	0.7083969	0.8605148	0.7630461	0.8587875	0.7316592
chr1:4161245-4161744	0.396682	0.6115555	0.473036	0.6099362	0.4276296
chr1:4171343-4171842	0.4066594	0.7160706	0.6081708	0.7094247	0.497685
chr1:4187586-4188085	0.7679438	0.8792222	0.823291	0.877602	0.792061
chr1:4188446-4188958	0.9756938	0.9800682	0.9799537	0.9797985	0.9779043
chr1:4190929-4191612	0.6732469	0.8450695	0.7521076	0.8431857	0.7065532
chr1:4192566-4193440	0.6857994	0.824804	0.725335	0.8229311	0.7032698
chr1:4193555-4194130	0.6287473	0.8159022	0.683702	0.8152388	0.6494565
chr1:4194161-4194660	0.3572523	0.7132373	0.5322921	0.7125552	0.4250028
chr1:4195318-4195817	0.411343	0.6854875	0.5578039	0.6850057	0.4683082
chr1:4207567-4208066	0.7012188	0.8672635	0.7057646	0.8663754	0.7016885
chr1:4218865-4219364	0.8560453	0.8951799	0.8736989	0.8941814	0.8645854
chr1:4220277-4220776	0.4915312	0.6590292	0.5928983	0.654424	0.5394974
chr1:4221137-4221864	0.7784686	0.874107	0.8200067	0.8718231	0.7983715
chr1:4222060-4222559	0.7467047	0.8326056	0.772582	0.8307498	0.7594329
chr1:4230509-4231468	0.7827523	0.9007379	0.8345266	0.9000731	0.8034341
chr1:4390201-4390700	0.4380695	0.5539708	0.5019051	0.5480881	0.4737514
chr1:4467800-4468337	0.8488	0.915237	0.8612292	0.9162238	0.8508695
chr1:4470705-4471204	0.7563813	0.8620787	0.8394287	0.8609463	0.79125
chr1:4471301-4472006	0.8328263	0.8746206	0.8562612	0.8739267	0.8431528
chr1:4485231-4485877	0.8608152	0.9124946	0.8620455	0.9108449	0.8634955
chr1:4542453-4543017	0.7213855	0.881409	0.80125	0.8780483	0.7581411
chr1:4566953-4567452	0.6401359	0.8678723	0.6885045	0.8670511	0.657631
chr1:4577069-4577613	0.6401637	0.8406493	0.6961801	0.8386995	0.6635119
chr1:4659437-4660813	0.5853133	0.7951302	0.6817391	0.7928275	0.626042
chr1:4661168-4661667	0.6312117	0.8468329	0.7335213	0.8434953	0.6762577
chr1:4661897-4662396	0.5155484	0.8192569	0.6319326	0.8155407	0.5655408
chr1:4674343-4674842	0.7224492	0.8623592	0.744418	0.8625256	0.728685
chr1:4697668-4698664	0.6271708	0.8208896	0.6696607	0.8207802	0.641495
chr1:4711168-4711667	0.7403883	0.8499011	0.8058287	0.8511278	0.763343
chr1:4712513-4713012	0.2210258	0.3271626	0.1968315	0.3311393	0.201362
chr1:4856236-4856735	0.5116648	0.8387483	0.6242371	0.8385653	0.5529075
chr1:4856745-4857244	0.6220031	0.8580186	0.7188522	0.8575954	0.658843
chr1:4992321-4992820	0.6222117	0.8624256	0.7073618	0.860534	0.6568765
chr1:5024401-5024900	0.7797547	0.9057701	0.8471635	0.9039696	0.8089777
chr1:5036817-5037345	0.8660508	0.9381741	0.9016548	0.9371264	0.8815654
chr1:5080197-5080696	0.7966719	0.8806065	0.8601388	0.8798427	0.8230669
chr1:5159282-5159781	0.3524867	0.2841556	0.3892478	0.2775099	0.3817664
chr1:5179806-5180305	0.5811953	0.8317653	0.6484747	0.8300277	0.6079059
chr1:5220485-5220984	0.9626602	0.9760096	0.9591421	0.976412	0.9601744
chr1:5221106-5221605	0.1353367	0.350418	0.2075185	0.3492894	0.163604
chr1:5295495-5295994	0.6257453	0.8215863	0.6827242	0.8219686	0.6451486
chr1:5327968-5328467	0.63395	0.8221572	0.7294461	0.8171453	0.6798474
chr1:5334179-5334678	0.8210437	0.9053658	0.8656899	0.9042553	0.8402268
chr1:5356220-5356719	0.4798617	0.7784885	0.5083197	0.7775785	0.4878749
chr1:5357393-5357892	0.2969688	0.3750617	0.3124837	0.3727535	0.3063739
chr1:5411509-5412008	0.5179727	0.7417367	0.598064	0.7386207	0.5531606
chr1:5477575-5478074	0.06135547	0.08989613	0.09293202	0.08888111	0.07594343
chr1:5483532-5484031	0.8610375	0.9214698	0.8877421	0.9221415	0.8697838
chr1:5490056-5490555	0.6478867	0.7446102	0.6929753	0.7439363	0.6661915
chr1:5508490-5508989	0.7472062	0.8701312	0.7853938	0.869622	0.7618223
chr1:5526433-5526932	0.4636125	0.8049026	0.6047899	0.8064332	0.5132826
chr1:5539707-5541198	0.8462993	0.8920527	0.8533805	0.8919665	0.8485627
chr1:5561698-5562243	0.8206352	0.8679747	0.8337757	0.8682614	0.8246917
chr1:5568492-5568991	0.7451164	0.8420102	0.7906331	0.841004	0.7642289
chr1:5569547-5570046	0.8411992	0.910594	0.902064	0.9069681	0.8722221
chr1:5574637-5575136	0.1003914	0.1521108	0.1061803	0.1518527	0.1023298
chr1:5585896-5586605	0.378323	0.7251066	0.4270775	0.7263346	0.3898474
chr1:5728731-5729230	0.2986766	0.3091214	0.3430416	0.307322	0.3204394
chr1:5732097-5732596	0.3181383	0.3166536	0.3738826	0.3152393	0.3441477
chr1:5743635-5744134	0.5357703	0.7014797	0.600586	0.7016068	0.5594993
chr1:5770796-5771295	0.4719117	0.6865794	0.6216258	0.6780098	0.5467315
chr1:5771806-5772633	0.9659555	0.9701537	0.9612743	0.9701271	0.9639713
chr1:5773083-5773582	0.7718141	0.9139254	0.8523404	0.9123052	0.8058732
chr1:5774008-5774507	0.8264508	0.8988835	0.8729438	0.8982052	0.845807
chr1:5777580-5778079	0.4533391	0.6995327	0.5267646	0.7004481	0.4776552
chr1:5778912-5779631	0.6474872	0.8616329	0.6619236	0.8617503	0.6492746
chr1:5790220-5790719	0.7592031	0.9218359	0.8490337	0.9202956	0.7966127
chr1:5793510-5794095	0.6559555	0.837292	0.7192559	0.8368027	0.6799299
chr1:5805042-5805541	0.1246578	0.1239914	0.1342404	0.1220668	0.1323338
chr1:5809095-5809594	0.8327328	0.8952764	0.8663528	0.895032	0.8460709
chr1:5811762-5812261	0.7353063	0.8750844	0.8078219	0.8751648	0.7628284
chr1:5812630-5813129	0.5526016	0.8191915	0.6520197	0.8144128	0.5982223
chr1:5817070-5817679	0.8434977	0.9308538	0.876984	0.9313456	0.854914
chr1:5825427-5825926	0.10001016	0.08832868	0.10909831	0.08665333	0.10721244
chr1:5829089-5829588	0.5373852	0.8793263	0.5851056	0.8777406	0.5539183
chr1:5870146-5870662	0.94105	0.9502331	0.951861	0.9504008	0.9450759
chr1:5891270-5891769	0.5424203	0.7012819	0.5946129	0.7004636	0.5628012
chr1:5893335-5894155	0.8292121	0.8855925	0.8443649	0.8848774	0.8358445
chr1:5894643-5895304	0.7302895	0.9092158	0.7965076	0.9092498	0.7545332
chr1:5896210-5896901	0.599093	0.8543034	0.6882112	0.8538024	0.6324901
chr1:5907151-5907756	0.3799161	0.6950862	0.3582341	0.6971844	0.3609484
chr1:5917142-5918163	0.6721166	0.6988977	0.6582965	0.6980311	0.6674868
chr1:5918211-5919403	0.9081236	0.9369444	0.9154541	0.9370671	0.910412
chr1:5919452-5920762	0.9478492	0.9509097	0.9454428	0.9510435	0.9465319
chr1:6240204-6240756	0.07175573	0.13012394	0.07913464	0.12952313	0.07488521
chr1:6262369-6262868	0.4424148	0.6117016	0.4874466	0.6081142	0.464873
chr1:6300919-6301648	0.7285312	0.7887315	0.7118862	0.7902746	0.7175119
chr1:6302022-6302521	0.1314234	0.5591984	0.1257747	0.5619448	0.1158077
chr1:6305959-6306518	0.1029125	0.08926185	0.09683427	0.08920136	0.10074413
chr1:6306599-6307098	0.02186719	0.02169576	0.02058427	0.02168765	0.02134977
chr1:6457548-6458047	0.5930555	0.8019031	0.6640146	0.7994865	0.6233779
chr1:6464594-6465093	0.3415398	0.705089	0.2792809	0.7102074	0.2989662
chr1:6580274-6580773	0.394843	0.5316101	0.3967028	0.5286586	0.3986636
chr1:6762349-6762848	0.9487914	0.9474312	0.9463006	0.947502	0.9476415
chr1:6779915-6780414	0.1681883	0.3899197	0.1687843	0.3930751	0.1582737
chr1:6830721-6831220	0.2494977	0.7457118	0.261627	0.7478144	0.2412493
chr1:6831468-6831967	0.3667461	0.8175286	0.4293045	0.8196648	0.3803582
chr1:6840874-6841373	0.8851234	0.9163495	0.8995674	0.9164683	0.8903465
chr1:7841908-7842617	0.7381605	0.8436149	0.7632565	0.846873	0.7404712
chr1:7913766-7914265	0.8636508	0.9328819	0.9012933	0.9330377	0.8777831
chr1:7962596-7963098	0.1967293	0.6079123	0.1842949	0.6133653	0.1734437
chr1:8004078-8004577	0.8354898	0.9242334	0.8910534	0.9230941	0.8592063
chr1:8004857-8005356	0.7432898	0.8885334	0.8118084	0.8902202	0.7659847
chr1:8013723-8014898	0.1143875	0.45473591	0.09998998	0.45757975	0.09657281
chr1:8015234-8015733	0.7488797	0.8360157	0.7930742	0.8365523	0.7646892
chr1:8016573-8017072	0.8733922	0.8803853	0.9014691	0.8806504	0.8844885
chr1:8052161-8052660	0.9329	0.9342805	0.9351225	0.9345995	0.9331962
chr1:8209536-8210035	0.8090445	0.903618	0.8613916	0.9033993	0.829557
chr1:8213727-8214226	0.9513484	0.9536655	0.9521348	0.9535969	0.9517638
chr1:8226946-8227445	0.7627719	0.8377779	0.7873567	0.8385191	0.7702265
chr1:8275442-8275941	0.4432281	0.5847878	0.4878382	0.582418	0.4637155
chr1:8276829-8277994	0.1916697	0.4723626	0.1850518	0.474389	0.1797802
chr1:8290984-8291483	0.9182422	0.9229411	0.9238657	0.923219	0.9199754
chr1:8292327-8292905	0.7580172	0.8781796	0.7664593	0.8787987	0.7581109
chr1:8298366-8298865	0.5441891	0.8806345	0.6840337	0.8799132	0.5976751
chr1:8328610-8329109	0.862775	0.8937722	0.8886494	0.8937174	0.8731085
chr1:8334405-8334904	0.3985547	0.3765102	0.3660225	0.3747378	0.3887455
chr1:8343324-8343823	0.7605297	0.8694984	0.803064	0.8718342	0.7718146
chr1:8354062-8354561	0.6837398	0.9036421	0.7338753	0.9041432	0.6996061
chr1:8361033-8361532	0.7077305	0.7205728	0.7016167	0.7204017	0.70526
chr1:8362162-8362903	0.3698531	0.3212118	0.3818869	0.3148157	0.3879565
chr1:8374684-8375183	0.7569578	0.853398	0.7253191	0.8543084	0.7401958
chr1:8375965-8376464	0.846032	0.8492459	0.8383303	0.8493496	0.8425563
chr1:8407640-8408139	0.7587312	0.8509832	0.7673258	0.8519384	0.7587737
chr1:8408347-8409313	0.3354	0.500987	0.3313279	0.5013814	0.329839
chr1:8410823-8411322	0.6723602	0.7431551	0.6262528	0.7444854	0.6492357
chr1:8411907-8412406	0.7689555	0.8327796	0.7351556	0.8341817	0.7509678
chr1:8877922-8878475	0.02948633	0.02931733	0.02914354	0.0293108	0.02935869
chr1:8908543-8909042	0.3641297	0.2982682	0.3792635	0.2938009	0.3801843
chr1:8940209-8940708	0.3732828	0.75863	0.4725803	0.7607848	0.4034397
chr1:8959883-8960382	0.771707	0.9256971	0.8441848	0.9276631	0.7953613
chr1:8978326-8978825	0.8156453	0.8827904	0.789182	0.8845678	0.7999474
chr1:9046756-9047255	0.8777016	0.9158648	0.9084433	0.9171035	0.8874749
chr1:9048041-9048540	0.03966563	0.03917706	0.04298764	0.03897951	0.0414385
chr1:9049845-9050344	0.7083352	0.8807954	0.7401034	0.8805354	0.7188648
chr1:9130325-9131134	0.5729643	0.5894466	0.5519199	0.5858379	0.570723
chr1:9131371-9132444	0.9224896	0.9313076	0.9136712	0.9317579	0.9177833
chr1:9144783-9145282	0.5403633	0.8045501	0.6035011	0.8065472	0.5579864
chr1:9189256-9189922	0.1555473	0.2227937	0.1331428	0.2226067	0.1452786
chr1:9202193-9202692	0.1361086	0.3842779	0.1180635	0.3886164	0.1156589
chr1:9256420-9257113	0.06183021	0.06637589	0.05295393	0.06657778	0.05765211
chr1:9259624-9260123	0.8143906	0.8863145	0.8339848	0.8871467	0.8196448
chr1:9262260-9262759	0.1643836	0.2035673	0.1782343	0.2034136	0.1697275
chr1:9291843-9292342	0.4356953	0.6063372	0.4581725	0.6056442	0.4432002
chr1:9294222-9294819	0.09617031	0.16217618	0.07942163	0.16372346	0.08499049
chr1:9339129-9339931	0.7309945	0.8788598	0.7729857	0.8799483	0.7436935
chr1:9340165-9340831	0.1402659	0.3034197	0.1486564	0.3047102	0.1382539
chr1:9341767-9342266	0.8561859	0.9042216	0.8476775	0.9036043	0.8529023
chr1:9349822-9350321	0.4534164	0.7990627	0.5272421	0.8033698	0.4695833
chr1:9352154-9352911	0.1858323	0.2889574	0.1633712	0.2907674	0.171069
chr1:9431343-9431842	0.7578234	0.9165143	0.7773191	0.9176678	0.7607962
chr1:9436796-9437295	0.7822492	0.9454188	0.8424376	0.9463127	0.8026345
chr1:9438001-9438500	0.7001625	0.8792163	0.7608455	0.8777238	0.7249937
chr1:9448409-9448908	0.2919094	0.205006	0.3033697	0.2006607	0.306592
chr1:9459953-9460452	0.3719477	0.70461	0.4279904	0.7061835	0.3861256
chr1:9460579-9461078	0.7236727	0.8859909	0.7428635	0.8884135	0.7240369
chr1:9466077-9466576	0.7355789	0.8986702	0.7993994	0.8982396	0.7600016
chr1:9470715-9471214	0.7992922	0.9206031	0.8710573	0.9221836	0.8239953
chr1:9486529-9487187	0.4981977	0.8196759	0.5473761	0.8218985	0.5084832
chr1:9488879-9489496	0.04722422	0.04877531	0.04631264	0.04868111	0.04699331
chr1:9498332-9498831	0.1728391	0.3727642	0.1747433	0.370648	0.173904
chr1:9509170-9509669	0.5715492	0.7518349	0.5466685	0.7549914	0.5517657
chr1:9513729-9514228	0.8123766	0.9286244	0.8577433	0.9282301	0.8298993
chr1:9515196-9515695	0.9844641	0.9862201	0.9847831	0.9862744	0.984461
chr1:9526922-9527456	0.637591	0.9646923	0.6474963	0.9651316	0.6347518
chr1:9551147-9551646	0.0764375	0.09032369	0.07378539	0.09093136	0.07391315
chr1:9554862-9555939	0.233307	0.3393677	0.2231002	0.3411708	0.223622
chr1:9675309-9675808	0.6212898	0.7467597	0.5906331	0.747407	0.6048932
chr1:9677423-9677922	0.8552617	0.8903737	0.8758388	0.8906243	0.8627237
chr1:9683089-9683588	0.9281563	0.9338909	0.9247034	0.9342732	0.9258789
chr1:9686272-9686771	0.6298961	0.8132	0.6638534	0.8145146	0.638143
chr1:9686813-9687312	0.2597164	0.1793256	0.1698747	0.1810777	0.2203552
chr1:9687629-9688128	0.6711398	0.8478212	0.706964	0.8474432	0.6835094
chr1:9689552-9690051	0.7605289	0.8579444	0.7783702	0.860339	0.7616012
chr1:9711147-9711646	0.6564883	0.8038435	0.6643213	0.8064364	0.6520638
chr1:9885658-9886208	0.09247812	0.19445175	0.116	0.19378123	0.10166643
chr1:9887685-9888232	0.8946387	0.926689	0.8888073	0.9280122	0.8890843
chr1:9895548-9896047	0.291475	0.2262929	0.2809444	0.2228033	0.294934
chr1:9896058-9896557	0.4181484	0.4927506	0.432341	0.4878195	0.4320538
chr1:9902188-9902687	0.3881898	0.7000445	0.4694337	0.6967241	0.4225939
chr1:9970402-9971363	0.04772828	0.06086075	0.04327404	0.06079965	0.04573667
chr1:9973499-9973998	0.9218391	0.92473	0.9273348	0.9250604	0.9234531
chr1:9982302-9982801	0.4226359	0.8637488	0.5381702	0.8639742	0.4621984
chr1:10270188-10270769	0.02821927	0.02844834	0.02775112	0.02840243	0.02810665
chr1:10484648-10485147	0.9240375	0.9332648	0.9241444	0.9333894	0.9236721
chr1:10487702-10488529	0.2477139	0.1829386	0.2337764	0.1805736	0.2476034
chr1:10532587-10533134	0.09314453	0.13619763	0.0851985	0.13579502	0.08978138
chr1:10692184-10693047	0.7326676	0.8204676	0.772043	0.8199609	0.7484349
chr1:10694061-10694560	0.8300914	0.8926105	0.8412725	0.8933454	0.8321918
chr1:10695435-10696314	0.8031216	0.8984241	0.8240519	0.8987397	0.8094774
chr1:10856840-10857358	0.1304766	0.1160661	0.1288236	0.1148717	0.1323275
chr1:10859373-10859872	0.9123492	0.9149566	0.9053725	0.9155533	0.9082505
chr1:10874064-10874563	0.7990836	0.9325294	0.798618	0.9310049	0.7992817
chr1:10875271-10875770	0.8145719	0.9016448	0.8284399	0.9024727	0.817157
chr1:10887624-10888123	0.579868	0.9055057	0.6239343	0.906379	0.5905049
chr1:10888315-10888814	0.8243953	0.9219173	0.8215545	0.922447	0.8203697
chr1:10895266-10896591	0.1624158	0.1730717	0.1823603	0.1711772	0.1741516
chr1:10897938-10898437	0.9024367	0.9024157	0.8877758	0.9027323	0.8957092
chr1:10917093-10917699	0.8867294	0.941236	0.9009524	0.9408487	0.8923851
chr1:10920535-10921034	0.8661273	0.9008506	0.8620152	0.9017973	0.861957
chr1:10924332-10924831	0.4327813	0.7323377	0.4512236	0.7350338	0.4297352
chr1:10949693-10950192	0.9355172	0.9300885	0.9307303	0.9305232	0.9327925
chr1:10961006-10961505	0.3113555	0.7299138	0.3263556	0.728833	0.3118181
chr1:10964843-10965342	0.8923117	0.9077581	0.9065893	0.9093341	0.8949908
chr1:10969224-10969723	0.8137633	0.8554803	0.8131938	0.8559677	0.8118153
chr1:10969914-10970413	0.06030547	0.13248429	0.06614326	0.13326716	0.0599007
chr1:10977675-10978174	0.4816805	0.5588196	0.5133955	0.5562744	0.498323
chr1:10994763-10995262	0.4843492	0.6904761	0.5031112	0.6904447	0.4883775
chr1:11000471-11001286	0.922473	0.9311989	0.9220542	0.9313809	0.9217881
chr1:11004045-11004544	0.05864531	0.05659352	0.06092978	0.05645111	0.05990915
chr1:11042202-11042701	0.9229148	0.9386067	0.9210528	0.9389178	0.9212507
chr1:11069833-11070332	0.924207	0.9394887	0.9270067	0.9392216	0.9255977
chr1:11112725-11113535	0.4147273	0.7128718	0.425097	0.7157095	0.4080657
chr1:11120214-11121302	0.05421828	0.08064603	0.05193115	0.08056198	0.05292616
chr1:11322598-11323501	0.2039215	0.1947209	0.1912077	0.1954877	0.197324
chr1:11358802-11359301	0.705393	0.6876304	0.7013438	0.6894481	0.7005784
chr1:11361649-11362148	0.4012047	0.4858151	0.4422191	0.4848685	0.4185531
chr1:11367461-11367960	0.9228594	0.9186327	0.918377	0.9188965	0.9205641
chr1:11371887-11372386	0.5595664	0.7107016	0.5873315	0.7130826	0.5638023
chr1:11380172-11380671	0.2609227	0.4686864	0.2835494	0.4721211	0.2599446
chr1:11381684-11382183	0.3113266	0.6363534	0.3930079	0.6374136	0.3373366
chr1:11395384-11395883	0.8044797	0.856384	0.8042	0.857499	0.8012681
chr1:11396716-11397215	0.8562094	0.8712754	0.8987708	0.8712009	0.8738521
chr1:11397760-11398259	0.483432	0.7314526	0.4288545	0.7322284	0.4544946
chr1:11399217-11399716	0.8489828	0.9254931	0.8540388	0.9258389	0.8490012
chr1:11413219-11413718	0.6134531	0.782206	0.6392275	0.7852662	0.615235
chr1:11433045-11433544	0.8277477	0.9180682	0.8489758	0.9183851	0.834319
chr1:11473097-11473596	0.9435828	0.9483281	0.939682	0.9485549	0.9414324
chr1:11499827-11500326	0.8025953	0.8356026	0.812891	0.8354967	0.8064789
chr1:11534439-11534938	0.3895609	0.279382	0.4055388	0.2756368	0.4054275
chr1:11538470-11539113	0.02603164	0.02881833	0.02617402	0.02874167	0.02618457
chr1:11618195-11618694	0.3067242	0.6842202	0.342186	0.6881378	0.3070035
chr1:11631884-11632383	0.4752461	0.8506439	0.5724691	0.8504388	0.5092101
chr1:11661718-11662217	0.8438719	0.9000329	0.8565174	0.9005889	0.8470439
chr1:11702493-11702992	0.5717445	0.4902044	0.5551157	0.4918453	0.5632075
chr1:11919213-11919947	0.1189346	0.649321	0.1221146	0.6531435	0.1030347
chr1:11936335-11936834	0.8988273	0.920406	0.8975669	0.9205607	0.8976012
chr1:11953923-11954422	0.030425	0.04339501	0.03614888	0.04308074	0.03317066
chr1:11958075-11958820	0.4857855	0.781008	0.4812761	0.7842036	0.4722811
chr1:11958890-11959389	0.1774977	0.6682888	0.1902466	0.6721847	0.1662002
chr1:11967575-11968074	0.2144058	0.2284718	0.1868433	0.2291509	0.2013338
chr1:11968728-11969227	0.01674375	0.01906746	0.01760787	0.01900506	0.01717981
chr1:11978937-11979436	0.3499625	0.5700434	0.3649281	0.569556	0.3530094
chr1:11986591-11987090	0.5724734	0.7001051	0.5439624	0.7024233	0.5537556
chr1:12038798-12039297	0.9373164	0.9326426	0.9327466	0.9328548	0.9350913
chr1:12039461-12040233	0.3995099	0.6346484	0.3684886	0.6351265	0.3812231
chr1:12078570-12079522	0.5455263	0.551731	0.5416246	0.551556	0.5441122
chr1:12104620-12105119	0.7277281	0.8738809	0.7252876	0.8732912	0.725085
chr1:12107417-12107916	0.4745555	0.8237201	0.5180955	0.8248885	0.4839695
chr1:12207313-12207812	0.743357	0.7451397	0.7384596	0.7459864	0.7396671
chr1:12210544-12211043	0.6780344	0.8003581	0.6999017	0.803559	0.678788
chr1:12213263-12213762	0.5289219	0.7921333	0.603223	0.7933769	0.5526603
chr1:12287372-12287871	0.715857	0.8766464	0.8181303	0.8737148	0.7611455
chr1:12288969-12289468	0.7666148	0.8667747	0.7840736	0.8668295	0.7719246
chr1:12579491-12579990	0.6212891	0.8759759	0.6454399	0.877051	0.6245533
chr1:12597754-12598253	0.891275	0.9249373	0.8994848	0.9235228	0.8967627
chr1:12599974-12600473	0.2841953	0.7860498	0.3384124	0.7881878	0.2933596
chr1:12603603-12604102	0.8916078	0.9098328	0.9143567	0.9101638	0.9001415
chr1:12609057-12609556	0.9453641	0.9754726	0.954982	0.9759612	0.9478883
chr1:12609811-12610352	0.4944844	0.8556979	0.6126809	0.8562731	0.5359946
chr1:12611914-12612413	0.8527859	0.8813031	0.8585938	0.8810572	0.8551448
chr1:12613064-12613563	0.8367938	0.911718	0.8352876	0.9117062	0.8347798
chr1:12625708-12626207	0.8857055	0.9076894	0.8779876	0.9078411	0.8817793
chr1:12677744-12678889	0.2356348	0.2708686	0.1824964	0.2722934	0.2100608
chr1:12679700-12680199	0.1658352	0.5513921	0.1707607	0.5538384	0.1560014
chr1:12696081-12696580	0.8076422	0.9054017	0.860836	0.9036101	0.8314394
chr1:12891936-12892435	0.4021227	0.5873045	0.4713404	0.5828946	0.4359521
chr1:13184703-13185202	0.5344633	0.778914	0.6515534	0.7744217	0.5873392
chr1:13447991-13448490	0.6867078	0.8056067	0.7303517	0.8041284	0.7055221
chr1:13843608-13844601	0.2903464	0.4888469	0.3040712	0.4895506	0.2910155
chr1:13881080-13881904	0.9335256	0.9261049	0.9309394	0.9260307	0.9327255
chr1:13946203-13946702	0.9007078	0.9193998	0.893932	0.9198501	0.8966692
chr1:13992290-13992789	0.6313508	0.7878232	0.6164994	0.789898	0.6182617
chr1:14019961-14020460	0.6302281	0.8281117	0.6861219	0.8254538	0.6549204
chr1:14023850-14024349	0.874318	0.9300312	0.8994702	0.9303884	0.8831021
chr1:14025886-14026730	0.6799801	0.6993444	0.6089386	0.6989544	0.6506739
chr1:14155116-14155615	0.5723336	0.6455728	0.5210258	0.6487573	0.5434648
chr1:14156589-14157088	0.8919773	0.9279307	0.9011522	0.9282183	0.894589
chr1:14219230-14220862	0.3498029	0.4698325	0.3422137	0.4718311	0.3405776
chr1:14222021-14222520	0.8607148	0.9154827	0.8779022	0.9156169	0.8666127
chr1:14279604-14280103	0.8946695	0.9380975	0.9130242	0.9380395	0.9016336
chr1:14286715-14287214	0.05295234	0.04094888	0.0512236	0.0407637	0.05280751
chr1:14291944-14292443	0.435532	0.5824592	0.4597573	0.5850359	0.4379958
chr1:14342417-14343362	0.4351867	0.6678464	0.505591	0.666411	0.4629646
chr1:14354806-14355305	0.7986883	0.8921388	0.8677399	0.8900752	0.8297096
chr1:14381921-14382420	0.4846641	0.8961177	0.6054247	0.8973731	0.5250089
chr1:14440353-14440852	0.06728281	0.12486696	0.07086742	0.12476728	0.06788873
chr1:14477366-14477865	0.9285258	0.9315201	0.9414174	0.9317535	0.9334124
chr1:14517141-14517640	0.870875	0.8988288	0.8902528	0.899966	0.8762845
chr1:14591617-14592116	0.9215734	0.9131167	0.9272663	0.9135686	0.9232516
chr1:14608868-14609367	0.3827672	0.7507965	0.3823882	0.7516733	0.3740303
chr1:14742124-14742623	0.8484852	0.902852	0.861882	0.904374	0.8501681
chr1:14753471-14753970	0.9088797	0.9380127	0.9291584	0.9382916	0.9162756
chr1:14761519-14762018	0.8039602	0.8970632	0.8133169	0.8978977	0.8045347
chr1:14769042-14769541	0.9261266	0.9399799	0.933082	0.9402298	0.9282977
chr1:14824525-14825024	0.4116563	0.7608253	0.4157438	0.761086	0.4063113
chr1:14830177-14830676	0.03780078	0.04623142	0.05143989	0.04551679	0.04470023
chr1:14838202-14838701	0.2592125	0.6541648	0.3395506	0.6531998	0.2871991
chr1:14847460-14847959	0.8716828	0.9147328	0.8890039	0.9160441	0.8756185
chr1:14866693-14867192	0.4283969	0.6514032	0.4473938	0.6541501	0.4269237
chr1:14869975-14870474	0.8580453	0.8944888	0.8882062	0.8957069	0.8676472
chr1:14898556-14899055	0.3272906	0.3189838	0.3397966	0.3147141	0.3407906
chr1:14917606-14918105	0.8219437	0.8385809	0.8332562	0.8400063	0.8236479
chr1:14921598-14922097	0.9384328	0.9474338	0.9402955	0.9474265	0.9390559
chr1:15547401-15547900	0.5989297	0.7053786	0.6131084	0.7068728	0.6000138
chr1:15573206-15573705	0.7984625	0.8872411	0.7997371	0.8872109	0.7973854
chr1:15757655-15758154	0.4529219	0.4639168	0.4059315	0.4672436	0.4267554
chr1:15852754-15853253	0.04022187	0.04212157	0.0401073	0.04214012	0.04010305
chr1:15911962-15912461	0.9363148	0.9225203	0.9316742	0.9227117	0.9342709
chr1:15930135-15931346	0.6786783	0.6914637	0.6682729	0.6915664	0.6738951
chr1:16007916-16008415	0.9387781	0.9291084	0.9358871	0.9292591	0.937465
chr1:16126105-16126604	0.4607383	0.6913599	0.4610039	0.690903	0.4573871
chr1:16142039-16142538	0.05694141	0.06081309	0.05029101	0.06098481	0.05376338
chr1:16154518-16155079	0.6218043	0.6213052	0.6236213	0.6209333	0.62328
chr1:16159233-16159732	0.8881664	0.9237143	0.9036904	0.9241386	0.8931786
chr1:16160109-16160608	0.07949453	0.27111259	0.07784831	0.27040506	0.07655352
chr1:16302797-16303296	0.8389102	0.9212613	0.7958573	0.9213131	0.8192761
chr1:16318680-16319242	0.8165293	0.8773923	0.8254775	0.8768988	0.8200636
chr1:16336070-16336569	0.8067445	0.8126758	0.8105612	0.8121052	0.8093129
chr1:16346183-16346682	0.3155375	0.6432971	0.3950983	0.6419917	0.3451082
chr1:16346896-16347395	0.9679727	0.9740963	0.971732	0.9741274	0.9693692
chr1:16400164-16401002	0.4803143	0.5948419	0.4612064	0.5961597	0.4676739
chr1:16403183-16403682	0.6806836	0.7931817	0.6807213	0.7925698	0.6797502
chr1:16405349-16405848	0.04215078	0.03973354	0.03948371	0.03986235	0.04083685
chr1:16413109-16413608	0.9177773	0.9379882	0.9356792	0.9380717	0.924719
chr1:16414864-16415363	0.634682	0.8010086	0.6689281	0.8014698	0.6449911
chr1:16439647-16440146	0.704032	0.8337209	0.7260809	0.8338148	0.710631
chr1:16444348-16444847	0.9272211	0.9236704	0.9334129	0.9238167	0.9295969
chr1:16484560-16485059	0.6760891	0.7838499	0.7142989	0.7842556	0.6892596
chr1:16490874-16491373	0.6466305	0.8975021	0.7402337	0.8981823	0.6797371
chr1:16493751-16494747	0.07583184	0.3568293	0.07534649	0.36160407	0.0612733
chr1:16497835-16498334	0.9129102	0.9300848	0.9111893	0.929743	0.9125185
chr1:16501289-16501982	0.4278094	0.465211	0.4557781	0.4619283	0.4450352
chr1:16508417-16508916	0.5543055	0.8746544	0.6346298	0.8759173	0.5794509
chr1:16514131-16514630	0.06220234	0.07233142	0.07424045	0.07210469	0.06747324
chr1:16542730-16543269	0.1408551	0.3730189	0.1235438	0.3772887	0.1211432
chr1:16543433-16544468	0.2105277	0.6645163	0.1832444	0.6685716	0.1828913
chr1:16544699-16545198	0.4600883	0.79009	0.49225	0.788939	0.4695181
chr1:16546678-16547177	0.9227547	0.9456792	0.9294747	0.9454744	0.9255214
chr1:16553298-16553797	0.316212	0.4188397	0.2544764	0.420423	0.2854785
chr1:16553920-16554806	0.539424	0.6509298	0.4579015	0.6553041	0.4949491
chr1:16557218-16557717	0.8594133	0.8898521	0.8658404	0.8895054	0.8621864
chr1:16564170-16564669	0.9131867	0.8974673	0.9126573	0.8979798	0.9122864
chr1:16564855-16565354	0.9137039	0.9424592	0.9206006	0.9423288	0.9162937
chr1:16570772-16571271	0.05866406	0.05823317	0.04552079	0.05868469	0.05232183
chr1:16679137-16679636	0.2907492	0.248448	0.2521798	0.2497564	0.2729399
chr1:16689445-16689944	0.9225219	0.9358667	0.9380174	0.9359181	0.9286481
chr1:16809455-16810395	0.8119184	0.8115784	0.8097233	0.8118576	0.8104766
chr1:16810419-16811024	0.9202555	0.9225339	0.9116137	0.9228105	0.916076
chr1:16819408-16819941	0.6676688	0.799965	0.6518309	0.8001526	0.6582099
chr1:16821251-16821750	0.7868195	0.8692749	0.7990719	0.8679594	0.792892
chr1:16823931-16824430	0.4464906	0.5062627	0.4426185	0.5058791	0.4444796
chr1:16846687-16847186	0.8789648	0.9138052	0.8608382	0.914618	0.8691911
chr1:16849373-16849872	0.7101867	0.8103416	0.7345393	0.8104501	0.7182751
chr1:16858343-16858842	0.6467703	0.8349517	0.6894253	0.8363159	0.6584655
chr1:16859062-16859561	0.5170289	0.6527852	0.5042045	0.6542416	0.5063516
chr1:16860312-16860811	0.8626492	0.881162	0.8327073	0.8828621	0.846558
chr1:16860911-16861410	0.3600773	0.4169675	0.3367202	0.4175794	0.3480859
chr1:16861951-16862450	0.5963	0.6348524	0.5210551	0.6390975	0.5560638
chr1:16862569-16863733	0.6674699	0.6812255	0.6584831	0.6816567	0.6626367
chr1:16871587-16872086	0.8293469	0.8285971	0.805014	0.8301848	0.8161749
chr1:16872313-16872812	0.5578633	0.7408266	0.5410303	0.7411031	0.5468681
chr1:16876953-16877452	0.4815984	0.6780585	0.560318	0.6777419	0.5114033
chr1:16941175-16941674	0.5931414	0.7054587	0.5883461	0.706066	0.5878737
chr1:16944532-16945031	0.5007641	0.5277408	0.4945742	0.5263327	0.5003484
chr1:16954912-16955411	0.7601672	0.7772708	0.751386	0.7773852	0.7559594
chr1:16957232-16958505	0.8592402	0.8709779	0.8529574	0.87083	0.8566758
chr1:16966103-16966602	0.7922406	0.879003	0.7978848	0.8798953	0.791273
chr1:16968214-16968713	0.8942984	0.9128193	0.9095927	0.9130352	0.8999308
chr1:16968994-16969857	0.7597496	0.7725551	0.7520781	0.7726333	0.7561549
chr1:16970669-16971833	0.1464703	0.1659618	0.1356807	0.1668414	0.1399236
chr1:16972209-16973165	0.8069169	0.8376357	0.8120509	0.8374574	0.8088241
chr1:16973687-16974833	0.4737426	0.5352151	0.4329353	0.5368915	0.4523496
chr1:16975192-16975691	0.9829641	0.989751	0.9843567	0.9897732	0.9833763
chr1:17003941-17005012	0.6988746	0.7998993	0.7168277	0.8017202	0.7010166
chr1:17012317-17012976	0.4149676	0.8328387	0.460123	0.8347527	0.4223486
chr1:17014548-17015047	0.5043469	0.7281181	0.5935871	0.7263016	0.5408866
chr1:17018336-17018835	0.7808961	0.9124156	0.8308567	0.9129065	0.7983683
chr1:17018882-17019381	0.4793242	0.6607481	0.4660433	0.6626442	0.4667627
chr1:17020133-17021126	0.3136887	0.4804895	0.329884	0.4798659	0.318509
chr1:17022273-17023531	0.4280018	0.6674414	0.476493	0.6670933	0.4444286
chr1:17025472-17025971	0.3332227	0.5929681	0.3447551	0.5952765	0.3287742
chr1:17026155-17026654	0.3070961	0.3107145	0.2976388	0.3102136	0.3040289
chr1:17033688-17034724	0.1908881	0.2489949	0.1941826	0.2504838	0.1883425
chr1:17046169-17047416	0.7260581	0.8175041	0.7517229	0.8167568	0.7364855
chr1:17050825-17052022	0.8124348	0.884988	0.8129482	0.8851177	0.8110401
chr1:17053995-17054494	0.8487062	0.890544	0.8551517	0.8924293	0.8470291
chr1:17054706-17055614	0.6600422	0.8213221	0.6794438	0.8227962	0.6623174
chr1:17084084-17084583	0.7463367	0.8046117	0.7568152	0.8046242	0.7495969
chr1:17085609-17086806	0.5241549	0.5661947	0.458814	0.5687091	0.4912824
chr1:17087002-17087527	0.9125633	0.9289347	0.916689	0.929376	0.9131405
chr1:17090583-17091269	0.6561437	0.8232888	0.6834747	0.8245557	0.6620159
chr1:17091695-17092527	0.6442654	0.7085684	0.5881734	0.7101759	0.6165638
chr1:17185887-17186386	0.8053172	0.8831647	0.7440899	0.885387	0.7740465
chr1:17188858-17189357	0.6079211	0.6077111	0.6215174	0.6077456	0.6135406
chr1:17195514-17196013	0.7426734	0.8629921	0.804959	0.8609836	0.7702585
chr1:17197205-17198157	0.6884137	0.721196	0.6748438	0.7217276	0.6811173
chr1:17198426-17200411	0.4966177	0.6138523	0.4813214	0.6158665	0.4841949
chr1:17201540-17202039	0.7520227	0.8012597	0.6936096	0.8030498	0.7232871
chr1:17213609-17214108	0.9140695	0.9129848	0.9112618	0.9133133	0.912292
chr1:17221461-17221960	0.5464297	0.7252802	0.5395865	0.7249678	0.5408056
chr1:17224980-17225479	0.9259055	0.9078299	0.9216444	0.9084027	0.9233754
chr1:17231294-17232041	0.07700781	0.08905906	0.07194888	0.08866267	0.07542136
chr1:17234812-17235311	0.8925742	0.8922547	0.8908921	0.8929273	0.8905986
chr1:17238286-17238785	0.8812039	0.9188171	0.8725449	0.918911	0.8767009
chr1:17240501-17241203	0.02186406	0.02195848	0.02169831	0.02195444	0.0218007
chr1:17241454-17241953	0.4148484	0.5153555	0.3911028	0.5153774	0.4029974
chr1:17244600-17245099	0.572268	0.7849224	0.6381287	0.7849096	0.5958181
chr1:17338515-17339014	0.12504766	0.09300873	0.1215691	0.09169877	0.12668662
chr1:17381549-17382228	0.6540609	0.7713288	0.6455981	0.7705721	0.6497615
chr1:17382725-17383224	0.936207	0.9442504	0.9434685	0.9444412	0.9387272
chr1:17386041-17386540	0.02483281	0.02647257	0.0256427	0.02641901	0.02524225
chr1:17446294-17447016	0.5240715	0.6951762	0.4916949	0.6986997	0.5006305
chr1:17448357-17448856	0.2938828	0.427284	0.2917135	0.4237333	0.2972225
chr1:17452183-17452682	0.02694922	0.03072494	0.02775169	0.03063309	0.02738826
chr1:17472601-17473100	0.7247383	0.8758014	0.8001006	0.8728643	0.7589754
chr1:17475568-17476460	0.4085588	0.3919473	0.3516004	0.3920484	0.384879
chr1:17494577-17495076	0.4724953	0.8235206	0.5098713	0.8247243	0.4792317
chr1:17508090-17508589	0.7729664	0.9021566	0.8108764	0.9053474	0.7803136
chr1:17512402-17512901	0.9320469	0.9399858	0.9348112	0.9399133	0.9331906
chr1:17572596-17573095	0.6757023	0.7819434	0.6644315	0.7826928	0.6675728
chr1:17613893-17614392	0.3493141	0.8174959	0.5240624	0.8196498	0.4094434
chr1:17631393-17631892	0.2018086	0.381145	0.2274124	0.3786283	0.2139244
chr1:17698160-17698659	0.4356797	0.6208061	0.479159	0.6198438	0.4522002
chr1:17732173-17732976	0.5928988	0.5613528	0.5801781	0.5604469	0.5898986
chr1:17766225-17766760	0.03745547	0.03275524	0.03366629	0.0327842	0.0359054
chr1:17767808-17768307	0.7710977	0.9006647	0.8245657	0.9037999	0.7850444
chr1:17815135-17815634	0.8970164	0.9286989	0.9217376	0.9282226	0.9076566
chr1:17820685-17821184	0.04890859	0.08930524	0.05704663	0.08919704	0.0517561
chr1:17828836-17829335	0.03347187	0.03831983	0.03778539	0.03767049	0.03641784
chr1:17834731-17835230	0.8887047	0.9310453	0.9026669	0.9312396	0.8933739
chr1:17846457-17847063	0.5937936	0.7405315	0.6177806	0.7414841	0.5992493
chr1:17848271-17848990	0.7470758	0.8707911	0.7824261	0.8718306	0.7575468
chr1:17858337-17858836	0.3287805	0.3192575	0.3228315	0.3147078	0.3351244
chr1:17865402-17866303	0.2758597	0.3744378	0.2387335	0.3753974	0.2566711
chr1:18025936-18026435	0.889307	0.9246949	0.8821213	0.924868	0.8853108
chr1:18154778-18155277	0.8758523	0.9061228	0.8941191	0.9065888	0.8820305
chr1:18201286-18201785	0.244343	0.2685641	0.3016376	0.2659995	0.2727045
chr1:18214384-18214883	0.426207	0.3993261	0.4450629	0.3948749	0.443054
chr1:18249285-18249784	0.07580859	0.3828384	0.08115	0.3889279	0.06069601
chr1:18275904-18276403	0.6406328	0.9731431	0.8027146	0.9734778	0.7014765
chr1:18311105-18311604	0.7692141	0.9023855	0.7929843	0.9036286	0.7742817
chr1:18335627-18336126	0.7454312	0.9220082	0.7938624	0.9233084	0.7598796
chr1:18367548-18368047	0.5858406	0.8688864	0.6773972	0.8718969	0.613057
chr1:18406535-18407060	0.6689574	0.9322751	0.7298823	0.9325406	0.6889647
chr1:18425654-18426153	0.6310469	0.8281768	0.6889567	0.8297402	0.6485692
chr1:18426901-18427400	0.04527344	0.04524302	0.0435236	0.04516037	0.0447
chr1:18430990-18431489	0.7392258	0.8402415	0.7285348	0.842391	0.7287746
chr1:18432149-18432648	0.8956695	0.9353212	0.9033826	0.9354889	0.8978289
chr1:18707228-18707727	0.4661938	0.7386182	0.5552135	0.7400121	0.4956235
chr1:18736007-18736506	0.8463617	0.9264923	0.882291	0.9256427	0.861485
chr1:18744591-18745090	0.7898922	0.8944893	0.8306073	0.8940844	0.8057101
chr1:18799957-18800456	0.7947096	0.7992682	0.8106713	0.7963268	0.8068863
chr1:18814177-18814676	0.6846648	0.8238274	0.7481404	0.8221615	0.7117418
chr1:18868900-18869399	0.2712688	0.7566293	0.340786	0.7586994	0.287265
chr1:18884177-18884756	0.06445156	0.06616989	0.06116489	0.06623093	0.06292993
chr1:18901914-18902413	0.1972789	0.3740362	0.2106466	0.3737965	0.2000007
chr1:18907847-18908346	0.08900938	0.09186571	0.06988708	0.09161716	0.08143826
chr1:18924682-18925181	0.8829875	0.8984108	0.8912084	0.8985559	0.885857
chr1:18926245-18926744	0.8864711	0.9079914	0.8893191	0.908428	0.8864268
chr1:18931226-18931725	0.9748602	0.9720546	0.9752657	0.9721326	0.974934
chr1:18954274-18954773	0.4854648	0.7596057	0.5546871	0.7607047	0.5071509
chr1:19104328-19104827	0.6990633	0.8627709	0.76435	0.8613058	0.7260542
chr1:19106891-19107390	0.815532	0.9184238	0.8501719	0.9182927	0.828323
chr1:19109293-19109792	0.3842563	0.6820918	0.4419017	0.6784914	0.4095955
chr1:19110483-19111337	0.3547057	0.6474176	0.3821082	0.6480923	0.3593757
chr1:19124965-19125464	0.8690156	0.9076702	0.869368	0.9076552	0.8684655
chr1:19146823-19147469	0.5485566	0.6481805	0.5645643	0.6442643	0.5608208
chr1:19283836-19284335	0.667975	0.8205641	0.6785281	0.8222328	0.666346
chr1:19286469-19286968	0.7278984	0.8615571	0.7847096	0.8623444	0.7476293
chr1:19292242-19292741	0.3527352	0.7232571	0.4121904	0.7240123	0.3691838
chr1:19322049-19322548	0.8429672	0.8955246	0.8572197	0.8953315	0.8483026
chr1:19338800-19339299	0.3925055	0.5042418	0.4251747	0.5023288	0.4076951
chr1:19380702-19381201	0.4115156	0.68705	0.4655382	0.6884337	0.4262831
chr1:19384576-19385075	0.9175711	0.9712657	0.9436888	0.9716453	0.926754
chr1:19390477-19390976	0.8368875	0.937494	0.8559562	0.9375114	0.8429329
chr1:19392196-19392695	0.8621281	0.917562	0.8729258	0.9176786	0.865377
chr1:19392823-19393322	0.1902471	0.2374315	0.1900802	0.2361388	0.1917493
chr1:19393619-19394118	0.2303266	0.1965847	0.2372871	0.1941046	0.2385843
chr1:19394506-19395005	0.4987469	0.7901916	0.5272264	0.792828	0.5001608
chr1:19397712-19398211	0.8263812	0.8564509	0.8183067	0.857483	0.8204803
chr1:19587142-19587641	0.8682758	0.9190236	0.8658916	0.9199772	0.8645134
chr1:19600818-19601317	0.4707383	0.7074359	0.4646326	0.7089	0.4609582
chr1:19657029-19657528	0.713218	0.8711667	0.721077	0.8698019	0.7161308
chr1:19661174-19661673	0.8885906	0.9272737	0.8990264	0.9275016	0.8917913
chr1:19664025-19664524	0.5666336	0.7958773	0.5673927	0.7969798	0.5605495
chr1:19812094-19812891	0.02696465	0.03100692	0.0265743	0.03095827	0.02681813
chr1:19813060-19813559	0.9137469	0.9313007	0.9156961	0.9311247	0.9145664
chr1:19890164-19890663	0.2673445	0.423153	0.2651787	0.4192683	0.2709
chr1:20007146-20007645	0.9325352	0.9716575	0.939518	0.9713372	0.9353272
chr1:20126528-20127027	0.05027344	0.08522095	0.04679663	0.08653037	0.04567465
chr1:20250250-20250749	0.5962773	0.7308157	0.5980337	0.7296943	0.5966169
chr1:20251029-20251528	0.8662445	0.9274764	0.8935983	0.9269801	0.8774678
chr1:20307212-20307711	0.6836969	0.8110191	0.7256146	0.8095223	0.7016667
chr1:20314706-20315205	0.5619047	0.7418322	0.5988669	0.7413254	0.5749336
chr1:20395116-20395688	0.8305004	0.8945881	0.8237385	0.8939582	0.8276691
chr1:20446594-20447093	0.9047922	0.9273415	0.9058056	0.9274865	0.9045164
chr1:20478727-20479226	0.01634609	0.01900985	0.01733034	0.01898679	0.01675117
chr1:20539343-20539842	0.03047891	0.03305761	0.03232978	0.03302765	0.0312608
chr1:20567966-20568465	0.8300141	0.8798843	0.8508736	0.8802086	0.8371768
chr1:20573008-20573507	0.9319109	0.9425517	0.9351601	0.9423619	0.9334298
chr1:20592665-20593164	0.7322125	0.8728802	0.7938904	0.8731522	0.7548251
chr1:20616700-20617223	0.8165	0.88423	0.8011365	0.8847665	0.8077885
chr1:20684928-20685427	0.3204203	0.6980763	0.401432	0.6905699	0.3614509
chr1:20756825-20757324	0.08331328	0.24707618	0.13095169	0.2484142	0.09759906
chr1:20798151-20798650	0.91225	0.9189805	0.9128438	0.9191538	0.9120423
chr1:20799548-20800300	0.5123016	0.6681126	0.4788891	0.6710614	0.4898075
chr1:20802567-20803333	0.1354049	0.6181491	0.1786056	0.6229592	0.1352444
chr1:20812813-20813312	0.04131172	0.04365873	0.04427697	0.04357444	0.0426669
chr1:20813323-20813914	0.1263775	0.2667049	0.1395556	0.2668452	0.1289819
chr1:20816825-20817324	0.8203945	0.8759107	0.8233017	0.8758674	0.8206491
chr1:20838331-20838830	0.2599969	0.5192909	0.29515	0.5151725	0.2776467
chr1:20874844-20875343	0.7430555	0.8628438	0.7821758	0.8635036	0.7558974
chr1:20877422-20877921	0.7030937	0.7928807	0.7237983	0.7923794	0.711012
chr1:20882996-20883495	0.9073352	0.8737032	0.8981393	0.8735822	0.9043545
chr1:20901989-20902488	0.7870078	0.7916047	0.7774685	0.7911215	0.7838545
chr1:20951148-20951647	0.6970078	0.8609739	0.8140028	0.8583944	0.7477185
chr1:20988339-20988851	0.3040668	0.4691206	0.315111	0.4698278	0.3042372
chr1:21044519-21045193	0.4017461	0.7244605	0.4236262	0.7249107	0.4039721
chr1:21061839-21062338	0.9254758	0.9443222	0.9166017	0.9445733	0.9209364
chr1:21065246-21065745	0.9111141	0.8916697	0.9095062	0.8921374	0.9099181
chr1:21113303-21114368	0.02361771	0.0255185	0.02360356	0.02540062	0.02380023
chr1:21503870-21504369	0.9071273	0.9093832	0.8935236	0.9092401	0.9016728
chr1:21505718-21506217	0.7481287	0.7375273	0.7624899	0.738563	0.7523591
chr1:21672002-21673007	0.04812637	0.04581393	0.04420506	0.04586694	0.04643052
chr1:21675897-21676396	0.7996805	0.9095027	0.8111949	0.9090042	0.8033772
chr1:21724382-21724881	0.1717695	0.668393	0.2173612	0.671022	0.1764946
chr1:21751098-21751597	0.4652656	0.5345456	0.4844904	0.5342746	0.4725129
chr1:21753902-21754401	0.8288727	0.8448799	0.8177562	0.84507	0.8235657
chr1:21754648-21755563	0.4575932	0.4509084	0.4105644	0.4512817	0.4373585
chr1:21755593-21756092	0.9106367	0.9390102	0.9236011	0.9388225	0.9158779
chr1:21756930-21757429	0.6681156	0.7786359	0.7146848	0.7770074	0.6885951
chr1:21759057-21759556	0.5836109	0.7760893	0.676618	0.7764496	0.6181732
chr1:21761749-21762248	0.7728312	0.8034	0.7865169	0.8026728	0.7793582
chr1:21762650-21763663	0.4290828	0.6891244	0.4187195	0.6924853	0.4134788
chr1:21765764-21766616	0.335538	0.3911209	0.3174142	0.3919109	0.3254192
chr1:21818612-21819111	0.6112273	0.7359374	0.5572994	0.7368736	0.5845721
chr1:21824140-21824639	0.7123016	0.8807241	0.7725944	0.8794505	0.7367531
chr1:21834966-21835465	0.7796922	0.8610681	0.7725904	0.8628452	0.7718176
chr1:21995948-21996624	0.06741914	0.50767949	0.07400197	0.5136479	0.05055352
chr1:21998855-21999354	0.3525109	0.6954591	0.3553848	0.6953049	0.3475646
chr1:22263906-22264763	0.3187625	0.3349038	0.3160629	0.3348424	0.3174482
chr1:22264923-22265422	0.6814195	0.785431	0.637964	0.7858843	0.6604469
chr1:22270500-22270999	0.6559697	0.7602611	0.729036	0.7603687	0.6843367
chr1:22282433-22282932	0.8514797	0.9171541	0.8725253	0.9167879	0.8597364
chr1:22352097-22352596	0.0864875	0.06739451	0.06714382	0.06786074	0.077877
chr1:22378161-22378660	0.8901508	0.9086115	0.8924972	0.9085728	0.890858
chr1:22432378-22432877	0.7310695	0.8321264	0.7067062	0.8327343	0.7178359
chr1:22435554-22436053	0.9459336	0.9419863	0.9407146	0.9421632	0.9434906
chr1:22438059-22438558	0.4662734	0.7197693	0.5050292	0.7212714	0.4748507
chr1:22440800-22441299	0.4173398	0.5408662	0.4036073	0.5412651	0.4085237
chr1:22469463-22470466	0.02485964	0.05109061	0.02860581	0.05106757	0.02597613
chr1:22472908-22473407	0.8925594	0.9371057	0.8986955	0.9370348	0.8944216
chr1:22535240-22535739	0.4680859	0.5474032	0.446027	0.5454728	0.4610498
chr1:22551994-22552493	0.5522055	0.8072857	0.6152365	0.8035564	0.580843
chr1:22560448-22560947	0.5959453	0.8841342	0.6325449	0.8860748	0.6021362
chr1:22580381-22580880	0.1189719	0.128603	0.1164904	0.1246514	0.1252678
chr1:22581283-22581782	0.682793	0.7959161	0.6819736	0.7955347	0.6810514
chr1:22582538-22583037	0.5046961	0.7805292	0.5875253	0.7793304	0.5364049
chr1:22591110-22591609	0.5648562	0.7733151	0.5792871	0.7739554	0.5657538
chr1:22611367-22611866	0.7495469	0.8821701	0.8108354	0.8808877	0.7751035
chr1:22612011-22613024	0.81925	0.8641667	0.8241678	0.8641277	0.8205354
chr1:22615649-22616148	0.6324484	0.8946156	0.7269438	0.8942406	0.6677221
chr1:22647278-22647777	0.7183594	0.8908404	0.730468	0.8915607	0.7188101
chr1:22664816-22665315	0.8450602	0.9235266	0.8813449	0.9214989	0.8626033
chr1:22666659-22667158	0.7517438	0.8946434	0.7972427	0.8945143	0.7683169
chr1:22668388-22668906	0.05899883	0.0959851	0.06639129	0.09626167	0.06086725
chr1:22671506-22672005	0.4749875	0.6287197	0.5311354	0.6273264	0.4982106
chr1:22677485-22678277	0.2255922	0.5600835	0.2508114	0.5612276	0.2276728
chr1:22734010-22734509	0.7797797	0.9142616	0.8335826	0.9133274	0.8015115
chr1:22774269-22774768	0.4104289	0.7449233	0.4657315	0.744066	0.428885
chr1:22777015-22778087	0.8664222	0.8933425	0.8528985	0.8938166	0.8593644
chr1:22871057-22871835	0.8868727	0.9364052	0.8934596	0.936663	0.8882047
chr1:22880949-22881448	0.3497156	0.7894559	0.3852039	0.7910291	0.3532946
chr1:22885404-22885903	0.7213203	0.8660615	0.7650708	0.866086	0.7368362
chr1:22935654-22936153	0.06898359	0.46113167	0.0874809	0.4606363	0.07029014
chr1:22937921-22938420	0.3093367	0.6986105	0.2827798	0.702404	0.2837169
chr1:22956029-22956528	0.4930086	0.7833734	0.5537275	0.782132	0.5152871
chr1:22968417-22968929	0.02782773	0.02914751	0.02810899	0.02899247	0.02821526
chr1:22975336-22975835	0.5843797	0.8297956	0.6866174	0.8274673	0.6269171
chr1:22977367-22977866	0.828325	0.8995022	0.8436461	0.8996669	0.833077
chr1:22978305-22979229	0.489593	0.6948309	0.5338464	0.6936702	0.5064366
chr1:23000296-23000795	0.07962031	0.08240673	0.09011404	0.08136173	0.08593967
chr1:23006702-23007201	0.8042867	0.9014983	0.7961191	0.9009296	0.8001296
chr1:23012188-23012687	0.376643	0.8124304	0.4422101	0.8140923	0.3926958
chr1:23034548-23035047	0.6973664	0.6407324	0.6767483	0.6421515	0.6871164
chr1:23302820-23303319	0.05646875	0.07253628	0.05774719	0.07248136	0.05680563
chr1:23504381-23504880	0.11794203	0.15591883	0.09835169	0.15526975	0.11027737
chr1:23504887-23505386	0.8706531	0.8952416	0.8489382	0.8965886	0.8585568
chr1:23521564-23522063	0.7165084	0.7970481	0.7546443	0.795847	0.7332144
chr1:23522385-23522913	0.8647176	0.9067332	0.8906028	0.9063385	0.8754948
chr1:23543340-23544053	0.02394258	0.03516926	0.02965365	0.0349329	0.02656749
chr1:23544744-23545243	0.4781031	0.7287812	0.5318506	0.7295902	0.494315
chr1:23546053-23546552	0.8658102	0.9055784	0.8771955	0.9052601	0.8704258
chr1:23551604-23552103	0.1605156	0.2788546	0.1924944	0.2794896	0.1704479
chr1:23590250-23590749	0.5629789	0.8939408	0.6315478	0.8950498	0.5833059
chr1:23670937-23671747	0.02865527	0.02774196	0.02483975	0.02773543	0.02709055
chr1:23703677-23704176	0.412638	0.6907522	0.4548157	0.6916315	0.4233669
chr1:23751266-23752009	0.1617818	0.6012772	0.1538268	0.6051962	0.1427528
chr1:23811331-23811830	0.8388461	0.8230108	0.8432534	0.8239332	0.8392312
chr1:23857765-23858283	0.04183867	0.04417089	0.04289185	0.04407611	0.04241514
chr1:23878289-23878788	0.7904969	0.9061606	0.8066275	0.9064096	0.7945913
chr1:23879420-23879919	0.7122	0.81167	0.7062511	0.813246	0.7048495
chr1:23880230-23880984	0.6693773	0.7789026	0.6602528	0.7806081	0.660265
chr1:23881503-23882002	0.04402266	0.04917394	0.04527135	0.04874432	0.04526455
chr1:23883087-23883586	0.8576789	0.8209989	0.8389725	0.8230031	0.8467406
chr1:23887073-23888064	0.6802621	0.8014223	0.7179556	0.8051849	0.6865824
chr1:23888735-23889234	0.05707266	0.07040287	0.07986517	0.07018753	0.0667554
chr1:23891758-23892257	0.8980836	0.920952	0.8769124	0.9208058	0.8890859
chr1:23892907-23893406	0.8675867	0.8907702	0.8616702	0.891146	0.8639646
chr1:23894185-23895614	0.2415662	0.3831475	0.255057	0.3837667	0.2433671
chr1:23902605-23903104	0.8956227	0.9209884	0.9053208	0.9211251	0.8989387
chr1:23939394-23939893	0.2057766	0.2951191	0.2483809	0.2958705	0.2204718
chr1:23945435-23946622	0.2411895	0.4155024	0.25823	0.4162866	0.243545
chr1:23953305-23953804	0.7456445	0.8865132	0.8160169	0.8870756	0.7713343
chr1:23996980-23997479	0.7453445	0.8722611	0.7926152	0.871597	0.7639754
chr1:24116649-24117190	0.7185262	0.7733537	0.7122264	0.7733765	0.7148209
chr1:24127418-24128314	0.2270482	0.2709041	0.2042514	0.2714874	0.21559
chr1:24152328-24153384	0.7864552	0.8796618	0.73905	0.881478	0.7614437
chr1:24164952-24165451	0.05089219	0.07283379	0.05247416	0.07252481	0.05172864
chr1:24194808-24195907	0.3673156	0.4435363	0.3667635	0.4456595	0.3616165
chr1:24275447-24276133	0.7313177	0.7663451	0.7274446	0.7683043	0.7253163
chr1:24283406-24283905	0.7082227	0.8198965	0.7569348	0.8170847	0.7318258
chr1:24306902-24307783	0.5236695	0.626602	0.518866	0.6285041	0.5161127
chr1:24329590-24330089	0.2489078	0.412098	0.3012528	0.4086333	0.2743028
chr1:24348261-24348760	0.770175	0.8117335	0.7757764	0.812288	0.7706808
chr1:24438824-24439535	0.1887984	0.4417344	0.2288354	0.4420567	0.2001648
chr1:24469954-24470775	0.8045638	0.8760583	0.8259431	0.8732605	0.817474
chr1:24476610-24477331	0.3478352	0.3892561	0.3452632	0.3889942	0.3464806
chr1:24522341-24522840	0.6170517	0.8759548	0.6534615	0.8761431	0.6270452
chr1:24525732-24526343	0.04383203	0.04220087	0.04077247	0.04229387	0.04240743
chr1:24542648-24543147	0.2486484	0.4127768	0.2992725	0.4090916	0.2737261
chr1:24562574-24563073	0.4246195	0.6722483	0.4878545	0.6704994	0.4497167
chr1:24592583-24593082	0.5943883	0.8149742	0.6986101	0.814391	0.6349028
chr1:24621422-24621921	0.8190445	0.9276214	0.8388944	0.9265467	0.8273432
chr1:24627237-24627736	0.7057109	0.8209404	0.7390382	0.8197425	0.7197502
chr1:24741599-24742266	0.1578969	0.1629252	0.1237994	0.16584	0.1380129
chr1:24827845-24828834	0.6364646	0.8085985	0.6815543	0.8119468	0.6457059
chr1:25031696-25032195	0.2753352	0.7058135	0.3145258	0.709297	0.2770028
chr1:25040006-25040505	0.6611883	0.7713687	0.6148393	0.7746194	0.6335718
chr1:25061736-25062235	0.4209258	0.6121309	0.4136725	0.6114538	0.4155918
chr1:25062674-25063173	0.2725797	0.3544408	0.2496882	0.3523544	0.2654444
chr1:25068835-25069334	0.7892492	0.8506511	0.8029107	0.8518807	0.7914664
chr1:25069414-25069913	0.937468	0.9383959	0.9322219	0.9385986	0.934873
chr1:25171975-25172474	0.9315617	0.9205051	0.9249399	0.9207231	0.928588
chr1:25174253-25175985	0.1408069	0.273593	0.1337075	0.2758285	0.1310962
chr1:25178885-25179384	0.9235117	0.8903303	0.9067848	0.8910258	0.9158232
chr1:25201554-25202053	0.6565039	0.8481016	0.6956567	0.8468423	0.6716599
chr1:25223827-25224326	0.7770125	0.8425521	0.7932264	0.8421101	0.7833969
chr1:25291654-25292522	0.7965042	0.8737783	0.8186488	0.8745333	0.8028705
chr1:25346008-25346507	0.7930789	0.8205269	0.7823691	0.8196398	0.7897754
chr1:25348755-25349254	0.3777586	0.8153716	0.5168545	0.8183541	0.4219894
chr1:25349311-25349929	0.1372344	0.5391521	0.1966949	0.5416043	0.149869
chr1:25360461-25360960	0.3853805	0.6692045	0.4507584	0.6716168	0.4027812
chr1:25509194-25509769	0.8248527	0.9059736	0.8771979	0.904854	0.84733
chr1:25525700-25526199	0.6119531	0.707288	0.6533596	0.705418	0.6310197
chr1:25559011-25559510	0.03204063	0.03422007	0.03330112	0.03408802	0.03277746
chr1:25580973-25581472	0.9353516	0.9307995	0.93715	0.931124	0.9355716
chr1:25592804-25593423	0.08157617	0.11011347	0.07358331	0.10969746	0.07849153
chr1:25593951-25594734	0.07967245	0.09395479	0.06842247	0.09383613	0.07492917
chr1:25596182-25596739	0.450841	0.6719877	0.5202317	0.6695959	0.4802299
chr1:25663117-25663752	0.04554688	0.05449582	0.04745421	0.05431352	0.04652242
chr1:25828177-25828676	0.8205664	0.7974348	0.7755433	0.7975604	0.8019495
chr1:25831234-25831733	0.9110938	0.9490177	0.9216528	0.9490933	0.9146498
chr1:25844421-25844920	0.9228727	0.931836	0.9139607	0.9317722	0.9191019
chr1:25857168-25857667	0.5554875	0.854835	0.6661657	0.8523952	0.6007509
chr1:25867386-25867885	0.6185172	0.8190188	0.6831545	0.8180026	0.6436923
chr1:25899884-25900383	0.7245398	0.8430173	0.6920798	0.8433693	0.7080826
chr1:25906397-25906896	0.6033867	0.6962256	0.6493758	0.6931922	0.626627
chr1:25919039-25919538	0.7218125	0.9233401	0.7913893	0.9232978	0.7471805
chr1:25936426-25936925	0.4641766	0.6913623	0.4827455	0.6907541	0.4688256
chr1:25941278-25941777	0.8937266	0.9339007	0.9075135	0.9342731	0.8980249
chr1:25942209-25942708	0.162332	0.2439267	0.1485253	0.2442891	0.1543415
chr1:26123607-26124106	0.8305406	0.898039	0.8307399	0.8993819	0.8268031
chr1:26124218-26124717	0.7900687	0.8695302	0.7628421	0.8702086	0.7759101
chr1:26198109-26198969	0.457493	0.6643966	0.4793256	0.6635383	0.4643621
chr1:26200848-26201347	0.8955805	0.9168339	0.8788612	0.9172931	0.8873223
chr1:26201886-26202849	0.06612266	0.19168348	0.07236348	0.19315346	0.06357735
chr1:26233764-26234263	0.6772914	0.8360676	0.6692612	0.8373822	0.6684547
chr1:26235617-26236116	0.5031461	0.8071168	0.5296511	0.8084836	0.5059138
chr1:26249098-26249973	0.06533672	0.39118324	0.06110629	0.392748	0.05447465
chr1:26250039-26250538	0.7640977	0.8504135	0.7612107	0.8535333	0.7553383
chr1:26251787-26252286	0.9253719	0.9000688	0.9176837	0.900539	0.9217406
chr1:26324658-26325369	0.03746914	0.04763485	0.03439831	0.04774043	0.03579437
chr1:26327583-26328082	0.7394413	0.7145851	0.7434009	0.7181194	0.7348423
chr1:26333067-26333566	0.6189109	0.6202905	0.6072174	0.6206227	0.6133674
chr1:26372636-26373655	0.2015042	0.256091	0.2050493	0.2569826	0.2002652
chr1:26375906-26376405	0.48775	0.8123135	0.5816303	0.8125123	0.5205038
chr1:26394184-26394683	0.523982	0.7892151	0.6071169	0.7875893	0.5568296
chr1:26421098-26421597	0.3365305	0.7037228	0.3549258	0.7053991	0.3341338
chr1:26436990-26437572	0.04431797	0.04164655	0.04240955	0.04154222	0.04376909
chr1:26482504-26483003	0.5950742	0.7032757	0.5984792	0.7041789	0.5927477
chr1:26484978-26485477	0.6905258	0.7324651	0.7062927	0.7313331	0.6984786
chr1:26498852-26499351	0.8869438	0.8874532	0.894514	0.8878258	0.889389
chr1:26536593-26537092	0.5614031	0.7742672	0.6265309	0.7734764	0.5861223
chr1:26546808-26547482	0.5794309	0.7915713	0.6482795	0.791827	0.6037285
chr1:26551007-26552364	0.3533215	0.5531175	0.3410114	0.5543907	0.3420049
chr1:26552918-26553417	0.7894914	0.8704915	0.8163972	0.8704084	0.7993707
chr1:26556233-26556732	0.7202789	0.8244464	0.798	0.8230136	0.7535221
chr1:26560052-26560616	0.2177461	0.3226079	0.1814762	0.3244994	0.1970254
chr1:26682748-26683247	0.5850344	0.834105	0.6574331	0.8323007	0.6140387
chr1:26685464-26686075	0.4779132	0.8015761	0.6185362	0.8016493	0.5304538
chr1:26686336-26687422	0.09638008	0.29258784	0.09313146	0.29368648	0.08924906
chr1:26699354-26699853	0.809518	0.9116061	0.8695034	0.9108843	0.8340376
chr1:26700430-26700929	0.6378547	0.8965243	0.7407753	0.8960949	0.6768178
chr1:26718806-26719305	0.7857406	0.8993607	0.8219208	0.8990438	0.799327
chr1:26734994-26735878	0.3091885	0.6566389	0.2674448	0.6599037	0.2790135
chr1:26802748-26803247	0.4870609	0.6439151	0.4769152	0.6453515	0.4771448
chr1:26826426-26826925	0.02337109	0.04827918	0.02444719	0.04803938	0.02380892
chr1:26827508-26828007	0.02750234	0.10503853	0.03028146	0.10373074	0.02969413
chr1:26930168-26930667	0.8572297	0.9097916	0.8379798	0.9095586	0.8486423
chr1:26937511-26938010	0.5914547	0.8129875	0.7028157	0.8074664	0.6443235
chr1:26947478-26948141	0.0410418	0.13823685	0.04335983	0.13820907	0.04023791
chr1:27003838-27004337	0.04775625	0.06168778	0.05477022	0.06133407	0.05109789
chr1:27020856-27021355	0.9372773	0.9305485	0.9339169	0.93079	0.9355404
chr1:27110911-27111410	0.943275	0.942152	0.9422343	0.9423614	0.9424631
chr1:27112968-27114484	0.10022691	0.22492431	0.09113003	0.22551864	0.09295407
chr1:27125921-27126420	0.2093609	0.1480789	0.2065787	0.1451377	0.2149418
chr1:27142700-27143199	0.9174258	0.9344064	0.9270337	0.9344804	0.9209808
chr1:27143496-27143995	0.7625156	0.740004	0.7743421	0.7402852	0.7673453
chr1:27147334-27147833	0.6854172	0.8196909	0.7009022	0.8232095	0.6826756
chr1:27151059-27151558	0.8938359	0.9179147	0.8966697	0.9172822	0.8957704
chr1:27191648-27192198	0.04139219	0.04141131	0.04216704	0.04142535	0.04168889
chr1:27194084-27194583	0.8235687	0.8994618	0.8263697	0.8995316	0.8231812
chr1:27227940-27228439	0.9286883	0.9198531	0.9272006	0.920201	0.9275711
chr1:27241602-27242145	0.3402926	0.534275	0.3622944	0.5322872	0.3496225
chr1:27287217-27288024	0.7946135	0.8755532	0.810111	0.8750737	0.8004807
chr1:27290595-27291094	0.892732	0.895081	0.9049961	0.8958462	0.8963575
chr1:27298093-27298592	0.806282	0.891042	0.823959	0.8899367	0.8141782
chr1:27329084-27329583	0.8612211	0.9223181	0.8853163	0.923189	0.8684857
chr1:27330900-27331399	0.859082	0.9255077	0.8485247	0.9253891	0.8536488
chr1:27339361-27339905	0.07061641	0.1236707	0.06922397	0.12331765	0.06970955
chr1:27358112-27358611	0.1678078	0.4474682	0.1712534	0.450454	0.1583185
chr1:27371146-27371645	0.3693641	0.4635958	0.3095388	0.4659175	0.3381824
chr1:27481407-27482105	0.04585664	0.10557852	0.0467448	0.10706688	0.04227623
chr1:27503101-27503898	0.9376279	0.933606	0.9362723	0.9341521	0.9360986
chr1:27524159-27524658	0.3478648	0.5242151	0.3621084	0.5249426	0.3491214
chr1:27527610-27528332	0.7360078	0.7499404	0.7582114	0.7500654	0.744786
chr1:27531382-27531881	0.8801297	0.9123848	0.8909719	0.9111077	0.8864826
chr1:27644805-27645304	0.2470984	0.3473901	0.2332011	0.3453164	0.2433512
chr1:27667807-27668306	0.4166922	0.6677082	0.4573326	0.6696358	0.4252944
chr1:27693531-27694638	0.6111	0.7496232	0.6223101	0.7501681	0.6121465
chr1:27701804-27702940	0.8976128	0.9267839	0.9034728	0.9267284	0.899619
chr1:27710019-27710518	0.857018	0.9086726	0.8675522	0.9089119	0.8599946
chr1:27710934-27711433	0.908775	0.9219019	0.9115287	0.9216211	0.9102129
chr1:27716551-27717050	0.8952711	0.9321004	0.9140899	0.932267	0.9021258
chr1:27717970-27718743	0.133592	0.5035429	0.1426888	0.5066344	0.1245674
chr1:27726024-27726523	0.6057125	0.7633701	0.5743972	0.7638049	0.5888401
chr1:27728802-27729301	0.2529008	0.3201717	0.1987354	0.3210127	0.2274059
chr1:27729550-27730433	0.4922607	0.7540231	0.5121603	0.7570035	0.4899929
chr1:27816833-27817652	0.3555328	0.4282421	0.3584309	0.4300779	0.3518878
chr1:27818809-27819308	0.16772578	0.07118055	0.10285562	0.06862691	0.14728897
chr1:27823121-27823620	0.3497234	0.5532324	0.3368208	0.5552854	0.3366068
chr1:27831044-27831543	0.28405	0.2282029	0.2958854	0.2259584	0.2943117
chr1:27846592-27847091	0.9227391	0.9323453	0.9284017	0.9325026	0.9246256
chr1:27858666-27859165	0.9166813	0.9074131	0.9230551	0.9077344	0.9189075
chr1:27930389-27931751	0.3401898	0.3529245	0.3303686	0.3532717	0.3351867
chr1:27932816-27933315	0.02659922	0.02712756	0.02342921	0.02712407	0.02527136
chr1:27974187-27974686	0.7565992	0.7870202	0.7915629	0.7879928	0.7687878
chr1:27975917-27976416	0.8055984	0.8191612	0.8163118	0.8206999	0.8068946
chr1:27986124-27986623	0.1948797	0.5600455	0.2050219	0.5636722	0.1853641
chr1:27989736-27990235	0.02385937	0.02553204	0.0227809	0.02550556	0.0234277
chr1:27990716-27991215	0.8554594	0.9134495	0.885364	0.9130019	0.8677169
chr1:27998737-27999236	0.0371375	0.03623703	0.03285899	0.03626827	0.03530728
chr1:28013090-28013589	0.8564273	0.9763691	0.8747989	0.9765605	0.8614873
chr1:28096502-28097001	0.8648531	0.9144049	0.8925882	0.914429	0.8754655
chr1:28154250-28154749	0.701257	0.7975933	0.7700135	0.7948889	0.7333192
chr1:28195076-28195575	0.8761273	0.9483439	0.9101062	0.9484368	0.8887923
chr1:28241281-28241780	0.3377562	0.209836	0.2326303	0.2153411	0.2857653
chr1:28415961-28416460	0.9403828	0.9296844	0.9392157	0.9299075	0.9396718
chr1:28422588-28423087	0.8281578	0.8977489	0.8394225	0.8979156	0.8312408
chr1:28447489-28448144	0.7602708	0.7953338	0.7724837	0.7948305	0.7656724
chr1:28520615-28521122	0.8089961	0.9021953	0.8290225	0.9019338	0.816111
chr1:28559776-28560275	0.8718742	0.8868065	0.8734129	0.8867326	0.8723772
chr1:28560292-28560791	0.8223461	0.8211047	0.843273	0.8216519	0.8300732
chr1:28575018-28575517	0.05984766	0.07087232	0.05330056	0.07051852	0.0575777
chr1:28576301-28576800	0.5973266	0.8249736	0.6388848	0.8242284	0.6118331
chr1:28622830-28623329	0.3058078	0.528508	0.3450017	0.5240469	0.3264847
chr1:28652111-28652610	0.8883313	0.9234143	0.9114079	0.9236735	0.8968221
chr1:28654231-28654730	0.6884633	0.8284955	0.7592034	0.8291481	0.7141507
chr1:28695005-28695504	0.9022586	0.8894686	0.9066657	0.88986	0.903596
chr1:28831623-28832122	0.329343	0.3984519	0.2559787	0.4021432	0.2903718
chr1:28875757-28876256	0.8885516	0.9350732	0.8967348	0.9349527	0.8913263
chr1:28912072-28912571	0.8625227	0.882919	0.8663803	0.8826602	0.8642434
chr1:28917713-28918409	0.8207895	0.8691824	0.8189562	0.8691496	0.819177
chr1:28928074-28928801	0.1581977	0.3105223	0.1922534	0.3104641	0.1696777
chr1:28994599-28995235	0.1698023	0.2134562	0.1539225	0.2114645	0.1661343
chr1:29101598-29102401	0.5485087	0.7142263	0.4987647	0.7171505	0.5190514
chr1:29104266-29104765	0.8850227	0.9342768	0.9010354	0.9344511	0.890457
chr1:29209866-29210365	0.8366047	0.9164204	0.8625815	0.915339	0.8480162
chr1:29210868-29211367	0.9220453	0.939384	0.9283011	0.9394116	0.9242812
chr1:29450478-29450977	0.04644766	0.06894439	0.03833427	0.06963062	0.04133028
chr1:29451220-29452351	0.3871372	0.5649892	0.3744161	0.5661714	0.3762341
chr1:29454281-29454780	0.7591781	0.8696064	0.7941989	0.8706507	0.7697516
chr1:29457968-29458467	0.9651352	0.9743929	0.9650972	0.9745016	0.9647387
chr1:29458790-29459289	0.7992414	0.8765271	0.8038399	0.8760362	0.8006448
chr1:29460566-29461318	0.7641559	0.8140664	0.7362478	0.8148735	0.7500229
chr1:29462148-29462647	0.8732688	0.8837259	0.857977	0.8842217	0.8657401
chr1:29509260-29509759	0.8945227	0.8832646	0.8986073	0.8836983	0.8956162
chr1:29510699-29511198	0.9193258	0.9255858	0.9117579	0.9258114	0.9156171
chr1:29557569-29558068	0.2482758	0.3334857	0.2593933	0.3348764	0.2486765
chr1:29559180-29559679	0.7687602	0.8910411	0.8153893	0.8901363	0.7876678
chr1:29741935-29742434	0.3749117	0.5343791	0.3970736	0.5347578	0.380457
chr1:29751092-29751591	0.5116484	0.8457178	0.655627	0.8426325	0.5714014
chr1:29769451-29769950	0.574232	0.7567591	0.6011208	0.758062	0.5795622
chr1:29780017-29780516	0.1717711	0.6293227	0.2196208	0.6316642	0.17872
chr1:29804649-29805543	0.2494705	0.4948287	0.2591056	0.4985623	0.2417897
chr1:29824184-29824683	0.7813297	0.8694102	0.8158815	0.8688432	0.7951908
chr1:29828675-29829174	0.9218078	0.934552	0.9303399	0.9348065	0.9246495
chr1:29830328-29830827	0.7208336	0.8405382	0.7211107	0.841781	0.7163383
chr1:29850392-29850891	0.8721953	0.9202662	0.8875399	0.9197495	0.8786866
chr1:30042751-30043250	0.4528711	0.8843527	0.5984079	0.8843251	0.5056319
chr1:30112556-30113055	0.9163586	0.9626599	0.9439056	0.963021	0.9263127
chr1:30161414-30161913	0.3819898	0.805914	0.4876854	0.80942	0.4115263
chr1:30179614-30180173	0.04877812	0.09779352	0.06139354	0.09797617	0.05278157
chr1:30239868-30240513	0.760816	0.8068266	0.7473337	0.8066284	0.7546953
chr1:30372980-30373479	0.5740625	0.7501325	0.5736258	0.7484836	0.5737089
chr1:30404429-30404928	0.5346523	0.8686155	0.6156848	0.8675516	0.5642622
chr1:30426846-30427345	0.6869328	0.8450146	0.7558219	0.844347	0.7140181
chr1:30510480-30510979	0.5448992	0.7595511	0.6305489	0.7546296	0.5860138
chr1:30558800-30559372	0.07831406	0.12296895	0.07213736	0.12398049	0.07297124
chr1:30567274-30567773	0.063125	0.1266399	0.1267736	0.1251351	0.0913885
chr1:30584101-30584644	0.12809609	0.09726284	0.13031742	0.09666593	0.13073826
chr1:30704078-30704577	0.9217875	0.9262771	0.9318708	0.9261227	0.9262099
chr1:30714934-30715433	0.4072289	0.6980488	0.4590219	0.6983152	0.4229021
chr1:30815452-30815951	0.1537867	0.1088825	0.1365096	0.1096815	0.1458918
chr1:30985439-30985938	0.3691625	0.5771077	0.4544281	0.573978	0.4068357
chr1:31000181-31000680	0.4320039	0.8482431	0.5082893	0.8485684	0.4554439
chr1:31125310-31125809	0.8084703	0.9193345	0.8241287	0.9195596	0.8125031
chr1:31154907-31155406	0.7294055	0.8844633	0.8105028	0.8824662	0.7641768
chr1:31157775-31158448	0.2640561	0.2508939	0.218332	0.2504797	0.2459854
chr1:31161019-31161518	0.7511547	0.8924561	0.8116652	0.8913215	0.7759423
chr1:31162706-31163205	0.3870414	0.6789158	0.4845871	0.6736994	0.4322373
chr1:31173715-31174214	0.1102602	0.3861401	0.1514652	0.3842857	0.1258225
chr1:31231112-31231611	0.8132281	0.8768062	0.8186051	0.87916	0.8098054
chr1:31234186-31234685	0.5082094	0.8083576	0.5589337	0.8104985	0.5196967
chr1:31241800-31242299	0.5403297	0.723697	0.5718185	0.7254074	0.5467913
chr1:31245760-31246527	0.7773526	0.875757	0.8150699	0.8740026	0.7946004
chr1:31247366-31247865	0.6790469	0.833218	0.7006242	0.8313123	0.6887908
chr1:31249302-31249801	0.8930813	0.9037753	0.8983393	0.9037153	0.8951915
chr1:31255777-31256276	0.3708812	0.5323979	0.4242174	0.5301653	0.3943791
chr1:31274515-31275110	0.02235195	0.02271571	0.02087275	0.02268778	0.02178016
chr1:31279892-31280741	0.5829229	0.7017132	0.5781755	0.7034939	0.5753226
chr1:31289599-31290098	0.31815	0.4087995	0.3311775	0.4058731	0.3274554
chr1:31314357-31314856	0.8320266	0.9166706	0.8605506	0.9177057	0.8403873
chr1:31325562-31326061	0.8618547	0.9076789	0.879159	0.9078589	0.8678824
chr1:31327840-31328339	0.9160914	0.9366852	0.9194865	0.9374848	0.9156028
chr1:31381690-31382273	0.1794613	0.2562271	0.154702	0.2576442	0.1649797
chr1:31401991-31402490	0.9077727	0.9273161	0.9229478	0.9278122	0.9128031
chr1:31402942-31403441	0.8467945	0.8701506	0.8355826	0.8695215	0.8428674
chr1:31567711-31568210	0.7466258	0.8814935	0.7810815	0.8815123	0.7584542
chr1:31595038-31595537	0.4791898	0.3922419	0.4932242	0.3864558	0.4976885
chr1:31631982-31632481	0.8968008	0.9301872	0.9101157	0.9301181	0.9018685
chr1:31638723-31639222	0.08666094	0.13153304	0.1305	0.13023642	0.10660141
chr1:31716850-31717349	0.7114312	0.8904892	0.7671017	0.8928164	0.7269049
chr1:31846291-31847121	0.1171732	0.1861077	0.1215545	0.1863756	0.1172001
chr1:31867435-31867934	0.01702187	0.02424414	0.01918034	0.02415407	0.01795939
chr1:31971501-31972000	0.4826469	0.6249056	0.5245461	0.6251619	0.4969953
chr1:31982522-31983021	0.9035805	0.9201364	0.9030893	0.9203202	0.9027148
chr1:32014112-32014611	0.4029766	0.5459173	0.4819275	0.5433856	0.4380951
chr1:32029186-32029685	0.8973711	0.9249375	0.9034927	0.9246786	0.8999035
chr1:32054209-32055084	0.4988713	0.7925407	0.5063522	0.7951001	0.4916156
chr1:32057155-32057654	0.735932	0.6879065	0.6965051	0.6886778	0.7188932
chr1:32080036-32080535	0.9354922	0.9435592	0.9359197	0.9436389	0.9353678
chr1:32082712-32083279	0.4586536	0.575093	0.4534803	0.5746118	0.4552203
chr1:32170256-32170755	0.53585	0.7998567	0.5350461	0.8039251	0.5228207
chr1:32171953-32172452	0.2846063	0.288912	0.3273034	0.2846731	0.3104258
chr1:32179611-32180110	0.5667445	0.6664394	0.6057084	0.6631114	0.587481
chr1:32181072-32181571	0.1237008	0.6740646	0.1236989	0.6802467	0.1016099
chr1:32183091-32183590	0.5768609	0.9021594	0.592659	0.9035393	0.5747293
chr1:32229984-32230499	0.06479414	0.06331116	0.06760393	0.0632287	0.06615282
chr1:32230768-32231267	0.835532	0.8857488	0.7899354	0.8871233	0.8129232
chr1:32232156-32232655	0.8797109	0.929568	0.8871107	0.9297223	0.881573
chr1:32236086-32236585	0.6041305	0.8706732	0.7006146	0.8693441	0.6419671
chr1:32237854-32238979	0.2985066	0.5013196	0.3009617	0.5046344	0.2894211
chr1:32247921-32248420	0.3803609	0.6516747	0.4199871	0.6486932	0.3974923
chr1:32252015-32252514	0.7634234	0.875594	0.7876315	0.8746753	0.7731789
chr1:32253655-32254568	0.04827031	0.04480401	0.04044079	0.04482812	0.04501808
chr1:32297487-32297986	0.8273641	0.8519092	0.8276753	0.8524106	0.8260798
chr1:32303659-32304158	0.7026742	0.8267589	0.742091	0.8251185	0.7199329
chr1:32404040-32404717	0.06908802	0.10695586	0.07062341	0.1076172	0.06776095
chr1:32404832-32405331	0.8838508	0.923782	0.8872904	0.9247002	0.8827923
chr1:32407881-32408380	0.4155477	0.7213493	0.4770775	0.7246623	0.429215
chr1:32408845-32409344	0.8785164	0.8802004	0.8963624	0.8808236	0.8847566
chr1:32409616-32410862	0.3695684	0.66293	0.3785137	0.6665455	0.3609224
chr1:32451001-32451500	0.3212539	0.7062806	0.4594888	0.7057027	0.3728822
chr1:32452679-32453178	0.2846023	0.4958879	0.3069618	0.4930944	0.2952887
chr1:32472780-32473279	0.8429445	0.9103302	0.8753747	0.9107835	0.8543678
chr1:32476554-32477053	0.8660961	0.9235369	0.8905927	0.9239294	0.8745068
chr1:32510440-32510939	0.09017812	0.13662406	0.09941236	0.13550901	0.09528451
chr1:32569853-32570352	0.5915086	0.8495491	0.6633826	0.8494736	0.6168383
chr1:32664730-32665832	0.4451549	0.4056012	0.4093483	0.4031452	0.4356062
chr1:32697529-32698028	0.5293891	0.656734	0.5101775	0.655753	0.5208357
chr1:32700618-32701117	0.9090266	0.9405034	0.9102798	0.9408744	0.9082535
chr1:32704682-32705181	0.8629523	0.8842963	0.830809	0.8840832	0.8495258
chr1:32705509-32707637	0.1029126	0.1369085	0.1000294	0.1366483	0.1015642
chr1:32707983-32708733	0.1628934	0.1528868	0.1943047	0.1510017	0.1797906
chr1:32715800-32716805	0.7164927	0.7966954	0.7358348	0.7966238	0.7232047
chr1:32802040-32802560	0.6931487	0.7660264	0.6520991	0.7679545	0.6709619
chr1:32816677-32817929	0.04374313	0.04793027	0.04473326	0.04787837	0.0441769
chr1:32825552-32826051	0.4960656	0.7807971	0.5464781	0.783491	0.5066608
chr1:32860134-32860933	0.03726432	0.03184131	0.03057978	0.03198222	0.03430516
chr1:32890002-32890501	0.5313273	0.7244683	0.6081303	0.7249565	0.5588634
chr1:32891574-32893017	0.4886531	0.5392918	0.4920667	0.5396489	0.4884495
chr1:32893115-32893614	0.7261508	0.8174514	0.7322388	0.8175422	0.7268073
chr1:32927445-32927944	0.8592336	0.9121327	0.8953534	0.9118002	0.8739646
chr1:32929917-32930628	0.06132917	0.04283728	0.04327378	0.04295617	0.0539061
chr1:33169307-33170098	0.5174721	0.6967212	0.4875006	0.6974323	0.5002306
chr1:33172258-33172757	0.7578906	0.8499434	0.7351758	0.8501938	0.7461946
chr1:33177673-33178302	0.183198	0.4413647	0.1704969	0.4456143	0.1649626
chr1:33190902-33191401	0.5873469	0.6720838	0.5958275	0.6749306	0.5838862
chr1:33346977-33347476	0.6248875	0.896255	0.5909427	0.8973473	0.603531
chr1:33347864-33348363	0.2317289	0.3557089	0.2318337	0.3556621	0.2295333
chr1:33351317-33352009	0.1501049	0.5680005	0.1657959	0.5711097	0.1429016
chr1:33367053-33367664	0.1942762	0.4293086	0.1889975	0.431943	0.1826478
chr1:33369484-33369983	0.7795664	0.8525239	0.7713685	0.8527415	0.7743573
chr1:33430334-33430955	0.03851927	0.05343292	0.03866536	0.05355078	0.03807613
chr1:33433328-33433827	0.7398352	0.7948208	0.7203472	0.7935083	0.7331554
chr1:33441189-33441688	0.8201156	0.9165108	0.8284534	0.9168732	0.8211002
chr1:33446838-33447337	0.6427516	0.851347	0.6751045	0.85483	0.64573
chr1:33514607-33515106	0.5035234	0.8056065	0.5822022	0.8088978	0.5244676
chr1:33516370-33516875	0.5603879	0.5639384	0.5504407	0.5635507	0.556902
chr1:33518984-33519483	0.8673508	0.9039288	0.8782539	0.9041298	0.8708376
chr1:33545731-33546665	0.470023	0.564781	0.4461888	0.565902	0.4561531
chr1:33589684-33590183	0.8798008	0.9265873	0.8882416	0.9268602	0.88193
chr1:33592619-33593402	0.05031891	0.16353367	0.05185966	0.17044528	0.03569479
chr1:33647310-33648102	0.02006289	0.02183622	0.0210691	0.0217529	0.02060845
chr1:33648397-33649067	0.8785428	0.9140757	0.8749305	0.9153834	0.8738798
chr1:33686184-33686683	0.919557	0.9439995	0.9354433	0.9441314	0.9254852
chr1:33699875-33700374	0.6051648	0.8459151	0.6881949	0.8465283	0.6341711
chr1:33713154-33713653	0.7147203	0.9102161	0.8069669	0.9098172	0.7503519
chr1:33720279-33720778	0.9224172	0.9271582	0.9191371	0.9274799	0.920346
chr1:33720983-33721855	0.1747078	0.4495967	0.1568577	0.4536023	0.1544707
chr1:33768352-33768851	0.8963492	0.918685	0.9024624	0.9187864	0.8982913
chr1:33841330-33842179	0.9388734	0.9399013	0.9383633	0.9400609	0.9383374
chr1:33844635-33845134	0.34395	0.4418221	0.3068742	0.4447527	0.3210479
chr1:33848535-33849034	0.3697695	0.5144547	0.4228129	0.5123019	0.3933096
chr1:33854253-33854752	0.8115992	0.8234335	0.8128219	0.824668	0.8095406
chr1:33857337-33857836	0.5481398	0.3195219	0.5374478	0.3150706	0.5564293
chr1:33864756-33865255	0.6534008	0.8669594	0.7741101	0.8651704	0.7032291
chr1:33875713-33876212	0.2777867	0.2144608	0.2828489	0.2107546	0.2881383
chr1:33893727-33894709	0.7231074	0.8558959	0.7693284	0.8570924	0.7376518
chr1:33895254-33897176	0.1415172	0.1435322	0.145941	0.1439151	0.1425998
chr1:33899101-33899600	0.3323211	0.8511658	0.5854921	0.8556323	0.41987
chr1:33909247-33909746	0.7235578	0.8591423	0.7526112	0.859854	0.7317981
chr1:33924062-33924561	0.2715414	0.7642657	0.3649624	0.7685362	0.2932035
chr1:33933207-33933706	0.7126906	0.8508405	0.7161163	0.8505925	0.7119993
chr1:33934185-33934684	0.7688812	0.9025385	0.8157685	0.9036194	0.7839075
chr1:33937717-33938216	0.1562664	0.1496378	0.1448747	0.1498927	0.1511462
chr1:34631640-34632366	0.03254453	0.02788822	0.03448567	0.02752537	0.03413298
chr1:34936068-34936567	0.8067906	0.8970945	0.822673	0.8969775	0.8119535
chr1:35119789-35120288	0.5811422	0.8156686	0.5950382	0.8164753	0.5810103
chr1:35122300-35122799	0.2437852	0.640132	0.336977	0.6395705	0.2763491
chr1:35205982-35206481	0.2862539	0.6271949	0.3445309	0.6281068	0.3024678
chr1:35220000-35220499	0.908518	0.9399556	0.9224978	0.9399338	0.9138103
chr1:35224475-35224974	0.8059715	0.8756676	0.8331006	0.8757992	0.8157479
chr1:35257224-35258309	0.8460596	0.9021592	0.8584584	0.9023548	0.8498148
chr1:35271844-35272343	0.821825	0.9307944	0.8897888	0.9306935	0.8483685
chr1:35317404-35317903	0.88785	0.884664	0.8769247	0.8846016	0.8834634
chr1:35325867-35326366	0.6422586	0.7264734	0.6125753	0.7278823	0.6255953
chr1:35395290-35396558	0.08765516	0.13591731	0.08588652	0.13570869	0.08640648
chr1:35437441-35437940	0.8873359	0.9131868	0.8954989	0.913257	0.8901277
chr1:35512910-35513409	0.4965078	0.7716545	0.6104708	0.7737579	0.5349596
chr1:35582098-35582597	0.8923352	0.8717539	0.8957129	0.8721336	0.893411
chr1:35585421-35585920	0.8774031	0.9047127	0.8896736	0.9052062	0.8810791
chr1:35586107-35586897	0.4569497	0.5793636	0.4046757	0.5817234	0.4283218
chr1:35646535-35647034	0.9028547	0.7528333	0.8972562	0.7542937	0.9005559
chr1:35658809-35659430	0.04861445	0.05873653	0.05088427	0.05851827	0.04978779
chr1:35667400-35667899	0.4518664	0.2818951	0.4752837	0.2753188	0.4773472
chr1:35676238-35676737	0.373857	0.4648566	0.3665978	0.4660136	0.366915
chr1:35730253-35730752	0.1325273	0.5868764	0.1860708	0.5868762	0.1463681
chr1:36107955-36108460	0.3913426	0.7055983	0.4763368	0.7071833	0.4179412
chr1:36121704-36122203	0.7403117	0.8681256	0.8185815	0.8680238	0.7708092
chr1:36132980-36133479	0.8942281	0.9055853	0.9041152	0.9058284	0.8976838
chr1:36156765-36157264	0.7125297	0.8127217	0.7090876	0.8128899	0.7088901
chr1:36172028-36172527	0.9293852	0.9298111	0.9388163	0.9299843	0.9329885
chr1:36173686-36174253	0.05105937	0.0738283	0.05813277	0.07486597	0.05161432
chr1:36185204-36185787	0.9103469	0.9105377	0.9029098	0.9107709	0.9067924
chr1:36235588-36236130	0.02857539	0.03359377	0.03015983	0.0334879	0.02934448
chr1:36546647-36547146	0.806207	0.9104721	0.843982	0.9104099	0.8201512
chr1:36590861-36591485	0.352852	0.7084118	0.3528337	0.7115004	0.3402944
chr1:36591662-36592161	0.5967273	0.7711502	0.6226056	0.7699177	0.6066085
chr1:36600033-36600532	0.8983227	0.9388966	0.8996129	0.9392196	0.8974857
chr1:36653340-36653839	0.159375	0.3141308	0.1797045	0.3166722	0.160131
chr1:36689148-36690008	0.07037344	0.08575108	0.07065449	0.08521996	0.07121197
chr1:36851523-36852108	0.06113711	0.05381315	0.05104972	0.05389426	0.05690552
chr1:36852212-36852711	0.08419844	0.2261202	0.08630955	0.2254916	0.08361056
chr1:36856615-36857114	0.9182531	0.9317229	0.9084489	0.9323452	0.9127204
chr1:36863687-36864186	0.7848805	0.8532419	0.7456596	0.8545123	0.764793
chr1:36916354-36916992	0.354137	0.4296655	0.3254616	0.4297979	0.3404851
chr1:36930066-36930610	0.04589336	0.06184414	0.042775	0.06172259	0.04452195
chr1:36989532-36990031	0.9225906	0.9676616	0.9365101	0.9681435	0.9266441
chr1:37030828-37031327	0.8001367	0.891256	0.8218281	0.8914493	0.8071216
chr1:37047551-37048050	0.9014961	0.9144994	0.8852893	0.9149791	0.8935678
chr1:37051279-37051778	0.8175125	0.9579302	0.854786	0.9586869	0.829011
chr1:37056714-37057213	0.4042922	0.672801	0.3964129	0.6729738	0.3956289
chr1:37090093-37090592	0.6117492	0.826284	0.6133146	0.8283672	0.6044136
chr1:37112823-37113322	0.3975531	0.7932102	0.4721702	0.7955647	0.4168242
chr1:37139014-37139513	0.322343	0.7590209	0.4071073	0.7615222	0.3448045
chr1:37176396-37176895	0.5650266	0.794195	0.5528303	0.7968849	0.5505122
chr1:37182340-37182839	0.07809609	0.10336409	0.09773202	0.10299333	0.08653122
chr1:37231223-37231722	0.2952305	0.722591	0.3911837	0.7248921	0.3229228
chr1:37500107-37501412	0.1978632	0.1675564	0.2157685	0.1668417	0.2072729
chr1:37503099-37503598	0.09326875	0.07956633	0.09309944	0.07842074	0.09563357
chr1:37507042-37507541	0.8466477	0.9113296	0.8481551	0.9120942	0.8446089
chr1:37513179-37513738	0.7404888	0.8606524	0.7696416	0.8592142	0.753148
chr1:37542221-37542720	0.9317219	0.926994	0.9357365	0.9271175	0.9332533
chr1:37558897-37559396	0.1013633	0.1640362	0.1730618	0.162977	0.1321587
chr1:37700774-37701273	0.1917539	0.2576335	0.2273084	0.2530522	0.2140838
chr1:37720675-37721352	0.3921859	0.6897065	0.3588474	0.6928508	0.3666899
chr1:37722954-37723453	0.865643	0.8923797	0.8688713	0.8926283	0.8660171
chr1:37790792-37791291	0.7940133	0.8886945	0.8120399	0.8899948	0.7972951
chr1:37856630-37857129	0.6423125	0.8643324	0.6844416	0.8653738	0.6537662
chr1:37860351-37860850	0.1359484	0.1742693	0.1481112	0.1729625	0.1427958
chr1:37875734-37876233	0.4038922	0.7637476	0.4228612	0.7671995	0.3984969
chr1:37904443-37904942	0.8039492	0.8961672	0.8235646	0.8956342	0.811427
chr1:37914601-37915100	0.3809609	0.6310814	0.3813573	0.631473	0.375685
chr1:37917755-37918254	0.8272727	0.8960367	0.8509899	0.895763	0.8364117
chr1:37952022-37952521	0.5345141	0.6348302	0.5062213	0.6380173	0.5147484
chr1:38020254-38020753	0.9425859	0.9354211	0.9430275	0.9356747	0.9424228
chr1:38063872-38064371	0.8629883	0.8742087	0.8982433	0.8743852	0.877173
chr1:38071320-38071819	0.4791063	0.7086565	0.5110421	0.7070307	0.4912308
chr1:38101015-38101900	0.3864531	0.5937671	0.4085388	0.5943288	0.3907202
chr1:38104266-38104765	0.2113453	0.3910565	0.2824848	0.3885221	0.2425143
chr1:38126377-38126876	0.2448266	0.4180108	0.266668	0.4178806	0.2509481
chr1:38128996-38129495	0.7086062	0.8105136	0.730486	0.8107794	0.7153293
chr1:38156211-38156823	0.114718	0.1184612	0.104639	0.1190276	0.1093593
chr1:38230895-38232473	0.08083683	0.08837629	0.07650971	0.08857698	0.0785056
chr1:38233312-38233811	0.8864219	0.9208404	0.9161202	0.9209684	0.8979413
chr1:38248198-38248697	0.8350547	0.8832898	0.8256567	0.8835405	0.8297453
chr1:38325410-38326222	0.03317396	0.03536529	0.03301292	0.03533774	0.03311792
chr1:38413806-38414305	0.2312406	0.4895238	0.283968	0.4912754	0.2450913
chr1:38461436-38462144	0.3417294	0.5864536	0.3579002	0.587642	0.3416308
chr1:38471223-38471877	0.3674936	0.6059877	0.3750379	0.6084217	0.361539
chr1:38474537-38475036	0.9120148	0.9269181	0.9166961	0.9271749	0.9132026
chr1:38476094-38476593	0.8776977	0.9111162	0.8916461	0.9113674	0.8824207
chr1:38492780-38493279	0.911343	0.9347446	0.9109022	0.9357795	0.9087516
chr1:38494800-38495299	0.167818	0.1202021	0.1637938	0.117668	0.1718491
chr1:38506211-38506710	0.434043	0.6628015	0.4588826	0.6620541	0.4415472
chr1:38507904-38508403	0.7034828	0.8740844	0.7413084	0.8738431	0.716543
chr1:38512578-38513077	0.01403906	0.03437768	0.01513258	0.03413272	0.01457981
chr1:38592725-38593224	0.8478875	0.9258919	0.8873657	0.926288	0.862165
chr1:38599375-38600447	0.3779301	0.4262214	0.3344051	0.428899	0.3537453
chr1:38604225-38604724	0.2375391	0.2421766	0.2327506	0.2390731	0.2413521
chr1:38605910-38606409	0.8652266	0.9031595	0.8384135	0.9046327	0.8505094
chr1:38618726-38619225	0.9012758	0.9055708	0.9088039	0.9062657	0.9030195
chr1:38687599-38688098	0.9016102	0.9048377	0.895673	0.905121	0.89853
chr1:38722534-38723033	0.3176516	0.5119436	0.3885163	0.5093598	0.3485261
chr1:38757490-38758150	0.5116961	0.7301053	0.4869022	0.7334392	0.4908956
chr1:38802609-38803108	0.8870211	0.9180363	0.8850691	0.9176994	0.8862636
chr1:38830263-38830762	0.9387461	0.9194327	0.9324129	0.919903	0.9355683
chr1:38836803-38837302	0.5178797	0.8408297	0.5638393	0.8382002	0.5360183
chr1:38858818-38859317	0.9274242	0.9225671	0.9300073	0.9225338	0.928658
chr1:38896825-38897324	0.8786188	0.8780944	0.892186	0.8781814	0.8841322
chr1:38916678-38917177	0.5739055	0.8672262	0.656091	0.8685415	0.6002366
chr1:38930649-38931148	0.7905992	0.8875296	0.8101292	0.8885515	0.7949962
chr1:38939465-38939964	0.9462102	0.9330787	0.9424028	0.9331619	0.9447077
chr1:38964221-38964720	0.3709867	0.4766443	0.4572354	0.4743764	0.4093528
chr1:38973860-38974359	0.52495	0.7752647	0.5190202	0.7773969	0.5137174
chr1:39024574-39025717	0.5546328	0.7091187	0.5492904	0.7113314	0.5452923
chr1:39035683-39036278	0.6036453	0.788966	0.615133	0.7908003	0.6014773
chr1:39041148-39041647	0.7939023	0.8930024	0.8495393	0.8908448	0.8193911
chr1:39042730-39043229	0.6037383	0.7934261	0.62215	0.7936643	0.6074162
chr1:39043889-39044700	0.10905266	0.065818	0.10547775	0.06501156	0.10990423
chr1:39045729-39046228	0.9383594	0.9424844	0.939468	0.9427265	0.9382847
chr1:39073851-39074350	0.4691734	0.7029297	0.5270169	0.7024625	0.4898413
chr1:39174159-39176007	0.7596277	0.7706593	0.7601496	0.7703878	0.7601549
chr1:39185529-39186399	0.8058555	0.8792496	0.847193	0.8768933	0.8262299
chr1:39212669-39213168	0.7934828	0.9026526	0.7662966	0.9028111	0.7797718
chr1:39249064-39249912	0.3001425	0.4663288	0.2881757	0.4683329	0.2882108
chr1:39254646-39255145	0.4752023	0.6930969	0.5428399	0.6921117	0.5012453
chr1:39269505-39270558	0.1170259	0.1847622	0.1244069	0.1855286	0.1173807
chr1:39273016-39273515	0.8343141	0.9006282	0.8730388	0.8996738	0.8510641
chr1:39280915-39282251	0.6022566	0.7421957	0.6075758	0.7441094	0.5982124
chr1:39282415-39282914	0.9004047	0.9278072	0.9118865	0.9267901	0.9066216
chr1:39283271-39284857	0.2755344	0.3447727	0.272971	0.3451853	0.2723786
chr1:39288244-39288743	0.8129602	0.8300464	0.8511944	0.8299869	0.8287282
chr1:39301646-39302145	0.9003602	0.93108	0.915682	0.9311783	0.9059986
chr1:39407600-39408099	0.4661016	0.6368035	0.4016309	0.6377798	0.4341012
chr1:39451258-39451757	0.9088492	0.9277259	0.9239039	0.9278477	0.9145538
chr1:39482373-39482872	0.8876664	0.925439	0.8804028	0.9254811	0.883842
chr1:39491208-39491707	0.5127742	0.7144572	0.4736135	0.7156557	0.4903451
chr1:39513075-39513574	0.5861047	0.8110014	0.5901118	0.810769	0.5839974
chr1:39541701-39542200	0.681293	0.9273383	0.7680646	0.9278646	0.7119284
chr1:39546260-39546936	0.2033475	0.5053454	0.2162625	0.5070968	0.1997425
chr1:39953352-39953851	0.8889198	0.9217231	0.8809888	0.9222974	0.8838978
chr1:40024720-40026450	0.7111296	0.7537744	0.7026007	0.7564595	0.7016596
chr1:40108310-40108809	0.3450094	0.3649893	0.3820174	0.3597659	0.3700293
chr1:40111889-40112388	0.3695727	0.4975096	0.4190921	0.4970557	0.3887244
chr1:40123466-40123965	0.4806453	0.7928829	0.4906635	0.7963495	0.4723763
chr1:40137715-40138650	0.2196889	0.3685875	0.1981604	0.3719211	0.2015586
chr1:40157680-40158956	0.3690756	0.4709506	0.3622777	0.4718832	0.3625488
chr1:40162123-40162622	0.6441906	0.8884618	0.7258534	0.8889353	0.6728251
chr1:40167066-40167565	0.3981312	0.7104653	0.3948837	0.7070388	0.3974242
chr1:40177218-40177717	0.4841648	0.7634411	0.4932034	0.7634126	0.4827512
chr1:40349382-40350249	0.7819227	0.8800089	0.7826742	0.8806102	0.7792513
chr1:40351589-40352088	0.9499336	0.945261	0.9455618	0.9452688	0.9481798
chr1:40367696-40368614	0.1478113	0.3689007	0.1584957	0.3699435	0.1461409
chr1:40387972-40388643	0.426619	0.8142468	0.4288743	0.8163874	0.4162118
chr1:40503135-40503634	0.9212797	0.9143234	0.9235354	0.9143481	0.9223059
chr1:40505346-40505845	0.04126875	0.04281945	0.03785899	0.04359679	0.03833685
chr1:40598143-40599259	0.4291255	0.6638252	0.3779266	0.665844	0.3994864
chr1:40609314-40609813	0.08722969	0.0963909	0.0956927	0.09459247	0.09401338
chr1:40721244-40721743	0.8855859	0.8988357	0.8753657	0.8993267	0.8801331
chr1:40782983-40783512	0.6640047	0.831995	0.5580166	0.8340607	0.612636
chr1:40838290-40838789	0.6853195	0.7243413	0.7355764	0.7261811	0.7020878
chr1:40839194-40840260	0.03272922	0.03783858	0.03523494	0.03772644	0.03389347
chr1:41245482-41245981	0.6633523	0.7856425	0.678	0.7855732	0.667308
chr1:41324143-41324642	0.9431539	0.9727234	0.9572657	0.972856	0.948243
chr1:41326066-41326565	0.906743	0.9425857	0.9343933	0.9427409	0.9173282
chr1:41345544-41346043	0.8607141	0.9419115	0.8518348	0.9421602	0.8550061
chr1:41347726-41348225	0.8340195	0.8911731	0.8538393	0.8905472	0.8424178
chr1:41349763-41350654	0.4810466	0.5498242	0.4536573	0.5508743	0.4663141
chr1:41444400-41444941	0.7414318	0.7968638	0.7043011	0.7975976	0.7234809
chr1:41751707-41752206	0.7814391	0.7658807	0.8193449	0.7664391	0.796508
chr1:41786546-41787045	0.5728039	0.7608916	0.6346343	0.761588	0.5937829
chr1:41807614-41808113	0.3524164	0.7646214	0.3931798	0.763738	0.3633878
chr1:41824947-41825446	0.8041383	0.8756238	0.8131854	0.8758584	0.80613
chr1:41851585-41852084	0.2566633	0.1967628	0.2600455	0.1936773	0.2650683
chr1:41853152-41853651	0.4773695	0.7116766	0.5005073	0.7137402	0.4787134
chr1:41860857-41861356	0.0440875	0.052551	0.0585309	0.05182333	0.05134718
chr1:41870904-41871403	0.7489742	0.8605496	0.7468781	0.8614267	0.7443354
chr1:41886009-41886508	0.8323031	0.9026524	0.8459247	0.9012469	0.839346
chr1:41888619-41890076	0.6125864	0.7965244	0.64722	0.7975764	0.6216032
chr1:41891893-41892392	0.8743437	0.9175592	0.8940287	0.9179554	0.881004
chr1:41898060-41898559	0.197782	0.1945057	0.2040388	0.1918338	0.2055383
chr1:41901395-41901894	0.563518	0.7942029	0.6430522	0.7960233	0.588957
chr1:41950566-41951760	0.6531807	0.7617526	0.6790854	0.761883	0.6617178
chr1:41957804-41958303	0.8246172	0.874888	0.8239197	0.8756494	0.821934
chr1:41960859-41961358	0.7838516	0.8555746	0.7929315	0.8561795	0.7851484
chr1:41961981-41962480	0.08666641	0.46624414	0.11511011	0.46776864	0.08852441
chr1:42384396-42384895	0.2108437	0.2362514	0.2197393	0.2336091	0.2191075
chr1:42384909-42385408	0.575157	0.8547332	0.6108994	0.8550684	0.584204
chr1:42385690-42386189	0.4341187	0.7301304	0.464264	0.7324099	0.4368216
chr1:42387037-42387536	0.8703031	0.8464435	0.8773006	0.847106	0.8724153
chr1:42446914-42447413	0.7624984	0.8574915	0.7940444	0.8599758	0.7691721
chr1:42497555-42498054	0.8840703	0.8882996	0.876623	0.8877584	0.8819082
chr1:42500128-42501271	0.2283207	0.3256405	0.2561024	0.3246562	0.2399729
chr1:42501293-42502215	0.0384918	0.03761521	0.03467575	0.03757551	0.03698924
chr1:42503328-42503827	0.8234539	0.875201	0.8105702	0.8755272	0.8164786
chr1:42504026-42504525	0.9210687	0.9268358	0.932909	0.9266774	0.9262089
chr1:42506103-42507227	0.8776766	0.8893876	0.882186	0.8887873	0.8804822
chr1:42610656-42611935	0.681172	0.8256041	0.7050934	0.8266387	0.6864879
chr1:42612267-42612766	0.3913383	0.39083	0.353268	0.3918391	0.3735218
chr1:42630423-42630922	0.7706953	0.81703	0.7531028	0.8169278	0.7626688
chr1:42631154-42631685	0.6023285	0.7068405	0.5576969	0.7077853	0.5799205
chr1:42639328-42639827	0.9268359	0.9227728	0.9322129	0.9227849	0.9291359
chr1:42927911-42930017	0.2203823	0.2868788	0.2123762	0.2868761	0.2157933
chr1:42932267-42932766	0.9284781	0.926738	0.9280433	0.9268302	0.9281538
chr1:43206892-43207550	0.6708339	0.786335	0.6861	0.7863576	0.6750008
chr1:43209325-43209854	0.8425035	0.9080077	0.8604705	0.9083766	0.8480792
chr1:43250440-43251501	0.2620112	0.5883995	0.2516094	0.5917864	0.2450956
chr1:43351609-43352108	0.7012563	0.8853796	0.7820949	0.8845099	0.7332298
chr1:43352492-43354384	0.8510125	0.8986815	0.862939	0.8987609	0.8549496
chr1:43355467-43355966	0.7574789	0.7998525	0.7899034	0.7983011	0.7731812
chr1:43356856-43357355	0.8484914	0.8963734	0.8552309	0.8965616	0.8500505
chr1:43389392-43390136	0.04291797	0.04288175	0.03792921	0.04293057	0.04074131
chr1:43390144-43390953	0.03673542	0.03847502	0.03375618	0.03908786	0.03429264
chr1:43472122-43472621	0.9115203	0.9297408	0.8955079	0.9286604	0.9065418
chr1:43473209-43474088	0.6813469	0.682203	0.6504775	0.6832653	0.6664124
chr1:43524909-43525408	0.8893398	0.8799512	0.8972225	0.8801093	0.8925094
chr1:43532360-43532859	0.9028242	0.9328319	0.918668	0.9318704	0.9107092
chr1:43533894-43534572	0.1120602	0.1655926	0.1293725	0.1648421	0.1197157
chr1:43534799-43535298	0.8803	0.8990909	0.8755916	0.8990586	0.8780411
chr1:43734500-43735165	0.7361242	0.8676183	0.799986	0.8665865	0.7623007
chr1:43751312-43751811	0.6298172	0.7152204	0.6633972	0.7099736	0.6522209
chr1:43795748-43796247	0.2457195	0.779617	0.4282983	0.7817081	0.3080059
chr1:43833815-43834444	0.05788398	0.06083074	0.06654775	0.06063846	0.06181432
chr1:43834506-43835005	0.7265758	0.7853369	0.7236118	0.7865284	0.7219683
chr1:43847570-43848069	0.309407	0.285849	0.3016506	0.2817031	0.3144915
chr1:43971245-43971744	0.9790305	0.9793534	0.9772433	0.9795802	0.9778462
chr1:43992985-43993484	0.5814273	0.7801566	0.6795697	0.7761035	0.6264099
chr1:43995128-43995627	0.8680625	0.8747231	0.8820629	0.8756722	0.8719826
chr1:43995799-43996310	0.7945215	0.866434	0.7791567	0.8669191	0.7858286
chr1:44114095-44114603	0.7997992	0.851915	0.8406225	0.8538622	0.8121756
chr1:44114952-44115735	0.04531367	0.05391303	0.04161011	0.05403549	0.04337183
chr1:44397320-44397819	0.7640094	0.8565056	0.7707685	0.8557685	0.7664981
chr1:44497101-44497942	0.6015891	0.670529	0.5720206	0.6711619	0.586736
chr1:44500583-44501082	0.6391711	0.7149475	0.639709	0.7151977	0.6374972
chr1:44508771-44509312	0.7434363	0.8919878	0.7706742	0.8925263	0.7510038
chr1:44612251-44613005	0.8836617	0.9115952	0.8987848	0.9109797	0.8906265
chr1:44820912-44821722	0.2514887	0.2930944	0.2454537	0.2936996	0.2470349
chr1:44833210-44833709	0.8694109	0.9219258	0.8714972	0.9219981	0.8691589
chr1:44843938-44844437	0.6646836	0.867368	0.7083039	0.870154	0.6738063
chr1:44869837-44870336	0.7292023	0.8387277	0.7798124	0.8416306	0.7427728
chr1:45245787-45246286	0.6151008	0.6668092	0.6406326	0.6667963	0.6248225
chr1:45248715-45249214	0.9451609	0.9489315	0.9383449	0.9488893	0.9423225
chr1:45253435-45254778	0.6850828	0.8456085	0.7046966	0.8445243	0.6923251
chr1:45308904-45309403	0.06233828	0.07059514	0.06498764	0.07049765	0.06347559
chr1:45312774-45313273	0.8994852	0.8987893	0.8158775	0.9000736	0.8621216
chr1:45454092-45454672	0.8876458	0.944756	0.9093081	0.944806	0.8955297
chr1:45672273-45673096	0.07724102	0.15020471	0.07850716	0.15045262	0.07592846
chr1:45769057-45769556	0.07325391	0.09784152	0.07824326	0.09711741	0.07625376
chr1:45956931-45957704	0.3168445	0.3895534	0.2531764	0.392713	0.2828683
chr1:45987647-45988146	0.1797906	0.5998779	0.1622904	0.604648	0.1555195
chr1:45990809-45991308	0.7056633	0.5980471	0.7951051	0.5933758	0.7539387
chr1:46089918-46090417	0.8289156	0.9248421	0.8451028	0.925024	0.8335322
chr1:46216358-46216985	0.03381849	0.03884942	0.03314925	0.03895741	0.03323905
chr1:46264913-46265412	0.9237086	0.9188899	0.9262983	0.919007	0.9246585
chr1:46502357-46502856	0.2910008	0.2695343	0.3009101	0.2689631	0.2966305
chr1:46705658-46706157	0.9512703	0.9407829	0.9403731	0.9410258	0.9464521
chr1:46828008-46828507	0.645043	0.8160916	0.6567478	0.8157144	0.6474387
chr1:46881135-46881634	0.03636328	0.06603828	0.06430056	0.06531173	0.0488608
chr1:46910634-46911133	0.8352602	0.9353678	0.8770764	0.9353294	0.8509258
chr1:46918003-46918502	0.4296414	0.7849843	0.5173006	0.7863832	0.4569359
chr1:46921495-46922092	0.9784996	0.9838696	0.9807975	0.9839227	0.9792581
chr1:46924502-46925001	0.4157719	0.8660025	0.5686124	0.8659165	0.4713432
chr1:46929627-46930126	0.9029219	0.922288	0.9156792	0.9214425	0.9094965
chr1:46930480-46930979	0.8498281	0.8944736	0.8607112	0.8931143	0.8561216
chr1:46931988-46933139	0.2331586	0.4301994	0.2186876	0.4329873	0.2181108
chr1:46934410-46934909	0.8590125	0.8863668	0.8645472	0.8858842	0.8617291
chr1:46937651-46938529	0.6946156	0.8534046	0.7330008	0.8533491	0.7077781
chr1:46939615-46940764	0.390674	0.6427785	0.3779435	0.6445835	0.3771881
chr1:46943463-46943962	0.8754594	0.8998276	0.8599736	0.8998416	0.8685045
chr1:46945344-46945843	0.2980648	0.6846217	0.3147792	0.6835049	0.2999129
chr1:46949938-46950437	0.9027422	0.929611	0.9011376	0.9293617	0.9020411
chr1:46951040-46951837	0.1272766	0.4062555	0.1259067	0.4088107	0.1166068
chr1:46954156-46955114	0.2878463	0.492249	0.2531959	0.4934556	0.2672352
chr1:46955739-46957353	0.1560061	0.148087	0.1282538	0.1478833	0.1449462
chr1:46958224-46959597	0.3677809	0.6756859	0.3593485	0.6791558	0.3518776
chr1:46965938-46966437	0.741243	0.8653113	0.7758393	0.8648001	0.7543408
chr1:46982638-46983137	0.4503844	0.7532289	0.4731433	0.7534373	0.4538106
chr1:46989050-46989549	0.9284773	0.9298176	0.9309663	0.929526	0.9300465
chr1:46993096-46993595	0.814207	0.867699	0.833764	0.8659775	0.8246474
chr1:46996295-46996794	0.6677156	0.8343842	0.7264657	0.8336584	0.6905138
chr1:46996933-46997491	0.8165973	0.8703301	0.840839	0.8685467	0.8291083
chr1:47070027-47071055	0.7460474	0.7534304	0.6952571	0.7540612	0.7234871
chr1:47072887-47073386	0.4781211	0.7031586	0.4858039	0.6988232	0.4853486
chr1:47082580-47083117	0.1290221	0.4644927	0.1576096	0.4672012	0.1295171
chr1:47086240-47086739	0.8441094	0.9302622	0.8562646	0.9303172	0.847466
chr1:47134218-47134717	0.7176422	0.7870087	0.6384848	0.7880669	0.6812523
chr1:47184800-47185299	0.06125625	0.06209589	0.05149663	0.06192481	0.05748779
chr1:47190812-47191311	0.06259609	0.0499404	0.05260955	0.04998444	0.05857723
chr1:47223159-47223658	0.5826539	0.8736075	0.6652427	0.8733449	0.6121981
chr1:47365739-47366614	0.632343	0.823863	0.7121857	0.8221414	0.6653813
chr1:47468814-47469313	0.8725625	0.9291006	0.8870826	0.9287912	0.8781561
chr1:47658694-47659193	0.4025328	0.4152882	0.4175455	0.4093663	0.4198261
chr1:47674258-47674757	0.2715492	0.228316	0.2767371	0.2247284	0.2813502
chr1:47697412-47698374	0.2254992	0.2731892	0.1721766	0.2734409	0.2018448
chr1:47700955-47701454	0.4773477	0.8397302	0.5936742	0.8427827	0.5133441
chr1:47779909-47780408	0.03201641	0.03743042	0.03059944	0.03728	0.03160869
chr1:47795750-47796249	0.9244461	0.9149742	0.920414	0.9157935	0.9213815
chr1:47874788-47875287	0.5159656	0.7732596	0.583791	0.7736526	0.5387268
chr1:47878176-47878675	0.6357164	0.8948241	0.6658427	0.8924332	0.6479845
chr1:47906803-47907302	0.8612984	0.9010397	0.84655	0.8990254	0.8582195
chr1:47908983-47910429	0.406023	0.3595338	0.3362999	0.361249	0.3745015
chr1:47910592-47912327	0.2398164	0.176113	0.2162993	0.1768648	0.2297569
chr1:47914757-47915256	0.3925836	0.4815262	0.4325545	0.4804252	0.4097082
chr1:47915348-47916199	0.2145167	0.1425452	0.2008239	0.1424927	0.2102466
chr1:47925616-47926115	0.1407109	0.2239303	0.1628702	0.2231406	0.1499087
chr1:47970511-47971010	0.8890641	0.9224399	0.9240865	0.9226516	0.9026685
chr1:47972437-47972936	0.9382391	0.9417373	0.9346202	0.9418999	0.9363521
chr1:47973315-47974526	0.08089635	0.14195986	0.07737853	0.141657	0.07885561
chr1:47975756-47976255	0.9358789	0.9472375	0.9440404	0.9474233	0.9387225
chr1:47995856-47996355	0.8424227	0.8503864	0.8813876	0.8506833	0.8579897
chr1:47998386-47999411	0.1370352	0.2357601	0.1491384	0.2352591	0.1411911
chr1:47999605-48000104	0.4160508	0.549438	0.4343152	0.5485211	0.4229209
chr1:48002379-48002878	0.7443086	0.7959574	0.7525247	0.7981205	0.7426587
chr1:48021750-48022249	0.484593	0.8312867	0.5089573	0.8310732	0.4886685
chr1:48038426-48038925	0.3015578	0.3768682	0.322827	0.3738601	0.3147502
chr1:48055450-48055949	0.7682641	0.8982347	0.8144635	0.895921	0.7895265
chr1:48058626-48059602	0.224558	0.4912902	0.2392275	0.492321	0.2237185
chr1:48152956-48153455	0.7445453	0.8473015	0.7569247	0.8472778	0.7478333
chr1:48170637-48171136	0.891782	0.9043172	0.9101056	0.904998	0.8979085
chr1:48173721-48174220	0.4256625	0.6033632	0.4260045	0.6058863	0.4176709
chr1:48174415-48177509	0.2165011	0.2591697	0.214988	0.2599985	0.2134916
chr1:48179532-48180031	0.6758859	0.8839343	0.7811691	0.8831357	0.717489
chr1:48187818-48188317	0.8303094	0.8474138	0.8280545	0.8467974	0.8302181
chr1:48189263-48189762	0.7915477	0.9140656	0.8303236	0.9137849	0.8059826
chr1:48190330-48191279	0.1530401	0.1328679	0.1396779	0.1325331	0.1484721
chr1:48191451-48192128	0.1505102	0.1484417	0.1516916	0.1474309	0.1529646
chr1:48462611-48463552	0.08456016	0.03001247	0.057075	0.02969543	0.07470293
chr1:48470350-48470849	0.8088805	0.8942014	0.8435888	0.892066	0.8258408
chr1:48508588-48509087	0.623257	0.8927531	0.727536	0.8893798	0.6681822
chr1:48559552-48560051	0.7143148	0.8108579	0.6999399	0.8136449	0.701196
chr1:48575134-48575633	0.07825391	0.0740313	0.07334157	0.07293889	0.07835775
chr1:48575651-48576150	0.8588508	0.8998253	0.8689972	0.9000843	0.8618284
chr1:48681033-48681532	0.6784687	0.8387511	0.7296112	0.841237	0.6921014
chr1:48937886-48938512	0.1031203	0.2645634	0.1051638	0.265344	0.0994581
chr1:48959886-48960385	0.2066422	0.1290092	0.210464	0.1259578	0.2154991
chr1:48964798-48965297	0.615293	0.9275557	0.7619888	0.9268023	0.6721568
chr1:50489703-50490202	0.1566961	0.3543606	0.1362494	0.3551474	0.1429446
chr1:50490702-50491201	0.9387195	0.9277751	0.938314	0.9278615	0.9385913
chr1:50717416-50717915	0.02205859	0.0444409	0.02594213	0.04448963	0.02316831
chr1:50744071-50744570	0.8528289	0.9413428	0.887509	0.942827	0.8628352
chr1:50791639-50792459	0.7732357	0.8628697	0.820615	0.8627494	0.7915782
chr1:50796391-50796890	0.784443	0.8206718	0.8364107	0.8207788	0.8052735
chr1:50801345-50801844	0.9004094	0.9128095	0.9117539	0.9131807	0.9042108
chr1:50833805-50834551	0.09008568	0.15975154	0.09570581	0.16014716	0.09037347
chr1:50877889-50878388	0.8897164	0.9191176	0.9203101	0.9186631	0.9028117
chr1:50879309-50880398	0.577699	0.6692498	0.6364324	0.6677425	0.6033868
chr1:50880613-50883158	0.588476	0.4695791	0.4849926	0.4704924	0.5457329
chr1:50889176-50890084	0.0339832	0.09191593	0.04200758	0.09162065	0.03680962
chr1:50890427-50891998	0.2438823	0.4811791	0.2394518	0.483273	0.2335935
chr1:50892048-50894232	0.1748215	0.412743	0.1955442	0.4154395	0.1738852
chr1:50895934-50896499	0.6540214	0.7022842	0.5713509	0.7056807	0.6121139
chr1:51442421-51444240	0.04474167	0.21096393	0.05765089	0.21220091	0.04466211
chr1:51444434-51444933	0.132768	0.6957076	0.2204534	0.6987283	0.1530913
chr1:51811307-51812259	0.6763375	0.8424488	0.7021329	0.8425199	0.6838612
chr1:52034897-52035396	0.1728227	0.5424314	0.2209978	0.5477069	0.1759803
chr1:52344727-52345540	0.3002055	0.3238927	0.2971154	0.3240586	0.2981541
chr1:52456667-52457166	0.3718914	0.5015547	0.3669185	0.5034589	0.363758
chr1:52604004-52604503	0.8693023	0.9051113	0.8802584	0.9048011	0.8737977
chr1:52607111-52607719	0.03922617	0.04141721	0.03674775	0.04139383	0.0381939
chr1:52831909-52832908	0.4217198	0.4324502	0.4134036	0.4328731	0.4172392
chr1:52834009-52834682	0.05853073	0.30020877	0.05677978	0.3032686	0.04744257
chr1:53019065-53020062	0.10516562	0.10018142	0.12174649	0.09892191	0.11458222
chr1:53094642-53095141	0.226757	0.6083474	0.2471281	0.6053012	0.2338948
chr1:53125599-53126098	0.8186359	0.9128768	0.8373966	0.9125326	0.8253596
chr1:53132004-53132503	0.9084805	0.9219329	0.9188219	0.9221309	0.9121725
chr1:53145164-53145663	0.9171352	0.9186854	0.9162466	0.9185332	0.9170242
chr1:53168819-53169318	0.02715469	0.15134377	0.0404382	0.15462358	0.02413662
chr1:53305992-53306491	0.8607648	0.8590303	0.8704955	0.8596127	0.8637559
chr1:53387468-53387967	0.8540586	0.9198687	0.8543938	0.9207117	0.8513599
chr1:53390627-53391126	0.7570484	0.9071835	0.8032298	0.9061765	0.7754401
chr1:53523321-53523820	0.675943	0.8528696	0.7601854	0.8525252	0.7084751
chr1:53608711-53609619	0.7881504	0.8855943	0.818457	0.8850156	0.8000842
chr1:53611733-53612232	0.4443555	0.7850146	0.514209	0.7853258	0.466554
chr1:53641983-53642482	0.9222953	0.9320095	0.9051904	0.9322378	0.9145317
chr1:53659077-53659576	0.8632273	0.9153491	0.8964287	0.9150975	0.8765998
chr1:53660571-53661070	0.9428445	0.9439939	0.9428989	0.9441349	0.9425775
chr1:53828244-53828743	0.6907164	0.8771546	0.7889691	0.874202	0.7338833
chr1:53841970-53842469	0.9119852	0.9173637	0.907118	0.9176774	0.909254
chr1:53882686-53883185	0.116757	0.1618157	0.1514882	0.1600022	0.1338711
chr1:53903814-53906182	0.9067998	0.9304854	0.9141552	0.9305072	0.909387
chr1:53906697-53907196	0.8442055	0.9147717	0.8702865	0.914668	0.8539751
chr1:53921163-53921662	0.8836875	0.8922592	0.8989607	0.892946	0.8886023
chr1:53935667-53936436	0.3365098	0.5266773	0.3006626	0.5284519	0.314586
chr1:53951097-53951596	0.10228516	0.09945287	0.10186067	0.09925531	0.10253662
chr1:53966067-53966660	0.7775324	0.8836191	0.8018298	0.8840267	0.7849176
chr1:54203861-54204765	0.1686739	0.227365	0.1267133	0.22928	0.1463978
chr1:54205058-54205557	0.09221406	0.17730162	0.09443764	0.17610827	0.09381432
chr1:54205592-54206091	0.777025	0.8386105	0.7518826	0.8387151	0.7651641
chr1:54208829-54209328	0.934675	0.9314546	0.9305933	0.9317496	0.932469
chr1:54304595-54305379	0.7221791	0.7488124	0.7237757	0.7508781	0.7184183
chr1:54355655-54356154	0.08296953	0.10193254	0.05584494	0.10359395	0.06812066
chr1:54379635-54380134	0.6893844	0.7841603	0.7404124	0.7852109	0.7069286
chr1:54437177-54437676	0.9321078	0.9330672	0.9324433	0.9333833	0.9316289
chr1:54483910-54484917	0.6080443	0.8365285	0.7139418	0.8348753	0.651145
chr1:54586729-54587676	0.2759586	0.3971474	0.2758952	0.3987797	0.2705526
chr1:54602105-54602604	0.9834609	0.985501	0.982868	0.9855259	0.9831275
chr1:54872470-54873040	0.02733281	0.02878441	0.02755309	0.02871531	0.02752899
chr1:54873108-54873607	0.03272656	0.033148	0.03105618	0.03310728	0.03209812
chr1:54873739-54874238	0.882307	0.939648	0.901909	0.9399354	0.8888742
chr1:54875984-54876483	0.7186391	0.7759714	0.6723509	0.7769889	0.6962867
chr1:54929905-54930404	0.6828188	0.8287857	0.7166978	0.8307359	0.6905254
chr1:54937988-54938487	0.8668359	0.928405	0.8932697	0.9287835	0.8760052
chr1:54940451-54940950	0.1054586	0.2272312	0.103841	0.2274412	0.1020965
chr1:54942882-54943736	0.8183141	0.8955036	0.838057	0.8968259	0.8225996
chr1:54946667-54947166	0.8607141	0.9098995	0.882627	0.9100109	0.8687347
chr1:54952650-54953149	0.2116602	0.2671969	0.2342831	0.2661614	0.222039
chr1:54953235-54953734	0.08366094	0.06507182	0.09994213	0.06227284	0.09613498
chr1:54953936-54955614	0.0602817	0.06871108	0.06184775	0.06846236	0.06125067
chr1:54965207-54965706	0.1261977	0.3791935	0.1422489	0.3803405	0.1259725
chr1:55007454-55008764	0.1081785	0.3548639	0.1157344	0.3566739	0.1032615
chr1:55105855-55106354	0.1927984	0.4058651	0.2884466	0.4066212	0.2273251
chr1:55106470-55106969	0.8371531	0.9164742	0.8647792	0.9160698	0.8479758
chr1:55219735-55220234	0.9466344	0.9731475	0.9579708	0.9732214	0.9507329
chr1:55230325-55230873	0.11233125	0.11837892	0.08959326	0.11806357	0.10331643
chr1:55232191-55232690	0.3859164	0.7705375	0.4609657	0.7691033	0.4127791
chr1:55242768-55243267	0.7031742	0.8140182	0.7629084	0.811677	0.7305035
chr1:55267042-55267541	0.593832	0.7903863	0.6102534	0.7927637	0.5924819
chr1:55270429-55271543	0.8248138	0.8964959	0.8543616	0.8951145	0.8384406
chr1:55416163-55417003	0.2886164	0.4417833	0.2624494	0.4410449	0.2762103
chr1:55460633-55461132	0.7020789	0.8834869	0.7943219	0.8835085	0.7371739
chr1:55461875-55462952	0.2693176	0.4246749	0.2513621	0.4273132	0.253881
chr1:55476862-55477361	0.9323414	0.9445333	0.9331815	0.9447917	0.9319721
chr1:55480586-55481085	0.7159422	0.8528926	0.7281927	0.8530177	0.7182514
chr1:55500894-55501393	0.8151797	0.800264	0.8271635	0.8014986	0.8181195
chr1:55681213-55682089	0.1373935	0.236181	0.1264897	0.2373264	0.1288043
chr1:55682401-55682900	0.8569023	0.9249157	0.8586208	0.9254936	0.8552444
chr1:55709257-55709756	0.8696742	0.8846521	0.8726275	0.8857528	0.868534
chr1:55752263-55752762	0.9446383	0.9505577	0.9475933	0.9504505	0.9459657
chr1:55829027-55829526	0.9038359	0.9383185	0.9184275	0.9393232	0.9073749
chr1:55844034-55844533	0.6578805	0.8256683	0.6719674	0.8260064	0.6599728
chr1:55867753-55868252	0.4157906	0.7340065	0.5086292	0.7318812	0.4526474
chr1:55933295-55933794	0.9385695	0.9460975	0.945832	0.9459432	0.9417561
chr1:55971864-55972363	0.795743	0.8629186	0.8356337	0.8625898	0.8117746
chr1:55973413-55973912	0.03954297	0.05020037	0.05432303	0.0495016	0.04684718
chr1:55992567-55993066	0.6371578	0.7593165	0.6750747	0.7604864	0.6484824
chr1:56007919-56008418	0.6980875	0.8756637	0.7364315	0.8763016	0.7095615
chr1:56024847-56025346	0.9059312	0.9366752	0.9129028	0.9373448	0.9069937
chr1:56038457-56038956	0.2978453	0.5132748	0.3943146	0.5131467	0.3343521
chr1:56044545-56045044	0.9353961	0.9380463	0.9365421	0.9385816	0.9348073
chr1:56046092-56046591	0.5643422	0.920497	0.6492135	0.9208704	0.5924066
chr1:56343446-56343945	0.7562586	0.8874489	0.8221635	0.8882637	0.7797833
chr1:56352345-56352844	0.8160047	0.9015786	0.8216388	0.9018901	0.8161594
chr1:56424142-56424641	0.7660641	0.9359575	0.8342978	0.935934	0.7914291
chr1:56453479-56453978	0.805432	0.8782094	0.7940427	0.8807646	0.7944479
chr1:56454034-56454533	0.9242469	0.9083878	0.9202438	0.9087968	0.9220944
chr1:56463068-56463567	0.5231578	0.7128551	0.6184264	0.7156941	0.5540045
chr1:56465909-56466408	0.9253086	0.9181476	0.9256258	0.9184948	0.9249155
chr1:56531220-56531719	0.9436313	0.9383894	0.9443354	0.9387967	0.9432495
chr1:56539368-56539867	0.8578187	0.9039511	0.821864	0.9046662	0.8405695
chr1:56559568-56560067	0.9479141	0.947347	0.9485719	0.947527	0.9478573
chr1:56584803-56585302	0.7815664	0.8585897	0.8389865	0.8590915	0.8031582
chr1:56635903-56636402	0.8991438	0.8964848	0.9062545	0.8972807	0.9006514
chr1:56645204-56645703	0.7796539	0.8901744	0.7529107	0.8903184	0.7661303
chr1:56646256-56646755	0.657097	0.6965731	0.7428718	0.6958255	0.6936172
chr1:56654627-56655126	0.231403	0.5967195	0.2530758	0.594817	0.2372156
chr1:56655681-56656180	0.9289312	0.9105059	0.9107646	0.9107117	0.9212951
chr1:56665886-56666385	0.8813125	0.9277638	0.8817635	0.9285914	0.8790552
chr1:56756499-56756998	0.8985586	0.9011963	0.9104938	0.9021232	0.9017336
chr1:56829057-56829556	0.41755	0.4150564	0.4313522	0.4093696	0.4341768
chr1:56877178-56877677	0.6295602	0.7893291	0.6935994	0.7907979	0.6505251
chr1:56883485-56883984	0.9098031	0.9336465	0.8994242	0.9343977	0.9035904
chr1:56897546-56898045	0.8610773	0.9104051	0.86725	0.9112021	0.8612148
chr1:56900185-56900684	0.8475469	0.9192067	0.8604972	0.9197516	0.8505763
chr1:56901442-56901941	0.2681062	0.1898478	0.2592107	0.1841125	0.2767641
chr1:56902438-56902937	0.3125734	0.2577746	0.3061298	0.2527398	0.3204833
chr1:56912572-56913071	0.9088305	0.9341411	0.912932	0.9344064	0.9095646
chr1:56942377-56943934	0.2033698	0.2529257	0.202304	0.2524633	0.2028732
chr1:56946503-56947002	0.9098383	0.9368713	0.9253331	0.9374257	0.9147509
chr1:57045457-57045956	0.4833125	0.5207272	0.5000702	0.5173501	0.4960331
chr1:57048383-57048882	0.9374	0.9294006	0.9366556	0.9295989	0.9368622
chr1:57285148-57285714	0.4815066	0.6446133	0.4826638	0.6442827	0.4795558
chr1:57285871-57286513	0.8980198	0.8864331	0.9028614	0.8861696	0.9007613
chr1:57293597-57294096	0.7786625	0.9195893	0.8464494	0.918197	0.8069873
chr1:57315214-57315713	0.2652391	0.2740595	0.2661843	0.2698819	0.2734117
chr1:57890066-57890884	0.1591648	0.1941804	0.1190796	0.1956281	0.1390052
chr1:57917082-57917581	0.9115086	0.9300911	0.9208871	0.9303651	0.9145575
chr1:57954855-57955354	0.3810969	0.8194631	0.5276146	0.8172202	0.4383502
chr1:57983117-57983616	0.5563164	0.882652	0.6687556	0.8832944	0.5959481
chr1:58063702-58064201	0.9328219	0.923448	0.9334129	0.9236989	0.9327678
chr1:58088750-58089605	0.4020754	0.7838246	0.4059028	0.7867482	0.3909467
chr1:58098657-58099156	0.441218	0.8435989	0.5607112	0.8417317	0.4871408
chr1:58189888-58190387	0.5119594	0.849433	0.6133466	0.8507967	0.5453927
chr1:58263070-58263569	0.7355367	0.8595781	0.7750961	0.8599121	0.7491016
chr1:58324744-58325697	0.88265	0.9058005	0.9009725	0.9057541	0.8899594
chr1:58353330-58353829	0.8910719	0.9077527	0.9078348	0.9080606	0.8971775
chr1:58450221-58450720	0.6288539	0.8379989	0.6908624	0.8368799	0.6529636
chr1:58453389-58453888	0.6021719	0.8639758	0.6826455	0.8625077	0.6336721
chr1:58460129-58460628	0.8763562	0.9216378	0.9049506	0.921391	0.887923
chr1:58472570-58473069	0.4439086	0.821392	0.5224865	0.8215415	0.4693685
chr1:58520281-58520780	0.7144672	0.9181948	0.8297343	0.9161602	0.762673
chr1:58521819-58522318	0.7224875	0.7133815	0.7078674	0.7144849	0.7144516
chr1:58555113-58555612	0.4448094	0.8665635	0.4657421	0.8675021	0.4438509
chr1:58621787-58622286	0.9246945	0.9258828	0.924691	0.926677	0.9231606
chr1:58628510-58629009	0.1068109	0.1338071	0.1068421	0.13267	0.1084791
chr1:58704084-58704583	0.5683875	0.8968681	0.7073916	0.8966758	0.620666
chr1:58713116-58713615	0.7585477	0.8339229	0.7769596	0.8355936	0.7616488
chr1:58714054-58714700	0.1801566	0.1384142	0.1752053	0.1376565	0.1803123
chr1:58715248-58716910	0.1953964	0.1659836	0.1958298	0.1657939	0.1964906
chr1:58717381-58717880	0.5249742	0.8318258	0.630141	0.8339342	0.5591458
chr1:58718293-58718792	0.8510836	0.9380242	0.8899567	0.9375193	0.8666538
chr1:58773372-58773871	0.8021938	0.9323473	0.865714	0.9318584	0.8272204
chr1:58823328-58823827	0.881143	0.9273044	0.8855056	0.9273999	0.8819174
chr1:58862666-58863165	0.7474477	0.9212495	0.8158326	0.9204085	0.7743568
chr1:58863958-58864457	0.7062391	0.8683296	0.7931961	0.8679619	0.7402284
chr1:58898421-58899041	0.1874762	0.256617	0.2133081	0.2565467	0.197105
chr1:58919905-58920404	0.7772445	0.9191825	0.8201865	0.9189227	0.793016
chr1:58935139-58935638	0.9061813	0.9300077	0.9021101	0.9301714	0.9037216
chr1:59012569-59013068	0.2619383	0.3134556	0.2736118	0.3096827	0.2730223
chr1:59040397-59040896	0.8162367	0.9167092	0.8634787	0.9170763	0.8333915
chr1:59043622-59044121	0.1679172	0.1393203	0.1427028	0.1395073	0.1575631
chr1:59045922-59046421	0.1678516	0.1716151	0.2099551	0.1702742	0.187923
chr1:59058388-59058887	0.6732422	0.909449	0.7137152	0.909092	0.6863965
chr1:59165992-59167105	0.9147938	0.8937853	0.9158526	0.8946273	0.9140297
chr1:59193137-59193636	0.2164734	0.6756484	0.248477	0.6754827	0.2215378
chr1:59229009-59229508	0.8827969	0.9068762	0.869618	0.9079028	0.8748859
chr1:59234660-59235367	0.4160078	0.4457797	0.4086452	0.4459863	0.4119795
chr1:59369541-59370202	0.06468105	0.30589844	0.06428006	0.31070617	0.05084214
chr1:59374633-59375132	0.8144758	0.89519	0.8583073	0.895439	0.8308012
chr1:59398439-59398938	0.810793	0.9064121	0.8705753	0.9086954	0.8296352
chr1:59745312-59745811	0.8301922	0.9319203	0.8563298	0.9322648	0.8385481
chr1:59761793-59762453	0.03519531	0.08030159	0.03778834	0.08263306	0.03099865
chr1:60392682-60393181	0.1042891	0.2609385	0.1074427	0.2606638	0.1031873
chr1:60539681-60540180	0.9474438	0.9273268	0.948373	0.9276431	0.9476085
chr1:62004821-62005320	0.9028438	0.8931166	0.9089006	0.8935021	0.9048242
chr1:62054651-62055150	0.6688336	0.8705015	0.6229303	0.8714173	0.6441249
chr1:62102112-62102611	0.6405883	0.8169322	0.731527	0.8197523	0.6699122
chr1:62107179-62107872	0.1477531	0.717324	0.1692881	0.7231486	0.1349802
chr1:62120154-62120653	0.9016781	0.9348106	0.9157803	0.9346638	0.9072275
chr1:62204302-62204801	0.9149477	0.9456697	0.926727	0.9455848	0.919454
chr1:62207074-62207573	0.8767195	0.8820775	0.8815775	0.8825683	0.8777155
chr1:62659937-62660439	0.6375211	0.6669491	0.6033978	0.6679394	0.6208275
chr1:62694336-62694835	0.4727211	0.7416691	0.5211556	0.7396195	0.4918054
chr1:62785203-62786330	0.8803893	0.9237395	0.8979191	0.9240094	0.8863866
chr1:62787015-62787514	0.8075266	0.9147754	0.8541798	0.9158572	0.8229493
chr1:62901403-62901902	0.01255547	0.01377569	0.01229045	0.01375568	0.01245986
chr1:63248958-63249461	0.3346059	0.3341621	0.2841124	0.3333702	0.3150216
chr1:63372052-63372551	0.8924781	0.9208842	0.8657837	0.9228656	0.8770232
chr1:63384670-63385169	0.8563461	0.8332536	0.8643697	0.8340951	0.8585324
chr1:63419101-63419600	0.4176914	0.3410724	0.4451978	0.3365547	0.4392136
chr1:63428787-63429286	0.1189922	0.3785569	0.1262511	0.3820756	0.1104603
chr1:63457045-63457544	0.8002234	0.9059519	0.8482101	0.9060568	0.8180892
chr1:63464428-63464927	0.7511219	0.8296918	0.7999326	0.8311968	0.7671798
chr1:63539478-63540465	0.2495391	0.6406695	0.2148904	0.6445284	0.2203789
chr1:63783124-63785251	0.4390622	0.4108908	0.365718	0.4126787	0.4055455
chr1:63785616-63786519	0.5346164	0.3859947	0.4283726	0.3885903	0.4880792
chr1:63791671-63793612	0.5766695	0.5374503	0.4847983	0.5406098	0.5330111
chr1:63793736-63794235	0.8392719	0.8564742	0.8448669	0.8571907	0.8399242
chr1:63795028-63796511	0.481073	0.4283311	0.3737891	0.4301235	0.4338278
chr1:63798104-63798603	0.8876016	0.906892	0.9047483	0.906701	0.8947671
chr1:63832375-63833258	0.470348	0.5270647	0.4738174	0.5267624	0.4713073
chr1:64140081-64140580	0.1685375	0.346463	0.162732	0.3469873	0.1617735
chr1:64170713-64171212	0.7924219	0.8959807	0.8298685	0.8980327	0.8022221
chr1:64211829-64212328	0.5496289	0.8691252	0.6917416	0.8719731	0.5975944
chr1:64235792-64236291	0.9311289	0.9380052	0.9407663	0.9379509	0.93513
chr1:64649554-64650053	0.8175258	0.8821752	0.8453612	0.8810821	0.8300209
chr1:64660474-64660973	0.8349758	0.8980404	0.8318742	0.8991743	0.8303394
chr1:64822645-64823144	0.7559586	0.8351787	0.7395438	0.8378275	0.7425756
chr1:64868760-64869259	0.06194766	0.10502107	0.08128876	0.10399025	0.07118028
chr1:64888087-64888586	0.072775	0.1913399	0.158509	0.1913106	0.1064272
chr1:64899336-64899835	0.6579422	0.9092249	0.6430657	0.910244	0.6450697
chr1:64934083-64934582	0.8580688	0.8437959	0.8673096	0.8444848	0.860888
chr1:65199642-65200141	0.8271758	0.8934599	0.8678438	0.8930121	0.8437751
chr1:65207299-65207798	0.8663258	0.8103187	0.8516927	0.8110884	0.8597998
chr1:65432188-65432990	0.04448711	0.05854395	0.04149761	0.05854796	0.04296637
chr1:65433109-65433608	0.5346336	0.858299	0.5446404	0.8599909	0.5295197
chr1:65468209-65469075	0.3109827	0.666424	0.2454528	0.6705122	0.2691533
chr1:65472551-65473050	0.9261836	0.911407	0.925782	0.9116951	0.9257455
chr1:65525544-65526043	0.1274672	0.1393473	0.1214152	0.1392977	0.1248096
chr1:65528746-65529245	0.7961023	0.9098724	0.8136854	0.9106394	0.7998545
chr1:65530287-65530786	0.07512734	0.07957456	0.06526292	0.07984815	0.07040188
chr1:65531613-65532112	0.3672961	0.2418731	0.2951657	0.2408326	0.3414908
chr1:65533579-65534099	0.03270625	0.03144551	0.03256798	0.03149123	0.03258521
chr1:65535146-65535645	0.761707	0.9054029	0.7688157	0.9060167	0.7608117
chr1:65537037-65537536	0.9015531	0.8328204	0.8724022	0.833878	0.8886526
chr1:65610080-65610579	0.9254164	0.9361132	0.9403455	0.9361104	0.9314589
chr1:65611781-65612280	0.866318	0.8877834	0.8655904	0.8879949	0.8652087
chr1:65713520-65714019	0.4891945	0.482931	0.4245573	0.4819816	0.4641094
chr1:65719747-65720828	0.04069734	0.04812035	0.04174337	0.04781496	0.04157568
chr1:65722621-65723120	0.9221063	0.9060966	0.8825775	0.9073093	0.9035845
chr1:65728224-65728723	0.8014539	0.8268681	0.7483416	0.8269301	0.7786662
chr1:66153543-66154042	0.5356844	0.7509449	0.534882	0.7539642	0.5255657
chr1:66256660-66257159	0.9414461	0.9426262	0.9469551	0.9428723	0.9432577
chr1:66257302-66258070	0.3047576	0.3894599	0.3022687	0.3905627	0.30003
chr1:66869692-66870191	0.870875	0.932566	0.8829	0.9321989	0.875439
chr1:66899520-66900019	0.9258273	0.9451332	0.9468225	0.9452309	0.9340516
chr1:66995996-66996495	0.9111164	0.8851964	0.9070646	0.8856996	0.9089533
chr1:67217518-67218134	0.1614697	0.4629751	0.1297362	0.4650487	0.1386053
chr1:67267604-67268563	0.8263516	0.8907067	0.8772635	0.889717	0.8482979
chr1:67519941-67520981	0.2166561	0.2287954	0.21221	0.2286166	0.2149103
chr1:67864712-67865211	0.9420695	0.9487839	0.9430871	0.9488601	0.9422237
chr1:67871111-67871610	0.871743	0.911704	0.8770461	0.9112158	0.8741366
chr1:67896490-67896989	0.02687578	0.03311197	0.02919831	0.03291407	0.0281054
chr1:67897185-67897684	0.8615969	0.8621828	0.8586326	0.8627321	0.8593028
chr1:67924641-67925140	0.847518	0.9095652	0.878277	0.9100833	0.85822
chr1:67950098-67950597	0.1874102	0.1375416	0.1808972	0.1346728	0.19108
chr1:67966019-67966518	0.03638672	0.04438192	0.03612921	0.04507642	0.03480845
chr1:68024775-68025274	0.3125523	0.6692741	0.3250562	0.6680504	0.3134047
chr1:68140958-68141457	0.6524461	0.7953429	0.688314	0.7955731	0.664312
chr1:68148645-68149144	0.8841102	0.8801138	0.8847421	0.8802663	0.8841594
chr1:68154363-68154862	0.6438039	0.8748016	0.7016034	0.876867	0.6596897
chr1:68698248-68698966	0.07704551	0.08707366	0.0756691	0.08691194	0.07658955
chr1:68708424-68708923	0.9119125	0.9153748	0.9125522	0.9157341	0.9114317
chr1:68759008-68759507	0.3175383	0.6509822	0.292214	0.6538532	0.2952359
chr1:68788710-68789209	0.8115492	0.9508307	0.8078382	0.95128	0.8065286
chr1:68824138-68824637	0.1499711	0.2600943	0.1619393	0.2606909	0.1517695
chr1:68841464-68841963	0.2947313	0.2410797	0.3158472	0.2360705	0.3140864
chr1:68915647-68916146	0.3124805	0.5435818	0.3432146	0.5385398	0.3305695
chr1:68921784-68922283	0.8375719	0.8805754	0.8497511	0.881687	0.8397397
chr1:69436084-69436583	0.5841109	0.8591789	0.7262483	0.8576567	0.6412305
chr1:69442431-69442930	0.9028219	0.9052382	0.9190949	0.9060358	0.9080594
chr1:69697153-69697652	0.03553437	0.06224165	0.06154775	0.06120963	0.04786455
chr1:69916509-69917008	0.3820922	0.8076512	0.4867893	0.807348	0.4184237
chr1:70031679-70032178	0.9030187	0.9152623	0.918236	0.9157104	0.9082953
chr1:70600309-70600808	0.5719641	0.8500577	0.6806017	0.8485885	0.6149284
chr1:70606655-70607154	0.8450078	0.9157989	0.885164	0.9160974	0.8598897
chr1:70873565-70874064	0.8034906	0.8102845	0.8364983	0.8108556	0.8160692
chr1:70953129-70953628	0.891918	0.92801	0.9193421	0.9279225	0.9028655
chr1:71051897-71052396	0.6180445	0.8911066	0.7488556	0.8902542	0.6691955
chr1:71140438-71140937	0.3368586	0.8433667	0.4965489	0.8423999	0.3959101
chr1:71513538-71514037	0.1141656	0.2951738	0.1295331	0.2943585	0.1187378
chr1:72749330-72750372	0.06632734	0.08747154	0.07263666	0.08672651	0.06998316
chr1:72750420-72750919	0.07635547	0.10751796	0.09162472	0.10694222	0.08324507
chr1:72752825-72753324	0.8555664	0.7430616	0.7907084	0.7464548	0.824127
chr1:72884739-72885428	0.8450669	0.9180759	0.886021	0.9182174	0.8605391
chr1:73380866-73381365	0.6901531	0.8732297	0.7670017	0.8726067	0.7200101
chr1:73404275-73404774	0.6902352	0.8333485	0.7767494	0.8348702	0.7208033
chr1:73424787-73425286	0.7029633	0.8951367	0.8118433	0.8953835	0.7443796
chr1:73452549-73453048	0.9057461	0.9359656	0.9308213	0.9359815	0.9156258
chr1:73462919-73463418	0.852843	0.7902242	0.8184062	0.7922672	0.8357453
chr1:73499860-73500359	0.8034922	0.8019565	0.7928871	0.8037211	0.7957345
chr1:73531363-73531862	0.221675	0.151983	0.2546034	0.149281	0.2418803
chr1:74058768-74059267	0.8695422	0.9283377	0.888541	0.9286812	0.8757232
chr1:74445210-74445709	0.6000031	0.8660273	0.6581337	0.865568	0.62017
chr1:75139495-75140537	0.587841	0.695724	0.5701091	0.6965494	0.5768366
chr1:75246292-75246791	0.4047766	0.8456532	0.4747455	0.8456747	0.4256923
chr1:75540801-75541300	0.1620666	0.4131954	0.1808382	0.4128332	0.1658827
chr1:75547109-75547608	0.8312141	0.8372783	0.8424539	0.8379886	0.834446
chr1:75549005-75549504	0.1713555	0.208204	0.1827067	0.2057605	0.1800526
chr1:75557998-75558497	0.552107	0.8232646	0.7080904	0.8214704	0.6156026
chr1:75590232-75590731	0.4408687	0.6276252	0.4639067	0.6293563	0.4436962
chr1:75591102-75591601	0.3009203	0.2927953	0.3238197	0.293659	0.3089988
chr1:75592699-75593266	0.3478188	0.3893349	0.3367267	0.3902838	0.3406001
chr1:76077581-76078424	0.7770328	0.9107499	0.8497986	0.9115067	0.8034872
chr1:76078926-76079425	0.9086922	0.9130051	0.9195157	0.9133507	0.9124765
chr1:76079582-76080081	0.6970547	0.5930719	0.7350629	0.5868112	0.726793
chr1:76080208-76080975	0.07871771	0.0314756	0.06476386	0.03145955	0.07380493
chr1:76081021-76081656	0.06250885	0.03697756	0.04302228	0.03693342	0.05492997
chr1:76081711-76083136	0.3824583	0.4569957	0.3647331	0.4603109	0.3673486
chr1:76489641-76490140	0.7882609	0.9049939	0.843268	0.9065344	0.8061237
chr1:76537212-76537711	0.8807367	0.8968774	0.9056528	0.8971073	0.8904075
chr1:77165210-77165852	0.9350612	0.9358515	0.9402936	0.936316	0.9363495
chr1:77307017-77307516	0.5408039	0.8176025	0.6399382	0.8181652	0.5759582
chr1:77321858-77322357	0.8105453	0.8963243	0.8493444	0.8967293	0.8243763
chr1:77744276-77744775	0.6746062	0.8582521	0.8003944	0.8567817	0.7265127
chr1:77745777-77746276	0.753007	0.8663824	0.7838736	0.8681777	0.7603617
chr1:78149145-78149665	0.02812266	0.02934034	0.02685506	0.02927648	0.02769155
chr1:78229211-78229710	0.8720578	0.8720092	0.8876753	0.8722602	0.878107
chr1:78444911-78445528	0.04978906	0.06531488	0.05443301	0.06493627	0.05215781
chr1:78509243-78509742	0.5798844	0.8187773	0.6173478	0.8173158	0.5938308
chr1:78693648-78694646	0.3136305	0.6586607	0.3345966	0.6608968	0.3116599
chr1:79085335-79086013	0.09736771	0.15487718	0.10463839	0.15243675	0.10396596
chr1:79306792-79307291	0.8798148	0.9211227	0.8837685	0.9216748	0.8796413
chr1:79350667-79351166	0.3960734	0.7477946	0.4475197	0.7483658	0.4098786
chr1:79472666-79473165	0.7244523	0.865937	0.8127343	0.865711	0.7591129
chr1:79474467-79474966	0.5330914	0.7706438	0.6844056	0.7699754	0.5931263
chr1:79594709-79595208	0.8399867	0.8764565	0.8783404	0.8773974	0.8535385
chr1:79653405-79653904	0.6263227	0.8319153	0.7585449	0.8321372	0.6772878
chr1:79658652-79659151	0.7261094	0.8493985	0.8301781	0.8509615	0.7643063
chr1:79726382-79726881	0.8259109	0.9237208	0.8876388	0.9239248	0.8494786
chr1:79728357-79728856	0.2139586	0.209631	0.2221764	0.2058258	0.2247089
chr1:79801540-79802039	0.8654992	0.8489384	0.8689567	0.8500746	0.8650946
chr1:79830163-79830662	0.6907297	0.8769456	0.7886309	0.8766753	0.7286538
chr1:79961325-79961824	0.7865734	0.8190623	0.8295438	0.8199486	0.8022329
chr1:80192698-80193197	0.7571727	0.8441899	0.826341	0.845208	0.782504
chr1:80447481-80447980	0.3400398	0.313305	0.3395994	0.3090746	0.3484016
chr1:80922852-80923351	0.5376641	0.8035059	0.6525506	0.8055981	0.5766977
chr1:80961518-80962154	0.8885044	0.8765248	0.8844833	0.8776482	0.8849131
chr1:81510674-81511173	0.8426984	0.9275866	0.9002764	0.9274791	0.8653671
chr1:81537399-81537898	0.6459977	0.8484338	0.7591506	0.8486436	0.689077
chr1:81592852-81593351	0.8263031	0.9097749	0.8690556	0.9093335	0.8434387
chr1:81608882-81609381	0.8185562	0.9051843	0.8658719	0.9054232	0.8362455
chr1:81609741-81610240	0.4308773	0.6448489	0.4862517	0.6427748	0.4539404
chr1:81624231-81624730	0.445925	0.771347	0.4734393	0.7729285	0.4483033
chr1:81668656-81669155	0.880318	0.8354815	0.861073	0.8364467	0.8712836
chr1:81691356-81691855	0.6478133	0.8658385	0.6904079	0.8651596	0.6628075
chr1:81770398-81770897	0.7375758	0.8428286	0.7914	0.8421678	0.7593455
chr1:82578827-82579326	0.1280117	0.2394735	0.1938837	0.2378029	0.156619
chr1:82591285-82591784	0.9374266	0.9250165	0.934741	0.9254923	0.9356326
chr1:82619835-82620334	0.8204617	0.9134882	0.8511438	0.9134268	0.8316516
chr1:82827807-82828306	0.6851586	0.8395141	0.7748579	0.8426843	0.713712
chr1:82951327-82951826	0.2375641	0.5277591	0.2896331	0.5235153	0.2619401
chr1:83257916-83258415	0.7585336	0.8864051	0.7503899	0.8864157	0.7527094
chr1:83279294-83279793	0.5171234	0.4217355	0.5904798	0.4156646	0.5611094
chr1:83289463-83289962	0.3506539	0.3083207	0.4212618	0.3010173	0.3948385
chr1:84039829-84040328	0.914632	0.9375181	0.9279933	0.9377093	0.9194216
chr1:84327068-84327674	0.7648438	0.854208	0.7775778	0.8553529	0.7663095
chr1:84464899-84466346	0.4314268	0.4546906	0.4248	0.4546627	0.4282741
chr1:84540784-84541283	0.8195914	0.7179459	0.7542494	0.7204896	0.789361
chr1:84725279-84725778	0.9204695	0.9394631	0.93385	0.9393906	0.9258415
chr1:84842637-84843136	0.8926531	0.8772603	0.8950798	0.878259	0.8920573
chr1:84857250-84857749	0.5816242	0.8228695	0.6463758	0.8212473	0.607234
chr1:84902388-84902887	0.2227125	0.1796991	0.194959	0.1765848	0.2178453
chr1:84940843-84941342	0.8810664	0.8352485	0.870682	0.8354431	0.8772178
chr1:84972453-84972952	0.08531094	0.43648791	0.10587247	0.43855123	0.08338427
chr1:85040329-85041105	0.7612652	0.8436378	0.7633281	0.8452374	0.7575387
chr1:85049297-85049796	0.6688242	0.737354	0.63345	0.7389468	0.6497279
chr1:85063885-85064384	0.9179297	0.9421217	0.9265753	0.9425136	0.9203427
chr1:85085062-85085585	0.1570699	0.5615754	0.1717671	0.5641904	0.1506424
chr1:85086071-85086699	0.2980652	0.553191	0.2919663	0.5570903	0.2833115
chr1:85087137-85087636	0.8765523	0.8904591	0.8806433	0.8904217	0.8780716
chr1:85089392-85089891	0.9215664	0.9199501	0.928027	0.9197936	0.9245939
chr1:85156315-85157575	0.3388993	0.3669173	0.3307787	0.3670212	0.3347825
chr1:85177609-85178108	0.8877211	0.9083364	0.9083208	0.9090202	0.8946411
chr1:85186958-85187457	0.9407906	0.9421163	0.9411736	0.9423725	0.9404387
chr1:85190149-85190648	0.8229555	0.8974878	0.8410478	0.8994084	0.8254636
chr1:85206154-85206653	0.4921531	0.6783612	0.5227371	0.6785014	0.501169
chr1:85219768-85220490	0.7972264	0.8962986	0.77606	0.8968717	0.785432
chr1:85220691-85221190	0.9388578	0.9338289	0.9390388	0.9339793	0.938742
chr1:85224085-85224584	0.7668125	0.8705688	0.8130169	0.8721054	0.7812484
chr1:85229868-85230367	0.2358805	0.4714074	0.2208185	0.4723806	0.2233134
chr1:85238454-85238953	0.7581031	0.7943823	0.7436388	0.7934306	0.7531876
chr1:85250924-85251423	0.4402234	0.68072	0.4548348	0.6812089	0.4408826
chr1:85359661-85360160	0.8030563	0.9041702	0.8265449	0.9020954	0.8149169
chr1:85361869-85362368	0.6799078	0.8762759	0.7840635	0.8758949	0.720465
chr1:85372962-85373461	0.7660344	0.920714	0.8201011	0.9214869	0.7842512
chr1:85463113-85463612	0.2056523	0.1785052	0.1392848	0.1776652	0.1800284
chr1:85463749-85464509	0.2608324	0.4316631	0.24029	0.4334221	0.2456963
chr1:85615068-85615567	0.6962242	0.8229009	0.7385331	0.8224204	0.7124373
chr1:85666982-85667481	0.05729531	0.05880786	0.05494213	0.05884136	0.05621995
chr1:85667700-85668199	0.1874422	0.3969453	0.1779191	0.3949989	0.1832296
chr1:85670532-85671031	0.8460336	0.8359314	0.8494685	0.8364919	0.846593
chr1:85690516-85691015	0.5230414	0.8170526	0.6577354	0.8188783	0.5703293
chr1:85715967-85716466	0.7378336	0.7503859	0.7540904	0.7510851	0.7430613
chr1:85725403-85726179	0.2585049	0.2318089	0.2492133	0.22879	0.2608639
chr1:86050542-86051041	0.8590414	0.8654416	0.872718	0.8663864	0.8628394
chr1:86051810-86052309	0.8828789	0.9308647	0.9090174	0.931672	0.8913646
chr1:86068158-86068657	0.8919625	0.9237686	0.9062612	0.9242854	0.896357
chr1:86078643-86079142	0.7568664	0.8907713	0.7813354	0.8905805	0.7649387
chr1:86081192-86082564	0.701506	0.7790312	0.6534347	0.7807122	0.6767677
chr1:86085007-86085506	0.4468211	0.6261204	0.4937652	0.6231881	0.4686446
chr1:86094574-86095073	0.2866375	0.3350938	0.2999983	0.3307472	0.2995749
chr1:86174356-86174987	0.7569112	0.7861899	0.7309983	0.7865427	0.7448631
chr1:86622486-86623349	0.5043	0.6376899	0.500132	0.6395821	0.4964556
chr1:86673225-86673724	0.8379836	0.9293221	0.8971287	0.9299767	0.8597369
chr1:86862074-86862573	0.02269766	0.02491072	0.02114494	0.02488296	0.02206009
chr1:86967836-86968432	0.6739043	0.7138554	0.670823	0.716909	0.6660603
chr1:86970040-86970539	0.726441	0.7750115	0.749609	0.775681	0.7339364
chr1:87220193-87220692	0.8593016	0.9060278	0.8668742	0.9066478	0.8604094
chr1:87244820-87245319	0.9352586	0.9382721	0.9202921	0.9384756	0.9285615
chr1:87288037-87288536	0.6234242	0.8028642	0.6700185	0.8065702	0.6324768
[truncated: 40,746 more rows]
