# Supplementary material for: Integration of multi-omics data revealed the orphan CpG islands and enhancer-dominated cis-regulatory network in glioma
Source: iScience. 2024 Sep 13;27(10):110946. doi: 10.1016/j.isci.2024.110946 (PMC11465130; doi:10.1016/j.isci.2024.110946)
Supplement: Table S3. Cell communication based on scRNA-seq, related to Figure 3 [file mmc3.csv]

Table S3 Cell communication based on scRNA-seq, related to Figure 3
source	target	ligand	receptor	prob	pval	interaction_name	interaction_name_2	pathway_name	annotation	evidence	source.target	prob.original	group.names	dataset
Glioma cells	Macrophage	AGT	AGTR1	0.080543129	3	AGT_AGTR1B	AGT - AGTR1B	AGT	Secreted Signaling	KEGG: hsa04080	Glioma cells -> Macrophage (cluster2)	4.05E-06	Glioma cells -> Macrophage	cluster2
Glioma cells	Microglial	AGT	AGTR1	0.080888265	3	AGT_AGTR1B	AGT - AGTR1B	AGT	Secreted Signaling	KEGG: hsa04080	Glioma cells -> Microglial (cluster2)	4.27E-06	Glioma cells -> Microglial	cluster2
Glioma cells	Oligodendrocytes	AGT	AGTR1	0.080917994	3	AGT_AGTR1B	AGT - AGTR1B	AGT	Secreted Signaling	KEGG: hsa04080	Glioma cells -> Oligodendrocytes (cluster2)	4.29E-06	Glioma cells -> Oligodendrocytes	cluster2
Glioma cells	Pericytes cells	AGT	AGTR1	0.081217114	2	AGT_AGTR1B	AGT - AGTR1B	AGT	Secreted Signaling	KEGG: hsa04080	Glioma cells -> Pericytes cells (cluster2)	4.49E-06	Glioma cells -> Pericytes cells	cluster2
Glioma cells	T cells	AGT	AGTR1	0.080787768	3	AGT_AGTR1B	AGT - AGTR1B	AGT	Secreted Signaling	KEGG: hsa04080	Glioma cells -> T cells (cluster2)	4.21E-06	Glioma cells -> T cells	cluster2
Glioma cells	Microglial	ALCAM	CD6	0.116723641	3	ALCAM_CD6	ALCAM - CD6	ALCAM	Cell-Cell Contact	KEGG: hsa04514	Glioma cells -> Microglial (cluster2)	0.000190236	Glioma cells -> Microglial	cluster2
Glioma cells	Endothelial cells	ANXA1	FPR1	0.089927995	3	ANXA1_FPR1	ANXA1 - FPR1	ANNEXIN	Secreted Signaling	PMID: 23230437	Glioma cells -> Endothelial cells (cluster1)	1.48E-05	Glioma cells -> Endothelial cells	cluster1
Glioma cells	Macrophage	ANXA1	FPR1	0.087834429	3	ANXA1_FPR1	ANXA1 - FPR1	ANNEXIN	Secreted Signaling	PMID: 23230437	Glioma cells -> Macrophage (cluster1)	1.14E-05	Glioma cells -> Macrophage	cluster1
Glioma cells	Microglial	ANXA1	FPR1	0.089582629	3	ANXA1_FPR1	ANXA1 - FPR1	ANNEXIN	Secreted Signaling	PMID: 23230437	Glioma cells -> Microglial (cluster1)	1.42E-05	Glioma cells -> Microglial	cluster1
Glioma cells	Oligodendrocytes	ANXA1	FPR1	0.087357794	3	ANXA1_FPR1	ANXA1 - FPR1	ANNEXIN	Secreted Signaling	PMID: 23230437	Glioma cells -> Oligodendrocytes (cluster1)	1.07E-05	Glioma cells -> Oligodendrocytes	cluster1
Glioma cells	T cells	ANXA1	FPR1	0.09025792	3	ANXA1_FPR1	ANXA1 - FPR1	ANNEXIN	Secreted Signaling	PMID: 23230437	Glioma cells -> T cells (cluster1)	1.54E-05	Glioma cells -> T cells	cluster1
Glioma cells	Endothelial cells	ANXA1	FPR1	0.144338768	3	ANXA1_FPR1	ANXA1 - FPR1	ANNEXIN	Secreted Signaling	PMID: 23230437	Glioma cells -> Endothelial cells (cluster2)	0.000979816	Glioma cells -> Endothelial cells	cluster2
Glioma cells	Macrophage	ANXA1	FPR1	0.137779391	3	ANXA1_FPR1	ANXA1 - FPR1	ANNEXIN	Secreted Signaling	PMID: 23230437	Glioma cells -> Macrophage (cluster2)	0.00070453	Glioma cells -> Macrophage	cluster2
Glioma cells	Microglial	ANXA1	FPR1	0.131542058	3	ANXA1_FPR1	ANXA1 - FPR1	ANNEXIN	Secreted Signaling	PMID: 23230437	Glioma cells -> Microglial (cluster2)	0.000499386	Glioma cells -> Microglial	cluster2
Glioma cells	Oligodendrocytes	ANXA1	FPR1	0.129694227	3	ANXA1_FPR1	ANXA1 - FPR1	ANNEXIN	Secreted Signaling	PMID: 23230437	Glioma cells -> Oligodendrocytes (cluster2)	0.000448123	Glioma cells -> Oligodendrocytes	cluster2
Glioma cells	T cells	ANXA1	FPR1	0.130478395	3	ANXA1_FPR1	ANXA1 - FPR1	ANNEXIN	Secreted Signaling	PMID: 23230437	Glioma cells -> T cells (cluster2)	0.000469377	Glioma cells -> T cells	cluster2
Glioma cells	Microglial	BMP2	BMPR1B_ACVR2A	0.07677979	3	BMP2_BMPR1B_ACVR2A	BMP2 - (BMPR1B+ACVR2A)	BMP	Secreted Signaling	KEGG: hsa04350; PMID:26893264	Glioma cells -> Microglial (cluster1)	2.21E-06	Glioma cells -> Microglial	cluster1
Glioma cells	Oligodendrocytes	BMP2	BMPR1B_ACVR2A	0.076284808	3	BMP2_BMPR1B_ACVR2A	BMP2 - (BMPR1B+ACVR2A)	BMP	Secreted Signaling	KEGG: hsa04350; PMID:26893264	Glioma cells -> Oligodendrocytes (cluster1)	2.03E-06	Glioma cells -> Oligodendrocytes	cluster1
Glioma cells	Microglial	BMP2	BMPR1B_ACVR2A	0.086202505	3	BMP2_BMPR1B_ACVR2A	BMP2 - (BMPR1B+ACVR2A)	BMP	Secreted Signaling	KEGG: hsa04350; PMID:26893264	Glioma cells -> Microglial (cluster2)	9.16E-06	Glioma cells -> Microglial	cluster2
Glioma cells	Oligodendrocytes	BMP2	BMPR1B_ACVR2A	0.085317746	3	BMP2_BMPR1B_ACVR2A	BMP2 - (BMPR1B+ACVR2A)	BMP	Secreted Signaling	KEGG: hsa04350; PMID:26893264	Glioma cells -> Oligodendrocytes (cluster2)	8.12E-06	Glioma cells -> Oligodendrocytes	cluster2
Glioma cells	T cells	BMP2	BMPR1B_ACVR2A	0.085869497	2	BMP2_BMPR1B_ACVR2A	BMP2 - (BMPR1B+ACVR2A)	BMP	Secreted Signaling	KEGG: hsa04350; PMID:26893264	Glioma cells -> T cells (cluster2)	8.76E-06	Glioma cells -> T cells	cluster2
Glioma cells	Macrophage	BMP2	BMPR1B_ACVR2B	0.08464815	3	BMP2_BMPR1B_ACVR2B	BMP2 - (BMPR1B+ACVR2B)	BMP	Secreted Signaling	KEGG: hsa04350; PMID:26893264	Glioma cells -> Macrophage (cluster1)	7.40E-06	Glioma cells -> Macrophage	cluster1
Glioma cells	Microglial	BMP2	BMPR1B_ACVR2B	0.083881932	3	BMP2_BMPR1B_ACVR2B	BMP2 - (BMPR1B+ACVR2B)	BMP	Secreted Signaling	KEGG: hsa04350; PMID:26893264	Glioma cells -> Microglial (cluster1)	6.65E-06	Glioma cells -> Microglial	cluster1
Glioma cells	Oligodendrocytes	BMP2	BMPR1B_ACVR2B	0.084177355	3	BMP2_BMPR1B_ACVR2B	BMP2 - (BMPR1B+ACVR2B)	BMP	Secreted Signaling	KEGG: hsa04350; PMID:26893264	Glioma cells -> Oligodendrocytes (cluster1)	6.93E-06	Glioma cells -> Oligodendrocytes	cluster1
Glioma cells	Macrophage	BMP2	BMPR1B_ACVR2B	0.090199062	3	BMP2_BMPR1B_ACVR2B	BMP2 - (BMPR1B+ACVR2B)	BMP	Secreted Signaling	KEGG: hsa04350; PMID:26893264	Glioma cells -> Macrophage (cluster2)	1.53E-05	Glioma cells -> Macrophage	cluster2
Glioma cells	Microglial	BMP2	BMPR1B_ACVR2B	0.090941501	3	BMP2_BMPR1B_ACVR2B	BMP2 - (BMPR1B+ACVR2B)	BMP	Secreted Signaling	KEGG: hsa04350; PMID:26893264	Glioma cells -> Microglial (cluster2)	1.68E-05	Glioma cells -> Microglial	cluster2
Glioma cells	Oligodendrocytes	BMP2	BMPR1B_ACVR2B	0.090825563	3	BMP2_BMPR1B_ACVR2B	BMP2 - (BMPR1B+ACVR2B)	BMP	Secreted Signaling	KEGG: hsa04350; PMID:26893264	Glioma cells -> Oligodendrocytes (cluster2)	1.65E-05	Glioma cells -> Oligodendrocytes	cluster2
Glioma cells	Microglial	BMP4	BMPR1B_ACVR2A	0.077553298	3	BMP4_BMPR1B_ACVR2A	BMP4 - (BMPR1B+ACVR2A)	BMP	Secreted Signaling	KEGG: hsa04350; PMID:26893264	Glioma cells -> Microglial (cluster1)	2.51E-06	Glioma cells -> Microglial	cluster1
Glioma cells	Oligodendrocytes	BMP4	BMPR1B_ACVR2A	0.077048326	3	BMP4_BMPR1B_ACVR2A	BMP4 - (BMPR1B+ACVR2A)	BMP	Secreted Signaling	KEGG: hsa04350; PMID:26893264	Glioma cells -> Oligodendrocytes (cluster1)	2.31E-06	Glioma cells -> Oligodendrocytes	cluster1
Glioma cells	T cells	BMP4	BMPR1B_ACVR2A	0.078859252	3	BMP4_BMPR1B_ACVR2A	BMP4 - (BMPR1B+ACVR2A)	BMP	Secreted Signaling	KEGG: hsa04350; PMID:26893264	Glioma cells -> T cells (cluster1)	3.11E-06	Glioma cells -> T cells	cluster1
Glioma cells	Microglial	BMP4	BMPR1B_ACVR2A	0.084700324	3	BMP4_BMPR1B_ACVR2A	BMP4 - (BMPR1B+ACVR2A)	BMP	Secreted Signaling	KEGG: hsa04350; PMID:26893264	Glioma cells -> Microglial (cluster2)	7.46E-06	Glioma cells -> Microglial	cluster2
Glioma cells	Oligodendrocytes	BMP4	BMPR1B_ACVR2A	0.083845979	3	BMP4_BMPR1B_ACVR2A	BMP4 - (BMPR1B+ACVR2A)	BMP	Secreted Signaling	KEGG: hsa04350; PMID:26893264	Glioma cells -> Oligodendrocytes (cluster2)	6.61E-06	Glioma cells -> Oligodendrocytes	cluster2
Glioma cells	T cells	BMP4	BMPR1B_ACVR2A	0.084378799	3	BMP4_BMPR1B_ACVR2A	BMP4 - (BMPR1B+ACVR2A)	BMP	Secreted Signaling	KEGG: hsa04350; PMID:26893264	Glioma cells -> T cells (cluster2)	7.13E-06	Glioma cells -> T cells	cluster2
Glioma cells	Macrophage	BMP4	BMPR1B_ACVR2B	0.085589285	3	BMP4_BMPR1B_ACVR2B	BMP4 - (BMPR1B+ACVR2B)	BMP	Secreted Signaling	KEGG: hsa04350; PMID:26893264	Glioma cells -> Macrophage (cluster1)	8.43E-06	Glioma cells -> Macrophage	cluster1
Glioma cells	Microglial	BMP4	BMPR1B_ACVR2B	0.084806014	3	BMP4_BMPR1B_ACVR2B	BMP4 - (BMPR1B+ACVR2B)	BMP	Secreted Signaling	KEGG: hsa04350; PMID:26893264	Glioma cells -> Microglial (cluster1)	7.57E-06	Glioma cells -> Microglial	cluster1
Glioma cells	Oligodendrocytes	BMP4	BMPR1B_ACVR2B	0.085107993	3	BMP4_BMPR1B_ACVR2B	BMP4 - (BMPR1B+ACVR2B)	BMP	Secreted Signaling	KEGG: hsa04350; PMID:26893264	Glioma cells -> Oligodendrocytes (cluster1)	7.89E-06	Glioma cells -> Oligodendrocytes	cluster1
Glioma cells	T cells	BMP4	BMPR1B_ACVR2B	0.086162071	3	BMP4_BMPR1B_ACVR2B	BMP4 - (BMPR1B+ACVR2B)	BMP	Secreted Signaling	KEGG: hsa04350; PMID:26893264	Glioma cells -> T cells (cluster1)	9.11E-06	Glioma cells -> T cells	cluster1
Glioma cells	Macrophage	BMP4	BMPR1B_ACVR2B	0.0885557	3	BMP4_BMPR1B_ACVR2B	BMP4 - (BMPR1B+ACVR2B)	BMP	Secreted Signaling	KEGG: hsa04350; PMID:26893264	Glioma cells -> Macrophage (cluster2)	1.25E-05	Glioma cells -> Macrophage	cluster2
Glioma cells	Microglial	BMP4	BMPR1B_ACVR2B	0.089271227	3	BMP4_BMPR1B_ACVR2B	BMP4 - (BMPR1B+ACVR2B)	BMP	Secreted Signaling	KEGG: hsa04350; PMID:26893264	Glioma cells -> Microglial (cluster2)	1.36E-05	Glioma cells -> Microglial	cluster2
Glioma cells	Oligodendrocytes	BMP4	BMPR1B_ACVR2B	0.089159506	3	BMP4_BMPR1B_ACVR2B	BMP4 - (BMPR1B+ACVR2B)	BMP	Secreted Signaling	KEGG: hsa04350; PMID:26893264	Glioma cells -> Oligodendrocytes (cluster2)	1.35E-05	Glioma cells -> Oligodendrocytes	cluster2
Glioma cells	T cells	BMP4	BMPR1B_ACVR2B	0.088624277	2	BMP4_BMPR1B_ACVR2B	BMP4 - (BMPR1B+ACVR2B)	BMP	Secreted Signaling	KEGG: hsa04350; PMID:26893264	Glioma cells -> T cells (cluster2)	1.26E-05	Glioma cells -> T cells	cluster2
Glioma cells	Microglial	BMP4	BMPR1B_BMPR2	0.09451042	2	BMP4_BMPR1B_BMPR2	BMP4 - (BMPR1B+BMPR2)	BMP	Secreted Signaling	KEGG: hsa04350; PMID:26893264	Glioma cells -> Microglial (cluster2)	2.54E-05	Glioma cells -> Microglial	cluster2
Glioma cells	Microglial	BMP7	ACVR1_ACVR2A	0.08558656	3	BMP7_ACVR1_ACVR2A	BMP7 - (ACVR1+ACVR2A)	BMP	Secreted Signaling	KEGG: hsa04350; PMID:26893264	Glioma cells -> Microglial (cluster1)	8.43E-06	Glioma cells -> Microglial	cluster1
Glioma cells	Oligodendrocytes	BMP7	ACVR1_ACVR2A	0.08533185	3	BMP7_ACVR1_ACVR2A	BMP7 - (ACVR1+ACVR2A)	BMP	Secreted Signaling	KEGG: hsa04350; PMID:26893264	Glioma cells -> Oligodendrocytes (cluster1)	8.14E-06	Glioma cells -> Oligodendrocytes	cluster1
Glioma cells	Pericytes cells	BMP7	ACVR1_ACVR2A	0.081005757	3	BMP7_ACVR1_ACVR2A	BMP7 - (ACVR1+ACVR2A)	BMP	Secreted Signaling	KEGG: hsa04350; PMID:26893264	Glioma cells -> Pericytes cells (cluster1)	4.35E-06	Glioma cells -> Pericytes cells	cluster1
Glioma cells	T cells	BMP7	ACVR1_ACVR2A	0.086722265	3	BMP7_ACVR1_ACVR2A	BMP7 - (ACVR1+ACVR2A)	BMP	Secreted Signaling	KEGG: hsa04350; PMID:26893264	Glioma cells -> T cells (cluster1)	9.82E-06	Glioma cells -> T cells	cluster1
Glioma cells	Microglial	BMP7	ACVR1_ACVR2A	0.091903257	3	BMP7_ACVR1_ACVR2A	BMP7 - (ACVR1+ACVR2A)	BMP	Secreted Signaling	KEGG: hsa04350; PMID:26893264	Glioma cells -> Microglial (cluster2)	1.88E-05	Glioma cells -> Microglial	cluster2
Glioma cells	Oligodendrocytes	BMP7	ACVR1_ACVR2A	0.089801226	3	BMP7_ACVR1_ACVR2A	BMP7 - (ACVR1+ACVR2A)	BMP	Secreted Signaling	KEGG: hsa04350; PMID:26893264	Glioma cells -> Oligodendrocytes (cluster2)	1.46E-05	Glioma cells -> Oligodendrocytes	cluster2
Glioma cells	Pericytes cells	BMP7	ACVR1_ACVR2A	0.093286892	3	BMP7_ACVR1_ACVR2A	BMP7 - (ACVR1+ACVR2A)	BMP	Secreted Signaling	KEGG: hsa04350; PMID:26893264	Glioma cells -> Pericytes cells (cluster2)	2.21E-05	Glioma cells -> Pericytes cells	cluster2
Glioma cells	T cells	BMP7	ACVR1_ACVR2A	0.091309778	3	BMP7_ACVR1_ACVR2A	BMP7 - (ACVR1+ACVR2A)	BMP	Secreted Signaling	KEGG: hsa04350; PMID:26893264	Glioma cells -> T cells (cluster2)	1.75E-05	Glioma cells -> T cells	cluster2
Glioma cells	Endothelial cells	BMP7	ACVR1_ACVR2B	0.09500455	3	BMP7_ACVR1_ACVR2B	BMP7 - (ACVR1+ACVR2B)	BMP	Secreted Signaling	KEGG: hsa04350; PMID:26893264	Glioma cells -> Endothelial cells (cluster1)	2.68E-05	Glioma cells -> Endothelial cells	cluster1
Glioma cells	Macrophage	BMP7	ACVR1_ACVR2B	0.095476347	3	BMP7_ACVR1_ACVR2B	BMP7 - (ACVR1+ACVR2B)	BMP	Secreted Signaling	KEGG: hsa04350; PMID:26893264	Glioma cells -> Macrophage (cluster1)	2.83E-05	Glioma cells -> Macrophage	cluster1
Glioma cells	Microglial	BMP7	ACVR1_ACVR2B	0.094505909	3	BMP7_ACVR1_ACVR2B	BMP7 - (ACVR1+ACVR2B)	BMP	Secreted Signaling	KEGG: hsa04350; PMID:26893264	Glioma cells -> Microglial (cluster1)	2.54E-05	Glioma cells -> Microglial	cluster1
Glioma cells	Oligodendrocytes	BMP7	ACVR1_ACVR2B	0.095329981	3	BMP7_ACVR1_ACVR2B	BMP7 - (ACVR1+ACVR2B)	BMP	Secreted Signaling	KEGG: hsa04350; PMID:26893264	Glioma cells -> Oligodendrocytes (cluster1)	2.78E-05	Glioma cells -> Oligodendrocytes	cluster1
Glioma cells	Pericytes cells	BMP7	ACVR1_ACVR2B	0.090042377	3	BMP7_ACVR1_ACVR2B	BMP7 - (ACVR1+ACVR2B)	BMP	Secreted Signaling	KEGG: hsa04350; PMID:26893264	Glioma cells -> Pericytes cells (cluster1)	1.50E-05	Glioma cells -> Pericytes cells	cluster1
Glioma cells	T cells	BMP7	ACVR1_ACVR2B	0.095636189	3	BMP7_ACVR1_ACVR2B	BMP7 - (ACVR1+ACVR2B)	BMP	Secreted Signaling	KEGG: hsa04350; PMID:26893264	Glioma cells -> T cells (cluster1)	2.88E-05	Glioma cells -> T cells	cluster1
Glioma cells	Endothelial cells	BMP7	ACVR1_ACVR2B	0.098459528	3	BMP7_ACVR1_ACVR2B	BMP7 - (ACVR1+ACVR2B)	BMP	Secreted Signaling	KEGG: hsa04350; PMID:26893264	Glioma cells -> Endothelial cells (cluster2)	3.88E-05	Glioma cells -> Endothelial cells	cluster2
Glioma cells	Macrophage	BMP7	ACVR1_ACVR2B	0.096189035	3	BMP7_ACVR1_ACVR2B	BMP7 - (ACVR1+ACVR2B)	BMP	Secreted Signaling	KEGG: hsa04350; PMID:26893264	Glioma cells -> Macrophage (cluster2)	3.05E-05	Glioma cells -> Macrophage	cluster2
Glioma cells	Microglial	BMP7	ACVR1_ACVR2B	0.097309357	3	BMP7_ACVR1_ACVR2B	BMP7 - (ACVR1+ACVR2B)	BMP	Secreted Signaling	KEGG: hsa04350; PMID:26893264	Glioma cells -> Microglial (cluster2)	3.44E-05	Glioma cells -> Microglial	cluster2
Glioma cells	Oligodendrocytes	BMP7	ACVR1_ACVR2B	0.095923837	3	BMP7_ACVR1_ACVR2B	BMP7 - (ACVR1+ACVR2B)	BMP	Secreted Signaling	KEGG: hsa04350; PMID:26893264	Glioma cells -> Oligodendrocytes (cluster2)	2.97E-05	Glioma cells -> Oligodendrocytes	cluster2
Glioma cells	Pericytes cells	BMP7	ACVR1_ACVR2B	0.098387414	3	BMP7_ACVR1_ACVR2B	BMP7 - (ACVR1+ACVR2B)	BMP	Secreted Signaling	KEGG: hsa04350; PMID:26893264	Glioma cells -> Pericytes cells (cluster2)	3.85E-05	Glioma cells -> Pericytes cells	cluster2
Glioma cells	T cells	BMP7	ACVR1_ACVR2B	0.096301916	3	BMP7_ACVR1_ACVR2B	BMP7 - (ACVR1+ACVR2B)	BMP	Secreted Signaling	KEGG: hsa04350; PMID:26893264	Glioma cells -> T cells (cluster2)	3.09E-05	Glioma cells -> T cells	cluster2
Glioma cells	Endothelial cells	BMP7	ACVR1_BMPR2	0.094272925	3	BMP7_ACVR1_BMPR2	BMP7 - (ACVR1+BMPR2)	BMP	Secreted Signaling	KEGG: hsa04350; PMID:26893264	Glioma cells -> Endothelial cells (cluster1)	2.47E-05	Glioma cells -> Endothelial cells	cluster1
Glioma cells	Macrophage	BMP7	ACVR1_BMPR2	0.088549634	3	BMP7_ACVR1_BMPR2	BMP7 - (ACVR1+BMPR2)	BMP	Secreted Signaling	KEGG: hsa04350; PMID:26893264	Glioma cells -> Macrophage (cluster1)	1.25E-05	Glioma cells -> Macrophage	cluster1
Glioma cells	Microglial	BMP7	ACVR1_BMPR2	0.087014194	3	BMP7_ACVR1_BMPR2	BMP7 - (ACVR1+BMPR2)	BMP	Secreted Signaling	KEGG: hsa04350; PMID:26893264	Glioma cells -> Microglial (cluster1)	1.02E-05	Glioma cells -> Microglial	cluster1
Glioma cells	Oligodendrocytes	BMP7	ACVR1_BMPR2	0.0900642	3	BMP7_ACVR1_BMPR2	BMP7 - (ACVR1+BMPR2)	BMP	Secreted Signaling	KEGG: hsa04350; PMID:26893264	Glioma cells -> Oligodendrocytes (cluster1)	1.51E-05	Glioma cells -> Oligodendrocytes	cluster1
Glioma cells	Pericytes cells	BMP7	ACVR1_BMPR2	0.081525237	3	BMP7_ACVR1_BMPR2	BMP7 - (ACVR1+BMPR2)	BMP	Secreted Signaling	KEGG: hsa04350; PMID:26893264	Glioma cells -> Pericytes cells (cluster1)	4.71E-06	Glioma cells -> Pericytes cells	cluster1
Glioma cells	Endothelial cells	BMP7	ACVR1_BMPR2	0.107108791	3	BMP7_ACVR1_BMPR2	BMP7 - (ACVR1+BMPR2)	BMP	Secreted Signaling	KEGG: hsa04350; PMID:26893264	Glioma cells -> Endothelial cells (cluster2)	8.82E-05	Glioma cells -> Endothelial cells	cluster2
Glioma cells	Macrophage	BMP7	ACVR1_BMPR2	0.101282626	3	BMP7_ACVR1_BMPR2	BMP7 - (ACVR1+BMPR2)	BMP	Secreted Signaling	KEGG: hsa04350; PMID:26893264	Glioma cells -> Macrophage (cluster2)	5.15E-05	Glioma cells -> Macrophage	cluster2
Glioma cells	Microglial	BMP7	ACVR1_BMPR2	0.103567394	3	BMP7_ACVR1_BMPR2	BMP7 - (ACVR1+BMPR2)	BMP	Secreted Signaling	KEGG: hsa04350; PMID:26893264	Glioma cells -> Microglial (cluster2)	6.41E-05	Glioma cells -> Microglial	cluster2
Glioma cells	Oligodendrocytes	BMP7	ACVR1_BMPR2	0.10224483	3	BMP7_ACVR1_BMPR2	BMP7 - (ACVR1+BMPR2)	BMP	Secreted Signaling	KEGG: hsa04350; PMID:26893264	Glioma cells -> Oligodendrocytes (cluster2)	5.65E-05	Glioma cells -> Oligodendrocytes	cluster2
Glioma cells	Pericytes cells	BMP7	ACVR1_BMPR2	0.105120737	3	BMP7_ACVR1_BMPR2	BMP7 - (ACVR1+BMPR2)	BMP	Secreted Signaling	KEGG: hsa04350; PMID:26893264	Glioma cells -> Pericytes cells (cluster2)	7.39E-05	Glioma cells -> Pericytes cells	cluster2
Glioma cells	Microglial	BMP7	BMPR1B_ACVR2A	0.088566526	3	BMP7_BMPR1B_ACVR2A	BMP7 - (BMPR1B+ACVR2A)	BMP	Secreted Signaling	KEGG: hsa04350; PMID:26893264	Glioma cells -> Microglial (cluster1)	1.25E-05	Glioma cells -> Microglial	cluster1
Glioma cells	Microglial	BMP7	BMPR1B_ACVR2A	0.094546258	3	BMP7_BMPR1B_ACVR2A	BMP7 - (BMPR1B+ACVR2A)	BMP	Secreted Signaling	KEGG: hsa04350; PMID:26893264	Glioma cells -> Microglial (cluster2)	2.55E-05	Glioma cells -> Microglial	cluster2
Glioma cells	Macrophage	BMP7	BMPR1B_ACVR2B	0.099203196	3	BMP7_BMPR1B_ACVR2B	BMP7 - (BMPR1B+ACVR2B)	BMP	Secreted Signaling	KEGG: hsa04350; PMID:26893264	Glioma cells -> Macrophage (cluster1)	4.19E-05	Glioma cells -> Macrophage	cluster1
Glioma cells	Microglial	BMP7	BMPR1B_ACVR2B	0.098152495	3	BMP7_BMPR1B_ACVR2B	BMP7 - (BMPR1B+ACVR2B)	BMP	Secreted Signaling	KEGG: hsa04350; PMID:26893264	Glioma cells -> Microglial (cluster1)	3.76E-05	Glioma cells -> Microglial	cluster1
Glioma cells	Oligodendrocytes	BMP7	BMPR1B_ACVR2B	0.098557218	3	BMP7_BMPR1B_ACVR2B	BMP7 - (BMPR1B+ACVR2B)	BMP	Secreted Signaling	KEGG: hsa04350; PMID:26893264	Glioma cells -> Oligodendrocytes (cluster1)	3.92E-05	Glioma cells -> Oligodendrocytes	cluster1
Glioma cells	Macrophage	BMP7	BMPR1B_ACVR2B	0.099375494	2	BMP7_BMPR1B_ACVR2B	BMP7 - (BMPR1B+ACVR2B)	BMP	Secreted Signaling	KEGG: hsa04350; PMID:26893264	Glioma cells -> Macrophage (cluster2)	4.26E-05	Glioma cells -> Macrophage	cluster2
Glioma cells	Microglial	BMP7	BMPR1B_ACVR2B	0.10027741	3	BMP7_BMPR1B_ACVR2B	BMP7 - (BMPR1B+ACVR2B)	BMP	Secreted Signaling	KEGG: hsa04350; PMID:26893264	Glioma cells -> Microglial (cluster2)	4.67E-05	Glioma cells -> Microglial	cluster2
Glioma cells	Oligodendrocytes	BMP7	BMPR1B_ACVR2B	0.10013647	3	BMP7_BMPR1B_ACVR2B	BMP7 - (BMPR1B+ACVR2B)	BMP	Secreted Signaling	KEGG: hsa04350; PMID:26893264	Glioma cells -> Oligodendrocytes (cluster2)	4.60E-05	Glioma cells -> Oligodendrocytes	cluster2
Glioma cells	Endothelial cells	BTLA	TNFRSF14	0.076921255	3	BTLA_TNFRSF14	BTLA - TNFRSF14	BTLA	Secreted Signaling	PMID: 21941365	Glioma cells -> Endothelial cells (cluster2)	2.26E-06	Glioma cells -> Endothelial cells	cluster2
Glioma cells	Macrophage	BTLA	TNFRSF14	0.074946431	3	BTLA_TNFRSF14	BTLA - TNFRSF14	BTLA	Secreted Signaling	PMID: 21941365	Glioma cells -> Macrophage (cluster2)	1.60E-06	Glioma cells -> Macrophage	cluster2
Glioma cells	Microglial	BTLA	TNFRSF14	0.071882886	3	BTLA_TNFRSF14	BTLA - TNFRSF14	BTLA	Secreted Signaling	PMID: 21941365	Glioma cells -> Microglial (cluster2)	9.08E-07	Glioma cells -> Microglial	cluster2
Glioma cells	Oligodendrocytes	BTLA	TNFRSF14	0.070981077	3	BTLA_TNFRSF14	BTLA - TNFRSF14	BTLA	Secreted Signaling	PMID: 21941365	Glioma cells -> Oligodendrocytes (cluster2)	7.61E-07	Glioma cells -> Oligodendrocytes	cluster2
Glioma cells	Pericytes cells	BTLA	TNFRSF14	0.074455423	3	BTLA_TNFRSF14	BTLA - TNFRSF14	BTLA	Secreted Signaling	PMID: 21941365	Glioma cells -> Pericytes cells (cluster2)	1.47E-06	Glioma cells -> Pericytes cells	cluster2
Glioma cells	T cells	BTLA	TNFRSF14	0.074469292	3	BTLA_TNFRSF14	BTLA - TNFRSF14	BTLA	Secreted Signaling	PMID: 21941365	Glioma cells -> T cells (cluster2)	1.47E-06	Glioma cells -> T cells	cluster2
Glioma cells	Macrophage	C3	C3AR1	0.061009282	3	C3_C3AR1	C3 - C3AR1	COMPLEMENT	Secreted Signaling	KEGG: hsa04080	Glioma cells -> Macrophage (cluster2)	7.61E-08	Glioma cells -> Macrophage	cluster2
Glioma cells	Microglial	C3	C3AR1	0.059198255	3	C3_C3AR1	C3 - C3AR1	COMPLEMENT	Secreted Signaling	KEGG: hsa04080	Glioma cells -> Microglial (cluster2)	4.61E-08	Glioma cells -> Microglial	cluster2
Glioma cells	Oligodendrocytes	C3	C3AR1	0.059008404	3	C3_C3AR1	C3 - C3AR1	COMPLEMENT	Secreted Signaling	KEGG: hsa04080	Glioma cells -> Oligodendrocytes (cluster2)	4.37E-08	Glioma cells -> Oligodendrocytes	cluster2
Glioma cells	T cells	C3	C3AR1	0.0608865	2	C3_C3AR1	C3 - C3AR1	COMPLEMENT	Secreted Signaling	KEGG: hsa04080	Glioma cells -> T cells (cluster2)	7.36E-08	Glioma cells -> T cells	cluster2
Glioma cells	Macrophage	CADM1	CADM1	0.140467518	3	CADM1_CADM1	CADM1 - CADM1	CADM	Cell-Cell Contact	PMID: 24503895	Glioma cells -> Macrophage (cluster2)	0.000809508	Glioma cells -> Macrophage	cluster2
Glioma cells	Microglial	CADM1	CADM1	0.143239014	3	CADM1_CADM1	CADM1 - CADM1	CADM	Cell-Cell Contact	PMID: 24503895	Glioma cells -> Microglial (cluster2)	0.000929059	Glioma cells -> Microglial	cluster2
Glioma cells	Oligodendrocytes	CADM1	CADM1	0.142464429	3	CADM1_CADM1	CADM1 - CADM1	CADM	Cell-Cell Contact	PMID: 24503895	Glioma cells -> Oligodendrocytes (cluster2)	0.000894455	Glioma cells -> Oligodendrocytes	cluster2
Glioma cells	Endothelial cells	CCL3	CCR1	0.111580807	2	CCL3_CCR1	CCL3 - CCR1	CCL	Secreted Signaling	KEGG: hsa04060	Glioma cells -> Endothelial cells (cluster2)	0.000128175	Glioma cells -> Endothelial cells	cluster2
Glioma cells	Macrophage	CCL3	CCR1	0.111358719	3	CCL3_CCR1	CCL3 - CCR1	CCL	Secreted Signaling	KEGG: hsa04060	Glioma cells -> Macrophage (cluster2)	0.000125904	Glioma cells -> Macrophage	cluster2
Glioma cells	Microglial	CCL3	CCR1	0.109292736	3	CCL3_CCR1	CCL3 - CCR1	CCL	Secreted Signaling	KEGG: hsa04060	Glioma cells -> Microglial (cluster2)	0.000106248	Glioma cells -> Microglial	cluster2
Glioma cells	Oligodendrocytes	CCL3	CCR1	0.11012022	3	CCL3_CCR1	CCL3 - CCR1	CCL	Secreted Signaling	KEGG: hsa04060	Glioma cells -> Oligodendrocytes (cluster2)	0.00011381	Glioma cells -> Oligodendrocytes	cluster2
Glioma cells	Pericytes cells	CCL3	CCR1	0.110812613	2	CCL3_CCR1	CCL3 - CCR1	CCL	Secreted Signaling	KEGG: hsa04060	Glioma cells -> Pericytes cells (cluster2)	0.000120454	Glioma cells -> Pericytes cells	cluster2
Glioma cells	T cells	CCL3	CCR1	0.110392993	3	CCL3_CCR1	CCL3 - CCR1	CCL	Secreted Signaling	KEGG: hsa04060	Glioma cells -> T cells (cluster2)	0.000116392	Glioma cells -> T cells	cluster2
Glioma cells	Macrophage	CCL3	CCR5	0.122329316	3	CCL3_CCR5	CCL3 - CCR5	CCL	Secreted Signaling	KEGG: hsa04060	Glioma cells -> Macrophage (cluster2)	0.000281704	Glioma cells -> Macrophage	cluster2
Glioma cells	Oligodendrocytes	CCL3	CCR5	0.120966203	3	CCL3_CCR5	CCL3 - CCR5	CCL	Secreted Signaling	KEGG: hsa04060	Glioma cells -> Oligodendrocytes (cluster2)	0.000256913	Glioma cells -> Oligodendrocytes	cluster2
Glioma cells	Macrophage	CCL4	CCR5	0.122913369	3	CCL4_CCR5	CCL4 - CCR5	CCL	Secreted Signaling	KEGG: hsa04060	Glioma cells -> Macrophage (cluster2)	0.000292861	Glioma cells -> Macrophage	cluster2
Glioma cells	Microglial	CCL4	CCR5	0.120239003	3	CCL4_CCR5	CCL4 - CCR5	CCL	Secreted Signaling	KEGG: hsa04060	Glioma cells -> Microglial (cluster2)	0.000244384	Glioma cells -> Microglial	cluster2
Glioma cells	Oligodendrocytes	CCL4	CCR5	0.121537296	3	CCL4_CCR5	CCL4 - CCR5	CCL	Secreted Signaling	KEGG: hsa04060	Glioma cells -> Oligodendrocytes (cluster2)	0.000267089	Glioma cells -> Oligodendrocytes	cluster2
Glioma cells	Endothelial cells	CCL5	CCR1	0.090904742	2	CCL5_CCR1	CCL5 - CCR1	CCL	Secreted Signaling	KEGG: hsa04060	Glioma cells -> Endothelial cells (cluster2)	1.67E-05	Glioma cells -> Endothelial cells	cluster2
Glioma cells	Macrophage	CCL5	CCR1	0.090757264	3	CCL5_CCR1	CCL5 - CCR1	CCL	Secreted Signaling	KEGG: hsa04060	Glioma cells -> Macrophage (cluster2)	1.64E-05	Glioma cells -> Macrophage	cluster2
Glioma cells	Microglial	CCL5	CCR1	0.089380126	3	CCL5_CCR1	CCL5 - CCR1	CCL	Secreted Signaling	KEGG: hsa04060	Glioma cells -> Microglial (cluster2)	1.38E-05	Glioma cells -> Microglial	cluster2
Glioma cells	Oligodendrocytes	CCL5	CCR1	0.089932842	3	CCL5_CCR1	CCL5 - CCR1	CCL	Secreted Signaling	KEGG: hsa04060	Glioma cells -> Oligodendrocytes (cluster2)	1.48E-05	Glioma cells -> Oligodendrocytes	cluster2
Glioma cells	Pericytes cells	CCL5	CCR1	0.090394159	2	CCL5_CCR1	CCL5 - CCR1	CCL	Secreted Signaling	KEGG: hsa04060	Glioma cells -> Pericytes cells (cluster2)	1.57E-05	Glioma cells -> Pericytes cells	cluster2
Glioma cells	T cells	CCL5	CCR1	0.090114708	3	CCL5_CCR1	CCL5 - CCR1	CCL	Secreted Signaling	KEGG: hsa04060	Glioma cells -> T cells (cluster2)	1.52E-05	Glioma cells -> T cells	cluster2
Glioma cells	Endothelial cells	CCL5	CCR3	0.080071542	2	CCL5_CCR3	CCL5 - CCR3	CCL	Secreted Signaling	KEGG: hsa04060	Glioma cells -> Endothelial cells (cluster2)	3.77E-06	Glioma cells -> Endothelial cells	cluster2
Glioma cells	Macrophage	CCL5	CCR3	0.07897224	3	CCL5_CCR3	CCL5 - CCR3	CCL	Secreted Signaling	KEGG: hsa04060	Glioma cells -> Macrophage (cluster2)	3.17E-06	Glioma cells -> Macrophage	cluster2
Glioma cells	Microglial	CCL5	CCR3	0.077865995	3	CCL5_CCR3	CCL5 - CCR3	CCL	Secreted Signaling	KEGG: hsa04060	Glioma cells -> Microglial (cluster2)	2.65E-06	Glioma cells -> Microglial	cluster2
Glioma cells	Oligodendrocytes	CCL5	CCR3	0.078304827	3	CCL5_CCR3	CCL5 - CCR3	CCL	Secreted Signaling	KEGG: hsa04060	Glioma cells -> Oligodendrocytes (cluster2)	2.84E-06	Glioma cells -> Oligodendrocytes	cluster2
Glioma cells	T cells	CCL5	CCR3	0.078446715	3	CCL5_CCR3	CCL5 - CCR3	CCL	Secreted Signaling	KEGG: hsa04060	Glioma cells -> T cells (cluster2)	2.91E-06	Glioma cells -> T cells	cluster2
Glioma cells	Macrophage	CCL5	CCR5	0.097915063	3	CCL5_CCR5	CCL5 - CCR5	CCL	Secreted Signaling	KEGG: hsa04060	Glioma cells -> Macrophage (cluster2)	3.67E-05	Glioma cells -> Macrophage	cluster2
Glioma cells	Microglial	CCL5	CCR5	0.096209971	3	CCL5_CCR5	CCL5 - CCR5	CCL	Secreted Signaling	KEGG: hsa04060	Glioma cells -> Microglial (cluster2)	3.06E-05	Glioma cells -> Microglial	cluster2
Glioma cells	Oligodendrocytes	CCL5	CCR5	0.0970396	3	CCL5_CCR5	CCL5 - CCR5	CCL	Secreted Signaling	KEGG: hsa04060	Glioma cells -> Oligodendrocytes (cluster2)	3.35E-05	Glioma cells -> Oligodendrocytes	cluster2
Glioma cells	T cells	CCL5	CCR5	0.096467474	2	CCL5_CCR5	CCL5 - CCR5	CCL	Secreted Signaling	KEGG: hsa04060	Glioma cells -> T cells (cluster2)	3.15E-05	Glioma cells -> T cells	cluster2
Glioma cells	Endothelial cells	CD22	PTPRC	0.089449744	3	CD22_PTPRC	CD22 - PTPRC	CD22	Cell-Cell Contact	KEGG: hsa04514	Glioma cells -> Endothelial cells (cluster1)	1.40E-05	Glioma cells -> Endothelial cells	cluster1
Glioma cells	Macrophage	CD22	PTPRC	0.099307619	3	CD22_PTPRC	CD22 - PTPRC	CD22	Cell-Cell Contact	KEGG: hsa04514	Glioma cells -> Macrophage (cluster1)	4.23E-05	Glioma cells -> Macrophage	cluster1
Glioma cells	Microglial	CD22	PTPRC	0.091483725	3	CD22_PTPRC	CD22 - PTPRC	CD22	Cell-Cell Contact	KEGG: hsa04514	Glioma cells -> Microglial (cluster1)	1.79E-05	Glioma cells -> Microglial	cluster1
Glioma cells	Oligodendrocytes	CD22	PTPRC	0.098697504	3	CD22_PTPRC	CD22 - PTPRC	CD22	Cell-Cell Contact	KEGG: hsa04514	Glioma cells -> Oligodendrocytes (cluster1)	3.98E-05	Glioma cells -> Oligodendrocytes	cluster1
Glioma cells	Pericytes cells	CD22	PTPRC	0.09050999	3	CD22_PTPRC	CD22 - PTPRC	CD22	Cell-Cell Contact	KEGG: hsa04514	Glioma cells -> Pericytes cells (cluster1)	1.59E-05	Glioma cells -> Pericytes cells	cluster1
Glioma cells	T cells	CD22	PTPRC	0.099593925	3	CD22_PTPRC	CD22 - PTPRC	CD22	Cell-Cell Contact	KEGG: hsa04514	Glioma cells -> T cells (cluster1)	4.36E-05	Glioma cells -> T cells	cluster1
Glioma cells	Endothelial cells	CD22	PTPRC	0.121203886	3	CD22_PTPRC	CD22 - PTPRC	CD22	Cell-Cell Contact	KEGG: hsa04514	Glioma cells -> Endothelial cells (cluster2)	0.000261112	Glioma cells -> Endothelial cells	cluster2
Glioma cells	Macrophage	CD22	PTPRC	0.119341436	3	CD22_PTPRC	CD22 - PTPRC	CD22	Cell-Cell Contact	KEGG: hsa04514	Glioma cells -> Macrophage (cluster2)	0.000229566	Glioma cells -> Macrophage	cluster2
Glioma cells	Microglial	CD22	PTPRC	0.117406659	3	CD22_PTPRC	CD22 - PTPRC	CD22	Cell-Cell Contact	KEGG: hsa04514	Glioma cells -> Microglial (cluster2)	0.000199958	Glioma cells -> Microglial	cluster2
Glioma cells	Oligodendrocytes	CD22	PTPRC	0.118243303	3	CD22_PTPRC	CD22 - PTPRC	CD22	Cell-Cell Contact	KEGG: hsa04514	Glioma cells -> Oligodendrocytes (cluster2)	0.000212379	Glioma cells -> Oligodendrocytes	cluster2
Glioma cells	Pericytes cells	CD22	PTPRC	0.119391478	3	CD22_PTPRC	CD22 - PTPRC	CD22	Cell-Cell Contact	KEGG: hsa04514	Glioma cells -> Pericytes cells (cluster2)	0.000230374	Glioma cells -> Pericytes cells	cluster2
Glioma cells	T cells	CD22	PTPRC	0.118615741	3	CD22_PTPRC	CD22 - PTPRC	CD22	Cell-Cell Contact	KEGG: hsa04514	Glioma cells -> T cells (cluster2)	0.000218094	Glioma cells -> T cells	cluster2
Glioma cells	Endothelial cells	CD40LG	ITGAM_ITGB2	0.093294023	3	CD40LG_ITGAM_ITGB2	CD40LG - (ITGAM+ITGB2)	CD40	Secreted Signaling	PMID: 28676852	Glioma cells -> Endothelial cells (cluster2)	2.21E-05	Glioma cells -> Endothelial cells	cluster2
Glioma cells	Macrophage	CD40LG	ITGAM_ITGB2	0.091880236	3	CD40LG_ITGAM_ITGB2	CD40LG - (ITGAM+ITGB2)	CD40	Secreted Signaling	PMID: 28676852	Glioma cells -> Macrophage (cluster2)	1.88E-05	Glioma cells -> Macrophage	cluster2
Glioma cells	Microglial	CD40LG	ITGAM_ITGB2	0.091537957	3	CD40LG_ITGAM_ITGB2	CD40LG - (ITGAM+ITGB2)	CD40	Secreted Signaling	PMID: 28676852	Glioma cells -> Microglial (cluster2)	1.80E-05	Glioma cells -> Microglial	cluster2
Glioma cells	Oligodendrocytes	CD40LG	ITGAM_ITGB2	0.091609664	3	CD40LG_ITGAM_ITGB2	CD40LG - (ITGAM+ITGB2)	CD40	Secreted Signaling	PMID: 28676852	Glioma cells -> Oligodendrocytes (cluster2)	1.82E-05	Glioma cells -> Oligodendrocytes	cluster2
Glioma cells	Pericytes cells	CD40LG	ITGAM_ITGB2	0.091246395	3	CD40LG_ITGAM_ITGB2	CD40LG - (ITGAM+ITGB2)	CD40	Secreted Signaling	PMID: 28676852	Glioma cells -> Pericytes cells (cluster2)	1.74E-05	Glioma cells -> Pericytes cells	cluster2
Glioma cells	T cells	CD40LG	ITGAM_ITGB2	0.091378063	3	CD40LG_ITGAM_ITGB2	CD40LG - (ITGAM+ITGB2)	CD40	Secreted Signaling	PMID: 28676852	Glioma cells -> T cells (cluster2)	1.77E-05	Glioma cells -> T cells	cluster2
Glioma cells	Endothelial cells	CD40LG	CD40	0.066628286	3	CD40LG_CD40	CD40LG - CD40	CD40	Cell-Cell Contact	KEGG: hsa04514	Glioma cells -> Endothelial cells (cluster2)	3.03E-07	Glioma cells -> Endothelial cells	cluster2
Glioma cells	Macrophage	CD40LG	CD40	0.066369348	3	CD40LG_CD40	CD40LG - CD40	CD40	Cell-Cell Contact	KEGG: hsa04514	Glioma cells -> Macrophage (cluster2)	2.86E-07	Glioma cells -> Macrophage	cluster2
Glioma cells	Microglial	CD40LG	CD40	0.065767427	3	CD40LG_CD40	CD40LG - CD40	CD40	Cell-Cell Contact	KEGG: hsa04514	Glioma cells -> Microglial (cluster2)	2.49E-07	Glioma cells -> Microglial	cluster2
Glioma cells	Oligodendrocytes	CD40LG	CD40	0.066019879	3	CD40LG_CD40	CD40LG - CD40	CD40	Cell-Cell Contact	KEGG: hsa04514	Glioma cells -> Oligodendrocytes (cluster2)	2.64E-07	Glioma cells -> Oligodendrocytes	cluster2
Glioma cells	Pericytes cells	CD40LG	CD40	0.06647383	3	CD40LG_CD40	CD40LG - CD40	CD40	Cell-Cell Contact	KEGG: hsa04514	Glioma cells -> Pericytes cells (cluster2)	2.93E-07	Glioma cells -> Pericytes cells	cluster2
Glioma cells	T cells	CD40LG	CD40	0.065583259	3	CD40LG_CD40	CD40LG - CD40	CD40	Cell-Cell Contact	KEGG: hsa04514	Glioma cells -> T cells (cluster2)	2.39E-07	Glioma cells -> T cells	cluster2
Glioma cells	Microglial	CD6	ALCAM	0.116550641	3	CD6_ALCAM	CD6 - ALCAM	CD6	Cell-Cell Contact	PMID: 23602662	Glioma cells -> Microglial (cluster2)	0.000187832	Glioma cells -> Microglial	cluster2
Glioma cells	Microglial	CD80	CTLA4	0.071367033	2	CD80_CTLA4	CD80 - CTLA4	CD80	Cell-Cell Contact	PMID: 23954143	Glioma cells -> Microglial (cluster1)	8.22E-07	Glioma cells -> Microglial	cluster1
Glioma cells	Endothelial cells	CD80	CTLA4	0.07756799	3	CD80_CTLA4	CD80 - CTLA4	CD80	Cell-Cell Contact	PMID: 23954143	Glioma cells -> Endothelial cells (cluster2)	2.52E-06	Glioma cells -> Endothelial cells	cluster2
Glioma cells	Macrophage	CD80	CTLA4	0.078310092	3	CD80_CTLA4	CD80 - CTLA4	CD80	Cell-Cell Contact	PMID: 23954143	Glioma cells -> Macrophage (cluster2)	2.85E-06	Glioma cells -> Macrophage	cluster2
Glioma cells	Microglial	CD80	CTLA4	0.076988933	3	CD80_CTLA4	CD80 - CTLA4	CD80	Cell-Cell Contact	PMID: 23954143	Glioma cells -> Microglial (cluster2)	2.29E-06	Glioma cells -> Microglial	cluster2
Glioma cells	Oligodendrocytes	CD80	CTLA4	0.07730218	3	CD80_CTLA4	CD80 - CTLA4	CD80	Cell-Cell Contact	PMID: 23954143	Glioma cells -> Oligodendrocytes (cluster2)	2.41E-06	Glioma cells -> Oligodendrocytes	cluster2
Glioma cells	T cells	CD80	CTLA4	0.077385983	3	CD80_CTLA4	CD80 - CTLA4	CD80	Cell-Cell Contact	PMID: 23954143	Glioma cells -> T cells (cluster2)	2.44E-06	Glioma cells -> T cells	cluster2
Glioma cells	Macrophage	CD86	CTLA4	0.07080633	3	CD86_CTLA4	CD86 - CTLA4	CD86	Cell-Cell Contact	PMID: 23954143	Glioma cells -> Macrophage (cluster1)	7.35E-07	Glioma cells -> Macrophage	cluster1
Glioma cells	Microglial	CD86	CTLA4	0.070986484	3	CD86_CTLA4	CD86 - CTLA4	CD86	Cell-Cell Contact	PMID: 23954143	Glioma cells -> Microglial (cluster1)	7.62E-07	Glioma cells -> Microglial	cluster1
Glioma cells	Oligodendrocytes	CD86	CTLA4	0.070575682	2	CD86_CTLA4	CD86 - CTLA4	CD86	Cell-Cell Contact	PMID: 23954143	Glioma cells -> Oligodendrocytes (cluster1)	7.02E-07	Glioma cells -> Oligodendrocytes	cluster1
Glioma cells	Endothelial cells	CD86	CTLA4	0.074272764	3	CD86_CTLA4	CD86 - CTLA4	CD86	Cell-Cell Contact	PMID: 23954143	Glioma cells -> Endothelial cells (cluster2)	1.42E-06	Glioma cells -> Endothelial cells	cluster2
Glioma cells	Macrophage	CD86	CTLA4	0.074952878	3	CD86_CTLA4	CD86 - CTLA4	CD86	Cell-Cell Contact	PMID: 23954143	Glioma cells -> Macrophage (cluster2)	1.61E-06	Glioma cells -> Macrophage	cluster2
Glioma cells	Microglial	CD86	CTLA4	0.073741692	3	CD86_CTLA4	CD86 - CTLA4	CD86	Cell-Cell Contact	PMID: 23954143	Glioma cells -> Microglial (cluster2)	1.29E-06	Glioma cells -> Microglial	cluster2
Glioma cells	Oligodendrocytes	CD86	CTLA4	0.074029023	3	CD86_CTLA4	CD86 - CTLA4	CD86	Cell-Cell Contact	PMID: 23954143	Glioma cells -> Oligodendrocytes (cluster2)	1.36E-06	Glioma cells -> Oligodendrocytes	cluster2
Glioma cells	Pericytes cells	CD86	CTLA4	0.071001222	2	CD86_CTLA4	CD86 - CTLA4	CD86	Cell-Cell Contact	PMID: 23954143	Glioma cells -> Pericytes cells (cluster2)	7.64E-07	Glioma cells -> Pericytes cells	cluster2
Glioma cells	T cells	CD86	CTLA4	0.074105876	3	CD86_CTLA4	CD86 - CTLA4	CD86	Cell-Cell Contact	PMID: 23954143	Glioma cells -> T cells (cluster2)	1.38E-06	Glioma cells -> T cells	cluster2
Glioma cells	Endothelial cells	CD99	PILRA	0.200155849	3	CD99_PILRA	CD99 - PILRA	CD99	Cell-Cell Contact	PMID: 18234675	Glioma cells -> Endothelial cells (cluster2)	0.00676423	Glioma cells -> Endothelial cells	cluster2
Glioma cells	Macrophage	CD99	PILRA	0.19390773	3	CD99_PILRA	CD99 - PILRA	CD99	Cell-Cell Contact	PMID: 18234675	Glioma cells -> Macrophage (cluster2)	0.005758421	Glioma cells -> Macrophage	cluster2
Glioma cells	Microglial	CD99	PILRA	0.188988503	3	CD99_PILRA	CD99 - PILRA	CD99	Cell-Cell Contact	PMID: 18234675	Glioma cells -> Microglial (cluster2)	0.005035073	Glioma cells -> Microglial	cluster2
Glioma cells	Oligodendrocytes	CD99	PILRA	0.192023803	3	CD99_PILRA	CD99 - PILRA	CD99	Cell-Cell Contact	PMID: 18234675	Glioma cells -> Oligodendrocytes (cluster2)	0.005474317	Glioma cells -> Oligodendrocytes	cluster2
Glioma cells	Pericytes cells	CD99	PILRA	0.18992884	3	CD99_PILRA	CD99 - PILRA	CD99	Cell-Cell Contact	PMID: 18234675	Glioma cells -> Pericytes cells (cluster2)	0.005168722	Glioma cells -> Pericytes cells	cluster2
Glioma cells	T cells	CD99	PILRA	0.183159491	3	CD99_PILRA	CD99 - PILRA	CD99	Cell-Cell Contact	PMID: 18234675	Glioma cells -> T cells (cluster2)	0.004254736	Glioma cells -> T cells	cluster2
Glioma cells	Endothelial cells	CDH1	ITGA2_ITGB1	0.100770817	3	CDH1_ITGA1_ITGB1	CDH1 - (ITGA1+ITGB1)	CDH1	Cell-Cell Contact	PMID: 12392763	Glioma cells -> Endothelial cells (cluster1)	4.90E-05	Glioma cells -> Endothelial cells	cluster1
Glioma cells	Macrophage	CDH1	ITGA2_ITGB1	0.102535127	3	CDH1_ITGA1_ITGB1	CDH1 - (ITGA1+ITGB1)	CDH1	Cell-Cell Contact	PMID: 12392763	Glioma cells -> Macrophage (cluster1)	5.81E-05	Glioma cells -> Macrophage	cluster1
Glioma cells	Microglial	CDH1	ITGA2_ITGB1	0.100791046	3	CDH1_ITGA1_ITGB1	CDH1 - (ITGA1+ITGB1)	CDH1	Cell-Cell Contact	PMID: 12392763	Glioma cells -> Microglial (cluster1)	4.91E-05	Glioma cells -> Microglial	cluster1
Glioma cells	Oligodendrocytes	CDH1	ITGA2_ITGB1	0.102220562	3	CDH1_ITGA1_ITGB1	CDH1 - (ITGA1+ITGB1)	CDH1	Cell-Cell Contact	PMID: 12392763	Glioma cells -> Oligodendrocytes (cluster1)	5.64E-05	Glioma cells -> Oligodendrocytes	cluster1
Glioma cells	Pericytes cells	CDH1	ITGA2_ITGB1	0.10132016	3	CDH1_ITGA1_ITGB1	CDH1 - (ITGA1+ITGB1)	CDH1	Cell-Cell Contact	PMID: 12392763	Glioma cells -> Pericytes cells (cluster1)	5.17E-05	Glioma cells -> Pericytes cells	cluster1
Glioma cells	T cells	CDH1	ITGA2_ITGB1	0.101799186	3	CDH1_ITGA1_ITGB1	CDH1 - (ITGA1+ITGB1)	CDH1	Cell-Cell Contact	PMID: 12392763	Glioma cells -> T cells (cluster1)	5.42E-05	Glioma cells -> T cells	cluster1
Glioma cells	Endothelial cells	CDH1	ITGA2_ITGB1	0.138078805	3	CDH1_ITGA1_ITGB1	CDH1 - (ITGA1+ITGB1)	CDH1	Cell-Cell Contact	PMID: 12392763	Glioma cells -> Endothelial cells (cluster2)	0.000715706	Glioma cells -> Endothelial cells	cluster2
Glioma cells	Macrophage	CDH1	ITGA2_ITGB1	0.136614935	3	CDH1_ITGA1_ITGB1	CDH1 - (ITGA1+ITGB1)	CDH1	Cell-Cell Contact	PMID: 12392763	Glioma cells -> Macrophage (cluster2)	0.000662266	Glioma cells -> Macrophage	cluster2
Glioma cells	Microglial	CDH1	ITGA2_ITGB1	0.138735633	3	CDH1_ITGA1_ITGB1	CDH1 - (ITGA1+ITGB1)	CDH1	Cell-Cell Contact	PMID: 12392763	Glioma cells -> Microglial (cluster2)	0.000740671	Glioma cells -> Microglial	cluster2
Glioma cells	Oligodendrocytes	CDH1	ITGA2_ITGB1	0.138339283	3	CDH1_ITGA1_ITGB1	CDH1 - (ITGA1+ITGB1)	CDH1	Cell-Cell Contact	PMID: 12392763	Glioma cells -> Oligodendrocytes (cluster2)	0.000725532	Glioma cells -> Oligodendrocytes	cluster2
Glioma cells	Pericytes cells	CDH1	ITGA2_ITGB1	0.140270631	3	CDH1_ITGA1_ITGB1	CDH1 - (ITGA1+ITGB1)	CDH1	Cell-Cell Contact	PMID: 12392763	Glioma cells -> Pericytes cells (cluster2)	0.00080146	Glioma cells -> Pericytes cells	cluster2
Glioma cells	T cells	CDH1	ITGA2_ITGB1	0.137397683	3	CDH1_ITGA1_ITGB1	CDH1 - (ITGA1+ITGB1)	CDH1	Cell-Cell Contact	PMID: 12392763	Glioma cells -> T cells (cluster2)	0.000690467	Glioma cells -> T cells	cluster2
Glioma cells	Endothelial cells	CDH1	ITGAE_ITGB7	0.098663394	3	CDH1_ITGAE_ITGB7	CDH1 - (ITGAE+ITGB7)	CDH1	Cell-Cell Contact	PMID: 9425167	Glioma cells -> Endothelial cells (cluster1)	3.96E-05	Glioma cells -> Endothelial cells	cluster1
Glioma cells	Endothelial cells	CDH1	ITGAE_ITGB7	0.116967702	3	CDH1_ITGAE_ITGB7	CDH1 - (ITGAE+ITGB7)	CDH1	Cell-Cell Contact	PMID: 9425167	Glioma cells -> Endothelial cells (cluster2)	0.000193667	Glioma cells -> Endothelial cells	cluster2
Glioma cells	Macrophage	CDH1	ITGAE_ITGB7	0.118191782	3	CDH1_ITGAE_ITGB7	CDH1 - (ITGAE+ITGB7)	CDH1	Cell-Cell Contact	PMID: 9425167	Glioma cells -> Macrophage (cluster2)	0.000211597	Glioma cells -> Macrophage	cluster2
Glioma cells	Microglial	CDH1	ITGAE_ITGB7	0.117943982	3	CDH1_ITGAE_ITGB7	CDH1 - (ITGAE+ITGB7)	CDH1	Cell-Cell Contact	PMID: 9425167	Glioma cells -> Microglial (cluster2)	0.000207869	Glioma cells -> Microglial	cluster2
Glioma cells	Oligodendrocytes	CDH1	ITGAE_ITGB7	0.118058878	3	CDH1_ITGAE_ITGB7	CDH1 - (ITGAE+ITGB7)	CDH1	Cell-Cell Contact	PMID: 9425167	Glioma cells -> Oligodendrocytes (cluster2)	0.000209592	Glioma cells -> Oligodendrocytes	cluster2
Glioma cells	Pericytes cells	CDH1	ITGAE_ITGB7	0.118815383	3	CDH1_ITGAE_ITGB7	CDH1 - (ITGAE+ITGB7)	CDH1	Cell-Cell Contact	PMID: 9425167	Glioma cells -> Pericytes cells (cluster2)	0.000221205	Glioma cells -> Pericytes cells	cluster2
Glioma cells	T cells	CDH1	ITGAE_ITGB7	0.118606591	3	CDH1_ITGAE_ITGB7	CDH1 - (ITGAE+ITGB7)	CDH1	Cell-Cell Contact	PMID: 9425167	Glioma cells -> T cells (cluster2)	0.000217952	Glioma cells -> T cells	cluster2
Glioma cells	Endothelial cells	CNTN2	CNTN2	0.061895075	3	CNTN2_CNTN2	CNTN2 - CNTN2	CNTN	Cell-Cell Contact	KEGG: hsa04514	Glioma cells -> Endothelial cells (cluster2)	9.62E-08	Glioma cells -> Endothelial cells	cluster2
Glioma cells	Microglial	CNTN2	CNTN2	0.061643379	3	CNTN2_CNTN2	CNTN2 - CNTN2	CNTN	Cell-Cell Contact	KEGG: hsa04514	Glioma cells -> Microglial (cluster2)	9.01E-08	Glioma cells -> Microglial	cluster2
Glioma cells	Oligodendrocytes	CNTN2	CNTN2	0.061469557	3	CNTN2_CNTN2	CNTN2 - CNTN2	CNTN	Cell-Cell Contact	KEGG: hsa04514	Glioma cells -> Oligodendrocytes (cluster2)	8.61E-08	Glioma cells -> Oligodendrocytes	cluster2
Glioma cells	Pericytes cells	CNTN2	CNTN2	0.061743094	3	CNTN2_CNTN2	CNTN2 - CNTN2	CNTN	Cell-Cell Contact	KEGG: hsa04514	Glioma cells -> Pericytes cells (cluster2)	9.25E-08	Glioma cells -> Pericytes cells	cluster2
Glioma cells	Endothelial cells	COL4A1	ITGA1_ITGB1	0.158741055	3	COL4A1_ITGA1_ITGB1	COL4A1 - (ITGA1+ITGB1)	COLLAGEN	ECM-Receptor	KEGG: hsa04512	Glioma cells -> Endothelial cells (cluster2)	0.001837099	Glioma cells -> Endothelial cells	cluster2
Glioma cells	Macrophage	COL4A1	ITGA1_ITGB1	0.156655169	3	COL4A1_ITGA1_ITGB1	COL4A1 - (ITGA1+ITGB1)	COLLAGEN	ECM-Receptor	KEGG: hsa04512	Glioma cells -> Macrophage (cluster2)	0.00168929	Glioma cells -> Macrophage	cluster2
Glioma cells	Microglial	COL4A1	ITGA1_ITGB1	0.158919093	3	COL4A1_ITGA1_ITGB1	COL4A1 - (ITGA1+ITGB1)	COLLAGEN	ECM-Receptor	KEGG: hsa04512	Glioma cells -> Microglial (cluster2)	0.00185011	Glioma cells -> Microglial	cluster2
Glioma cells	Oligodendrocytes	COL4A1	ITGA1_ITGB1	0.158663836	3	COL4A1_ITGA1_ITGB1	COL4A1 - (ITGA1+ITGB1)	COLLAGEN	ECM-Receptor	KEGG: hsa04512	Glioma cells -> Oligodendrocytes (cluster2)	0.001831475	Glioma cells -> Oligodendrocytes	cluster2
Glioma cells	Pericytes cells	COL4A1	ITGA1_ITGB1	0.160530139	3	COL4A1_ITGA1_ITGB1	COL4A1 - (ITGA1+ITGB1)	COLLAGEN	ECM-Receptor	KEGG: hsa04512	Glioma cells -> Pericytes cells (cluster2)	0.001970713	Glioma cells -> Pericytes cells	cluster2
Glioma cells	T cells	COL4A1	ITGA1_ITGB1	0.157541758	3	COL4A1_ITGA1_ITGB1	COL4A1 - (ITGA1+ITGB1)	COLLAGEN	ECM-Receptor	KEGG: hsa04512	Glioma cells -> T cells (cluster2)	0.001751078	Glioma cells -> T cells	cluster2
Glioma cells	Endothelial cells	COL4A1	ITGA2_ITGB1	0.158976627	3	COL4A1_ITGA2_ITGB1	COL4A1 - (ITGA2+ITGB1)	COLLAGEN	ECM-Receptor	KEGG: hsa04512	Glioma cells -> Endothelial cells (cluster2)	0.001854328	Glioma cells -> Endothelial cells	cluster2
Glioma cells	Macrophage	COL4A1	ITGA2_ITGB1	0.157041327	3	COL4A1_ITGA2_ITGB1	COL4A1 - (ITGA2+ITGB1)	COLLAGEN	ECM-Receptor	KEGG: hsa04512	Glioma cells -> Macrophage (cluster2)	0.001716015	Glioma cells -> Macrophage	cluster2
Glioma cells	Microglial	COL4A1	ITGA2_ITGB1	0.15984693	3	COL4A1_ITGA2_ITGB1	COL4A1 - (ITGA2+ITGB1)	COLLAGEN	ECM-Receptor	KEGG: hsa04512	Glioma cells -> Microglial (cluster2)	0.001918935	Glioma cells -> Microglial	cluster2
Glioma cells	Oligodendrocytes	COL4A1	ITGA2_ITGB1	0.159321617	3	COL4A1_ITGA2_ITGB1	COL4A1 - (ITGA2+ITGB1)	COLLAGEN	ECM-Receptor	KEGG: hsa04512	Glioma cells -> Oligodendrocytes (cluster2)	0.001879758	Glioma cells -> Oligodendrocytes	cluster2
Glioma cells	Pericytes cells	COL4A1	ITGA2_ITGB1	0.16188553	3	COL4A1_ITGA2_ITGB1	COL4A1 - (ITGA2+ITGB1)	COLLAGEN	ECM-Receptor	KEGG: hsa04512	Glioma cells -> Pericytes cells (cluster2)	0.002076224	Glioma cells -> Pericytes cells	cluster2
Glioma cells	T cells	COL4A1	ITGA2_ITGB1	0.158075409	3	COL4A1_ITGA2_ITGB1	COL4A1 - (ITGA2+ITGB1)	COLLAGEN	ECM-Receptor	KEGG: hsa04512	Glioma cells -> T cells (cluster2)	0.001789007	Glioma cells -> T cells	cluster2
Glioma cells	Microglial	COL4A1	ITGAV_ITGB8	0.146882019	3	COL4A1_ITGAV_ITGB8	COL4A1 - (ITGAV+ITGB8)	COLLAGEN	ECM-Receptor	KEGG: hsa04512	Glioma cells -> Microglial (cluster2)	0.001104696	Glioma cells -> Microglial	cluster2
Glioma cells	Endothelial cells	COL4A1	CD44	0.136535003	3	COL4A1_CD44	COL4A1 - CD44	COLLAGEN	ECM-Receptor	KEGG: hsa04512	Glioma cells -> Endothelial cells (cluster2)	0.000659434	Glioma cells -> Endothelial cells	cluster2
Glioma cells	Macrophage	COL4A1	CD44	0.143364469	3	COL4A1_CD44	COL4A1 - CD44	COLLAGEN	ECM-Receptor	KEGG: hsa04512	Glioma cells -> Macrophage (cluster2)	0.000934752	Glioma cells -> Macrophage	cluster2
Glioma cells	Microglial	COL4A1	CD44	0.137986958	3	COL4A1_CD44	COL4A1 - CD44	COLLAGEN	ECM-Receptor	KEGG: hsa04512	Glioma cells -> Microglial (cluster2)	0.000712264	Glioma cells -> Microglial	cluster2
Glioma cells	Oligodendrocytes	COL4A1	CD44	0.140875846	3	COL4A1_CD44	COL4A1 - CD44	COLLAGEN	ECM-Receptor	KEGG: hsa04512	Glioma cells -> Oligodendrocytes (cluster2)	0.000826386	Glioma cells -> Oligodendrocytes	cluster2
Glioma cells	Pericytes cells	COL4A1	CD44	0.131850604	3	COL4A1_CD44	COL4A1 - CD44	COLLAGEN	ECM-Receptor	KEGG: hsa04512	Glioma cells -> Pericytes cells (cluster2)	0.000508349	Glioma cells -> Pericytes cells	cluster2
Glioma cells	T cells	COL4A1	CD44	0.138759037	3	COL4A1_CD44	COL4A1 - CD44	COLLAGEN	ECM-Receptor	KEGG: hsa04512	Glioma cells -> T cells (cluster2)	0.000741572	Glioma cells -> T cells	cluster2
Glioma cells	Endothelial cells	COL4A2	ITGA1_ITGB1	0.160196222	3	COL4A2_ITGA1_ITGB1	COL4A2 - (ITGA1+ITGB1)	COLLAGEN	ECM-Receptor	KEGG: hsa04512	Glioma cells -> Endothelial cells (cluster2)	0.001945289	Glioma cells -> Endothelial cells	cluster2
Glioma cells	Macrophage	COL4A2	ITGA1_ITGB1	0.158072392	3	COL4A2_ITGA1_ITGB1	COL4A2 - (ITGA1+ITGB1)	COLLAGEN	ECM-Receptor	KEGG: hsa04512	Glioma cells -> Macrophage (cluster2)	0.001788791	Glioma cells -> Macrophage	cluster2
Glioma cells	Microglial	COL4A2	ITGA1_ITGB1	0.160377521	3	COL4A2_ITGA1_ITGB1	COL4A2 - (ITGA1+ITGB1)	COLLAGEN	ECM-Receptor	KEGG: hsa04512	Glioma cells -> Microglial (cluster2)	0.001959065	Glioma cells -> Microglial	cluster2
Glioma cells	Oligodendrocytes	COL4A2	ITGA1_ITGB1	0.16011759	3	COL4A2_ITGA1_ITGB1	COL4A2 - (ITGA1+ITGB1)	COLLAGEN	ECM-Receptor	KEGG: hsa04512	Glioma cells -> Oligodendrocytes (cluster2)	0.001939335	Glioma cells -> Oligodendrocytes	cluster2
Glioma cells	Pericytes cells	COL4A2	ITGA1_ITGB1	0.162018239	3	COL4A2_ITGA1_ITGB1	COL4A2 - (ITGA1+ITGB1)	COLLAGEN	ECM-Receptor	KEGG: hsa04512	Glioma cells -> Pericytes cells (cluster2)	0.002086756	Glioma cells -> Pericytes cells	cluster2
Glioma cells	T cells	COL4A2	ITGA1_ITGB1	0.158975049	3	COL4A2_ITGA1_ITGB1	COL4A2 - (ITGA1+ITGB1)	COLLAGEN	ECM-Receptor	KEGG: hsa04512	Glioma cells -> T cells (cluster2)	0.001854212	Glioma cells -> T cells	cluster2
Glioma cells	Endothelial cells	COL4A2	ITGA2_ITGB1	0.16043611	3	COL4A2_ITGA2_ITGB1	COL4A2 - (ITGA2+ITGB1)	COLLAGEN	ECM-Receptor	KEGG: hsa04512	Glioma cells -> Endothelial cells (cluster2)	0.001963531	Glioma cells -> Endothelial cells	cluster2
Glioma cells	Macrophage	COL4A2	ITGA2_ITGB1	0.158465538	3	COL4A2_ITGA2_ITGB1	COL4A2 - (ITGA2+ITGB1)	COLLAGEN	ECM-Receptor	KEGG: hsa04512	Glioma cells -> Macrophage (cluster2)	0.001817088	Glioma cells -> Macrophage	cluster2
Glioma cells	Microglial	COL4A2	ITGA2_ITGB1	0.161322411	3	COL4A2_ITGA2_ITGB1	COL4A2 - (ITGA2+ITGB1)	COLLAGEN	ECM-Receptor	KEGG: hsa04512	Glioma cells -> Microglial (cluster2)	0.002031935	Glioma cells -> Microglial	cluster2
Glioma cells	Oligodendrocytes	COL4A2	ITGA2_ITGB1	0.160787432	3	COL4A2_ITGA2_ITGB1	COL4A2 - (ITGA2+ITGB1)	COLLAGEN	ECM-Receptor	KEGG: hsa04512	Glioma cells -> Oligodendrocytes (cluster2)	0.001990456	Glioma cells -> Oligodendrocytes	cluster2
Glioma cells	Pericytes cells	COL4A2	ITGA2_ITGB1	0.163398817	3	COL4A2_ITGA2_ITGB1	COL4A2 - (ITGA2+ITGB1)	COLLAGEN	ECM-Receptor	KEGG: hsa04512	Glioma cells -> Pericytes cells (cluster2)	0.002198466	Glioma cells -> Pericytes cells	cluster2
Glioma cells	T cells	COL4A2	ITGA2_ITGB1	0.159518415	3	COL4A2_ITGA2_ITGB1	COL4A2 - (ITGA2+ITGB1)	COLLAGEN	ECM-Receptor	KEGG: hsa04512	Glioma cells -> T cells (cluster2)	0.00189437	Glioma cells -> T cells	cluster2
Glioma cells	Microglial	COL4A2	ITGAV_ITGB8	0.148127981	3	COL4A2_ITGAV_ITGB8	COL4A2 - (ITGAV+ITGB8)	COLLAGEN	ECM-Receptor	KEGG: hsa04512	Glioma cells -> Microglial (cluster2)	0.001169804	Glioma cells -> Microglial	cluster2
Glioma cells	Endothelial cells	COL4A2	CD44	0.13761146	3	COL4A2_CD44	COL4A2 - CD44	COLLAGEN	ECM-Receptor	KEGG: hsa04512	Glioma cells -> Endothelial cells (cluster2)	0.000698318	Glioma cells -> Endothelial cells	cluster2
Glioma cells	Macrophage	COL4A2	CD44	0.144551438	3	COL4A2_CD44	COL4A2 - CD44	COLLAGEN	ECM-Receptor	KEGG: hsa04512	Glioma cells -> Macrophage (cluster2)	0.000989854	Glioma cells -> Macrophage	cluster2
Glioma cells	Microglial	COL4A2	CD44	0.139086465	3	COL4A2_CD44	COL4A2 - CD44	COLLAGEN	ECM-Receptor	KEGG: hsa04512	Glioma cells -> Microglial (cluster2)	0.000754261	Glioma cells -> Microglial	cluster2
Glioma cells	Oligodendrocytes	COL4A2	CD44	0.142021928	3	COL4A2_CD44	COL4A2 - CD44	COLLAGEN	ECM-Receptor	KEGG: hsa04512	Glioma cells -> Oligodendrocytes (cluster2)	0.000875105	Glioma cells -> Oligodendrocytes	cluster2
Glioma cells	Pericytes cells	COL4A2	CD44	0.13285435	3	COL4A2_CD44	COL4A2 - CD44	COLLAGEN	ECM-Receptor	KEGG: hsa04512	Glioma cells -> Pericytes cells (cluster2)	0.000538329	Glioma cells -> Pericytes cells	cluster2
Glioma cells	T cells	COL4A2	CD44	0.139870897	3	COL4A2_CD44	COL4A2 - CD44	COLLAGEN	ECM-Receptor	KEGG: hsa04512	Glioma cells -> T cells (cluster2)	0.000785296	Glioma cells -> T cells	cluster2
Glioma cells	Endothelial cells	COL6A1	ITGA1_ITGB1	0.155946598	3	COL6A1_ITGA1_ITGB1	COL6A1 - (ITGA1+ITGB1)	COLLAGEN	ECM-Receptor	KEGG: hsa04512	Glioma cells -> Endothelial cells (cluster2)	0.001640997	Glioma cells -> Endothelial cells	cluster2
Glioma cells	Macrophage	COL6A1	ITGA1_ITGB1	0.153932664	3	COL6A1_ITGA1_ITGB1	COL6A1 - (ITGA1+ITGB1)	COLLAGEN	ECM-Receptor	KEGG: hsa04512	Glioma cells -> Macrophage (cluster2)	0.001508941	Glioma cells -> Macrophage	cluster2
Glioma cells	Microglial	COL6A1	ITGA1_ITGB1	0.156118453	3	COL6A1_ITGA1_ITGB1	COL6A1 - (ITGA1+ITGB1)	COLLAGEN	ECM-Receptor	KEGG: hsa04512	Glioma cells -> Microglial (cluster2)	0.001652621	Glioma cells -> Microglial	cluster2
Glioma cells	Oligodendrocytes	COL6A1	ITGA1_ITGB1	0.155872059	3	COL6A1_ITGA1_ITGB1	COL6A1 - (ITGA1+ITGB1)	COLLAGEN	ECM-Receptor	KEGG: hsa04512	Glioma cells -> Oligodendrocytes (cluster2)	0.001635972	Glioma cells -> Oligodendrocytes	cluster2
Glioma cells	Pericytes cells	COL6A1	ITGA1_ITGB1	0.15767326	3	COL6A1_ITGA1_ITGB1	COL6A1 - (ITGA1+ITGB1)	COLLAGEN	ECM-Receptor	KEGG: hsa04512	Glioma cells -> Pericytes cells (cluster2)	0.001760373	Glioma cells -> Pericytes cells	cluster2
Glioma cells	T cells	COL6A1	ITGA1_ITGB1	0.154788779	3	COL6A1_ITGA1_ITGB1	COL6A1 - (ITGA1+ITGB1)	COLLAGEN	ECM-Receptor	KEGG: hsa04512	Glioma cells -> T cells (cluster2)	0.001564144	Glioma cells -> T cells	cluster2
Glioma cells	Endothelial cells	COL6A1	ITGA2_ITGB1	0.156173988	3	COL6A1_ITGA2_ITGB1	COL6A1 - (ITGA2+ITGB1)	COLLAGEN	ECM-Receptor	KEGG: hsa04512	Glioma cells -> Endothelial cells (cluster2)	0.00165639	Glioma cells -> Endothelial cells	cluster2
Glioma cells	Macrophage	COL6A1	ITGA2_ITGB1	0.15430557	3	COL6A1_ITGA2_ITGB1	COL6A1 - (ITGA2+ITGB1)	COLLAGEN	ECM-Receptor	KEGG: hsa04512	Glioma cells -> Macrophage (cluster2)	0.001532818	Glioma cells -> Macrophage	cluster2
Glioma cells	Microglial	COL6A1	ITGA2_ITGB1	0.157013965	3	COL6A1_ITGA2_ITGB1	COL6A1 - (ITGA2+ITGB1)	COLLAGEN	ECM-Receptor	KEGG: hsa04512	Glioma cells -> Microglial (cluster2)	0.001714112	Glioma cells -> Microglial	cluster2
Glioma cells	Oligodendrocytes	COL6A1	ITGA2_ITGB1	0.156506976	3	COL6A1_ITGA2_ITGB1	COL6A1 - (ITGA2+ITGB1)	COLLAGEN	ECM-Receptor	KEGG: hsa04512	Glioma cells -> Oligodendrocytes (cluster2)	0.00167911	Glioma cells -> Oligodendrocytes	cluster2
Glioma cells	Pericytes cells	COL6A1	ITGA2_ITGB1	0.158980926	3	COL6A1_ITGA2_ITGB1	COL6A1 - (ITGA2+ITGB1)	COLLAGEN	ECM-Receptor	KEGG: hsa04512	Glioma cells -> Pericytes cells (cluster2)	0.001854644	Glioma cells -> Pericytes cells	cluster2
Glioma cells	T cells	COL6A1	ITGA2_ITGB1	0.15530401	3	COL6A1_ITGA2_ITGB1	COL6A1 - (ITGA2+ITGB1)	COLLAGEN	ECM-Receptor	KEGG: hsa04512	Glioma cells -> T cells (cluster2)	0.00159803	Glioma cells -> T cells	cluster2
Glioma cells	Endothelial cells	COL6A1	CD44	0.134460306	2	COL6A1_CD44	COL6A1 - CD44	COLLAGEN	ECM-Receptor	KEGG: hsa04512	Glioma cells -> Endothelial cells (cluster2)	0.000588968	Glioma cells -> Endothelial cells	cluster2
Glioma cells	Macrophage	COL6A1	CD44	0.141079353	3	COL6A1_CD44	COL6A1 - CD44	COLLAGEN	ECM-Receptor	KEGG: hsa04512	Glioma cells -> Macrophage (cluster2)	0.000834891	Glioma cells -> Macrophage	cluster2
Glioma cells	Microglial	COL6A1	CD44	0.135868348	3	COL6A1_CD44	COL6A1 - CD44	COLLAGEN	ECM-Receptor	KEGG: hsa04512	Glioma cells -> Microglial (cluster2)	0.000636157	Glioma cells -> Microglial	cluster2
Glioma cells	Oligodendrocytes	COL6A1	CD44	0.138668541	3	COL6A1_CD44	COL6A1 - CD44	COLLAGEN	ECM-Receptor	KEGG: hsa04512	Glioma cells -> Oligodendrocytes (cluster2)	0.000738093	Glioma cells -> Oligodendrocytes	cluster2
Glioma cells	T cells	COL6A1	CD44	0.136616894	3	COL6A1_CD44	COL6A1 - CD44	COLLAGEN	ECM-Receptor	KEGG: hsa04512	Glioma cells -> T cells (cluster2)	0.000662335	Glioma cells -> T cells	cluster2
Glioma cells	Endothelial cells	COL9A3	ITGA1_ITGB1	0.17803462	3	COL9A3_ITGA1_ITGB1	COL9A3 - (ITGA1+ITGB1)	COLLAGEN	ECM-Receptor	KEGG: hsa04512	Glioma cells -> Endothelial cells (cluster2)	0.003635949	Glioma cells -> Endothelial cells	cluster2
Glioma cells	Macrophage	COL9A3	ITGA1_ITGB1	0.175419525	3	COL9A3_ITGA1_ITGB1	COL9A3 - (ITGA1+ITGB1)	COLLAGEN	ECM-Receptor	KEGG: hsa04512	Glioma cells -> Macrophage (cluster2)	0.003343893	Glioma cells -> Macrophage	cluster2
Glioma cells	Microglial	COL9A3	ITGA1_ITGB1	0.178258191	3	COL9A3_ITGA1_ITGB1	COL9A3 - (ITGA1+ITGB1)	COLLAGEN	ECM-Receptor	KEGG: hsa04512	Glioma cells -> Microglial (cluster2)	0.003661654	Glioma cells -> Microglial	cluster2
Glioma cells	Oligodendrocytes	COL9A3	ITGA1_ITGB1	0.177937671	3	COL9A3_ITGA1_ITGB1	COL9A3 - (ITGA1+ITGB1)	COLLAGEN	ECM-Receptor	KEGG: hsa04512	Glioma cells -> Oligodendrocytes (cluster2)	0.003624839	Glioma cells -> Oligodendrocytes	cluster2
Glioma cells	Pericytes cells	COL9A3	ITGA1_ITGB1	0.180283855	3	COL9A3_ITGA1_ITGB1	COL9A3 - (ITGA1+ITGB1)	COLLAGEN	ECM-Receptor	KEGG: hsa04512	Glioma cells -> Pericytes cells (cluster2)	0.003899884	Glioma cells -> Pericytes cells	cluster2
Glioma cells	T cells	COL9A3	ITGA1_ITGB1	0.176530093	3	COL9A3_ITGA1_ITGB1	COL9A3 - (ITGA1+ITGB1)	COLLAGEN	ECM-Receptor	KEGG: hsa04512	Glioma cells -> T cells (cluster2)	0.003465991	Glioma cells -> T cells	cluster2
Glioma cells	Endothelial cells	COL9A3	ITGA2_ITGB1	0.178330451	3	COL9A3_ITGA2_ITGB1	COL9A3 - (ITGA2+ITGB1)	COLLAGEN	ECM-Receptor	KEGG: hsa04512	Glioma cells -> Endothelial cells (cluster2)	0.003669987	Glioma cells -> Endothelial cells	cluster2
Glioma cells	Macrophage	COL9A3	ITGA2_ITGB1	0.175903065	3	COL9A3_ITGA2_ITGB1	COL9A3 - (ITGA2+ITGB1)	COLLAGEN	ECM-Receptor	KEGG: hsa04512	Glioma cells -> Macrophage (cluster2)	0.003396706	Glioma cells -> Macrophage	cluster2
Glioma cells	Microglial	COL9A3	ITGA2_ITGB1	0.179424245	3	COL9A3_ITGA2_ITGB1	COL9A3 - (ITGA2+ITGB1)	COLLAGEN	ECM-Receptor	KEGG: hsa04512	Glioma cells -> Microglial (cluster2)	0.003797612	Glioma cells -> Microglial	cluster2
Glioma cells	Oligodendrocytes	COL9A3	ITGA2_ITGB1	0.178763871	3	COL9A3_ITGA2_ITGB1	COL9A3 - (ITGA2+ITGB1)	COLLAGEN	ECM-Receptor	KEGG: hsa04512	Glioma cells -> Oligodendrocytes (cluster2)	0.003720224	Glioma cells -> Oligodendrocytes	cluster2
Glioma cells	Pericytes cells	COL9A3	ITGA2_ITGB1	0.18199169	3	COL9A3_ITGA2_ITGB1	COL9A3 - (ITGA2+ITGB1)	COLLAGEN	ECM-Receptor	KEGG: hsa04512	Glioma cells -> Pericytes cells (cluster2)	0.004108257	Glioma cells -> Pericytes cells	cluster2
Glioma cells	T cells	COL9A3	ITGA2_ITGB1	0.177199243	3	COL9A3_ITGA2_ITGB1	COL9A3 - (ITGA2+ITGB1)	COLLAGEN	ECM-Receptor	KEGG: hsa04512	Glioma cells -> T cells (cluster2)	0.003540933	Glioma cells -> T cells	cluster2
Glioma cells	Endothelial cells	COL9A3	CD44	0.150595815	3	COL9A3_CD44	COL9A3 - CD44	COLLAGEN	ECM-Receptor	KEGG: hsa04512	Glioma cells -> Endothelial cells (cluster2)	0.001306647	Glioma cells -> Endothelial cells	cluster2
Glioma cells	Macrophage	COL9A3	CD44	0.158940543	3	COL9A3_CD44	COL9A3 - CD44	COLLAGEN	ECM-Receptor	KEGG: hsa04512	Glioma cells -> Macrophage (cluster2)	0.001851682	Glioma cells -> Macrophage	cluster2
Glioma cells	Microglial	COL9A3	CD44	0.152362956	3	COL9A3_CD44	COL9A3 - CD44	COLLAGEN	ECM-Receptor	KEGG: hsa04512	Glioma cells -> Microglial (cluster2)	0.001411256	Glioma cells -> Microglial	cluster2
Glioma cells	Oligodendrocytes	COL9A3	CD44	0.155890126	3	COL9A3_CD44	COL9A3 - CD44	COLLAGEN	ECM-Receptor	KEGG: hsa04512	Glioma cells -> Oligodendrocytes (cluster2)	0.001637189	Glioma cells -> Oligodendrocytes	cluster2
Glioma cells	Pericytes cells	COL9A3	CD44	0.144920088	2	COL9A3_CD44	COL9A3 - CD44	COLLAGEN	ECM-Receptor	KEGG: hsa04512	Glioma cells -> Pericytes cells (cluster2)	0.001007428	Glioma cells -> Pericytes cells	cluster2
Glioma cells	T cells	COL9A3	CD44	0.153304163	3	COL9A3_CD44	COL9A3 - CD44	COLLAGEN	ECM-Receptor	KEGG: hsa04512	Glioma cells -> T cells (cluster2)	0.001469284	Glioma cells -> T cells	cluster2
Glioma cells	Macrophage	CSF1	CSF1R	0.108451127	3	CSF1_CSF1R	CSF1 - CSF1R	CSF	Secreted Signaling	KEGG: hsa04060	Glioma cells -> Macrophage (cluster2)	9.90E-05	Glioma cells -> Macrophage	cluster2
Glioma cells	Microglial	CSF1	CSF1R	0.10736002	3	CSF1_CSF1R	CSF1 - CSF1R	CSF	Secreted Signaling	KEGG: hsa04060	Glioma cells -> Microglial (cluster2)	9.01E-05	Glioma cells -> Microglial	cluster2
Glioma cells	Oligodendrocytes	CSF1	CSF1R	0.108001083	3	CSF1_CSF1R	CSF1 - CSF1R	CSF	Secreted Signaling	KEGG: hsa04060	Glioma cells -> Oligodendrocytes (cluster2)	9.52E-05	Glioma cells -> Oligodendrocytes	cluster2
Glioma cells	Endothelial cells	DLL3	NOTCH3	0.091451756	3	DLL3_NOTCH3	DLL3 - NOTCH3	NOTCH	Cell-Cell Contact	PMID: 22353464	Glioma cells -> Endothelial cells (cluster2)	1.78E-05	Glioma cells -> Endothelial cells	cluster2
Glioma cells	Pericytes cells	DLL3	NOTCH3	0.09536962	3	DLL3_NOTCH3	DLL3 - NOTCH3	NOTCH	Cell-Cell Contact	PMID: 22353464	Glioma cells -> Pericytes cells (cluster2)	2.79E-05	Glioma cells -> Pericytes cells	cluster2
Glioma cells	Microglial	EFNA2	EPHA2	0.087296398	3	EFNA2_EPHA2	EFNA2 - EPHA2	EPHA	Cell-Cell Contact	PMID: 15114347	Glioma cells -> Microglial (cluster2)	1.06E-05	Glioma cells -> Microglial	cluster2
Glioma cells	Microglial	EFNA2	EPHA5	0.083288226	3	EFNA2_EPHA5	EFNA2 - EPHA5	EPHA	Cell-Cell Contact	PMID: 15114347	Glioma cells -> Microglial (cluster2)	6.10E-06	Glioma cells -> Microglial	cluster2
Glioma cells	Endothelial cells	EFNA2	EPHA7	0.090049159	2	EFNA2_EPHA7	EFNA2 - EPHA7	EPHA	Cell-Cell Contact	PMID: 15114347	Glioma cells -> Endothelial cells (cluster2)	1.50E-05	Glioma cells -> Endothelial cells	cluster2
Glioma cells	Microglial	EFNA2	EPHA7	0.083192329	3	EFNA2_EPHA7	EFNA2 - EPHA7	EPHA	Cell-Cell Contact	PMID: 15114347	Glioma cells -> Microglial (cluster2)	6.02E-06	Glioma cells -> Microglial	cluster2
Glioma cells	Microglial	EFNA4	EPHA5	0.07246381	3	EFNA4_EPHA5	EFNA4 - EPHA5	EPHA	Cell-Cell Contact	PMID: 15114347	Glioma cells -> Microglial (cluster2)	1.02E-06	Glioma cells -> Microglial	cluster2
Glioma cells	Microglial	EFNA4	EPHA7	0.072391209	3	EFNA4_EPHA7	EFNA4 - EPHA7	EPHA	Cell-Cell Contact	PMID: 15114347	Glioma cells -> Microglial (cluster2)	1.00E-06	Glioma cells -> Microglial	cluster2
Glioma cells	Microglial	EFNA5	EPHA2	0.082490625	3	EFNA5_EPHA2	EFNA5 - EPHA2	EPHA	Cell-Cell Contact	PMID: 15114347	Glioma cells -> Microglial (cluster2)	5.44E-06	Glioma cells -> Microglial	cluster2
Glioma cells	Endothelial cells	EFNA5	EPHA5	0.084944399	2	EFNA5_EPHA5	EFNA5 - EPHA5	EPHA	Cell-Cell Contact	PMID: 15114347	Glioma cells -> Endothelial cells (cluster2)	7.71E-06	Glioma cells -> Endothelial cells	cluster2
Glioma cells	Microglial	EFNA5	EPHA5	0.078902533	3	EFNA5_EPHA5	EFNA5 - EPHA5	EPHA	Cell-Cell Contact	PMID: 15114347	Glioma cells -> Microglial (cluster2)	3.13E-06	Glioma cells -> Microglial	cluster2
Glioma cells	Endothelial cells	EFNA5	EPHA7	0.084944399	2	EFNA5_EPHA7	EFNA5 - EPHA7	EPHA	Cell-Cell Contact	PMID: 15114347	Glioma cells -> Endothelial cells (cluster2)	7.71E-06	Glioma cells -> Endothelial cells	cluster2
Glioma cells	Microglial	EFNA5	EPHA7	0.078816464	3	EFNA5_EPHA7	EFNA5 - EPHA7	EPHA	Cell-Cell Contact	PMID: 15114347	Glioma cells -> Microglial (cluster2)	3.09E-06	Glioma cells -> Microglial	cluster2
Glioma cells	Macrophage	EFNA5	EPHB2	0.086074267	3	EFNA5_EPHB2	EFNA5 - EPHB2	EPHA	Cell-Cell Contact	PMID:15107857; PMID: 15114347	Glioma cells -> Macrophage (cluster2)	9.00E-06	Glioma cells -> Macrophage	cluster2
Glioma cells	Oligodendrocytes	EFNA5	EPHB2	0.085969056	3	EFNA5_EPHB2	EFNA5 - EPHB2	EPHA	Cell-Cell Contact	PMID:15107857; PMID: 15114347	Glioma cells -> Oligodendrocytes (cluster2)	8.88E-06	Glioma cells -> Oligodendrocytes	cluster2
Glioma cells	Macrophage	EFNB2	EPHB2	0.07092578	3	EFNB2_EPHB2	EFNB2 - EPHB2	EPHB	Cell-Cell Contact	PMID: 15114347	Glioma cells -> Macrophage (cluster1)	7.53E-07	Glioma cells -> Macrophage	cluster1
Glioma cells	Microglial	EFNB2	EPHB2	0.070279166	3	EFNB2_EPHB2	EFNB2 - EPHB2	EPHB	Cell-Cell Contact	PMID: 15114347	Glioma cells -> Microglial (cluster1)	6.61E-07	Glioma cells -> Microglial	cluster1
Glioma cells	Oligodendrocytes	EFNB2	EPHB2	0.070964703	3	EFNB2_EPHB2	EFNB2 - EPHB2	EPHB	Cell-Cell Contact	PMID: 15114347	Glioma cells -> Oligodendrocytes (cluster1)	7.59E-07	Glioma cells -> Oligodendrocytes	cluster1
Glioma cells	Macrophage	EFNB2	EPHB2	0.097730928	3	EFNB2_EPHB2	EFNB2 - EPHB2	EPHB	Cell-Cell Contact	PMID: 15114347	Glioma cells -> Macrophage (cluster2)	3.60E-05	Glioma cells -> Macrophage	cluster2
Glioma cells	Microglial	EFNB2	EPHB2	0.096502972	3	EFNB2_EPHB2	EFNB2 - EPHB2	EPHB	Cell-Cell Contact	PMID: 15114347	Glioma cells -> Microglial (cluster2)	3.16E-05	Glioma cells -> Microglial	cluster2
Glioma cells	Oligodendrocytes	EFNB2	EPHB2	0.097595317	3	EFNB2_EPHB2	EFNB2 - EPHB2	EPHB	Cell-Cell Contact	PMID: 15114347	Glioma cells -> Oligodendrocytes (cluster2)	3.55E-05	Glioma cells -> Oligodendrocytes	cluster2
Glioma cells	Macrophage	EFNB3	EPHB2	0.060661109	3	EFNB3_EPHB2	EFNB3 - EPHB2	EPHB	Cell-Cell Contact	PMID: 15114347	Glioma cells -> Macrophage (cluster1)	6.93E-08	Glioma cells -> Macrophage	cluster1
Glioma cells	Microglial	EFNB3	EPHB2	0.060187487	3	EFNB3_EPHB2	EFNB3 - EPHB2	EPHB	Cell-Cell Contact	PMID: 15114347	Glioma cells -> Microglial (cluster1)	6.09E-08	Glioma cells -> Microglial	cluster1
Glioma cells	Oligodendrocytes	EFNB3	EPHB2	0.060689578	3	EFNB3_EPHB2	EFNB3 - EPHB2	EPHB	Cell-Cell Contact	PMID: 15114347	Glioma cells -> Oligodendrocytes (cluster1)	6.98E-08	Glioma cells -> Oligodendrocytes	cluster1
Glioma cells	Macrophage	EFNB3	EPHB2	0.093876542	3	EFNB3_EPHB2	EFNB3 - EPHB2	EPHB	Cell-Cell Contact	PMID: 15114347	Glioma cells -> Macrophage (cluster2)	2.36E-05	Glioma cells -> Macrophage	cluster2
Glioma cells	Microglial	EFNB3	EPHB2	0.092742959	3	EFNB3_EPHB2	EFNB3 - EPHB2	EPHB	Cell-Cell Contact	PMID: 15114347	Glioma cells -> Microglial (cluster2)	2.08E-05	Glioma cells -> Microglial	cluster2
Glioma cells	Oligodendrocytes	EFNB3	EPHB2	0.093751408	3	EFNB3_EPHB2	EFNB3 - EPHB2	EPHB	Cell-Cell Contact	PMID: 15114347	Glioma cells -> Oligodendrocytes (cluster2)	2.33E-05	Glioma cells -> Oligodendrocytes	cluster2
Glioma cells	Pericytes cells	FGF2	FGFR2	0.108624385	2	FGF2_FGFR2	FGF2 - FGFR2	FGF	Secreted Signaling	PMC: 4393358	Glioma cells -> Pericytes cells (cluster2)	0.000100431	Glioma cells -> Pericytes cells	cluster2
Glioma cells	Pericytes cells	FGF8	FGFR2	0.108363479	2	FGF8_FGFR2	FGF8 - FGFR2	FGF	Secreted Signaling	PMC: 4393358	Glioma cells -> Pericytes cells (cluster2)	9.82E-05	Glioma cells -> Pericytes cells	cluster2
Glioma cells	Macrophage	FN1	ITGA4_ITGB1	0.11644614	2	FN1_ITGA4_ITGB1	FN1 - (ITGA4+ITGB1)	FN1	ECM-Receptor	KEGG: hsa04512	Glioma cells -> Macrophage (cluster2)	0.000186392	Glioma cells -> Macrophage	cluster2
Glioma cells	Microglial	FN1	ITGA4_ITGB1	0.116815911	3	FN1_ITGA4_ITGB1	FN1 - (ITGA4+ITGB1)	FN1	ECM-Receptor	KEGG: hsa04512	Glioma cells -> Microglial (cluster2)	0.000191528	Glioma cells -> Microglial	cluster2
Glioma cells	Oligodendrocytes	FN1	ITGA4_ITGB1	0.116922998	3	FN1_ITGA4_ITGB1	FN1 - (ITGA4+ITGB1)	FN1	ECM-Receptor	KEGG: hsa04512	Glioma cells -> Oligodendrocytes (cluster2)	0.000193035	Glioma cells -> Oligodendrocytes	cluster2
Glioma cells	Pericytes cells	FN1	ITGA4_ITGB1	0.118730284	3	FN1_ITGA4_ITGB1	FN1 - (ITGA4+ITGB1)	FN1	ECM-Receptor	KEGG: hsa04512	Glioma cells -> Pericytes cells (cluster2)	0.000219875	Glioma cells -> Pericytes cells	cluster2
Glioma cells	Endothelial cells	FN1	ITGA4_ITGB7	0.106413696	3	FN1_ITGA4_ITGB7	FN1 - (ITGA4+ITGB7)	FN1	ECM-Receptor	KEGG: hsa04512	Glioma cells -> Endothelial cells (cluster2)	8.29E-05	Glioma cells -> Endothelial cells	cluster2
Glioma cells	Macrophage	FN1	ITGA4_ITGB7	0.106048387	3	FN1_ITGA4_ITGB7	FN1 - (ITGA4+ITGB7)	FN1	ECM-Receptor	KEGG: hsa04512	Glioma cells -> Macrophage (cluster2)	8.03E-05	Glioma cells -> Macrophage	cluster2
Glioma cells	Microglial	FN1	ITGA4_ITGB7	0.105237888	3	FN1_ITGA4_ITGB7	FN1 - (ITGA4+ITGB7)	FN1	ECM-Receptor	KEGG: hsa04512	Glioma cells -> Microglial (cluster2)	7.47E-05	Glioma cells -> Microglial	cluster2
Glioma cells	Oligodendrocytes	FN1	ITGA4_ITGB7	0.105712317	3	FN1_ITGA4_ITGB7	FN1 - (ITGA4+ITGB7)	FN1	ECM-Receptor	KEGG: hsa04512	Glioma cells -> Oligodendrocytes (cluster2)	7.79E-05	Glioma cells -> Oligodendrocytes	cluster2
Glioma cells	Pericytes cells	FN1	ITGA4_ITGB7	0.107148285	3	FN1_ITGA4_ITGB7	FN1 - (ITGA4+ITGB7)	FN1	ECM-Receptor	KEGG: hsa04512	Glioma cells -> Pericytes cells (cluster2)	8.85E-05	Glioma cells -> Pericytes cells	cluster2
Glioma cells	T cells	FN1	ITGA4_ITGB7	0.105821531	3	FN1_ITGA4_ITGB7	FN1 - (ITGA4+ITGB7)	FN1	ECM-Receptor	KEGG: hsa04512	Glioma cells -> T cells (cluster2)	7.87E-05	Glioma cells -> T cells	cluster2
Glioma cells	Macrophage	FN1	ITGA5_ITGB1	0.119197544	3	FN1_ITGA5_ITGB1	FN1 - (ITGA5+ITGB1)	FN1	ECM-Receptor	KEGG: hsa04512	Glioma cells -> Macrophage (cluster2)	0.000227256	Glioma cells -> Macrophage	cluster2
Glioma cells	Microglial	FN1	ITGA5_ITGB1	0.119836855	3	FN1_ITGA5_ITGB1	FN1 - (ITGA5+ITGB1)	FN1	ECM-Receptor	KEGG: hsa04512	Glioma cells -> Microglial (cluster2)	0.000237658	Glioma cells -> Microglial	cluster2
Glioma cells	Oligodendrocytes	FN1	ITGA5_ITGB1	0.120288322	3	FN1_ITGA5_ITGB1	FN1 - (ITGA5+ITGB1)	FN1	ECM-Receptor	KEGG: hsa04512	Glioma cells -> Oligodendrocytes (cluster2)	0.000245219	Glioma cells -> Oligodendrocytes	cluster2
Glioma cells	Microglial	FN1	ITGA8_ITGB1	0.124559842	3	FN1_ITGA8_ITGB1	FN1 - (ITGA8+ITGB1)	FN1	ECM-Receptor	KEGG: hsa04512	Glioma cells -> Microglial (cluster2)	0.000326112	Glioma cells -> Microglial	cluster2
Glioma cells	Oligodendrocytes	FN1	ITGA8_ITGB1	0.124396426	3	FN1_ITGA8_ITGB1	FN1 - (ITGA8+ITGB1)	FN1	ECM-Receptor	KEGG: hsa04512	Glioma cells -> Oligodendrocytes (cluster2)	0.000322691	Glioma cells -> Oligodendrocytes	cluster2
Glioma cells	Microglial	FN1	ITGAV_ITGB1	0.126918058	3	FN1_ITGAV_ITGB1	FN1 - (ITGAV+ITGB1)	FN1	ECM-Receptor	KEGG: hsa04512	Glioma cells -> Microglial (cluster2)	0.000378574	Glioma cells -> Microglial	cluster2
Glioma cells	Oligodendrocytes	FN1	ITGAV_ITGB1	0.126998868	3	FN1_ITGAV_ITGB1	FN1 - (ITGAV+ITGB1)	FN1	ECM-Receptor	KEGG: hsa04512	Glioma cells -> Oligodendrocytes (cluster2)	0.000380477	Glioma cells -> Oligodendrocytes	cluster2
Glioma cells	Macrophage	FN1	CD44	0.11482522	3	FN1_CD44	FN1 - CD44	FN1	ECM-Receptor	KEGG: hsa04512	Glioma cells -> Macrophage (cluster2)	0.000165112	Glioma cells -> Macrophage	cluster2
Glioma cells	Microglial	FN1	CD44	0.111347363	3	FN1_CD44	FN1 - CD44	FN1	ECM-Receptor	KEGG: hsa04512	Glioma cells -> Microglial (cluster2)	0.000125789	Glioma cells -> Microglial	cluster2
Glioma cells	Oligodendrocytes	FN1	CD44	0.113222107	3	FN1_CD44	FN1 - CD44	FN1	ECM-Receptor	KEGG: hsa04512	Glioma cells -> Oligodendrocytes (cluster2)	0.000145957	Glioma cells -> Oligodendrocytes	cluster2
Glioma cells	T cells	FN1	CD44	0.111849865	2	FN1_CD44	FN1 - CD44	FN1	ECM-Receptor	KEGG: hsa04512	Glioma cells -> T cells (cluster2)	0.000130968	Glioma cells -> T cells	cluster2
Glioma cells	Macrophage	GAS6	MERTK	0.080818339	3	GAS6_MERTK	GAS6 - MERTK	GAS	Secreted Signaling	PMID: 27801848	Glioma cells -> Macrophage (cluster2)	4.23E-06	Glioma cells -> Macrophage	cluster2
Glioma cells	Microglial	GAS6	MERTK	0.080172309	3	GAS6_MERTK	GAS6 - MERTK	GAS	Secreted Signaling	PMID: 27801848	Glioma cells -> Microglial (cluster2)	3.83E-06	Glioma cells -> Microglial	cluster2
Glioma cells	Oligodendrocytes	GAS6	MERTK	0.080755815	3	GAS6_MERTK	GAS6 - MERTK	GAS	Secreted Signaling	PMID: 27801848	Glioma cells -> Oligodendrocytes (cluster2)	4.19E-06	Glioma cells -> Oligodendrocytes	cluster2
Glioma cells	T cells	GAS6	MERTK	0.080768993	3	GAS6_MERTK	GAS6 - MERTK	GAS	Secreted Signaling	PMID: 27801848	Glioma cells -> T cells (cluster2)	4.20E-06	Glioma cells -> T cells	cluster2
Glioma cells	Endothelial cells	GP1BA	ITGAM_ITGB2	0.103321053	3	GP1BA_ITGAM_ITGB2	GP1BA - (ITGAM+ITGB2)	GP1BA	Cell-Cell Contact	PMC2194217	Glioma cells -> Endothelial cells (cluster1)	6.26E-05	Glioma cells -> Endothelial cells	cluster1
Glioma cells	Macrophage	GP1BA	ITGAM_ITGB2	0.103419258	3	GP1BA_ITGAM_ITGB2	GP1BA - (ITGAM+ITGB2)	GP1BA	Cell-Cell Contact	PMC2194217	Glioma cells -> Macrophage (cluster1)	6.32E-05	Glioma cells -> Macrophage	cluster1
Glioma cells	Microglial	GP1BA	ITGAM_ITGB2	0.103156808	3	GP1BA_ITGAM_ITGB2	GP1BA - (ITGAM+ITGB2)	GP1BA	Cell-Cell Contact	PMC2194217	Glioma cells -> Microglial (cluster1)	6.17E-05	Glioma cells -> Microglial	cluster1
Glioma cells	Oligodendrocytes	GP1BA	ITGAM_ITGB2	0.103107132	3	GP1BA_ITGAM_ITGB2	GP1BA - (ITGAM+ITGB2)	GP1BA	Cell-Cell Contact	PMC2194217	Glioma cells -> Oligodendrocytes (cluster1)	6.14E-05	Glioma cells -> Oligodendrocytes	cluster1
Glioma cells	Pericytes cells	GP1BA	ITGAM_ITGB2	0.102334762	3	GP1BA_ITGAM_ITGB2	GP1BA - (ITGAM+ITGB2)	GP1BA	Cell-Cell Contact	PMC2194217	Glioma cells -> Pericytes cells (cluster1)	5.70E-05	Glioma cells -> Pericytes cells	cluster1
Glioma cells	T cells	GP1BA	ITGAM_ITGB2	0.103807426	3	GP1BA_ITGAM_ITGB2	GP1BA - (ITGAM+ITGB2)	GP1BA	Cell-Cell Contact	PMC2194217	Glioma cells -> T cells (cluster1)	6.55E-05	Glioma cells -> T cells	cluster1
Glioma cells	Endothelial cells	GP1BA	ITGAM_ITGB2	0.115536777	3	GP1BA_ITGAM_ITGB2	GP1BA - (ITGAM+ITGB2)	GP1BA	Cell-Cell Contact	PMC2194217	Glioma cells -> Endothelial cells (cluster2)	0.000174209	Glioma cells -> Endothelial cells	cluster2
Glioma cells	Macrophage	GP1BA	ITGAM_ITGB2	0.113376591	3	GP1BA_ITGAM_ITGB2	GP1BA - (ITGAM+ITGB2)	GP1BA	Cell-Cell Contact	PMC2194217	Glioma cells -> Macrophage (cluster2)	0.000147724	Glioma cells -> Macrophage	cluster2
Glioma cells	Microglial	GP1BA	ITGAM_ITGB2	0.112855937	3	GP1BA_ITGAM_ITGB2	GP1BA - (ITGAM+ITGB2)	GP1BA	Cell-Cell Contact	PMC2194217	Glioma cells -> Microglial (cluster2)	0.000141834	Glioma cells -> Microglial	cluster2
Glioma cells	Oligodendrocytes	GP1BA	ITGAM_ITGB2	0.112964938	3	GP1BA_ITGAM_ITGB2	GP1BA - (ITGAM+ITGB2)	GP1BA	Cell-Cell Contact	PMC2194217	Glioma cells -> Oligodendrocytes (cluster2)	0.000143052	Glioma cells -> Oligodendrocytes	cluster2
Glioma cells	Pericytes cells	GP1BA	ITGAM_ITGB2	0.112413142	3	GP1BA_ITGAM_ITGB2	GP1BA - (ITGAM+ITGB2)	GP1BA	Cell-Cell Contact	PMC2194217	Glioma cells -> Pericytes cells (cluster2)	0.000136969	Glioma cells -> Pericytes cells	cluster2
Glioma cells	T cells	GP1BA	ITGAM_ITGB2	0.112613025	3	GP1BA_ITGAM_ITGB2	GP1BA - (ITGAM+ITGB2)	GP1BA	Cell-Cell Contact	PMC2194217	Glioma cells -> T cells (cluster2)	0.000139149	Glioma cells -> T cells	cluster2
Glioma cells	Endothelial cells	C5	C5AR1	0.065135533	3	HC_C5AR1	HC - C5AR1	COMPLEMENT	Secreted Signaling	KEGG: hsa04080	Glioma cells -> Endothelial cells (cluster1)	2.15E-07	Glioma cells -> Endothelial cells	cluster1
Glioma cells	Macrophage	C5	C5AR1	0.064491967	3	HC_C5AR1	HC - C5AR1	COMPLEMENT	Secreted Signaling	KEGG: hsa04080	Glioma cells -> Macrophage (cluster1)	1.84E-07	Glioma cells -> Macrophage	cluster1
Glioma cells	Microglial	C5	C5AR1	0.065114327	3	HC_C5AR1	HC - C5AR1	COMPLEMENT	Secreted Signaling	KEGG: hsa04080	Glioma cells -> Microglial (cluster1)	2.14E-07	Glioma cells -> Microglial	cluster1
Glioma cells	Oligodendrocytes	C5	C5AR1	0.064271309	3	HC_C5AR1	HC - C5AR1	COMPLEMENT	Secreted Signaling	KEGG: hsa04080	Glioma cells -> Oligodendrocytes (cluster1)	1.75E-07	Glioma cells -> Oligodendrocytes	cluster1
Glioma cells	T cells	C5	C5AR1	0.064965431	3	HC_C5AR1	HC - C5AR1	COMPLEMENT	Secreted Signaling	KEGG: hsa04080	Glioma cells -> T cells (cluster1)	2.07E-07	Glioma cells -> T cells	cluster1
Glioma cells	Endothelial cells	C5	C5AR1	0.065421105	3	HC_C5AR1	HC - C5AR1	COMPLEMENT	Secreted Signaling	KEGG: hsa04080	Glioma cells -> Endothelial cells (cluster2)	2.30E-07	Glioma cells -> Endothelial cells	cluster2
Glioma cells	Macrophage	C5	C5AR1	0.069776962	3	HC_C5AR1	HC - C5AR1	COMPLEMENT	Secreted Signaling	KEGG: hsa04080	Glioma cells -> Macrophage (cluster2)	5.97E-07	Glioma cells -> Macrophage	cluster2
Glioma cells	Microglial	C5	C5AR1	0.066380859	3	HC_C5AR1	HC - C5AR1	COMPLEMENT	Secreted Signaling	KEGG: hsa04080	Glioma cells -> Microglial (cluster2)	2.87E-07	Glioma cells -> Microglial	cluster2
Glioma cells	Oligodendrocytes	C5	C5AR1	0.067014856	3	HC_C5AR1	HC - C5AR1	COMPLEMENT	Secreted Signaling	KEGG: hsa04080	Glioma cells -> Oligodendrocytes (cluster2)	3.31E-07	Glioma cells -> Oligodendrocytes	cluster2
Glioma cells	Pericytes cells	C5	C5AR1	0.064858856	3	HC_C5AR1	HC - C5AR1	COMPLEMENT	Secreted Signaling	KEGG: hsa04080	Glioma cells -> Pericytes cells (cluster2)	2.01E-07	Glioma cells -> Pericytes cells	cluster2
Glioma cells	T cells	C5	C5AR1	0.068915461	3	HC_C5AR1	HC - C5AR1	COMPLEMENT	Secreted Signaling	KEGG: hsa04080	Glioma cells -> T cells (cluster2)	4.99E-07	Glioma cells -> T cells	cluster2
Glioma cells	Macrophage	HLA-A	CD8A	0.168143508	3	HLA-A_CD8A	HLA-A - CD8A	MHC-I	Cell-Cell Contact	KEGG: hsa04514	Glioma cells -> Macrophage (cluster1)	0.002612884	Glioma cells -> Macrophage	cluster1
Glioma cells	Microglial	HLA-A	CD8A	0.166314333	3	HLA-A_CD8A	HLA-A - CD8A	MHC-I	Cell-Cell Contact	KEGG: hsa04514	Glioma cells -> Microglial (cluster1)	0.002447444	Glioma cells -> Microglial	cluster1
Glioma cells	Oligodendrocytes	HLA-A	CD8A	0.168207285	3	HLA-A_CD8A	HLA-A - CD8A	MHC-I	Cell-Cell Contact	KEGG: hsa04514	Glioma cells -> Oligodendrocytes (cluster1)	0.002618783	Glioma cells -> Oligodendrocytes	cluster1
Glioma cells	T cells	HLA-A	CD8A	0.167690594	3	HLA-A_CD8A	HLA-A - CD8A	MHC-I	Cell-Cell Contact	KEGG: hsa04514	Glioma cells -> T cells (cluster1)	0.002571249	Glioma cells -> T cells	cluster1
Glioma cells	Endothelial cells	HLA-A	CD8A	0.185762975	3	HLA-A_CD8A	HLA-A - CD8A	MHC-I	Cell-Cell Contact	KEGG: hsa04514	Glioma cells -> Endothelial cells (cluster2)	0.004593082	Glioma cells -> Endothelial cells	cluster2
Glioma cells	Macrophage	HLA-A	CD8A	0.183688269	3	HLA-A_CD8A	HLA-A - CD8A	MHC-I	Cell-Cell Contact	KEGG: hsa04514	Glioma cells -> Macrophage (cluster2)	0.004322135	Glioma cells -> Macrophage	cluster2
Glioma cells	Microglial	HLA-A	CD8A	0.182051971	3	HLA-A_CD8A	HLA-A - CD8A	MHC-I	Cell-Cell Contact	KEGG: hsa04514	Glioma cells -> Microglial (cluster2)	0.004115739	Glioma cells -> Microglial	cluster2
Glioma cells	Oligodendrocytes	HLA-A	CD8A	0.1824487	3	HLA-A_CD8A	HLA-A - CD8A	MHC-I	Cell-Cell Contact	KEGG: hsa04514	Glioma cells -> Oligodendrocytes (cluster2)	0.004165193	Glioma cells -> Oligodendrocytes	cluster2
Glioma cells	Pericytes cells	HLA-A	CD8A	0.18368692	3	HLA-A_CD8A	HLA-A - CD8A	MHC-I	Cell-Cell Contact	KEGG: hsa04514	Glioma cells -> Pericytes cells (cluster2)	0.004321962	Glioma cells -> Pericytes cells	cluster2
Glioma cells	T cells	HLA-A	CD8A	0.183129982	3	HLA-A_CD8A	HLA-A - CD8A	MHC-I	Cell-Cell Contact	KEGG: hsa04514	Glioma cells -> T cells (cluster2)	0.004250995	Glioma cells -> T cells	cluster2
Glioma cells	Endothelial cells	HLA-C	CD8A	0.176544431	3	HLA-C_CD8A	HLA-C - CD8A	MHC-I	Cell-Cell Contact	KEGG: hsa04514	Glioma cells -> Endothelial cells (cluster2)	0.003467586	Glioma cells -> Endothelial cells	cluster2
Glioma cells	Macrophage	HLA-C	CD8A	0.174667457	3	HLA-C_CD8A	HLA-C - CD8A	MHC-I	Cell-Cell Contact	KEGG: hsa04514	Glioma cells -> Macrophage (cluster2)	0.003262815	Glioma cells -> Macrophage	cluster2
Glioma cells	Macrophage	HLA-DRA	CD4	0.157717518	3	HLA-DRA_CD4	HLA-DRA - CD4	MHC-II	Cell-Cell Contact	KEGG: hsa04514	Glioma cells -> Macrophage (cluster2)	0.001763509	Glioma cells -> Macrophage	cluster2
Glioma cells	Microglial	HLA-DRA	CD4	0.154678326	3	HLA-DRA_CD4	HLA-DRA - CD4	MHC-II	Cell-Cell Contact	KEGG: hsa04514	Glioma cells -> Microglial (cluster2)	0.001556945	Glioma cells -> Microglial	cluster2
Glioma cells	Oligodendrocytes	HLA-DRA	CD4	0.156050527	3	HLA-DRA_CD4	HLA-DRA - CD4	MHC-II	Cell-Cell Contact	KEGG: hsa04514	Glioma cells -> Oligodendrocytes (cluster2)	0.00164802	Glioma cells -> Oligodendrocytes	cluster2
Glioma cells	T cells	HLA-DRA	CD4	0.156639904	3	HLA-DRA_CD4	HLA-DRA - CD4	MHC-II	Cell-Cell Contact	KEGG: hsa04514	Glioma cells -> T cells (cluster2)	0.001688239	Glioma cells -> T cells	cluster2
Glioma cells	Macrophage	IFNG	IFNGR1_IFNGR2	0.134439153	3	IFNG_IFNGR1_IFNGR2	IFNG - (IFNGR1+IFNGR2)	IFN-II	Secreted Signaling	KEGG: hsa04060	Glioma cells -> Macrophage (cluster2)	0.000588279	Glioma cells -> Macrophage	cluster2
Glioma cells	Microglial	IFNG	IFNGR1_IFNGR2	0.132686341	3	IFNG_IFNGR1_IFNGR2	IFNG - (IFNGR1+IFNGR2)	IFN-II	Secreted Signaling	KEGG: hsa04060	Glioma cells -> Microglial (cluster2)	0.000533223	Glioma cells -> Microglial	cluster2
Glioma cells	Oligodendrocytes	IFNG	IFNGR1_IFNGR2	0.133297415	3	IFNG_IFNGR1_IFNGR2	IFNG - (IFNGR1+IFNGR2)	IFN-II	Secreted Signaling	KEGG: hsa04060	Glioma cells -> Oligodendrocytes (cluster2)	0.000551968	Glioma cells -> Oligodendrocytes	cluster2
Glioma cells	T cells	IFNG	IFNGR1_IFNGR2	0.133138131	2	IFNG_IFNGR1_IFNGR2	IFNG - (IFNGR1+IFNGR2)	IFN-II	Secreted Signaling	KEGG: hsa04060	Glioma cells -> T cells (cluster2)	0.000547036	Glioma cells -> T cells	cluster2
Glioma cells	Macrophage	IGF1	ITGA6_ITGB4	0.092582676	3	IGF1_ITGA6_ITGB4	IGF1 - (ITGA6+ITGB4)	IGF	Secreted Signaling	PMID: 28190785; PMID: 28873464	Glioma cells -> Macrophage (cluster1)	2.04E-05	Glioma cells -> Macrophage	cluster1
Glioma cells	Oligodendrocytes	IGF1	ITGA6_ITGB4	0.092626762	3	IGF1_ITGA6_ITGB4	IGF1 - (ITGA6+ITGB4)	IGF	Secreted Signaling	PMID: 28190785; PMID: 28873464	Glioma cells -> Oligodendrocytes (cluster1)	2.05E-05	Glioma cells -> Oligodendrocytes	cluster1
Glioma cells	Endothelial cells	IGF1	ITGA6_ITGB4	0.107333367	3	IGF1_ITGA6_ITGB4	IGF1 - (ITGA6+ITGB4)	IGF	Secreted Signaling	PMID: 28190785; PMID: 28873464	Glioma cells -> Endothelial cells (cluster2)	8.99E-05	Glioma cells -> Endothelial cells	cluster2
Glioma cells	Macrophage	IGF1	ITGA6_ITGB4	0.106935634	3	IGF1_ITGA6_ITGB4	IGF1 - (ITGA6+ITGB4)	IGF	Secreted Signaling	PMID: 28190785; PMID: 28873464	Glioma cells -> Macrophage (cluster2)	8.68E-05	Glioma cells -> Macrophage	cluster2
Glioma cells	Microglial	IGF1	ITGA6_ITGB4	0.108473643	3	IGF1_ITGA6_ITGB4	IGF1 - (ITGA6+ITGB4)	IGF	Secreted Signaling	PMID: 28190785; PMID: 28873464	Glioma cells -> Microglial (cluster2)	9.92E-05	Glioma cells -> Microglial	cluster2
Glioma cells	Oligodendrocytes	IGF1	ITGA6_ITGB4	0.108349155	3	IGF1_ITGA6_ITGB4	IGF1 - (ITGA6+ITGB4)	IGF	Secreted Signaling	PMID: 28190785; PMID: 28873464	Glioma cells -> Oligodendrocytes (cluster2)	9.81E-05	Glioma cells -> Oligodendrocytes	cluster2
Glioma cells	Pericytes cells	IGF1	ITGA6_ITGB4	0.108730293	3	IGF1_ITGA6_ITGB4	IGF1 - (ITGA6+ITGB4)	IGF	Secreted Signaling	PMID: 28190785; PMID: 28873464	Glioma cells -> Pericytes cells (cluster2)	0.000101336	Glioma cells -> Pericytes cells	cluster2
Glioma cells	T cells	IGF1	ITGA6_ITGB4	0.107860717	3	IGF1_ITGA6_ITGB4	IGF1 - (ITGA6+ITGB4)	IGF	Secreted Signaling	PMID: 28190785; PMID: 28873464	Glioma cells -> T cells (cluster2)	9.41E-05	Glioma cells -> T cells	cluster2
Glioma cells	Microglial	IGF1	IGF1R	0.089463236	3	IGF1_IGF1R	IGF1 - IGF1R	IGF	Secreted Signaling	PMID: 14604834	Glioma cells -> Microglial (cluster2)	1.40E-05	Glioma cells -> Microglial	cluster2
Glioma cells	Oligodendrocytes	IGF1	IGF1R	0.08939519	3	IGF1_IGF1R	IGF1 - IGF1R	IGF	Secreted Signaling	PMID: 14604834	Glioma cells -> Oligodendrocytes (cluster2)	1.39E-05	Glioma cells -> Oligodendrocytes	cluster2
Glioma cells	Endothelial cells	IGF2	ITGA6_ITGB4	0.105568574	3	IGF2_ITGA6_ITGB4	IGF2 - (ITGA6+ITGB4)	IGF	Secreted Signaling	PMID: 28190785; PMID: 28873464	Glioma cells -> Endothelial cells (cluster2)	7.69E-05	Glioma cells -> Endothelial cells	cluster2
Glioma cells	Macrophage	IGF2	ITGA6_ITGB4	0.105183761	3	IGF2_ITGA6_ITGB4	IGF2 - (ITGA6+ITGB4)	IGF	Secreted Signaling	PMID: 28190785; PMID: 28873464	Glioma cells -> Macrophage (cluster2)	7.43E-05	Glioma cells -> Macrophage	cluster2
Glioma cells	Microglial	IGF2	ITGA6_ITGB4	0.106671482	3	IGF2_ITGA6_ITGB4	IGF2 - (ITGA6+ITGB4)	IGF	Secreted Signaling	PMID: 28190785; PMID: 28873464	Glioma cells -> Microglial (cluster2)	8.49E-05	Glioma cells -> Microglial	cluster2
Glioma cells	Oligodendrocytes	IGF2	ITGA6_ITGB4	0.106551088	3	IGF2_ITGA6_ITGB4	IGF2 - (ITGA6+ITGB4)	IGF	Secreted Signaling	PMID: 28190785; PMID: 28873464	Glioma cells -> Oligodendrocytes (cluster2)	8.40E-05	Glioma cells -> Oligodendrocytes	cluster2
Glioma cells	Pericytes cells	IGF2	ITGA6_ITGB4	0.106919686	3	IGF2_ITGA6_ITGB4	IGF2 - (ITGA6+ITGB4)	IGF	Secreted Signaling	PMID: 28190785; PMID: 28873464	Glioma cells -> Pericytes cells (cluster2)	8.67E-05	Glioma cells -> Pericytes cells	cluster2
Glioma cells	T cells	IGF2	ITGA6_ITGB4	0.106078687	3	IGF2_ITGA6_ITGB4	IGF2 - (ITGA6+ITGB4)	IGF	Secreted Signaling	PMID: 28190785; PMID: 28873464	Glioma cells -> T cells (cluster2)	8.05E-05	Glioma cells -> T cells	cluster2
Glioma cells	Microglial	IGF2	IGF1R	0.088233611	3	IGF2_IGF1R	IGF2 - IGF1R	IGF	Secreted Signaling	PMID: 14604834	Glioma cells -> Microglial (cluster2)	1.20E-05	Glioma cells -> Microglial	cluster2
Glioma cells	Oligodendrocytes	IGF2	IGF1R	0.088167422	3	IGF2_IGF1R	IGF2 - IGF1R	IGF	Secreted Signaling	PMID: 14604834	Glioma cells -> Oligodendrocytes (cluster2)	1.19E-05	Glioma cells -> Oligodendrocytes	cluster2
Glioma cells	Endothelial cells	IGF2	IGF2R	0.103342611	3	IGF2_IGF2R	IGF2 - IGF2R	IGF	Secreted Signaling	PMID: 14604834	Glioma cells -> Endothelial cells (cluster2)	6.27E-05	Glioma cells -> Endothelial cells	cluster2
Glioma cells	Microglial	IGF2	IGF2R	0.100362536	3	IGF2_IGF2R	IGF2 - IGF2R	IGF	Secreted Signaling	PMID: 14604834	Glioma cells -> Microglial (cluster2)	4.71E-05	Glioma cells -> Microglial	cluster2
Glioma cells	T cells	IGF2	IGF2R	0.103698136	3	IGF2_IGF2R	IGF2 - IGF2R	IGF	Secreted Signaling	PMID: 14604834	Glioma cells -> T cells (cluster2)	6.49E-05	Glioma cells -> T cells	cluster2
Glioma cells	Endothelial cells	IL10	IL10RA_IL10RB	0.090457409	3	IL10_IL10RA_IL10RB	IL10 - (IL10RA+IL10RB)	IL10	Secreted Signaling	KEGG: hsa04060	Glioma cells -> Endothelial cells (cluster2)	1.58E-05	Glioma cells -> Endothelial cells	cluster2
Glioma cells	Macrophage	IL10	IL10RA_IL10RB	0.089956531	3	IL10_IL10RA_IL10RB	IL10 - (IL10RA+IL10RB)	IL10	Secreted Signaling	KEGG: hsa04060	Glioma cells -> Macrophage (cluster2)	1.49E-05	Glioma cells -> Macrophage	cluster2
Glioma cells	Microglial	IL10	IL10RA_IL10RB	0.089682222	3	IL10_IL10RA_IL10RB	IL10 - (IL10RA+IL10RB)	IL10	Secreted Signaling	KEGG: hsa04060	Glioma cells -> Microglial (cluster2)	1.44E-05	Glioma cells -> Microglial	cluster2
Glioma cells	Oligodendrocytes	IL10	IL10RA_IL10RB	0.089892347	3	IL10_IL10RA_IL10RB	IL10 - (IL10RA+IL10RB)	IL10	Secreted Signaling	KEGG: hsa04060	Glioma cells -> Oligodendrocytes (cluster2)	1.47E-05	Glioma cells -> Oligodendrocytes	cluster2
Glioma cells	Pericytes cells	IL10	IL10RA_IL10RB	0.090023523	3	IL10_IL10RA_IL10RB	IL10 - (IL10RA+IL10RB)	IL10	Secreted Signaling	KEGG: hsa04060	Glioma cells -> Pericytes cells (cluster2)	1.50E-05	Glioma cells -> Pericytes cells	cluster2
Glioma cells	T cells	IL10	IL10RA_IL10RB	0.089784652	3	IL10_IL10RA_IL10RB	IL10 - (IL10RA+IL10RB)	IL10	Secreted Signaling	KEGG: hsa04060	Glioma cells -> T cells (cluster2)	1.46E-05	Glioma cells -> T cells	cluster2
Glioma cells	Endothelial cells	IL13	IL4R_IL13RA1	0.097680264	3	IL13_IL4R_IL13RA1	IL13 - (IL4R+IL13RA1)	IL4	Secreted Signaling	KEGG: hsa04060	Glioma cells -> Endothelial cells (cluster2)	3.58E-05	Glioma cells -> Endothelial cells	cluster2
Glioma cells	Macrophage	IL13	IL4R_IL13RA1	0.0933389	3	IL13_IL4R_IL13RA1	IL13 - (IL4R+IL13RA1)	IL4	Secreted Signaling	KEGG: hsa04060	Glioma cells -> Macrophage (cluster2)	2.22E-05	Glioma cells -> Macrophage	cluster2
Glioma cells	Microglial	IL13	IL4R_IL13RA1	0.092281449	3	IL13_IL4R_IL13RA1	IL13 - (IL4R+IL13RA1)	IL4	Secreted Signaling	KEGG: hsa04060	Glioma cells -> Microglial (cluster2)	1.97E-05	Glioma cells -> Microglial	cluster2
Glioma cells	Oligodendrocytes	IL13	IL4R_IL13RA1	0.092215733	3	IL13_IL4R_IL13RA1	IL13 - (IL4R+IL13RA1)	IL4	Secreted Signaling	KEGG: hsa04060	Glioma cells -> Oligodendrocytes (cluster2)	1.95E-05	Glioma cells -> Oligodendrocytes	cluster2
Glioma cells	T cells	IL13	IL4R_IL13RA1	0.094409053	3	IL13_IL4R_IL13RA1	IL13 - (IL4R+IL13RA1)	IL4	Secreted Signaling	KEGG: hsa04060	Glioma cells -> T cells (cluster2)	2.51E-05	Glioma cells -> T cells	cluster2
Glioma cells	Endothelial cells	IL13	IL4R_IL13RA2	0.088228063	2	IL13_IL4R_IL13RA2	IL13 - (IL4R+IL13RA2)	IL4	Secreted Signaling	KEGG: hsa04060	Glioma cells -> Endothelial cells (cluster2)	1.20E-05	Glioma cells -> Endothelial cells	cluster2
Glioma cells	Macrophage	IL13	IL4R_IL13RA2	0.086266759	3	IL13_IL4R_IL13RA2	IL13 - (IL4R+IL13RA2)	IL4	Secreted Signaling	KEGG: hsa04060	Glioma cells -> Macrophage (cluster2)	9.24E-06	Glioma cells -> Macrophage	cluster2
Glioma cells	Microglial	IL13	IL4R_IL13RA2	0.085392215	3	IL13_IL4R_IL13RA2	IL13 - (IL4R+IL13RA2)	IL4	Secreted Signaling	KEGG: hsa04060	Glioma cells -> Microglial (cluster2)	8.21E-06	Glioma cells -> Microglial	cluster2
Glioma cells	Oligodendrocytes	IL13	IL4R_IL13RA2	0.085029192	3	IL13_IL4R_IL13RA2	IL13 - (IL4R+IL13RA2)	IL4	Secreted Signaling	KEGG: hsa04060	Glioma cells -> Oligodendrocytes (cluster2)	7.81E-06	Glioma cells -> Oligodendrocytes	cluster2
Glioma cells	T cells	IL13	IL4R_IL13RA2	0.086542538	3	IL13_IL4R_IL13RA2	IL13 - (IL4R+IL13RA2)	IL4	Secreted Signaling	KEGG: hsa04060	Glioma cells -> T cells (cluster2)	9.59E-06	Glioma cells -> T cells	cluster2
Glioma cells	Endothelial cells	IL13	IL13RA1	0.103771707	2	IL13_IL13RA1	IL13 - IL13RA1	IL4	Secreted Signaling	KEGG: hsa04060	Glioma cells -> Endothelial cells (cluster2)	6.53E-05	Glioma cells -> Endothelial cells	cluster2
Glioma cells	Microglial	IL13	IL13RA1	0.097350811	2	IL13_IL13RA1	IL13 - IL13RA1	IL4	Secreted Signaling	KEGG: hsa04060	Glioma cells -> Microglial (cluster2)	3.46E-05	Glioma cells -> Microglial	cluster2
Glioma cells	Endothelial cells	IL15	IL15RA_IL2RB	0.067196965	3	IL15_IL15RA_IL2RB	IL15 - (IL15RA+IL2RB)	IL2	Secreted Signaling	KEGG: hsa04060	Glioma cells -> Endothelial cells (cluster2)	3.44E-07	Glioma cells -> Endothelial cells	cluster2
Glioma cells	Macrophage	IL15	IL15RA_IL2RB	0.064316141	3	IL15_IL15RA_IL2RB	IL15 - (IL15RA+IL2RB)	IL2	Secreted Signaling	KEGG: hsa04060	Glioma cells -> Macrophage (cluster2)	1.77E-07	Glioma cells -> Macrophage	cluster2
Glioma cells	Microglial	IL15	IL15RA_IL2RB	0.063864986	3	IL15_IL15RA_IL2RB	IL15 - (IL15RA+IL2RB)	IL2	Secreted Signaling	KEGG: hsa04060	Glioma cells -> Microglial (cluster2)	1.58E-07	Glioma cells -> Microglial	cluster2
Glioma cells	Oligodendrocytes	IL15	IL15RA_IL2RB	0.064088756	3	IL15_IL15RA_IL2RB	IL15 - (IL15RA+IL2RB)	IL2	Secreted Signaling	KEGG: hsa04060	Glioma cells -> Oligodendrocytes (cluster2)	1.67E-07	Glioma cells -> Oligodendrocytes	cluster2
Glioma cells	Pericytes cells	IL15	IL15RA_IL2RB	0.064222478	3	IL15_IL15RA_IL2RB	IL15 - (IL15RA+IL2RB)	IL2	Secreted Signaling	KEGG: hsa04060	Glioma cells -> Pericytes cells (cluster2)	1.73E-07	Glioma cells -> Pericytes cells	cluster2
Glioma cells	T cells	IL15	IL15RA_IL2RB	0.063936745	3	IL15_IL15RA_IL2RB	IL15 - (IL15RA+IL2RB)	IL2	Secreted Signaling	KEGG: hsa04060	Glioma cells -> T cells (cluster2)	1.61E-07	Glioma cells -> T cells	cluster2
Glioma cells	Endothelial cells	IL1A	IL1R1_IL1RAP	0.069668723	3	IL1A_IL1R1_IL1RAP	IL1A - (IL1R1+IL1RAP)	IL1	Secreted Signaling	KEGG: hsa04060	Glioma cells -> Endothelial cells (cluster1)	5.84E-07	Glioma cells -> Endothelial cells	cluster1
Glioma cells	Macrophage	IL1A	IL1R1_IL1RAP	0.064592115	3	IL1A_IL1R1_IL1RAP	IL1A - (IL1R1+IL1RAP)	IL1	Secreted Signaling	KEGG: hsa04060	Glioma cells -> Macrophage (cluster1)	1.89E-07	Glioma cells -> Macrophage	cluster1
Glioma cells	Microglial	IL1A	IL1R1_IL1RAP	0.067636453	3	IL1A_IL1R1_IL1RAP	IL1A - (IL1R1+IL1RAP)	IL1	Secreted Signaling	KEGG: hsa04060	Glioma cells -> Microglial (cluster1)	3.79E-07	Glioma cells -> Microglial	cluster1
Glioma cells	Oligodendrocytes	IL1A	IL1R1_IL1RAP	0.064265728	3	IL1A_IL1R1_IL1RAP	IL1A - (IL1R1+IL1RAP)	IL1	Secreted Signaling	KEGG: hsa04060	Glioma cells -> Oligodendrocytes (cluster1)	1.75E-07	Glioma cells -> Oligodendrocytes	cluster1
Glioma cells	Pericytes cells	IL1A	IL1R1_IL1RAP	0.067802862	3	IL1A_IL1R1_IL1RAP	IL1A - (IL1R1+IL1RAP)	IL1	Secreted Signaling	KEGG: hsa04060	Glioma cells -> Pericytes cells (cluster1)	3.93E-07	Glioma cells -> Pericytes cells	cluster1
Glioma cells	T cells	IL1A	IL1R1_IL1RAP	0.067310217	3	IL1A_IL1R1_IL1RAP	IL1A - (IL1R1+IL1RAP)	IL1	Secreted Signaling	KEGG: hsa04060	Glioma cells -> T cells (cluster1)	3.53E-07	Glioma cells -> T cells	cluster1
Glioma cells	Endothelial cells	IL1A	IL1R1_IL1RAP	0.092740488	3	IL1A_IL1R1_IL1RAP	IL1A - (IL1R1+IL1RAP)	IL1	Secreted Signaling	KEGG: hsa04060	Glioma cells -> Endothelial cells (cluster2)	2.08E-05	Glioma cells -> Endothelial cells	cluster2
Glioma cells	Macrophage	IL1A	IL1R1_IL1RAP	0.091318543	3	IL1A_IL1R1_IL1RAP	IL1A - (IL1R1+IL1RAP)	IL1	Secreted Signaling	KEGG: hsa04060	Glioma cells -> Macrophage (cluster2)	1.75E-05	Glioma cells -> Macrophage	cluster2
Glioma cells	Microglial	IL1A	IL1R1_IL1RAP	0.089581221	3	IL1A_IL1R1_IL1RAP	IL1A - (IL1R1+IL1RAP)	IL1	Secreted Signaling	KEGG: hsa04060	Glioma cells -> Microglial (cluster2)	1.42E-05	Glioma cells -> Microglial	cluster2
Glioma cells	Oligodendrocytes	IL1A	IL1R1_IL1RAP	0.089657843	3	IL1A_IL1R1_IL1RAP	IL1A - (IL1R1+IL1RAP)	IL1	Secreted Signaling	KEGG: hsa04060	Glioma cells -> Oligodendrocytes (cluster2)	1.43E-05	Glioma cells -> Oligodendrocytes	cluster2
Glioma cells	Pericytes cells	IL1A	IL1R1_IL1RAP	0.092443668	3	IL1A_IL1R1_IL1RAP	IL1A - (IL1R1+IL1RAP)	IL1	Secreted Signaling	KEGG: hsa04060	Glioma cells -> Pericytes cells (cluster2)	2.00E-05	Glioma cells -> Pericytes cells	cluster2
Glioma cells	T cells	IL1A	IL1R1_IL1RAP	0.091448603	3	IL1A_IL1R1_IL1RAP	IL1A - (IL1R1+IL1RAP)	IL1	Secreted Signaling	KEGG: hsa04060	Glioma cells -> T cells (cluster2)	1.78E-05	Glioma cells -> T cells	cluster2
Glioma cells	Endothelial cells	IL1A	IL1R2	0.072448086	3	IL1A_IL1R2	IL1A - IL1R2	IL1	Secreted Signaling	KEGG: hsa04060	Glioma cells -> Endothelial cells (cluster1)	1.01E-06	Glioma cells -> Endothelial cells	cluster1
Glioma cells	Macrophage	IL1A	IL1R2	0.0667611	3	IL1A_IL1R2	IL1A - IL1R2	IL1	Secreted Signaling	KEGG: hsa04060	Glioma cells -> Macrophage (cluster1)	3.12E-07	Glioma cells -> Macrophage	cluster1
Glioma cells	Microglial	IL1A	IL1R2	0.070265746	3	IL1A_IL1R2	IL1A - IL1R2	IL1	Secreted Signaling	KEGG: hsa04060	Glioma cells -> Microglial (cluster1)	6.60E-07	Glioma cells -> Microglial	cluster1
Glioma cells	Oligodendrocytes	IL1A	IL1R2	0.066115391	3	IL1A_IL1R2	IL1A - IL1R2	IL1	Secreted Signaling	KEGG: hsa04060	Glioma cells -> Oligodendrocytes (cluster1)	2.70E-07	Glioma cells -> Oligodendrocytes	cluster1
Glioma cells	Pericytes cells	IL1A	IL1R2	0.070374515	3	IL1A_IL1R2	IL1A - IL1R2	IL1	Secreted Signaling	KEGG: hsa04060	Glioma cells -> Pericytes cells (cluster1)	6.74E-07	Glioma cells -> Pericytes cells	cluster1
Glioma cells	T cells	IL1A	IL1R2	0.069964263	3	IL1A_IL1R2	IL1A - IL1R2	IL1	Secreted Signaling	KEGG: hsa04060	Glioma cells -> T cells (cluster1)	6.20E-07	Glioma cells -> T cells	cluster1
Glioma cells	Endothelial cells	IL1A	IL1R2	0.09527614	3	IL1A_IL1R2	IL1A - IL1R2	IL1	Secreted Signaling	KEGG: hsa04060	Glioma cells -> Endothelial cells (cluster2)	2.77E-05	Glioma cells -> Endothelial cells	cluster2
Glioma cells	Macrophage	IL1A	IL1R2	0.093921345	3	IL1A_IL1R2	IL1A - IL1R2	IL1	Secreted Signaling	KEGG: hsa04060	Glioma cells -> Macrophage (cluster2)	2.38E-05	Glioma cells -> Macrophage	cluster2
Glioma cells	Microglial	IL1A	IL1R2	0.092356235	3	IL1A_IL1R2	IL1A - IL1R2	IL1	Secreted Signaling	KEGG: hsa04060	Glioma cells -> Microglial (cluster2)	1.98E-05	Glioma cells -> Microglial	cluster2
Glioma cells	Oligodendrocytes	IL1A	IL1R2	0.092321553	3	IL1A_IL1R2	IL1A - IL1R2	IL1	Secreted Signaling	KEGG: hsa04060	Glioma cells -> Oligodendrocytes (cluster2)	1.98E-05	Glioma cells -> Oligodendrocytes	cluster2
Glioma cells	Pericytes cells	IL1A	IL1R2	0.09513916	3	IL1A_IL1R2	IL1A - IL1R2	IL1	Secreted Signaling	KEGG: hsa04060	Glioma cells -> Pericytes cells (cluster2)	2.72E-05	Glioma cells -> Pericytes cells	cluster2
Glioma cells	T cells	IL1A	IL1R2	0.09458222	3	IL1A_IL1R2	IL1A - IL1R2	IL1	Secreted Signaling	KEGG: hsa04060	Glioma cells -> T cells (cluster2)	2.56E-05	Glioma cells -> T cells	cluster2
Glioma cells	Macrophage	IL1B	IL1R1_IL1RAP	0.111042274	2	IL1B_IL1R1_IL1RAP	IL1B - (IL1R1+IL1RAP)	IL1	Secreted Signaling	KEGG: hsa04060	Glioma cells -> Macrophage (cluster2)	0.000122723	Glioma cells -> Macrophage	cluster2
Glioma cells	Endothelial cells	IL1B	IL1R2	0.116948568	3	IL1B_IL1R2	IL1B - IL1R2	IL1	Secreted Signaling	KEGG: hsa04060	Glioma cells -> Endothelial cells (cluster2)	0.000193397	Glioma cells -> Endothelial cells	cluster2
Glioma cells	Macrophage	IL1B	IL1R2	0.114914212	3	IL1B_IL1R2	IL1B - IL1R2	IL1	Secreted Signaling	KEGG: hsa04060	Glioma cells -> Macrophage (cluster2)	0.000166229	Glioma cells -> Macrophage	cluster2
Glioma cells	Microglial	IL1B	IL1R2	0.112580251	3	IL1B_IL1R2	IL1B - IL1R2	IL1	Secreted Signaling	KEGG: hsa04060	Glioma cells -> Microglial (cluster2)	0.000138789	Glioma cells -> Microglial	cluster2
Glioma cells	Oligodendrocytes	IL1B	IL1R2	0.112528726	3	IL1B_IL1R2	IL1B - IL1R2	IL1	Secreted Signaling	KEGG: hsa04060	Glioma cells -> Oligodendrocytes (cluster2)	0.000138226	Glioma cells -> Oligodendrocytes	cluster2
Glioma cells	Pericytes cells	IL1B	IL1R2	0.116742284	3	IL1B_IL1R2	IL1B - IL1R2	IL1	Secreted Signaling	KEGG: hsa04060	Glioma cells -> Pericytes cells (cluster2)	0.000190497	Glioma cells -> Pericytes cells	cluster2
Glioma cells	T cells	IL1B	IL1R2	0.115904946	3	IL1B_IL1R2	IL1B - IL1R2	IL1	Secreted Signaling	KEGG: hsa04060	Glioma cells -> T cells (cluster2)	0.000179065	Glioma cells -> T cells	cluster2
Glioma cells	Endothelial cells	IL34	CSF1R	0.107528998	3	IL34_CSF1R	IL34 - CSF1R	CSF	Secreted Signaling	KEGG: hsa04060	Glioma cells -> Endothelial cells (cluster2)	9.14E-05	Glioma cells -> Endothelial cells	cluster2
Glioma cells	Macrophage	IL34	CSF1R	0.108427638	3	IL34_CSF1R	IL34 - CSF1R	CSF	Secreted Signaling	KEGG: hsa04060	Glioma cells -> Macrophage (cluster2)	9.88E-05	Glioma cells -> Macrophage	cluster2
Glioma cells	Microglial	IL34	CSF1R	0.107337001	3	IL34_CSF1R	IL34 - CSF1R	CSF	Secreted Signaling	KEGG: hsa04060	Glioma cells -> Microglial (cluster2)	8.99E-05	Glioma cells -> Microglial	cluster2
Glioma cells	Oligodendrocytes	IL34	CSF1R	0.107977789	3	IL34_CSF1R	IL34 - CSF1R	CSF	Secreted Signaling	KEGG: hsa04060	Glioma cells -> Oligodendrocytes (cluster2)	9.50E-05	Glioma cells -> Oligodendrocytes	cluster2
Glioma cells	T cells	IL34	CSF1R	0.109055273	3	IL34_CSF1R	IL34 - CSF1R	CSF	Secreted Signaling	KEGG: hsa04060	Glioma cells -> T cells (cluster2)	0.000104152	Glioma cells -> T cells	cluster2
Glioma cells	Endothelial cells	IL4	IL4R_IL13RA1	0.096359989	3	IL4_IL4R_IL13RA1	IL4 - (IL4R+IL13RA1)	IL4	Secreted Signaling	KEGG: hsa04060	Glioma cells -> Endothelial cells (cluster2)	3.11E-05	Glioma cells -> Endothelial cells	cluster2
Glioma cells	Macrophage	IL4	IL4R_IL13RA1	0.092132636	3	IL4_IL4R_IL13RA1	IL4 - (IL4R+IL13RA1)	IL4	Secreted Signaling	KEGG: hsa04060	Glioma cells -> Macrophage (cluster2)	1.93E-05	Glioma cells -> Macrophage	cluster2
Glioma cells	Microglial	IL4	IL4R_IL13RA1	0.091102186	3	IL4_IL4R_IL13RA1	IL4 - (IL4R+IL13RA1)	IL4	Secreted Signaling	KEGG: hsa04060	Glioma cells -> Microglial (cluster2)	1.71E-05	Glioma cells -> Microglial	cluster2
Glioma cells	Oligodendrocytes	IL4	IL4R_IL13RA1	0.091038139	3	IL4_IL4R_IL13RA1	IL4 - (IL4R+IL13RA1)	IL4	Secreted Signaling	KEGG: hsa04060	Glioma cells -> Oligodendrocytes (cluster2)	1.70E-05	Glioma cells -> Oligodendrocytes	cluster2
Glioma cells	T cells	IL4	IL4R_IL13RA1	0.093175156	3	IL4_IL4R_IL13RA1	IL4 - (IL4R+IL13RA1)	IL4	Secreted Signaling	KEGG: hsa04060	Glioma cells -> T cells (cluster2)	2.18E-05	Glioma cells -> T cells	cluster2
Glioma cells	Endothelial cells	IL4	IL4R_IL13RA2	0.087149508	2	IL4_IL4R_IL13RA2	IL4 - (IL4R+IL13RA2)	IL4	Secreted Signaling	KEGG: hsa04060	Glioma cells -> Endothelial cells (cluster2)	1.04E-05	Glioma cells -> Endothelial cells	cluster2
Glioma cells	Macrophage	IL4	IL4R_IL13RA2	0.085235341	3	IL4_IL4R_IL13RA2	IL4 - (IL4R+IL13RA2)	IL4	Secreted Signaling	KEGG: hsa04060	Glioma cells -> Macrophage (cluster2)	8.03E-06	Glioma cells -> Macrophage	cluster2
Glioma cells	Microglial	IL4	IL4R_IL13RA2	0.08438148	3	IL4_IL4R_IL13RA2	IL4 - (IL4R+IL13RA2)	IL4	Secreted Signaling	KEGG: hsa04060	Glioma cells -> Microglial (cluster2)	7.13E-06	Glioma cells -> Microglial	cluster2
Glioma cells	Oligodendrocytes	IL4	IL4R_IL13RA2	0.084026981	3	IL4_IL4R_IL13RA2	IL4 - (IL4R+IL13RA2)	IL4	Secreted Signaling	KEGG: hsa04060	Glioma cells -> Oligodendrocytes (cluster2)	6.78E-06	Glioma cells -> Oligodendrocytes	cluster2
Glioma cells	T cells	IL4	IL4R_IL13RA2	0.085504555	3	IL4_IL4R_IL13RA2	IL4 - (IL4R+IL13RA2)	IL4	Secreted Signaling	KEGG: hsa04060	Glioma cells -> T cells (cluster2)	8.33E-06	Glioma cells -> T cells	cluster2
Glioma cells	Endothelial cells	IL4	IL4R_IL2RG	0.085995326	3	IL4_IL4R_IL2RG	IL4 - (IL4R+IL2RG)	IL2	Secreted Signaling	KEGG: hsa04060	Glioma cells -> Endothelial cells (cluster2)	8.91E-06	Glioma cells -> Endothelial cells	cluster2
Glioma cells	Macrophage	IL4	IL4R_IL2RG	0.083123571	3	IL4_IL4R_IL2RG	IL4 - (IL4R+IL2RG)	IL2	Secreted Signaling	KEGG: hsa04060	Glioma cells -> Macrophage (cluster2)	5.96E-06	Glioma cells -> Macrophage	cluster2
Glioma cells	Microglial	IL4	IL4R_IL2RG	0.082019118	3	IL4_IL4R_IL2RG	IL4 - (IL4R+IL2RG)	IL2	Secreted Signaling	KEGG: hsa04060	Glioma cells -> Microglial (cluster2)	5.07E-06	Glioma cells -> Microglial	cluster2
Glioma cells	Oligodendrocytes	IL4	IL4R_IL2RG	0.082242272	3	IL4_IL4R_IL2RG	IL4 - (IL4R+IL2RG)	IL2	Secreted Signaling	KEGG: hsa04060	Glioma cells -> Oligodendrocytes (cluster2)	5.24E-06	Glioma cells -> Oligodendrocytes	cluster2
Glioma cells	Pericytes cells	IL4	IL4R_IL2RG	0.082391802	3	IL4_IL4R_IL2RG	IL4 - (IL4R+IL2RG)	IL2	Secreted Signaling	KEGG: hsa04060	Glioma cells -> Pericytes cells (cluster2)	5.36E-06	Glioma cells -> Pericytes cells	cluster2
Glioma cells	T cells	IL4	IL4R_IL2RG	0.082825904	3	IL4_IL4R_IL2RG	IL4 - (IL4R+IL2RG)	IL2	Secreted Signaling	KEGG: hsa04060	Glioma cells -> T cells (cluster2)	5.71E-06	Glioma cells -> T cells	cluster2
Glioma cells	Endothelial cells	IL4	IL4R	0.091085372	3	IL4_IL4R	IL4 - IL4R	IL4	Secreted Signaling	KEGG: hsa04060	Glioma cells -> Endothelial cells (cluster2)	1.71E-05	Glioma cells -> Endothelial cells	cluster2
Glioma cells	Macrophage	IL4	IL4R	0.087969085	3	IL4_IL4R	IL4 - IL4R	IL4	Secreted Signaling	KEGG: hsa04060	Glioma cells -> Macrophage (cluster2)	1.16E-05	Glioma cells -> Macrophage	cluster2
Glioma cells	Microglial	IL4	IL4R	0.086647764	3	IL4_IL4R	IL4 - IL4R	IL4	Secreted Signaling	KEGG: hsa04060	Glioma cells -> Microglial (cluster2)	9.72E-06	Glioma cells -> Microglial	cluster2
Glioma cells	Oligodendrocytes	IL4	IL4R	0.086625566	3	IL4_IL4R	IL4 - IL4R	IL4	Secreted Signaling	KEGG: hsa04060	Glioma cells -> Oligodendrocytes (cluster2)	9.69E-06	Glioma cells -> Oligodendrocytes	cluster2
Glioma cells	Pericytes cells	IL4	IL4R	0.086820792	3	IL4_IL4R	IL4 - IL4R	IL4	Secreted Signaling	KEGG: hsa04060	Glioma cells -> Pericytes cells (cluster2)	9.95E-06	Glioma cells -> Pericytes cells	cluster2
Glioma cells	T cells	IL4	IL4R	0.088338452	3	IL4_IL4R	IL4 - IL4R	IL4	Secreted Signaling	KEGG: hsa04060	Glioma cells -> T cells (cluster2)	1.21E-05	Glioma cells -> T cells	cluster2
Glioma cells	Microglial	IL6	IL6R_IL6ST	0.130377571	3	IL6_IL6R_IL6ST	IL6 - (IL6R+IL6ST)	IL6	Secreted Signaling	KEGG: hsa04060	Glioma cells -> Microglial (cluster2)	0.000466603	Glioma cells -> Microglial	cluster2
Glioma cells	Oligodendrocytes	IL6	IL6R_IL6ST	0.128890806	3	IL6_IL6R_IL6ST	IL6 - (IL6R+IL6ST)	IL6	Secreted Signaling	KEGG: hsa04060	Glioma cells -> Oligodendrocytes (cluster2)	0.000427094	Glioma cells -> Oligodendrocytes	cluster2
Glioma cells	Pericytes cells	IL6	IL6R_IL6ST	0.134352635	3	IL6_IL6R_IL6ST	IL6 - (IL6R+IL6ST)	IL6	Secreted Signaling	KEGG: hsa04060	Glioma cells -> Pericytes cells (cluster2)	0.000585468	Glioma cells -> Pericytes cells	cluster2
Glioma cells	T cells	IL6	IL6R_IL6ST	0.129793306	2	IL6_IL6R_IL6ST	IL6 - (IL6R+IL6ST)	IL6	Secreted Signaling	KEGG: hsa04060	Glioma cells -> T cells (cluster2)	0.000450768	Glioma cells -> T cells	cluster2
Glioma cells	Endothelial cells	IL7	IL7R_IL2RG	0.061550871	3	IL7_IL7R_IL2RG	IL7 - (IL7R+IL2RG)	IL2	Secreted Signaling	KEGG: hsa04060	Glioma cells -> Endothelial cells (cluster2)	8.79E-08	Glioma cells -> Endothelial cells	cluster2
Glioma cells	Macrophage	IL7	IL7R_IL2RG	0.060182865	3	IL7_IL7R_IL2RG	IL7 - (IL7R+IL2RG)	IL2	Secreted Signaling	KEGG: hsa04060	Glioma cells -> Macrophage (cluster2)	6.08E-08	Glioma cells -> Macrophage	cluster2
Glioma cells	Microglial	IL7	IL7R_IL2RG	0.059568939	3	IL7_IL7R_IL2RG	IL7 - (IL7R+IL2RG)	IL2	Secreted Signaling	KEGG: hsa04060	Glioma cells -> Microglial (cluster2)	5.12E-08	Glioma cells -> Microglial	cluster2
Glioma cells	Oligodendrocytes	IL7	IL7R_IL2RG	0.05985814	3	IL7_IL7R_IL2RG	IL7 - (IL7R+IL2RG)	IL2	Secreted Signaling	KEGG: hsa04060	Glioma cells -> Oligodendrocytes (cluster2)	5.55E-08	Glioma cells -> Oligodendrocytes	cluster2
Glioma cells	Pericytes cells	IL7	IL7R_IL2RG	0.059898277	3	IL7_IL7R_IL2RG	IL7 - (IL7R+IL2RG)	IL2	Secreted Signaling	KEGG: hsa04060	Glioma cells -> Pericytes cells (cluster2)	5.62E-08	Glioma cells -> Pericytes cells	cluster2
Glioma cells	T cells	IL7	IL7R_IL2RG	0.05970919	3	IL7_IL7R_IL2RG	IL7 - (IL7R+IL2RG)	IL2	Secreted Signaling	KEGG: hsa04060	Glioma cells -> T cells (cluster2)	5.33E-08	Glioma cells -> T cells	cluster2
Glioma cells	Endothelial cells	INHBA	ACVR1B_ACVR2A	0.073803209	3	INHBA_ACVR1B_ACVR2A	INHBA - (ACVR1B+ACVR2A)	ACTIVIN	Secreted Signaling	KEGG: hsa04350	Glioma cells -> Endothelial cells (cluster1)	1.30E-06	Glioma cells -> Endothelial cells	cluster1
Glioma cells	Endothelial cells	INHBA	ACVR1B_ACVR2A	0.081327468	3	INHBA_ACVR1B_ACVR2A	INHBA - (ACVR1B+ACVR2A)	ACTIVIN	Secreted Signaling	KEGG: hsa04350	Glioma cells -> Endothelial cells (cluster2)	4.57E-06	Glioma cells -> Endothelial cells	cluster2
Glioma cells	Microglial	INHBA	ACVR1B_ACVR2A	0.075355314	3	INHBA_ACVR1B_ACVR2A	INHBA - (ACVR1B+ACVR2A)	ACTIVIN	Secreted Signaling	KEGG: hsa04350	Glioma cells -> Microglial (cluster2)	1.72E-06	Glioma cells -> Microglial	cluster2
Glioma cells	Endothelial cells	INHBA	ACVR1B_ACVR2B	0.071505415	2	INHBA_ACVR1B_ACVR2B	INHBA - (ACVR1B+ACVR2B)	ACTIVIN	Secreted Signaling	KEGG: hsa04351	Glioma cells -> Endothelial cells (cluster1)	8.44E-07	Glioma cells -> Endothelial cells	cluster1
Glioma cells	Macrophage	INHBA	ACVR1B_ACVR2B	0.070384483	2	INHBA_ACVR1B_ACVR2B	INHBA - (ACVR1B+ACVR2B)	ACTIVIN	Secreted Signaling	KEGG: hsa04351	Glioma cells -> Macrophage (cluster1)	6.76E-07	Glioma cells -> Macrophage	cluster1
Glioma cells	Endothelial cells	INHBA	ACVR1B_ACVR2B	0.084245427	2	INHBA_ACVR1B_ACVR2B	INHBA - (ACVR1B+ACVR2B)	ACTIVIN	Secreted Signaling	KEGG: hsa04351	Glioma cells -> Endothelial cells (cluster2)	7.00E-06	Glioma cells -> Endothelial cells	cluster2
Glioma cells	Macrophage	INHBA	ACVR1B_ACVR2B	0.078139998	2	INHBA_ACVR1B_ACVR2B	INHBA - (ACVR1B+ACVR2B)	ACTIVIN	Secreted Signaling	KEGG: hsa04351	Glioma cells -> Macrophage (cluster2)	2.77E-06	Glioma cells -> Macrophage	cluster2
Glioma cells	Microglial	INHBA	ACVR1B_ACVR2B	0.078951856	3	INHBA_ACVR1B_ACVR2B	INHBA - (ACVR1B+ACVR2B)	ACTIVIN	Secreted Signaling	KEGG: hsa04351	Glioma cells -> Microglial (cluster2)	3.16E-06	Glioma cells -> Microglial	cluster2
Glioma cells	Oligodendrocytes	INHBA	ACVR1B_ACVR2B	0.078568828	3	INHBA_ACVR1B_ACVR2B	INHBA - (ACVR1B+ACVR2B)	ACTIVIN	Secreted Signaling	KEGG: hsa04351	Glioma cells -> Oligodendrocytes (cluster2)	2.97E-06	Glioma cells -> Oligodendrocytes	cluster2
Glioma cells	Macrophage	ITGB2	ICAM1	0.103881824	3	ITGB2_ICAM1	ITGB2 - ICAM1	ITGB2	Cell-Cell Contact	KEGG: hsa04514	Glioma cells -> Macrophage (cluster2)	6.60E-05	Glioma cells -> Macrophage	cluster2
Glioma cells	Microglial	ITGB2	ICAM1	0.103020589	3	ITGB2_ICAM1	ITGB2 - ICAM1	ITGB2	Cell-Cell Contact	KEGG: hsa04514	Glioma cells -> Microglial (cluster2)	6.09E-05	Glioma cells -> Microglial	cluster2
Glioma cells	Oligodendrocytes	ITGB2	ICAM1	0.103238278	3	ITGB2_ICAM1	ITGB2 - ICAM1	ITGB2	Cell-Cell Contact	KEGG: hsa04514	Glioma cells -> Oligodendrocytes (cluster2)	6.21E-05	Glioma cells -> Oligodendrocytes	cluster2
Glioma cells	T cells	ITGB2	ICAM1	0.104578286	3	ITGB2_ICAM1	ITGB2 - ICAM1	ITGB2	Cell-Cell Contact	KEGG: hsa04514	Glioma cells -> T cells (cluster2)	7.03E-05	Glioma cells -> T cells	cluster2
Glioma cells	Macrophage	JAM2	ITGAV_ITGB1	0.142537598	3	JAM2_ITGAV_ITGB1	JAM2 - (ITGAV+ITGB1)	JAM	Cell-Cell Contact	KEGG: hsa04514	Glioma cells -> Macrophage (cluster1)	0.000897684	Glioma cells -> Macrophage	cluster1
Glioma cells	Oligodendrocytes	JAM2	ITGAV_ITGB1	0.139409231	3	JAM2_ITGAV_ITGB1	JAM2 - (ITGAV+ITGB1)	JAM	Cell-Cell Contact	KEGG: hsa04514	Glioma cells -> Oligodendrocytes (cluster1)	0.000766921	Glioma cells -> Oligodendrocytes	cluster1
Glioma cells	Endothelial cells	JAM2	ITGAV_ITGB1	0.159448607	3	JAM2_ITGAV_ITGB1	JAM2 - (ITGAV+ITGB1)	JAM	Cell-Cell Contact	KEGG: hsa04514	Glioma cells -> Endothelial cells (cluster2)	0.001889178	Glioma cells -> Endothelial cells	cluster2
Glioma cells	Macrophage	JAM2	ITGAV_ITGB1	0.157018777	3	JAM2_ITGAV_ITGB1	JAM2 - (ITGAV+ITGB1)	JAM	Cell-Cell Contact	KEGG: hsa04514	Glioma cells -> Macrophage (cluster2)	0.001714446	Glioma cells -> Macrophage	cluster2
Glioma cells	Microglial	JAM2	ITGAV_ITGB1	0.159757255	3	JAM2_ITGAV_ITGB1	JAM2 - (ITGAV+ITGB1)	JAM	Cell-Cell Contact	KEGG: hsa04514	Glioma cells -> Microglial (cluster2)	0.001912208	Glioma cells -> Microglial	cluster2
Glioma cells	Oligodendrocytes	JAM2	ITGAV_ITGB1	0.159885117	3	JAM2_ITGAV_ITGB1	JAM2 - (ITGAV+ITGB1)	JAM	Cell-Cell Contact	KEGG: hsa04514	Glioma cells -> Oligodendrocytes (cluster2)	0.001921804	Glioma cells -> Oligodendrocytes	cluster2
Glioma cells	Pericytes cells	JAM2	ITGAV_ITGB1	0.161185023	3	JAM2_ITGAV_ITGB1	JAM2 - (ITGAV+ITGB1)	JAM	Cell-Cell Contact	KEGG: hsa04514	Glioma cells -> Pericytes cells (cluster2)	0.002021227	Glioma cells -> Pericytes cells	cluster2
Glioma cells	T cells	JAM2	ITGAV_ITGB1	0.157227333	3	JAM2_ITGAV_ITGB1	JAM2 - (ITGAV+ITGB1)	JAM	Cell-Cell Contact	KEGG: hsa04514	Glioma cells -> T cells (cluster2)	0.001728991	Glioma cells -> T cells	cluster2
Glioma cells	Endothelial cells	JAM3	ITGAM_ITGB2	0.175093245	3	JAM3_ITGAM_ITGB2	JAM3 - (ITGAM+ITGB2)	JAM	Cell-Cell Contact	KEGG: hsa04514; PMID: 16118203, PMC2194005	Glioma cells -> Endothelial cells (cluster2)	0.003308559	Glioma cells -> Endothelial cells	cluster2
Glioma cells	Macrophage	JAM3	ITGAM_ITGB2	0.170193181	3	JAM3_ITGAM_ITGB2	JAM3 - (ITGAM+ITGB2)	JAM	Cell-Cell Contact	KEGG: hsa04514; PMID: 16118203, PMC2194005	Glioma cells -> Macrophage (cluster2)	0.002806896	Glioma cells -> Macrophage	cluster2
Glioma cells	Microglial	JAM3	ITGAM_ITGB2	0.169025665	3	JAM3_ITGAM_ITGB2	JAM3 - (ITGAM+ITGB2)	JAM	Cell-Cell Contact	KEGG: hsa04514; PMID: 16118203, PMC2194005	Glioma cells -> Microglial (cluster2)	0.002695258	Glioma cells -> Microglial	cluster2
Glioma cells	Oligodendrocytes	JAM3	ITGAM_ITGB2	0.16926966	3	JAM3_ITGAM_ITGB2	JAM3 - (ITGAM+ITGB2)	JAM	Cell-Cell Contact	KEGG: hsa04514; PMID: 16118203, PMC2194005	Glioma cells -> Oligodendrocytes (cluster2)	0.002718342	Glioma cells -> Oligodendrocytes	cluster2
Glioma cells	Pericytes cells	JAM3	ITGAM_ITGB2	0.168036822	3	JAM3_ITGAM_ITGB2	JAM3 - (ITGAM+ITGB2)	JAM	Cell-Cell Contact	KEGG: hsa04514; PMID: 16118203, PMC2194005	Glioma cells -> Pericytes cells (cluster2)	0.002603037	Glioma cells -> Pericytes cells	cluster2
Glioma cells	T cells	JAM3	ITGAM_ITGB2	0.168482735	3	JAM3_ITGAM_ITGB2	JAM3 - (ITGAM+ITGB2)	JAM	Cell-Cell Contact	KEGG: hsa04514; PMID: 16118203, PMC2194005	Glioma cells -> T cells (cluster2)	0.00264436	Glioma cells -> T cells	cluster2
Glioma cells	Endothelial cells	L1CAM	ITGA4_ITGB7	0.076536912	2	L1CAM_ITGA4_ITGB7	L1CAM - (ITGA4+ITGB7)	L1CAM	Cell-Cell Contact	PMID: 8557754	Glioma cells -> Endothelial cells (cluster1)	2.12E-06	Glioma cells -> Endothelial cells	cluster1
Glioma cells	Macrophage	L1CAM	ITGA4_ITGB7	0.076826452	3	L1CAM_ITGA4_ITGB7	L1CAM - (ITGA4+ITGB7)	L1CAM	Cell-Cell Contact	PMID: 8557754	Glioma cells -> Macrophage (cluster1)	2.22E-06	Glioma cells -> Macrophage	cluster1
Glioma cells	Microglial	L1CAM	ITGA4_ITGB7	0.076214304	3	L1CAM_ITGA4_ITGB7	L1CAM - (ITGA4+ITGB7)	L1CAM	Cell-Cell Contact	PMID: 8557754	Glioma cells -> Microglial (cluster1)	2.00E-06	Glioma cells -> Microglial	cluster1
Glioma cells	Oligodendrocytes	L1CAM	ITGA4_ITGB7	0.07653922	3	L1CAM_ITGA4_ITGB7	L1CAM - (ITGA4+ITGB7)	L1CAM	Cell-Cell Contact	PMID: 8557754	Glioma cells -> Oligodendrocytes (cluster1)	2.12E-06	Glioma cells -> Oligodendrocytes	cluster1
Glioma cells	T cells	L1CAM	ITGA4_ITGB7	0.076786247	3	L1CAM_ITGA4_ITGB7	L1CAM - (ITGA4+ITGB7)	L1CAM	Cell-Cell Contact	PMID: 8557754	Glioma cells -> T cells (cluster1)	2.21E-06	Glioma cells -> T cells	cluster1
Glioma cells	Endothelial cells	L1CAM	ITGA4_ITGB7	0.082587134	3	L1CAM_ITGA4_ITGB7	L1CAM - (ITGA4+ITGB7)	L1CAM	Cell-Cell Contact	PMID: 8557754	Glioma cells -> Endothelial cells (cluster2)	5.51E-06	Glioma cells -> Endothelial cells	cluster2
Glioma cells	Macrophage	L1CAM	ITGA4_ITGB7	0.082366914	3	L1CAM_ITGA4_ITGB7	L1CAM - (ITGA4+ITGB7)	L1CAM	Cell-Cell Contact	PMID: 8557754	Glioma cells -> Macrophage (cluster2)	5.34E-06	Glioma cells -> Macrophage	cluster2
Glioma cells	Microglial	L1CAM	ITGA4_ITGB7	0.081877109	3	L1CAM_ITGA4_ITGB7	L1CAM - (ITGA4+ITGB7)	L1CAM	Cell-Cell Contact	PMID: 8557754	Glioma cells -> Microglial (cluster2)	4.96E-06	Glioma cells -> Microglial	cluster2
Glioma cells	Oligodendrocytes	L1CAM	ITGA4_ITGB7	0.082164021	3	L1CAM_ITGA4_ITGB7	L1CAM - (ITGA4+ITGB7)	L1CAM	Cell-Cell Contact	PMID: 8557754	Glioma cells -> Oligodendrocytes (cluster2)	5.18E-06	Glioma cells -> Oligodendrocytes	cluster2
Glioma cells	Pericytes cells	L1CAM	ITGA4_ITGB7	0.083028947	3	L1CAM_ITGA4_ITGB7	L1CAM - (ITGA4+ITGB7)	L1CAM	Cell-Cell Contact	PMID: 8557754	Glioma cells -> Pericytes cells (cluster2)	5.88E-06	Glioma cells -> Pericytes cells	cluster2
Glioma cells	T cells	L1CAM	ITGA4_ITGB7	0.082229987	3	L1CAM_ITGA4_ITGB7	L1CAM - (ITGA4+ITGB7)	L1CAM	Cell-Cell Contact	PMID: 8557754	Glioma cells -> T cells (cluster2)	5.23E-06	Glioma cells -> T cells	cluster2
Glioma cells	Endothelial cells	LAMA4	ITGA1_ITGB1	0.147252286	3	LAMA4_ITGA1_ITGB1	LAMA4 - (ITGA1+ITGB1)	LAMININ	ECM-Receptor	KEGG: hsa04512	Glioma cells -> Endothelial cells (cluster2)	0.00112377	Glioma cells -> Endothelial cells	cluster2
Glioma cells	Macrophage	LAMA4	ITGA1_ITGB1	0.145454478	3	LAMA4_ITGA1_ITGB1	LAMA4 - (ITGA1+ITGB1)	LAMININ	ECM-Receptor	KEGG: hsa04512	Glioma cells -> Macrophage (cluster2)	0.001033294	Glioma cells -> Macrophage	cluster2
Glioma cells	Microglial	LAMA4	ITGA1_ITGB1	0.147405584	3	LAMA4_ITGA1_ITGB1	LAMA4 - (ITGA1+ITGB1)	LAMININ	ECM-Receptor	KEGG: hsa04512	Glioma cells -> Microglial (cluster2)	0.001131735	Glioma cells -> Microglial	cluster2
Glioma cells	Oligodendrocytes	LAMA4	ITGA1_ITGB1	0.147185791	3	LAMA4_ITGA1_ITGB1	LAMA4 - (ITGA1+ITGB1)	LAMININ	ECM-Receptor	KEGG: hsa04512	Glioma cells -> Oligodendrocytes (cluster2)	0.001120328	Glioma cells -> Oligodendrocytes	cluster2
Glioma cells	Pericytes cells	LAMA4	ITGA1_ITGB1	0.148791671	3	LAMA4_ITGA1_ITGB1	LAMA4 - (ITGA1+ITGB1)	LAMININ	ECM-Receptor	KEGG: hsa04512	Glioma cells -> Pericytes cells (cluster2)	0.001205566	Glioma cells -> Pericytes cells	cluster2
Glioma cells	T cells	LAMA4	ITGA1_ITGB1	0.146219024	3	LAMA4_ITGA1_ITGB1	LAMA4 - (ITGA1+ITGB1)	LAMININ	ECM-Receptor	KEGG: hsa04512	Glioma cells -> T cells (cluster2)	0.001071115	Glioma cells -> T cells	cluster2
Glioma cells	Endothelial cells	LAMA4	ITGA2_ITGB1	0.147455117	3	LAMA4_ITGA2_ITGB1	LAMA4 - (ITGA2+ITGB1)	LAMININ	ECM-Receptor	KEGG: hsa04512	Glioma cells -> Endothelial cells (cluster2)	0.001134317	Glioma cells -> Endothelial cells	cluster2
Glioma cells	Macrophage	LAMA4	ITGA2_ITGB1	0.145787553	3	LAMA4_ITGA2_ITGB1	LAMA4 - (ITGA2+ITGB1)	LAMININ	ECM-Receptor	KEGG: hsa04512	Glioma cells -> Macrophage (cluster2)	0.001049652	Glioma cells -> Macrophage	cluster2
Glioma cells	Microglial	LAMA4	ITGA2_ITGB1	0.1482041	3	LAMA4_ITGA2_ITGB1	LAMA4 - (ITGA2+ITGB1)	LAMININ	ECM-Receptor	KEGG: hsa04512	Glioma cells -> Microglial (cluster2)	0.001173867	Glioma cells -> Microglial	cluster2
Glioma cells	Oligodendrocytes	LAMA4	ITGA2_ITGB1	0.147752084	3	LAMA4_ITGA2_ITGB1	LAMA4 - (ITGA2+ITGB1)	LAMININ	ECM-Receptor	KEGG: hsa04512	Glioma cells -> Oligodendrocytes (cluster2)	0.001149884	Glioma cells -> Oligodendrocytes	cluster2
Glioma cells	Pericytes cells	LAMA4	ITGA2_ITGB1	0.149956293	3	LAMA4_ITGA2_ITGB1	LAMA4 - (ITGA2+ITGB1)	LAMININ	ECM-Receptor	KEGG: hsa04512	Glioma cells -> Pericytes cells (cluster2)	0.001270163	Glioma cells -> Pericytes cells	cluster2
Glioma cells	T cells	LAMA4	ITGA2_ITGB1	0.146678929	3	LAMA4_ITGA2_ITGB1	LAMA4 - (ITGA2+ITGB1)	LAMININ	ECM-Receptor	KEGG: hsa04512	Glioma cells -> T cells (cluster2)	0.001094331	Glioma cells -> T cells	cluster2
Glioma cells	Endothelial cells	LAMA4	ITGA6_ITGB1	0.142543417	3	LAMA4_ITGA6_ITGB1	LAMA4 - (ITGA6+ITGB1)	LAMININ	ECM-Receptor	KEGG: hsa04512	Glioma cells -> Endothelial cells (cluster2)	0.000897941	Glioma cells -> Endothelial cells	cluster2
Glioma cells	Macrophage	LAMA4	ITGA6_ITGB1	0.140963501	3	LAMA4_ITGA6_ITGB1	LAMA4 - (ITGA6+ITGB1)	LAMININ	ECM-Receptor	KEGG: hsa04512	Glioma cells -> Macrophage (cluster2)	0.000830041	Glioma cells -> Macrophage	cluster2
Glioma cells	Microglial	LAMA4	ITGA6_ITGB1	0.143038076	3	LAMA4_ITGA6_ITGB1	LAMA4 - (ITGA6+ITGB1)	LAMININ	ECM-Receptor	KEGG: hsa04512	Glioma cells -> Microglial (cluster2)	0.000919992	Glioma cells -> Microglial	cluster2
Glioma cells	Oligodendrocytes	LAMA4	ITGA6_ITGB1	0.14275027	3	LAMA4_ITGA6_ITGB1	LAMA4 - (ITGA6+ITGB1)	LAMININ	ECM-Receptor	KEGG: hsa04512	Glioma cells -> Oligodendrocytes (cluster2)	0.000907116	Glioma cells -> Oligodendrocytes	cluster2
Glioma cells	Pericytes cells	LAMA4	ITGA6_ITGB1	0.144555774	3	LAMA4_ITGA6_ITGB1	LAMA4 - (ITGA6+ITGB1)	LAMININ	ECM-Receptor	KEGG: hsa04512	Glioma cells -> Pericytes cells (cluster2)	0.00099006	Glioma cells -> Pericytes cells	cluster2
Glioma cells	T cells	LAMA4	ITGA6_ITGB1	0.142134241	3	LAMA4_ITGA6_ITGB1	LAMA4 - (ITGA6+ITGB1)	LAMININ	ECM-Receptor	KEGG: hsa04512	Glioma cells -> T cells (cluster2)	0.000879988	Glioma cells -> T cells	cluster2
Glioma cells	Endothelial cells	LAMA4	ITGA6_ITGB4	0.119570363	3	LAMA4_ITGA6_ITGB4	LAMA4 - (ITGA6+ITGB4)	LAMININ	ECM-Receptor	KEGG: hsa04512	Glioma cells -> Endothelial cells (cluster2)	0.000233279	Glioma cells -> Endothelial cells	cluster2
Glioma cells	Macrophage	LAMA4	ITGA6_ITGB4	0.118292027	3	LAMA4_ITGA6_ITGB4	LAMA4 - (ITGA6+ITGB4)	LAMININ	ECM-Receptor	KEGG: hsa04512	Glioma cells -> Macrophage (cluster2)	0.00021312	Glioma cells -> Macrophage	cluster2
Glioma cells	Microglial	LAMA4	ITGA6_ITGB4	0.120183449	3	LAMA4_ITGA6_ITGB4	LAMA4 - (ITGA6+ITGB4)	LAMININ	ECM-Receptor	KEGG: hsa04512	Glioma cells -> Microglial (cluster2)	0.000243447	Glioma cells -> Microglial	cluster2
Glioma cells	Oligodendrocytes	LAMA4	ITGA6_ITGB4	0.119885439	3	LAMA4_ITGA6_ITGB4	LAMA4 - (ITGA6+ITGB4)	LAMININ	ECM-Receptor	KEGG: hsa04512	Glioma cells -> Oligodendrocytes (cluster2)	0.000238463	Glioma cells -> Oligodendrocytes	cluster2
Glioma cells	Pericytes cells	LAMA4	ITGA6_ITGB4	0.120985417	3	LAMA4_ITGA6_ITGB4	LAMA4 - (ITGA6+ITGB4)	LAMININ	ECM-Receptor	KEGG: hsa04512	Glioma cells -> Pericytes cells (cluster2)	0.000257251	Glioma cells -> Pericytes cells	cluster2
Glioma cells	T cells	LAMA4	ITGA6_ITGB4	0.119686765	3	LAMA4_ITGA6_ITGB4	LAMA4 - (ITGA6+ITGB4)	LAMININ	ECM-Receptor	KEGG: hsa04512	Glioma cells -> T cells (cluster2)	0.000235184	Glioma cells -> T cells	cluster2
Glioma cells	Endothelial cells	LAMA4	ITGA7_ITGB1	0.140085846	3	LAMA4_ITGA7_ITGB1	LAMA4 - (ITGA7+ITGB1)	LAMININ	ECM-Receptor	KEGG: hsa04512	Glioma cells -> Endothelial cells (cluster2)	0.000793958	Glioma cells -> Endothelial cells	cluster2
Glioma cells	Macrophage	LAMA4	ITGA7_ITGB1	0.13902089	3	LAMA4_ITGA7_ITGB1	LAMA4 - (ITGA7+ITGB1)	LAMININ	ECM-Receptor	KEGG: hsa04512	Glioma cells -> Macrophage (cluster2)	0.000751707	Glioma cells -> Macrophage	cluster2
Glioma cells	Microglial	LAMA4	ITGA7_ITGB1	0.140771268	3	LAMA4_ITGA7_ITGB1	LAMA4 - (ITGA7+ITGB1)	LAMININ	ECM-Receptor	KEGG: hsa04512	Glioma cells -> Microglial (cluster2)	0.000822039	Glioma cells -> Microglial	cluster2
Glioma cells	Oligodendrocytes	LAMA4	ITGA7_ITGB1	0.140256357	3	LAMA4_ITGA7_ITGB1	LAMA4 - (ITGA7+ITGB1)	LAMININ	ECM-Receptor	KEGG: hsa04512	Glioma cells -> Oligodendrocytes (cluster2)	0.000800878	Glioma cells -> Oligodendrocytes	cluster2
Glioma cells	Pericytes cells	LAMA4	ITGA7_ITGB1	0.142700808	3	LAMA4_ITGA7_ITGB1	LAMA4 - (ITGA7+ITGB1)	LAMININ	ECM-Receptor	KEGG: hsa04512	Glioma cells -> Pericytes cells (cluster2)	0.000904916	Glioma cells -> Pericytes cells	cluster2
Glioma cells	T cells	LAMA4	ITGA7_ITGB1	0.13949148	3	LAMA4_ITGA7_ITGB1	LAMA4 - (ITGA7+ITGB1)	LAMININ	ECM-Receptor	KEGG: hsa04512	Glioma cells -> T cells (cluster2)	0.000770172	Glioma cells -> T cells	cluster2
Glioma cells	Microglial	LAMA4	ITGAV_ITGB8	0.13698689	3	LAMA4_ITGAV_ITGB8	LAMA4 - (ITGAV+ITGB8)	LAMININ	ECM-Receptor	KEGG: hsa04512	Glioma cells -> Microglial (cluster2)	0.00067556	Glioma cells -> Microglial	cluster2
Glioma cells	Oligodendrocytes	LAMA4	ITGAV_ITGB8	0.13199101	3	LAMA4_ITGAV_ITGB8	LAMA4 - (ITGAV+ITGB8)	LAMININ	ECM-Receptor	KEGG: hsa04512	Glioma cells -> Oligodendrocytes (cluster2)	0.000512467	Glioma cells -> Oligodendrocytes	cluster2
Glioma cells	Pericytes cells	LAMA4	ITGAV_ITGB8	0.133957242	3	LAMA4_ITGAV_ITGB8	LAMA4 - (ITGAV+ITGB8)	LAMININ	ECM-Receptor	KEGG: hsa04512	Glioma cells -> Pericytes cells (cluster2)	0.000572746	Glioma cells -> Pericytes cells	cluster2
Glioma cells	T cells	LAMA4	ITGAV_ITGB8	0.132041811	3	LAMA4_ITGAV_ITGB8	LAMA4 - (ITGAV+ITGB8)	LAMININ	ECM-Receptor	KEGG: hsa04512	Glioma cells -> T cells (cluster2)	0.000513963	Glioma cells -> T cells	cluster2
Glioma cells	Endothelial cells	LAMA4	CD44	0.127941279	3	LAMA4_CD44	LAMA4 - CD44	LAMININ	ECM-Receptor	KEGG: hsa04512	Glioma cells -> Endothelial cells (cluster2)	0.000403197	Glioma cells -> Endothelial cells	cluster2
Glioma cells	Macrophage	LAMA4	CD44	0.133921187	3	LAMA4_CD44	LAMA4 - CD44	LAMININ	ECM-Receptor	KEGG: hsa04512	Glioma cells -> Macrophage (cluster2)	0.000571596	Glioma cells -> Macrophage	cluster2
Glioma cells	Microglial	LAMA4	CD44	0.129215701	3	LAMA4_CD44	LAMA4 - CD44	LAMININ	ECM-Receptor	KEGG: hsa04512	Glioma cells -> Microglial (cluster2)	0.000435508	Glioma cells -> Microglial	cluster2
Glioma cells	Oligodendrocytes	LAMA4	CD44	0.131746395	3	LAMA4_CD44	LAMA4 - CD44	LAMININ	ECM-Receptor	KEGG: hsa04512	Glioma cells -> Oligodendrocytes (cluster2)	0.000505309	Glioma cells -> Oligodendrocytes	cluster2
Glioma cells	Pericytes cells	LAMA4	CD44	0.123818207	3	LAMA4_CD44	LAMA4 - CD44	LAMININ	ECM-Receptor	KEGG: hsa04512	Glioma cells -> Pericytes cells (cluster2)	0.000310801	Glioma cells -> Pericytes cells	cluster2
Glioma cells	T cells	LAMA4	CD44	0.129892694	3	LAMA4_CD44	LAMA4 - CD44	LAMININ	ECM-Receptor	KEGG: hsa04512	Glioma cells -> T cells (cluster2)	0.000453433	Glioma cells -> T cells	cluster2
Glioma cells	Endothelial cells	LAMB2	ITGA1_ITGB1	0.144913993	3	LAMB2_ITGA1_ITGB1	LAMB2 - (ITGA1+ITGB1)	LAMININ	ECM-Receptor	KEGG: hsa04512	Glioma cells -> Endothelial cells (cluster2)	0.001007136	Glioma cells -> Endothelial cells	cluster2
Glioma cells	Macrophage	LAMB2	ITGA1_ITGB1	0.143172298	3	LAMB2_ITGA1_ITGB1	LAMB2 - (ITGA1+ITGB1)	LAMININ	ECM-Receptor	KEGG: hsa04512	Glioma cells -> Macrophage (cluster2)	0.000926042	Glioma cells -> Macrophage	cluster2
Glioma cells	Microglial	LAMB2	ITGA1_ITGB1	0.145062476	3	LAMB2_ITGA1_ITGB1	LAMB2 - (ITGA1+ITGB1)	LAMININ	ECM-Receptor	KEGG: hsa04512	Glioma cells -> Microglial (cluster2)	0.001014275	Glioma cells -> Microglial	cluster2
Glioma cells	Oligodendrocytes	LAMB2	ITGA1_ITGB1	0.144849585	3	LAMB2_ITGA1_ITGB1	LAMB2 - (ITGA1+ITGB1)	LAMININ	ECM-Receptor	KEGG: hsa04512	Glioma cells -> Oligodendrocytes (cluster2)	0.00100405	Glioma cells -> Oligodendrocytes	cluster2
Glioma cells	Pericytes cells	LAMB2	ITGA1_ITGB1	0.146404811	3	LAMB2_ITGA1_ITGB1	LAMB2 - (ITGA1+ITGB1)	LAMININ	ECM-Receptor	KEGG: hsa04512	Glioma cells -> Pericytes cells (cluster2)	0.001080451	Glioma cells -> Pericytes cells	cluster2
Glioma cells	T cells	LAMB2	ITGA1_ITGB1	0.143913061	3	LAMB2_ITGA1_ITGB1	LAMB2 - (ITGA1+ITGB1)	LAMININ	ECM-Receptor	KEGG: hsa04512	Glioma cells -> T cells (cluster2)	0.00095994	Glioma cells -> T cells	cluster2
Glioma cells	Endothelial cells	LAMB2	ITGA2_ITGB1	0.145110453	3	LAMB2_ITGA2_ITGB1	LAMB2 - (ITGA2+ITGB1)	LAMININ	ECM-Receptor	KEGG: hsa04512	Glioma cells -> Endothelial cells (cluster2)	0.001016589	Glioma cells -> Endothelial cells	cluster2
Glioma cells	Macrophage	LAMB2	ITGA2_ITGB1	0.143495027	3	LAMB2_ITGA2_ITGB1	LAMB2 - (ITGA2+ITGB1)	LAMININ	ECM-Receptor	KEGG: hsa04512	Glioma cells -> Macrophage (cluster2)	0.000940703	Glioma cells -> Macrophage	cluster2
Glioma cells	Microglial	LAMB2	ITGA2_ITGB1	0.145835834	3	LAMB2_ITGA2_ITGB1	LAMB2 - (ITGA2+ITGB1)	LAMININ	ECM-Receptor	KEGG: hsa04512	Glioma cells -> Microglial (cluster2)	0.001052039	Glioma cells -> Microglial	cluster2
Glioma cells	Oligodendrocytes	LAMB2	ITGA2_ITGB1	0.145398075	3	LAMB2_ITGA2_ITGB1	LAMB2 - (ITGA2+ITGB1)	LAMININ	ECM-Receptor	KEGG: hsa04512	Glioma cells -> Oligodendrocytes (cluster2)	0.001030542	Glioma cells -> Oligodendrocytes	cluster2
Glioma cells	Pericytes cells	LAMB2	ITGA2_ITGB1	0.147532373	3	LAMB2_ITGA2_ITGB1	LAMB2 - (ITGA2+ITGB1)	LAMININ	ECM-Receptor	KEGG: hsa04512	Glioma cells -> Pericytes cells (cluster2)	0.001138352	Glioma cells -> Pericytes cells	cluster2
Glioma cells	T cells	LAMB2	ITGA2_ITGB1	0.144358603	3	LAMB2_ITGA2_ITGB1	LAMB2 - (ITGA2+ITGB1)	LAMININ	ECM-Receptor	KEGG: hsa04512	Glioma cells -> T cells (cluster2)	0.000980749	Glioma cells -> T cells	cluster2
Glioma cells	Endothelial cells	LAMB2	ITGA6_ITGB1	0.140350706	3	LAMB2_ITGA6_ITGB1	LAMB2 - (ITGA6+ITGB1)	LAMININ	ECM-Receptor	KEGG: hsa04512	Glioma cells -> Endothelial cells (cluster2)	0.000804726	Glioma cells -> Endothelial cells	cluster2
Glioma cells	Macrophage	LAMB2	ITGA6_ITGB1	0.138818626	3	LAMB2_ITGA6_ITGB1	LAMB2 - (ITGA6+ITGB1)	LAMININ	ECM-Receptor	KEGG: hsa04512	Glioma cells -> Macrophage (cluster2)	0.00074387	Glioma cells -> Macrophage	cluster2
Glioma cells	Microglial	LAMB2	ITGA6_ITGB1	0.140830284	3	LAMB2_ITGA6_ITGB1	LAMB2 - (ITGA6+ITGB1)	LAMININ	ECM-Receptor	KEGG: hsa04512	Glioma cells -> Microglial (cluster2)	0.00082449	Glioma cells -> Microglial	cluster2
Glioma cells	Oligodendrocytes	LAMB2	ITGA6_ITGB1	0.140551259	3	LAMB2_ITGA6_ITGB1	LAMB2 - (ITGA6+ITGB1)	LAMININ	ECM-Receptor	KEGG: hsa04512	Glioma cells -> Oligodendrocytes (cluster2)	0.000812949	Glioma cells -> Oligodendrocytes	cluster2
Glioma cells	Pericytes cells	LAMB2	ITGA6_ITGB1	0.142301398	3	LAMB2_ITGA6_ITGB1	LAMB2 - (ITGA6+ITGB1)	LAMININ	ECM-Receptor	KEGG: hsa04512	Glioma cells -> Pericytes cells (cluster2)	0.000887291	Glioma cells -> Pericytes cells	cluster2
Glioma cells	T cells	LAMB2	ITGA6_ITGB1	0.139953968	3	LAMB2_ITGA6_ITGB1	LAMB2 - (ITGA6+ITGB1)	LAMININ	ECM-Receptor	KEGG: hsa04512	Glioma cells -> T cells (cluster2)	0.000788635	Glioma cells -> T cells	cluster2
Glioma cells	Endothelial cells	LAMB2	ITGA6_ITGB4	0.118022679	3	LAMB2_ITGA6_ITGB4	LAMB2 - (ITGA6+ITGB4)	LAMININ	ECM-Receptor	KEGG: hsa04512	Glioma cells -> Endothelial cells (cluster2)	0.000209048	Glioma cells -> Endothelial cells	cluster2
Glioma cells	Macrophage	LAMB2	ITGA6_ITGB4	0.116777021	3	LAMB2_ITGA6_ITGB4	LAMB2 - (ITGA6+ITGB4)	LAMININ	ECM-Receptor	KEGG: hsa04512	Glioma cells -> Macrophage (cluster2)	0.000190983	Glioma cells -> Macrophage	cluster2
Glioma cells	Microglial	LAMB2	ITGA6_ITGB4	0.118619972	3	LAMB2_ITGA6_ITGB4	LAMB2 - (ITGA6+ITGB4)	LAMININ	ECM-Receptor	KEGG: hsa04512	Glioma cells -> Microglial (cluster2)	0.00021816	Glioma cells -> Microglial	cluster2
Glioma cells	Oligodendrocytes	LAMB2	ITGA6_ITGB4	0.118329649	3	LAMB2_ITGA6_ITGB4	LAMB2 - (ITGA6+ITGB4)	LAMININ	ECM-Receptor	KEGG: hsa04512	Glioma cells -> Oligodendrocytes (cluster2)	0.000213694	Glioma cells -> Oligodendrocytes	cluster2
Glioma cells	Pericytes cells	LAMB2	ITGA6_ITGB4	0.119401163	3	LAMB2_ITGA6_ITGB4	LAMB2 - (ITGA6+ITGB4)	LAMININ	ECM-Receptor	KEGG: hsa04512	Glioma cells -> Pericytes cells (cluster2)	0.00023053	Glioma cells -> Pericytes cells	cluster2
Glioma cells	T cells	LAMB2	ITGA6_ITGB4	0.118136089	3	LAMB2_ITGA6_ITGB4	LAMB2 - (ITGA6+ITGB4)	LAMININ	ECM-Receptor	KEGG: hsa04512	Glioma cells -> T cells (cluster2)	0.000210755	Glioma cells -> T cells	cluster2
Glioma cells	Endothelial cells	LAMB2	ITGA7_ITGB1	0.137967324	3	LAMB2_ITGA7_ITGB1	LAMB2 - (ITGA7+ITGB1)	LAMININ	ECM-Receptor	KEGG: hsa04512	Glioma cells -> Endothelial cells (cluster2)	0.00071153	Glioma cells -> Endothelial cells	cluster2
Glioma cells	Macrophage	LAMB2	ITGA7_ITGB1	0.136934134	3	LAMB2_ITGA7_ITGB1	LAMB2 - (ITGA7+ITGB1)	LAMININ	ECM-Receptor	KEGG: hsa04512	Glioma cells -> Macrophage (cluster2)	0.000673663	Glioma cells -> Macrophage	cluster2
Glioma cells	Microglial	LAMB2	ITGA7_ITGB1	0.138632178	3	LAMB2_ITGA7_ITGB1	LAMB2 - (ITGA7+ITGB1)	LAMININ	ECM-Receptor	KEGG: hsa04512	Glioma cells -> Microglial (cluster2)	0.000736698	Glioma cells -> Microglial	cluster2
Glioma cells	Oligodendrocytes	LAMB2	ITGA7_ITGB1	0.138132728	3	LAMB2_ITGA7_ITGB1	LAMB2 - (ITGA7+ITGB1)	LAMININ	ECM-Receptor	KEGG: hsa04512	Glioma cells -> Oligodendrocytes (cluster2)	0.000717732	Glioma cells -> Oligodendrocytes	cluster2
Glioma cells	Pericytes cells	LAMB2	ITGA7_ITGB1	0.140503304	3	LAMB2_ITGA7_ITGB1	LAMB2 - (ITGA7+ITGB1)	LAMININ	ECM-Receptor	KEGG: hsa04512	Glioma cells -> Pericytes cells (cluster2)	0.000810977	Glioma cells -> Pericytes cells	cluster2
Glioma cells	T cells	LAMB2	ITGA7_ITGB1	0.137390716	3	LAMB2_ITGA7_ITGB1	LAMB2 - (ITGA7+ITGB1)	LAMININ	ECM-Receptor	KEGG: hsa04512	Glioma cells -> T cells (cluster2)	0.000690212	Glioma cells -> T cells	cluster2
Glioma cells	Microglial	LAMB2	ITGAV_ITGB8	0.134960161	3	LAMB2_ITGAV_ITGB8	LAMB2 - (ITGAV+ITGB8)	LAMININ	ECM-Receptor	KEGG: hsa04512	Glioma cells -> Microglial (cluster2)	0.000605416	Glioma cells -> Microglial	cluster2
Glioma cells	Oligodendrocytes	LAMB2	ITGAV_ITGB8	0.130108112	3	LAMB2_ITGAV_ITGB8	LAMB2 - (ITGAV+ITGB8)	LAMININ	ECM-Receptor	KEGG: hsa04512	Glioma cells -> Oligodendrocytes (cluster2)	0.00045925	Glioma cells -> Oligodendrocytes	cluster2
Glioma cells	Pericytes cells	LAMB2	ITGAV_ITGB8	0.132018349	3	LAMB2_ITGAV_ITGB8	LAMB2 - (ITGAV+ITGB8)	LAMININ	ECM-Receptor	KEGG: hsa04512	Glioma cells -> Pericytes cells (cluster2)	0.000513272	Glioma cells -> Pericytes cells	cluster2
Glioma cells	T cells	LAMB2	ITGAV_ITGB8	0.130157476	3	LAMB2_ITGAV_ITGB8	LAMB2 - (ITGAV+ITGB8)	LAMININ	ECM-Receptor	KEGG: hsa04512	Glioma cells -> T cells (cluster2)	0.000460591	Glioma cells -> T cells	cluster2
Glioma cells	Endothelial cells	LAMB2	CD44	0.126171194	3	LAMB2_CD44	LAMB2 - CD44	LAMININ	ECM-Receptor	KEGG: hsa04512	Glioma cells -> Endothelial cells (cluster2)	0.000361323	Glioma cells -> Endothelial cells	cluster2
Glioma cells	Macrophage	LAMB2	CD44	0.131983327	3	LAMB2_CD44	LAMB2 - CD44	LAMININ	ECM-Receptor	KEGG: hsa04512	Glioma cells -> Macrophage (cluster2)	0.000512241	Glioma cells -> Macrophage	cluster2
Glioma cells	Microglial	LAMB2	CD44	0.12741048	3	LAMB2_CD44	LAMB2 - CD44	LAMININ	ECM-Receptor	KEGG: hsa04512	Glioma cells -> Microglial (cluster2)	0.000390279	Glioma cells -> Microglial	cluster2
Glioma cells	Oligodendrocytes	LAMB2	CD44	0.129870407	3	LAMB2_CD44	LAMB2 - CD44	LAMININ	ECM-Receptor	KEGG: hsa04512	Glioma cells -> Oligodendrocytes (cluster2)	0.000452835	Glioma cells -> Oligodendrocytes	cluster2
Glioma cells	Pericytes cells	LAMB2	CD44	0.122159487	3	LAMB2_CD44	LAMB2 - CD44	LAMININ	ECM-Receptor	KEGG: hsa04512	Glioma cells -> Pericytes cells (cluster2)	0.00027852	Glioma cells -> Pericytes cells	cluster2
Glioma cells	T cells	LAMB2	CD44	0.128068672	3	LAMB2_CD44	LAMB2 - CD44	LAMININ	ECM-Receptor	KEGG: hsa04512	Glioma cells -> T cells (cluster2)	0.000406344	Glioma cells -> T cells	cluster2
Glioma cells	Endothelial cells	LAMC1	ITGA1_ITGB1	0.142767163	3	LAMC1_ITGA1_ITGB1	LAMC1 - (ITGA1+ITGB1)	LAMININ	ECM-Receptor	KEGG: hsa04512	Glioma cells -> Endothelial cells (cluster2)	0.000907868	Glioma cells -> Endothelial cells	cluster2
Glioma cells	Macrophage	LAMC1	ITGA1_ITGB1	0.141076231	3	LAMC1_ITGA1_ITGB1	LAMC1 - (ITGA1+ITGB1)	LAMININ	ECM-Receptor	KEGG: hsa04512	Glioma cells -> Macrophage (cluster2)	0.00083476	Glioma cells -> Macrophage	cluster2
Glioma cells	Microglial	LAMC1	ITGA1_ITGB1	0.142911292	3	LAMC1_ITGA1_ITGB1	LAMC1 - (ITGA1+ITGB1)	LAMININ	ECM-Receptor	KEGG: hsa04512	Glioma cells -> Microglial (cluster2)	0.000914304	Glioma cells -> Microglial	cluster2
Glioma cells	Oligodendrocytes	LAMC1	ITGA1_ITGB1	0.142704643	3	LAMC1_ITGA1_ITGB1	LAMC1 - (ITGA1+ITGB1)	LAMININ	ECM-Receptor	KEGG: hsa04512	Glioma cells -> Oligodendrocytes (cluster2)	0.000905086	Glioma cells -> Oligodendrocytes	cluster2
Glioma cells	Pericytes cells	LAMC1	ITGA1_ITGB1	0.144214067	3	LAMC1_ITGA1_ITGB1	LAMC1 - (ITGA1+ITGB1)	LAMININ	ECM-Receptor	KEGG: hsa04512	Glioma cells -> Pericytes cells (cluster2)	0.000973964	Glioma cells -> Pericytes cells	cluster2
Glioma cells	T cells	LAMC1	ITGA1_ITGB1	0.141795475	3	LAMC1_ITGA1_ITGB1	LAMC1 - (ITGA1+ITGB1)	LAMININ	ECM-Receptor	KEGG: hsa04512	Glioma cells -> T cells (cluster2)	0.00086532	Glioma cells -> T cells	cluster2
Glioma cells	Endothelial cells	LAMC1	ITGA2_ITGB1	0.14295786	3	LAMC1_ITGA2_ITGB1	LAMC1 - (ITGA2+ITGB1)	LAMININ	ECM-Receptor	KEGG: hsa04512	Glioma cells -> Endothelial cells (cluster2)	0.00091639	Glioma cells -> Endothelial cells	cluster2
Glioma cells	Macrophage	LAMC1	ITGA2_ITGB1	0.141389597	3	LAMC1_ITGA2_ITGB1	LAMC1 - (ITGA2+ITGB1)	LAMININ	ECM-Receptor	KEGG: hsa04512	Glioma cells -> Macrophage (cluster2)	0.000847978	Glioma cells -> Macrophage	cluster2
Glioma cells	Microglial	LAMC1	ITGA2_ITGB1	0.143661901	3	LAMC1_ITGA2_ITGB1	LAMC1 - (ITGA2+ITGB1)	LAMININ	ECM-Receptor	KEGG: hsa04512	Glioma cells -> Microglial (cluster2)	0.000948349	Glioma cells -> Microglial	cluster2
Glioma cells	Oligodendrocytes	LAMC1	ITGA2_ITGB1	0.143237033	3	LAMC1_ITGA2_ITGB1	LAMC1 - (ITGA2+ITGB1)	LAMININ	ECM-Receptor	KEGG: hsa04512	Glioma cells -> Oligodendrocytes (cluster2)	0.000928969	Glioma cells -> Oligodendrocytes	cluster2
Glioma cells	Pericytes cells	LAMC1	ITGA2_ITGB1	0.145308131	3	LAMC1_ITGA2_ITGB1	LAMC1 - (ITGA2+ITGB1)	LAMININ	ECM-Receptor	KEGG: hsa04512	Glioma cells -> Pericytes cells (cluster2)	0.001026164	Glioma cells -> Pericytes cells	cluster2
Glioma cells	T cells	LAMC1	ITGA2_ITGB1	0.142228023	3	LAMC1_ITGA2_ITGB1	LAMC1 - (ITGA2+ITGB1)	LAMININ	ECM-Receptor	KEGG: hsa04512	Glioma cells -> T cells (cluster2)	0.00088408	Glioma cells -> T cells	cluster2
Glioma cells	Endothelial cells	LAMC1	ITGA6_ITGB1	0.138335631	3	LAMC1_ITGA6_ITGB1	LAMC1 - (ITGA6+ITGB1)	LAMININ	ECM-Receptor	KEGG: hsa04512	Glioma cells -> Endothelial cells (cluster2)	0.000725394	Glioma cells -> Endothelial cells	cluster2
Glioma cells	Macrophage	LAMC1	ITGA6_ITGB1	0.136846883	3	LAMC1_ITGA6_ITGB1	LAMC1 - (ITGA6+ITGB1)	LAMININ	ECM-Receptor	KEGG: hsa04512	Glioma cells -> Macrophage (cluster2)	0.000670533	Glioma cells -> Macrophage	cluster2
Glioma cells	Microglial	LAMC1	ITGA6_ITGB1	0.138801552	3	LAMC1_ITGA6_ITGB1	LAMC1 - (ITGA6+ITGB1)	LAMININ	ECM-Receptor	KEGG: hsa04512	Glioma cells -> Microglial (cluster2)	0.000743211	Glioma cells -> Microglial	cluster2
Glioma cells	Oligodendrocytes	LAMC1	ITGA6_ITGB1	0.138530478	3	LAMC1_ITGA6_ITGB1	LAMC1 - (ITGA6+ITGB1)	LAMININ	ECM-Receptor	KEGG: hsa04512	Glioma cells -> Oligodendrocytes (cluster2)	0.000732807	Glioma cells -> Oligodendrocytes	cluster2
Glioma cells	Pericytes cells	LAMC1	ITGA6_ITGB1	0.140230494	3	LAMC1_ITGA6_ITGB1	LAMC1 - (ITGA6+ITGB1)	LAMININ	ECM-Receptor	KEGG: hsa04512	Glioma cells -> Pericytes cells (cluster2)	0.000799826	Glioma cells -> Pericytes cells	cluster2
Glioma cells	T cells	LAMC1	ITGA6_ITGB1	0.137950158	3	LAMC1_ITGA6_ITGB1	LAMC1 - (ITGA6+ITGB1)	LAMININ	ECM-Receptor	KEGG: hsa04512	Glioma cells -> T cells (cluster2)	0.000710888	Glioma cells -> T cells	cluster2
Glioma cells	Endothelial cells	LAMC1	ITGA6_ITGB4	0.11659369	3	LAMC1_ITGA6_ITGB4	LAMC1 - (ITGA6+ITGB4)	LAMININ	ECM-Receptor	KEGG: hsa04512	Glioma cells -> Endothelial cells (cluster2)	0.000188428	Glioma cells -> Endothelial cells	cluster2
Glioma cells	Macrophage	LAMC1	ITGA6_ITGB4	0.115377834	3	LAMC1_ITGA6_ITGB4	LAMC1 - (ITGA6+ITGB4)	LAMININ	ECM-Receptor	KEGG: hsa04512	Glioma cells -> Macrophage (cluster2)	0.000172145	Glioma cells -> Macrophage	cluster2
Glioma cells	Microglial	LAMC1	ITGA6_ITGB4	0.117176584	3	LAMC1_ITGA6_ITGB4	LAMC1 - (ITGA6+ITGB4)	LAMININ	ECM-Receptor	KEGG: hsa04512	Glioma cells -> Microglial (cluster2)	0.000196641	Glioma cells -> Microglial	cluster2
Glioma cells	Oligodendrocytes	LAMC1	ITGA6_ITGB4	0.116893268	3	LAMC1_ITGA6_ITGB4	LAMC1 - (ITGA6+ITGB4)	LAMININ	ECM-Receptor	KEGG: hsa04512	Glioma cells -> Oligodendrocytes (cluster2)	0.000192616	Glioma cells -> Oligodendrocytes	cluster2
Glioma cells	Pericytes cells	LAMC1	ITGA6_ITGB4	0.117938835	3	LAMC1_ITGA6_ITGB4	LAMC1 - (ITGA6+ITGB4)	LAMININ	ECM-Receptor	KEGG: hsa04512	Glioma cells -> Pericytes cells (cluster2)	0.000207792	Glioma cells -> Pericytes cells	cluster2
Glioma cells	T cells	LAMC1	ITGA6_ITGB4	0.116704372	3	LAMC1_ITGA6_ITGB4	LAMC1 - (ITGA6+ITGB4)	LAMININ	ECM-Receptor	KEGG: hsa04512	Glioma cells -> T cells (cluster2)	0.000189967	Glioma cells -> T cells	cluster2
Glioma cells	Endothelial cells	LAMC1	ITGA7_ITGB1	0.136019462	3	LAMC1_ITGA7_ITGB1	LAMC1 - (ITGA7+ITGB1)	LAMININ	ECM-Receptor	KEGG: hsa04512	Glioma cells -> Endothelial cells (cluster2)	0.00064138	Glioma cells -> Endothelial cells	cluster2
Glioma cells	Macrophage	LAMC1	ITGA7_ITGB1	0.135015065	3	LAMC1_ITGA7_ITGB1	LAMC1 - (ITGA7+ITGB1)	LAMININ	ECM-Receptor	KEGG: hsa04512	Glioma cells -> Macrophage (cluster2)	0.000607243	Glioma cells -> Macrophage	cluster2
Glioma cells	Microglial	LAMC1	ITGA7_ITGB1	0.136665678	3	LAMC1_ITGA7_ITGB1	LAMC1 - (ITGA7+ITGB1)	LAMININ	ECM-Receptor	KEGG: hsa04512	Glioma cells -> Microglial (cluster2)	0.000664068	Glioma cells -> Microglial	cluster2
Glioma cells	Oligodendrocytes	LAMC1	ITGA7_ITGB1	0.136180237	3	LAMC1_ITGA7_ITGB1	LAMC1 - (ITGA7+ITGB1)	LAMININ	ECM-Receptor	KEGG: hsa04512	Glioma cells -> Oligodendrocytes (cluster2)	0.000646971	Glioma cells -> Oligodendrocytes	cluster2
Glioma cells	Pericytes cells	LAMC1	ITGA7_ITGB1	0.138483888	3	LAMC1_ITGA7_ITGB1	LAMC1 - (ITGA7+ITGB1)	LAMININ	ECM-Receptor	KEGG: hsa04512	Glioma cells -> Pericytes cells (cluster2)	0.00073103	Glioma cells -> Pericytes cells	cluster2
Glioma cells	T cells	LAMC1	ITGA7_ITGB1	0.135458949	3	LAMC1_ITGA7_ITGB1	LAMC1 - (ITGA7+ITGB1)	LAMININ	ECM-Receptor	KEGG: hsa04512	Glioma cells -> T cells (cluster2)	0.000622162	Glioma cells -> T cells	cluster2
Glioma cells	Microglial	LAMC1	ITGAV_ITGB8	0.133095526	3	LAMC1_ITGAV_ITGB8	LAMC1 - (ITGAV+ITGB8)	LAMININ	ECM-Receptor	KEGG: hsa04512	Glioma cells -> Microglial (cluster2)	0.000545722	Glioma cells -> Microglial	cluster2
Glioma cells	Oligodendrocytes	LAMC1	ITGAV_ITGB8	0.128374041	3	LAMC1_ITGAV_ITGB8	LAMC1 - (ITGAV+ITGB8)	LAMININ	ECM-Receptor	KEGG: hsa04512	Glioma cells -> Oligodendrocytes (cluster2)	0.000413962	Glioma cells -> Oligodendrocytes	cluster2
Glioma cells	Pericytes cells	LAMC1	ITGAV_ITGB8	0.130233426	3	LAMC1_ITGAV_ITGB8	LAMC1 - (ITGAV+ITGB8)	LAMININ	ECM-Receptor	KEGG: hsa04512	Glioma cells -> Pericytes cells (cluster2)	0.000462659	Glioma cells -> Pericytes cells	cluster2
Glioma cells	T cells	LAMC1	ITGAV_ITGB8	0.1284221	3	LAMC1_ITGAV_ITGB8	LAMC1 - (ITGAV+ITGB8)	LAMININ	ECM-Receptor	KEGG: hsa04512	Glioma cells -> T cells (cluster2)	0.00041517	Glioma cells -> T cells	cluster2
Glioma cells	Endothelial cells	LAMC1	CD44	0.12453967	3	LAMC1_CD44	LAMC1 - CD44	LAMININ	ECM-Receptor	KEGG: hsa04512	Glioma cells -> Endothelial cells (cluster2)	0.000325688	Glioma cells -> Endothelial cells	cluster2
Glioma cells	Macrophage	LAMC1	CD44	0.130199343	3	LAMC1_CD44	LAMC1 - CD44	LAMININ	ECM-Receptor	KEGG: hsa04512	Glioma cells -> Macrophage (cluster2)	0.00046173	Glioma cells -> Macrophage	cluster2
Glioma cells	Microglial	LAMC1	CD44	0.125747004	3	LAMC1_CD44	LAMC1 - CD44	LAMININ	ECM-Receptor	KEGG: hsa04512	Glioma cells -> Microglial (cluster2)	0.00035179	Glioma cells -> Microglial	cluster2
Glioma cells	Oligodendrocytes	LAMC1	CD44	0.128142615	3	LAMC1_CD44	LAMC1 - CD44	LAMININ	ECM-Receptor	KEGG: hsa04512	Glioma cells -> Oligodendrocytes (cluster2)	0.000408179	Glioma cells -> Oligodendrocytes	cluster2
Glioma cells	Pericytes cells	LAMC1	CD44	0.120629317	3	LAMC1_CD44	LAMC1 - CD44	LAMININ	ECM-Receptor	KEGG: hsa04512	Glioma cells -> Pericytes cells (cluster2)	0.00025105	Glioma cells -> Pericytes cells	cluster2
Glioma cells	T cells	LAMC1	CD44	0.126388104	3	LAMC1_CD44	LAMC1 - CD44	LAMININ	ECM-Receptor	KEGG: hsa04512	Glioma cells -> T cells (cluster2)	0.000366271	Glioma cells -> T cells	cluster2
Glioma cells	Endothelial cells	LTa1b2	LTBR	0.094410465	3	LTA_LTB_LTBR	LTA - (LTB+LTBR)	LT	Secreted Signaling	PMID: 24248355	Glioma cells -> Endothelial cells (cluster2)	2.51E-05	Glioma cells -> Endothelial cells	cluster2
Glioma cells	Macrophage	LTa1b2	LTBR	0.098504308	3	LTA_LTB_LTBR	LTA - (LTB+LTBR)	LT	Secreted Signaling	PMID: 24248355	Glioma cells -> Macrophage (cluster2)	3.90E-05	Glioma cells -> Macrophage	cluster2
Glioma cells	Microglial	LTa1b2	LTBR	0.094983869	3	LTA_LTB_LTBR	LTA - (LTB+LTBR)	LT	Secreted Signaling	PMID: 24248355	Glioma cells -> Microglial (cluster2)	2.68E-05	Glioma cells -> Microglial	cluster2
Glioma cells	Oligodendrocytes	LTa1b2	LTBR	0.096437553	3	LTA_LTB_LTBR	LTA - (LTB+LTBR)	LT	Secreted Signaling	PMID: 24248355	Glioma cells -> Oligodendrocytes (cluster2)	3.14E-05	Glioma cells -> Oligodendrocytes	cluster2
Glioma cells	Pericytes cells	LTa1b2	LTBR	0.096665435	3	LTA_LTB_LTBR	LTA - (LTB+LTBR)	LT	Secreted Signaling	PMID: 24248355	Glioma cells -> Pericytes cells (cluster2)	3.22E-05	Glioma cells -> Pericytes cells	cluster2
Glioma cells	T cells	LTa1b2	LTBR	0.095753994	3	LTA_LTB_LTBR	LTA - (LTB+LTBR)	LT	Secreted Signaling	PMID: 24248355	Glioma cells -> T cells (cluster2)	2.91E-05	Glioma cells -> T cells	cluster2
Glioma cells	Endothelial cells	LTA	TNFRSF14	0.103918798	3	LTA_TNFRSF14	LTA - TNFRSF14	LT	Secreted Signaling	KEGG: hsa04060	Glioma cells -> Endothelial cells (cluster2)	6.62E-05	Glioma cells -> Endothelial cells	cluster2
Glioma cells	Macrophage	LTA	TNFRSF14	0.100346849	3	LTA_TNFRSF14	LTA - TNFRSF14	LT	Secreted Signaling	KEGG: hsa04060	Glioma cells -> Macrophage (cluster2)	4.70E-05	Glioma cells -> Macrophage	cluster2
Glioma cells	Microglial	LTA	TNFRSF14	0.094930079	3	LTA_TNFRSF14	LTA - TNFRSF14	LT	Secreted Signaling	KEGG: hsa04060	Glioma cells -> Microglial (cluster2)	2.66E-05	Glioma cells -> Microglial	cluster2
Glioma cells	Oligodendrocytes	LTA	TNFRSF14	0.093363624	3	LTA_TNFRSF14	LTA - TNFRSF14	LT	Secreted Signaling	KEGG: hsa04060	Glioma cells -> Oligodendrocytes (cluster2)	2.23E-05	Glioma cells -> Oligodendrocytes	cluster2
Glioma cells	Pericytes cells	LTA	TNFRSF14	0.09946861	3	LTA_TNFRSF14	LTA - TNFRSF14	LT	Secreted Signaling	KEGG: hsa04060	Glioma cells -> Pericytes cells (cluster2)	4.30E-05	Glioma cells -> Pericytes cells	cluster2
Glioma cells	T cells	LTA	TNFRSF14	0.099493364	3	LTA_TNFRSF14	LTA - TNFRSF14	LT	Secreted Signaling	KEGG: hsa04060	Glioma cells -> T cells (cluster2)	4.31E-05	Glioma cells -> T cells	cluster2
Glioma cells	Endothelial cells	LTA	TNFRSF1A	0.122085378	3	LTA_TNFRSF1A	LTA - TNFRSF1A	LT	Secreted Signaling	KEGG: hsa04060	Glioma cells -> Endothelial cells (cluster2)	0.00027714	Glioma cells -> Endothelial cells	cluster2
Glioma cells	Macrophage	LTA	TNFRSF1A	0.118906158	3	LTA_TNFRSF1A	LTA - TNFRSF1A	LT	Secreted Signaling	KEGG: hsa04060	Glioma cells -> Macrophage (cluster2)	0.000222631	Glioma cells -> Macrophage	cluster2
Glioma cells	Microglial	LTA	TNFRSF1A	0.116372935	3	LTA_TNFRSF1A	LTA - TNFRSF1A	LT	Secreted Signaling	KEGG: hsa04060	Glioma cells -> Microglial (cluster2)	0.000185387	Glioma cells -> Microglial	cluster2
Glioma cells	Oligodendrocytes	LTA	TNFRSF1A	0.11724043	3	LTA_TNFRSF1A	LTA - TNFRSF1A	LT	Secreted Signaling	KEGG: hsa04060	Glioma cells -> Oligodendrocytes (cluster2)	0.000197558	Glioma cells -> Oligodendrocytes	cluster2
Glioma cells	T cells	LTA	TNFRSF1A	0.118807136	3	LTA_TNFRSF1A	LTA - TNFRSF1A	LT	Secreted Signaling	KEGG: hsa04060	Glioma cells -> T cells (cluster2)	0.000221076	Glioma cells -> T cells	cluster2
Glioma cells	Endothelial cells	LTA	TNFRSF1B	0.117798766	3	LTA_TNFRSF1B	LTA - TNFRSF1B	LT	Secreted Signaling	KEGG: hsa04060	Glioma cells -> Endothelial cells (cluster2)	0.000205708	Glioma cells -> Endothelial cells	cluster2
Glioma cells	Macrophage	LTA	TNFRSF1B	0.109625972	3	LTA_TNFRSF1B	LTA - TNFRSF1B	LT	Secreted Signaling	KEGG: hsa04060	Glioma cells -> Macrophage (cluster2)	0.000109244	Glioma cells -> Macrophage	cluster2
Glioma cells	Microglial	LTA	TNFRSF1B	0.109234095	3	LTA_TNFRSF1B	LTA - TNFRSF1B	LT	Secreted Signaling	KEGG: hsa04060	Glioma cells -> Microglial (cluster2)	0.000105727	Glioma cells -> Microglial	cluster2
Glioma cells	Oligodendrocytes	LTA	TNFRSF1B	0.109184198	3	LTA_TNFRSF1B	LTA - TNFRSF1B	LT	Secreted Signaling	KEGG: hsa04060	Glioma cells -> Oligodendrocytes (cluster2)	0.000105286	Glioma cells -> Oligodendrocytes	cluster2
Glioma cells	Pericytes cells	LTA	TNFRSF1B	0.108842758	3	LTA_TNFRSF1B	LTA - TNFRSF1B	LT	Secreted Signaling	KEGG: hsa04060	Glioma cells -> Pericytes cells (cluster2)	0.000102304	Glioma cells -> Pericytes cells	cluster2
Glioma cells	T cells	LTA	TNFRSF1B	0.109575774	3	LTA_TNFRSF1B	LTA - TNFRSF1B	LT	Secreted Signaling	KEGG: hsa04060	Glioma cells -> T cells (cluster2)	0.000108789	Glioma cells -> T cells	cluster2
Glioma cells	Endothelial cells	MDK	ITGA4_ITGB1	0.129629781	3	MDK_ITGA4_ITGB1	MDK - (ITGA4+ITGB1)	MK	Secreted Signaling	PMID: 28356350	Glioma cells -> Endothelial cells (cluster1)	0.000446408	Glioma cells -> Endothelial cells	cluster1
Glioma cells	Macrophage	MDK	ITGA4_ITGB1	0.131939474	3	MDK_ITGA4_ITGB1	MDK - (ITGA4+ITGB1)	MK	Secreted Signaling	PMID: 28356350	Glioma cells -> Macrophage (cluster1)	0.000510953	Glioma cells -> Macrophage	cluster1
Glioma cells	Microglial	MDK	ITGA4_ITGB1	0.129431693	3	MDK_ITGA4_ITGB1	MDK - (ITGA4+ITGB1)	MK	Secreted Signaling	PMID: 28356350	Glioma cells -> Microglial (cluster1)	0.000441169	Glioma cells -> Microglial	cluster1
Glioma cells	Oligodendrocytes	MDK	ITGA4_ITGB1	0.131332802	3	MDK_ITGA4_ITGB1	MDK - (ITGA4+ITGB1)	MK	Secreted Signaling	PMID: 28356350	Glioma cells -> Oligodendrocytes (cluster1)	0.000493374	Glioma cells -> Oligodendrocytes	cluster1
Glioma cells	Pericytes cells	MDK	ITGA4_ITGB1	0.130315118	3	MDK_ITGA4_ITGB1	MDK - (ITGA4+ITGB1)	MK	Secreted Signaling	PMID: 28356350	Glioma cells -> Pericytes cells (cluster1)	0.000464891	Glioma cells -> Pericytes cells	cluster1
Glioma cells	T cells	MDK	ITGA4_ITGB1	0.130953289	3	MDK_ITGA4_ITGB1	MDK - (ITGA4+ITGB1)	MK	Secreted Signaling	PMID: 28356350	Glioma cells -> T cells (cluster1)	0.000482606	Glioma cells -> T cells	cluster1
Glioma cells	Endothelial cells	MDK	ITGA4_ITGB1	0.203011676	3	MDK_ITGA4_ITGB1	MDK - (ITGA4+ITGB1)	MK	Secreted Signaling	PMID: 28356350	Glioma cells -> Endothelial cells (cluster2)	0.007256737	Glioma cells -> Endothelial cells	cluster2
Glioma cells	Macrophage	MDK	ITGA4_ITGB1	0.200244473	3	MDK_ITGA4_ITGB1	MDK - (ITGA4+ITGB1)	MK	Secreted Signaling	PMID: 28356350	Glioma cells -> Macrophage (cluster2)	0.006779204	Glioma cells -> Macrophage	cluster2
Glioma cells	Microglial	MDK	ITGA4_ITGB1	0.201333073	3	MDK_ITGA4_ITGB1	MDK - (ITGA4+ITGB1)	MK	Secreted Signaling	PMID: 28356350	Glioma cells -> Microglial (cluster2)	0.006964748	Glioma cells -> Microglial	cluster2
Glioma cells	Oligodendrocytes	MDK	ITGA4_ITGB1	0.201649215	3	MDK_ITGA4_ITGB1	MDK - (ITGA4+ITGB1)	MK	Secreted Signaling	PMID: 28356350	Glioma cells -> Oligodendrocytes (cluster2)	0.007019194	Glioma cells -> Oligodendrocytes	cluster2
Glioma cells	Pericytes cells	MDK	ITGA4_ITGB1	0.207044939	3	MDK_ITGA4_ITGB1	MDK - (ITGA4+ITGB1)	MK	Secreted Signaling	PMID: 28356350	Glioma cells -> Pericytes cells (cluster2)	0.007987565	Glioma cells -> Pericytes cells	cluster2
Glioma cells	T cells	MDK	ITGA4_ITGB1	0.20092394	3	MDK_ITGA4_ITGB1	MDK - (ITGA4+ITGB1)	MK	Secreted Signaling	PMID: 28356350	Glioma cells -> T cells (cluster2)	0.006894662	Glioma cells -> T cells	cluster2
Glioma cells	Endothelial cells	MDK	ITGA6_ITGB1	0.137993493	3	MDK_ITGA6_ITGB1	MDK - (ITGA6+ITGB1)	MK	Secreted Signaling	PMID: 28356350	Glioma cells -> Endothelial cells (cluster1)	0.000712509	Glioma cells -> Endothelial cells	cluster1
Glioma cells	Macrophage	MDK	ITGA6_ITGB1	0.141105103	3	MDK_ITGA6_ITGB1	MDK - (ITGA6+ITGB1)	MK	Secreted Signaling	PMID: 28356350	Glioma cells -> Macrophage (cluster1)	0.000835972	Glioma cells -> Macrophage	cluster1
Glioma cells	Microglial	MDK	ITGA6_ITGB1	0.133586918	3	MDK_ITGA6_ITGB1	MDK - (ITGA6+ITGB1)	MK	Secreted Signaling	PMID: 28356350	Glioma cells -> Microglial (cluster1)	0.000561015	Glioma cells -> Microglial	cluster1
Glioma cells	Oligodendrocytes	MDK	ITGA6_ITGB1	0.140899979	3	MDK_ITGA6_ITGB1	MDK - (ITGA6+ITGB1)	MK	Secreted Signaling	PMID: 28356350	Glioma cells -> Oligodendrocytes (cluster1)	0.000827391	Glioma cells -> Oligodendrocytes	cluster1
Glioma cells	Pericytes cells	MDK	ITGA6_ITGB1	0.139556697	3	MDK_ITGA6_ITGB1	MDK - (ITGA6+ITGB1)	MK	Secreted Signaling	PMID: 28356350	Glioma cells -> Pericytes cells (cluster1)	0.000772757	Glioma cells -> Pericytes cells	cluster1
Glioma cells	T cells	MDK	ITGA6_ITGB1	0.135017767	3	MDK_ITGA6_ITGB1	MDK - (ITGA6+ITGB1)	MK	Secreted Signaling	PMID: 28356350	Glioma cells -> T cells (cluster1)	0.000607333	Glioma cells -> T cells	cluster1
Glioma cells	Endothelial cells	MDK	ITGA6_ITGB1	0.214325548	3	MDK_ITGA6_ITGB1	MDK - (ITGA6+ITGB1)	MK	Secreted Signaling	PMID: 28356350	Glioma cells -> Endothelial cells (cluster2)	0.009411722	Glioma cells -> Endothelial cells	cluster2
Glioma cells	Macrophage	MDK	ITGA6_ITGB1	0.21080221	3	MDK_ITGA6_ITGB1	MDK - (ITGA6+ITGB1)	MK	Secreted Signaling	PMID: 28356350	Glioma cells -> Macrophage (cluster2)	0.008705648	Glioma cells -> Macrophage	cluster2
Glioma cells	Microglial	MDK	ITGA6_ITGB1	0.215436098	3	MDK_ITGA6_ITGB1	MDK - (ITGA6+ITGB1)	MK	Secreted Signaling	PMID: 28356350	Glioma cells -> Microglial (cluster2)	0.009640834	Glioma cells -> Microglial	cluster2
Glioma cells	Oligodendrocytes	MDK	ITGA6_ITGB1	0.214789519	3	MDK_ITGA6_ITGB1	MDK - (ITGA6+ITGB1)	MK	Secreted Signaling	PMID: 28356350	Glioma cells -> Oligodendrocytes (cluster2)	0.009507059	Glioma cells -> Oligodendrocytes	cluster2
Glioma cells	Pericytes cells	MDK	ITGA6_ITGB1	0.218865705	3	MDK_ITGA6_ITGB1	MDK - (ITGA6+ITGB1)	MK	Secreted Signaling	PMID: 28356350	Glioma cells -> Pericytes cells (cluster2)	0.0103682	Glioma cells -> Pericytes cells	cluster2
Glioma cells	T cells	MDK	ITGA6_ITGB1	0.213409597	3	MDK_ITGA6_ITGB1	MDK - (ITGA6+ITGB1)	MK	Secreted Signaling	PMID: 28356350	Glioma cells -> T cells (cluster2)	0.009225122	Glioma cells -> T cells	cluster2
Glioma cells	Macrophage	MDK	LRP1	0.148570285	3	MDK_LRP1	MDK - LRP1	MK	Secreted Signaling	PMID: 28356350	Glioma cells -> Macrophage (cluster1)	0.001193553	Glioma cells -> Macrophage	cluster1
Glioma cells	Microglial	MDK	LRP1	0.143520345	3	MDK_LRP1	MDK - LRP1	MK	Secreted Signaling	PMID: 28356350	Glioma cells -> Microglial (cluster1)	0.000941861	Glioma cells -> Microglial	cluster1
Glioma cells	Oligodendrocytes	MDK	LRP1	0.149294321	3	MDK_LRP1	MDK - LRP1	MK	Secreted Signaling	PMID: 28356350	Glioma cells -> Oligodendrocytes (cluster1)	0.001233156	Glioma cells -> Oligodendrocytes	cluster1
Glioma cells	Pericytes cells	MDK	LRP1	0.141997556	3	MDK_LRP1	MDK - LRP1	MK	Secreted Signaling	PMID: 28356350	Glioma cells -> Pericytes cells (cluster1)	0.000874048	Glioma cells -> Pericytes cells	cluster1
Glioma cells	T cells	MDK	LRP1	0.146137169	3	MDK_LRP1	MDK - LRP1	MK	Secreted Signaling	PMID: 28356350	Glioma cells -> T cells (cluster1)	0.001067019	Glioma cells -> T cells	cluster1
Glioma cells	Macrophage	MDK	LRP1	0.232286475	3	MDK_LRP1	MDK - LRP1	MK	Secreted Signaling	PMID: 28356350	Glioma cells -> Macrophage (cluster2)	0.013500495	Glioma cells -> Macrophage	cluster2
Glioma cells	Microglial	MDK	LRP1	0.226928555	3	MDK_LRP1	MDK - LRP1	MK	Secreted Signaling	PMID: 28356350	Glioma cells -> Microglial (cluster2)	0.012195683	Glioma cells -> Microglial	cluster2
Glioma cells	Oligodendrocytes	MDK	LRP1	0.233402859	3	MDK_LRP1	MDK - LRP1	MK	Secreted Signaling	PMID: 28356350	Glioma cells -> Oligodendrocytes (cluster2)	0.013781369	Glioma cells -> Oligodendrocytes	cluster2
Glioma cells	Pericytes cells	MDK	LRP1	0.235731204	3	MDK_LRP1	MDK - LRP1	MK	Secreted Signaling	PMID: 28356350	Glioma cells -> Pericytes cells (cluster2)	0.014377083	Glioma cells -> Pericytes cells	cluster2
Glioma cells	T cells	MDK	LRP1	0.233898368	3	MDK_LRP1	MDK - LRP1	MK	Secreted Signaling	PMID: 28356350	Glioma cells -> T cells (cluster2)	0.013907025	Glioma cells -> T cells	cluster2
Glioma cells	Endothelial cells	MDK	NCL	0.14418621	3	MDK_NCL	MDK - NCL	MK	Secreted Signaling	PMID: 28356350	Glioma cells -> Endothelial cells (cluster1)	0.00097266	Glioma cells -> Endothelial cells	cluster1
Glioma cells	Macrophage	MDK	NCL	0.167293865	3	MDK_NCL	MDK - NCL	MK	Secreted Signaling	PMID: 28356350	Glioma cells -> Macrophage (cluster1)	0.002535142	Glioma cells -> Macrophage	cluster1
Glioma cells	Microglial	MDK	NCL	0.164281753	3	MDK_NCL	MDK - NCL	MK	Secreted Signaling	PMID: 28356350	Glioma cells -> Microglial (cluster1)	0.002271981	Glioma cells -> Microglial	cluster1
Glioma cells	Oligodendrocytes	MDK	NCL	0.167290871	3	MDK_NCL	MDK - NCL	MK	Secreted Signaling	PMID: 28356350	Glioma cells -> Oligodendrocytes (cluster1)	0.002534871	Glioma cells -> Oligodendrocytes	cluster1
Glioma cells	T cells	MDK	NCL	0.166196046	3	MDK_NCL	MDK - NCL	MK	Secreted Signaling	PMID: 28356350	Glioma cells -> T cells (cluster1)	0.002436993	Glioma cells -> T cells	cluster1
Glioma cells	Endothelial cells	MDK	NCL	0.258242979	3	MDK_NCL	MDK - NCL	MK	Secreted Signaling	PMID: 28356350	Glioma cells -> Endothelial cells (cluster2)	0.02080999	Glioma cells -> Endothelial cells	cluster2
Glioma cells	Macrophage	MDK	NCL	0.241591616	3	MDK_NCL	MDK - NCL	MK	Secreted Signaling	PMID: 28356350	Glioma cells -> Macrophage (cluster2)	0.015935332	Glioma cells -> Macrophage	cluster2
Glioma cells	Microglial	MDK	NCL	0.2513423	3	MDK_NCL	MDK - NCL	MK	Secreted Signaling	PMID: 28356350	Glioma cells -> Microglial (cluster2)	0.018711108	Glioma cells -> Microglial	cluster2
Glioma cells	Oligodendrocytes	MDK	NCL	0.24254402	3	MDK_NCL	MDK - NCL	MK	Secreted Signaling	PMID: 28356350	Glioma cells -> Oligodendrocytes (cluster2)	0.016196455	Glioma cells -> Oligodendrocytes	cluster2
Glioma cells	T cells	MDK	NCL	0.250159039	3	MDK_NCL	MDK - NCL	MK	Secreted Signaling	PMID: 28356350	Glioma cells -> T cells (cluster2)	0.018362275	Glioma cells -> T cells	cluster2
Glioma cells	Endothelial cells	MIF	CD74_CD44	0.154519027	3	MIF_CD74_CD44	MIF - (CD74+CD44)	MIF	Secreted Signaling	PMID: 29637711; PMID: 26175090	Glioma cells -> Endothelial cells (cluster1)	0.001546602	Glioma cells -> Endothelial cells	cluster1
Glioma cells	Macrophage	MIF	CD74_CD44	0.153360847	3	MIF_CD74_CD44	MIF - (CD74+CD44)	MIF	Secreted Signaling	PMID: 29637711; PMID: 26175090	Glioma cells -> Macrophage (cluster1)	0.001472831	Glioma cells -> Macrophage	cluster1
Glioma cells	Microglial	MIF	CD74_CD44	0.154011504	3	MIF_CD74_CD44	MIF - (CD74+CD44)	MIF	Secreted Signaling	PMID: 29637711; PMID: 26175090	Glioma cells -> Microglial (cluster1)	0.001513968	Glioma cells -> Microglial	cluster1
Glioma cells	Oligodendrocytes	MIF	CD74_CD44	0.153043884	3	MIF_CD74_CD44	MIF - (CD74+CD44)	MIF	Secreted Signaling	PMID: 29637711; PMID: 26175090	Glioma cells -> Oligodendrocytes (cluster1)	0.001453075	Glioma cells -> Oligodendrocytes	cluster1
Glioma cells	Pericytes cells	MIF	CD74_CD44	0.153688107	3	MIF_CD74_CD44	MIF - (CD74+CD44)	MIF	Secreted Signaling	PMID: 29637711; PMID: 26175090	Glioma cells -> Pericytes cells (cluster1)	0.001493423	Glioma cells -> Pericytes cells	cluster1
Glioma cells	T cells	MIF	CD74_CD44	0.154309873	3	MIF_CD74_CD44	MIF - (CD74+CD44)	MIF	Secreted Signaling	PMID: 29637711; PMID: 26175090	Glioma cells -> T cells (cluster1)	0.001533095	Glioma cells -> T cells	cluster1
Glioma cells	Endothelial cells	MIF	CD74_CD44	0.180313026	3	MIF_CD74_CD44	MIF - (CD74+CD44)	MIF	Secreted Signaling	PMID: 29637711; PMID: 26175090	Glioma cells -> Endothelial cells (cluster2)	0.003903385	Glioma cells -> Endothelial cells	cluster2
Glioma cells	Macrophage	MIF	CD74_CD44	0.186951313	3	MIF_CD74_CD44	MIF - (CD74+CD44)	MIF	Secreted Signaling	PMID: 29637711; PMID: 26175090	Glioma cells -> Macrophage (cluster2)	0.004752967	Glioma cells -> Macrophage	cluster2
Glioma cells	Microglial	MIF	CD74_CD44	0.180129093	3	MIF_CD74_CD44	MIF - (CD74+CD44)	MIF	Secreted Signaling	PMID: 29637711; PMID: 26175090	Glioma cells -> Microglial (cluster2)	0.003881343	Glioma cells -> Microglial	cluster2
Glioma cells	Oligodendrocytes	MIF	CD74_CD44	0.183448161	3	MIF_CD74_CD44	MIF - (CD74+CD44)	MIF	Secreted Signaling	PMID: 29637711; PMID: 26175090	Glioma cells -> Oligodendrocytes (cluster2)	0.004291447	Glioma cells -> Oligodendrocytes	cluster2
Glioma cells	Pericytes cells	MIF	CD74_CD44	0.175332426	3	MIF_CD74_CD44	MIF - (CD74+CD44)	MIF	Secreted Signaling	PMID: 29637711; PMID: 26175090	Glioma cells -> Pericytes cells (cluster2)	0.003334437	Glioma cells -> Pericytes cells	cluster2
Glioma cells	T cells	MIF	CD74_CD44	0.181043552	3	MIF_CD74_CD44	MIF - (CD74+CD44)	MIF	Secreted Signaling	PMID: 29637711; PMID: 26175090	Glioma cells -> T cells (cluster2)	0.003991721	Glioma cells -> T cells	cluster2
Glioma cells	Endothelial cells	MSTN	ACVR1B_ACVR2A	0.076797796	3	MSTN_ACVR1B_ACVR2A	MSTN - (ACVR1B+ACVR2A)	MSTN	Secreted Signaling	KEGG: hsa04060	Glioma cells -> Endothelial cells (cluster1)	2.21E-06	Glioma cells -> Endothelial cells	cluster1
Glioma cells	Endothelial cells	MSTN	ACVR1B_ACVR2A	0.081132342	3	MSTN_ACVR1B_ACVR2A	MSTN - (ACVR1B+ACVR2A)	MSTN	Secreted Signaling	KEGG: hsa04060	Glioma cells -> Endothelial cells (cluster2)	4.44E-06	Glioma cells -> Endothelial cells	cluster2
Glioma cells	Microglial	MSTN	ACVR1B_ACVR2A	0.075185455	3	MSTN_ACVR1B_ACVR2A	MSTN - (ACVR1B+ACVR2A)	MSTN	Secreted Signaling	KEGG: hsa04060	Glioma cells -> Microglial (cluster2)	1.67E-06	Glioma cells -> Microglial	cluster2
Glioma cells	Oligodendrocytes	MSTN	ACVR1B_ACVR2A	0.074246543	3	MSTN_ACVR1B_ACVR2A	MSTN - (ACVR1B+ACVR2A)	MSTN	Secreted Signaling	KEGG: hsa04060	Glioma cells -> Oligodendrocytes (cluster2)	1.41E-06	Glioma cells -> Oligodendrocytes	cluster2
Glioma cells	T cells	MSTN	ACVR1B_ACVR2A	0.075078367	2	MSTN_ACVR1B_ACVR2A	MSTN - (ACVR1B+ACVR2A)	MSTN	Secreted Signaling	KEGG: hsa04060	Glioma cells -> T cells (cluster2)	1.64E-06	Glioma cells -> T cells	cluster2
Glioma cells	Endothelial cells	MSTN	ACVR1B_ACVR2B	0.084036066	2	MSTN_ACVR1B_ACVR2B	MSTN - (ACVR1B+ACVR2B)	MSTN	Secreted Signaling	KEGG: hsa04060	Glioma cells -> Endothelial cells (cluster2)	6.79E-06	Glioma cells -> Endothelial cells	cluster2
Glioma cells	Macrophage	MSTN	ACVR1B_ACVR2B	0.077953696	3	MSTN_ACVR1B_ACVR2B	MSTN - (ACVR1B+ACVR2B)	MSTN	Secreted Signaling	KEGG: hsa04060	Glioma cells -> Macrophage (cluster2)	2.68E-06	Glioma cells -> Macrophage	cluster2
Glioma cells	Microglial	MSTN	ACVR1B_ACVR2B	0.078765417	3	MSTN_ACVR1B_ACVR2B	MSTN - (ACVR1B+ACVR2B)	MSTN	Secreted Signaling	KEGG: hsa04060	Glioma cells -> Microglial (cluster2)	3.06E-06	Glioma cells -> Microglial	cluster2
Glioma cells	Oligodendrocytes	MSTN	ACVR1B_ACVR2B	0.07838306	3	MSTN_ACVR1B_ACVR2B	MSTN - (ACVR1B+ACVR2B)	MSTN	Secreted Signaling	KEGG: hsa04060	Glioma cells -> Oligodendrocytes (cluster2)	2.88E-06	Glioma cells -> Oligodendrocytes	cluster2
Glioma cells	T cells	MSTN	ACVR1B_ACVR2B	0.078421019	3	MSTN_ACVR1B_ACVR2B	MSTN - (ACVR1B+ACVR2B)	MSTN	Secreted Signaling	KEGG: hsa04060	Glioma cells -> T cells (cluster2)	2.90E-06	Glioma cells -> T cells	cluster2
Glioma cells	Endothelial cells	MSTN	TGFBR1_ACVR2A	0.082232844	3	MSTN_TGFBR1_ACVR2A	MSTN - (TGFBR1+ACVR2A)	MSTN	Secreted Signaling	KEGG: hsa04060	Glioma cells -> Endothelial cells (cluster1)	5.23E-06	Glioma cells -> Endothelial cells	cluster1
Glioma cells	Oligodendrocytes	MSTN	TGFBR1_ACVR2A	0.075064117	3	MSTN_TGFBR1_ACVR2A	MSTN - (TGFBR1+ACVR2A)	MSTN	Secreted Signaling	KEGG: hsa04060	Glioma cells -> Oligodendrocytes (cluster1)	1.64E-06	Glioma cells -> Oligodendrocytes	cluster1
Glioma cells	Endothelial cells	MSTN	TGFBR1_ACVR2A	0.086157588	3	MSTN_TGFBR1_ACVR2A	MSTN - (TGFBR1+ACVR2A)	MSTN	Secreted Signaling	KEGG: hsa04060	Glioma cells -> Endothelial cells (cluster2)	9.11E-06	Glioma cells -> Endothelial cells	cluster2
Glioma cells	Microglial	MSTN	TGFBR1_ACVR2A	0.084120905	3	MSTN_TGFBR1_ACVR2A	MSTN - (TGFBR1+ACVR2A)	MSTN	Secreted Signaling	KEGG: hsa04060	Glioma cells -> Microglial (cluster2)	6.87E-06	Glioma cells -> Microglial	cluster2
Glioma cells	Oligodendrocytes	MSTN	TGFBR1_ACVR2A	0.083202421	3	MSTN_TGFBR1_ACVR2A	MSTN - (TGFBR1+ACVR2A)	MSTN	Secreted Signaling	KEGG: hsa04060	Glioma cells -> Oligodendrocytes (cluster2)	6.03E-06	Glioma cells -> Oligodendrocytes	cluster2
Glioma cells	Pericytes cells	MSTN	TGFBR1_ACVR2A	0.084768551	3	MSTN_TGFBR1_ACVR2A	MSTN - (TGFBR1+ACVR2A)	MSTN	Secreted Signaling	KEGG: hsa04060	Glioma cells -> Pericytes cells (cluster2)	7.53E-06	Glioma cells -> Pericytes cells	cluster2
Glioma cells	T cells	MSTN	TGFBR1_ACVR2A	0.084006317	3	MSTN_TGFBR1_ACVR2A	MSTN - (TGFBR1+ACVR2A)	MSTN	Secreted Signaling	KEGG: hsa04060	Glioma cells -> T cells (cluster2)	6.76E-06	Glioma cells -> T cells	cluster2
Glioma cells	Macrophage	MSTN	TGFBR1_ACVR2B	0.08293265	3	MSTN_TGFBR1_ACVR2B	MSTN - (TGFBR1+ACVR2B)	MSTN	Secreted Signaling	KEGG: hsa04060	Glioma cells -> Macrophage (cluster1)	5.80E-06	Glioma cells -> Macrophage	cluster1
Glioma cells	Oligodendrocytes	MSTN	TGFBR1_ACVR2B	0.082693474	3	MSTN_TGFBR1_ACVR2B	MSTN - (TGFBR1+ACVR2B)	MSTN	Secreted Signaling	KEGG: hsa04060	Glioma cells -> Oligodendrocytes (cluster1)	5.60E-06	Glioma cells -> Oligodendrocytes	cluster1
Glioma cells	T cells	MSTN	TGFBR1_ACVR2B	0.081852569	3	MSTN_TGFBR1_ACVR2B	MSTN - (TGFBR1+ACVR2B)	MSTN	Secreted Signaling	KEGG: hsa04060	Glioma cells -> T cells (cluster1)	4.95E-06	Glioma cells -> T cells	cluster1
Glioma cells	Endothelial cells	MSTN	TGFBR1_ACVR2B	0.089439414	3	MSTN_TGFBR1_ACVR2B	MSTN - (TGFBR1+ACVR2B)	MSTN	Secreted Signaling	KEGG: hsa04060	Glioma cells -> Endothelial cells (cluster2)	1.39E-05	Glioma cells -> Endothelial cells	cluster2
Glioma cells	Macrophage	MSTN	TGFBR1_ACVR2B	0.088276178	3	MSTN_TGFBR1_ACVR2B	MSTN - (TGFBR1+ACVR2B)	MSTN	Secreted Signaling	KEGG: hsa04060	Glioma cells -> Macrophage (cluster2)	1.20E-05	Glioma cells -> Macrophage	cluster2
Glioma cells	Microglial	MSTN	TGFBR1_ACVR2B	0.088627825	3	MSTN_TGFBR1_ACVR2B	MSTN - (TGFBR1+ACVR2B)	MSTN	Secreted Signaling	KEGG: hsa04060	Glioma cells -> Microglial (cluster2)	1.26E-05	Glioma cells -> Microglial	cluster2
Glioma cells	Oligodendrocytes	MSTN	TGFBR1_ACVR2B	0.088432155	3	MSTN_TGFBR1_ACVR2B	MSTN - (TGFBR1+ACVR2B)	MSTN	Secreted Signaling	KEGG: hsa04060	Glioma cells -> Oligodendrocytes (cluster2)	1.23E-05	Glioma cells -> Oligodendrocytes	cluster2
Glioma cells	Pericytes cells	MSTN	TGFBR1_ACVR2B	0.088959275	3	MSTN_TGFBR1_ACVR2B	MSTN - (TGFBR1+ACVR2B)	MSTN	Secreted Signaling	KEGG: hsa04060	Glioma cells -> Pericytes cells (cluster2)	1.31E-05	Glioma cells -> Pericytes cells	cluster2
Glioma cells	T cells	MSTN	TGFBR1_ACVR2B	0.088213465	3	MSTN_TGFBR1_ACVR2B	MSTN - (TGFBR1+ACVR2B)	MSTN	Secreted Signaling	KEGG: hsa04060	Glioma cells -> T cells (cluster2)	1.19E-05	Glioma cells -> T cells	cluster2
Glioma cells	Endothelial cells	NCAM1	L1CAM	0.101685689	3	NCAM1_L1CAM	NCAM1 - L1CAM	NCAM	Cell-Cell Contact	KEGG: hsa04514	Glioma cells -> Endothelial cells (cluster1)	5.36E-05	Glioma cells -> Endothelial cells	cluster1
Glioma cells	Microglial	NCAM1	L1CAM	0.102019155	3	NCAM1_L1CAM	NCAM1 - L1CAM	NCAM	Cell-Cell Contact	KEGG: hsa04514	Glioma cells -> Microglial (cluster1)	5.53E-05	Glioma cells -> Microglial	cluster1
Glioma cells	Endothelial cells	NCAM1	L1CAM	0.103023179	3	NCAM1_L1CAM	NCAM1 - L1CAM	NCAM	Cell-Cell Contact	KEGG: hsa04514	Glioma cells -> Endothelial cells (cluster2)	6.09E-05	Glioma cells -> Endothelial cells	cluster2
Glioma cells	Microglial	NCAM1	L1CAM	0.102134502	3	NCAM1_L1CAM	NCAM1 - L1CAM	NCAM	Cell-Cell Contact	KEGG: hsa04514	Glioma cells -> Microglial (cluster2)	5.60E-05	Glioma cells -> Microglial	cluster2
Glioma cells	Microglial	NPPC	NPR2	0.071102976	3	NPPC_NPR2	NPPC - NPR2	NPR2	Secreted Signaling	KEGG: hsa04080; PMID: 29934642	Glioma cells -> Microglial (cluster2)	7.80E-07	Glioma cells -> Microglial	cluster2
Glioma cells	Oligodendrocytes	NPPC	NPR2	0.070979458	3	NPPC_NPR2	NPPC - NPR2	NPR2	Secreted Signaling	KEGG: hsa04080; PMID: 29934642	Glioma cells -> Oligodendrocytes (cluster2)	7.61E-07	Glioma cells -> Oligodendrocytes	cluster2
Glioma cells	Pericytes cells	PDGFC	PDGFRA	0.103424282	3	PDGFC_PDGFRA	PDGFC - PDGFRA	PDGF	Secreted Signaling	PMID: 15207812	Glioma cells -> Pericytes cells (cluster1)	6.32E-05	Glioma cells -> Pericytes cells	cluster1
Glioma cells	Pericytes cells	PDGFC	PDGFRA	0.137920569	2	PDGFC_PDGFRA	PDGFC - PDGFRA	PDGF	Secreted Signaling	PMID: 15207812	Glioma cells -> Pericytes cells (cluster2)	0.000709784	Glioma cells -> Pericytes cells	cluster2
Glioma cells	Macrophage	PGF	FLT1	0.081763511	3	PGF_VEGFR1	PGF - VEGFR1	VEGF	Secreted Signaling	KEGG: hsa04370; PMID: 16633338	Glioma cells -> Macrophage (cluster1)	4.88E-06	Glioma cells -> Macrophage	cluster1
Glioma cells	Macrophage	PGF	FLT1	0.122969007	3	PGF_VEGFR1	PGF - VEGFR1	VEGF	Secreted Signaling	KEGG: hsa04370; PMID: 16633338	Glioma cells -> Macrophage (cluster2)	0.000293941	Glioma cells -> Macrophage	cluster2
Glioma cells	T cells	PGF	FLT1	0.123154569	2	PGF_VEGFR1	PGF - VEGFR1	VEGF	Secreted Signaling	KEGG: hsa04370; PMID: 16633338	Glioma cells -> T cells (cluster2)	0.000297565	Glioma cells -> T cells	cluster2
Glioma cells	Endothelial cells	POSTN	ITGAV_ITGB5	0.160019124	3	POSTN_ITGAV_ITGB5	POSTN - (ITGAV+ITGB5)	PERIOSTIN	Secreted Signaling	PMID: 26721738	Glioma cells -> Endothelial cells (cluster2)	0.001931897	Glioma cells -> Endothelial cells	cluster2
Glioma cells	Macrophage	POSTN	ITGAV_ITGB5	0.15615643	3	POSTN_ITGAV_ITGB5	POSTN - (ITGAV+ITGB5)	PERIOSTIN	Secreted Signaling	PMID: 26721738	Glioma cells -> Macrophage (cluster2)	0.001655198	Glioma cells -> Macrophage	cluster2
Glioma cells	Microglial	POSTN	ITGAV_ITGB5	0.157894181	3	POSTN_ITGAV_ITGB5	POSTN - (ITGAV+ITGB5)	PERIOSTIN	Secreted Signaling	PMID: 26721738	Glioma cells -> Microglial (cluster2)	0.001776064	Glioma cells -> Microglial	cluster2
Glioma cells	Oligodendrocytes	POSTN	ITGAV_ITGB5	0.157128614	3	POSTN_ITGAV_ITGB5	POSTN - (ITGAV+ITGB5)	PERIOSTIN	Secreted Signaling	PMID: 26721738	Glioma cells -> Oligodendrocytes (cluster2)	0.001722096	Glioma cells -> Oligodendrocytes	cluster2
Glioma cells	Pericytes cells	POSTN	ITGAV_ITGB5	0.161272877	3	POSTN_ITGAV_ITGB5	POSTN - (ITGAV+ITGB5)	PERIOSTIN	Secreted Signaling	PMID: 26721738	Glioma cells -> Pericytes cells (cluster2)	0.00202807	Glioma cells -> Pericytes cells	cluster2
Glioma cells	T cells	POSTN	ITGAV_ITGB5	0.153877042	3	POSTN_ITGAV_ITGB5	POSTN - (ITGAV+ITGB5)	PERIOSTIN	Secreted Signaling	PMID: 26721738	Glioma cells -> T cells (cluster2)	0.001505402	Glioma cells -> T cells	cluster2
Glioma cells	Endothelial cells	PRL	PRLR	0.066107354	3	PRL_PRLR	PRL - PRLR	PRL	Secreted Signaling	KEGG: hsa04060; PMID: 23192981	Glioma cells -> Endothelial cells (cluster2)	2.69E-07	Glioma cells -> Endothelial cells	cluster2
Glioma cells	Macrophage	PRL	PRLR	0.065512368	3	PRL_PRLR	PRL - PRLR	PRL	Secreted Signaling	KEGG: hsa04060; PMID: 23192981	Glioma cells -> Macrophage (cluster2)	2.35E-07	Glioma cells -> Macrophage	cluster2
Glioma cells	Microglial	PRL	PRLR	0.065676655	3	PRL_PRLR	PRL - PRLR	PRL	Secreted Signaling	KEGG: hsa04060; PMID: 23192981	Glioma cells -> Microglial (cluster2)	2.44E-07	Glioma cells -> Microglial	cluster2
Glioma cells	Oligodendrocytes	PRL	PRLR	0.0656699	3	PRL_PRLR	PRL - PRLR	PRL	Secreted Signaling	KEGG: hsa04060; PMID: 23192981	Glioma cells -> Oligodendrocytes (cluster2)	2.44E-07	Glioma cells -> Oligodendrocytes	cluster2
Glioma cells	Pericytes cells	PRL	PRLR	0.06601015	3	PRL_PRLR	PRL - PRLR	PRL	Secreted Signaling	KEGG: hsa04060; PMID: 23192981	Glioma cells -> Pericytes cells (cluster2)	2.64E-07	Glioma cells -> Pericytes cells	cluster2
Glioma cells	T cells	PRL	PRLR	0.065450508	2	PRL_PRLR	PRL - PRLR	PRL	Secreted Signaling	KEGG: hsa04060; PMID: 23192981	Glioma cells -> T cells (cluster2)	2.31E-07	Glioma cells -> T cells	cluster2
Glioma cells	Microglial	PTN	NCL	0.283703185	3	PTN_NCL	PTN - NCL	PTN	Secreted Signaling	PMID: 28356350; PMID: 25620911	Glioma cells -> Microglial (cluster1)	0.029457385	Glioma cells -> Microglial	cluster1
Glioma cells	Endothelial cells	PTN	NCL	0.343394418	3	PTN_NCL	PTN - NCL	PTN	Secreted Signaling	PMID: 28356350; PMID: 25620911	Glioma cells -> Endothelial cells (cluster2)	0.054361274	Glioma cells -> Endothelial cells	cluster2
Glioma cells	Microglial	PTN	NCL	0.331679671	3	PTN_NCL	PTN - NCL	PTN	Secreted Signaling	PMID: 28356350; PMID: 25620911	Glioma cells -> Microglial (cluster2)	0.049047937	Glioma cells -> Microglial	cluster2
Glioma cells	Pericytes cells	RARRES2	CMKLR1	0.121954672	3	RARRES2_CMKLR1	RARRES2 - CMKLR1	CHEMERIN	Secreted Signaling	PMID: 24671882	Glioma cells -> Pericytes cells (cluster2)	0.000274717	Glioma cells -> Pericytes cells	cluster2
Glioma cells	Macrophage	TGFB1	ACVR1_TGFbR	0.110100915	3	TGFB1_ACVR1_TGFBR1	TGFB1 - (ACVR1+TGFBR1)	TGFb	Secreted Signaling	PMID: 29376829	Glioma cells -> Macrophage (cluster1)	0.000113628	Glioma cells -> Macrophage	cluster1
Glioma cells	Oligodendrocytes	TGFB1	ACVR1_TGFbR	0.109640097	3	TGFB1_ACVR1_TGFBR1	TGFB1 - (ACVR1+TGFBR1)	TGFb	Secreted Signaling	PMID: 29376829	Glioma cells -> Oligodendrocytes (cluster1)	0.000109373	Glioma cells -> Oligodendrocytes	cluster1
Glioma cells	T cells	TGFB1	ACVR1_TGFbR	0.108241137	3	TGFB1_ACVR1_TGFBR1	TGFB1 - (ACVR1+TGFBR1)	TGFb	Secreted Signaling	PMID: 29376829	Glioma cells -> T cells (cluster1)	9.72E-05	Glioma cells -> T cells	cluster1
Glioma cells	Endothelial cells	TGFB1	ACVR1_TGFbR	0.114741036	3	TGFB1_ACVR1_TGFBR1	TGFB1 - (ACVR1+TGFBR1)	TGFb	Secreted Signaling	PMID: 29376829	Glioma cells -> Endothelial cells (cluster2)	0.00016406	Glioma cells -> Endothelial cells	cluster2
Glioma cells	Macrophage	TGFB1	ACVR1_TGFbR	0.113104709	3	TGFB1_ACVR1_TGFBR1	TGFB1 - (ACVR1+TGFBR1)	TGFb	Secreted Signaling	PMID: 29376829	Glioma cells -> Macrophage (cluster2)	0.000144625	Glioma cells -> Macrophage	cluster2
Glioma cells	Microglial	TGFB1	ACVR1_TGFbR	0.113300603	3	TGFB1_ACVR1_TGFBR1	TGFB1 - (ACVR1+TGFBR1)	TGFb	Secreted Signaling	PMID: 29376829	Glioma cells -> Microglial (cluster2)	0.000146853	Glioma cells -> Microglial	cluster2
Glioma cells	Oligodendrocytes	TGFB1	ACVR1_TGFbR	0.111927331	3	TGFB1_ACVR1_TGFBR1	TGFB1 - (ACVR1+TGFBR1)	TGFb	Secreted Signaling	PMID: 29376829	Glioma cells -> Oligodendrocytes (cluster2)	0.000131781	Glioma cells -> Oligodendrocytes	cluster2
Glioma cells	Pericytes cells	TGFB1	ACVR1_TGFbR	0.114697291	3	TGFB1_ACVR1_TGFBR1	TGFB1 - (ACVR1+TGFBR1)	TGFb	Secreted Signaling	PMID: 29376829	Glioma cells -> Pericytes cells (cluster2)	0.000163516	Glioma cells -> Pericytes cells	cluster2
Glioma cells	T cells	TGFB1	ACVR1_TGFbR	0.112791695	3	TGFB1_ACVR1_TGFBR1	TGFB1 - (ACVR1+TGFBR1)	TGFb	Secreted Signaling	PMID: 29376829	Glioma cells -> T cells (cluster2)	0.00014112	Glioma cells -> T cells	cluster2
Glioma cells	Endothelial cells	TGFB1	ACVR1B_TGFbR2	0.120649296	2	TGFB1_ACVR1B_TGFBR2	TGFB1 - (ACVR1B+TGFBR2)	TGFb	Secreted Signaling	PMID: 27449815	Glioma cells -> Endothelial cells (cluster2)	0.000251395	Glioma cells -> Endothelial cells	cluster2
Glioma cells	Macrophage	TGFB1	ACVR1B_TGFbR2	0.110486943	3	TGFB1_ACVR1B_TGFBR2	TGFB1 - (ACVR1B+TGFBR2)	TGFb	Secreted Signaling	PMID: 27449815	Glioma cells -> Macrophage (cluster2)	0.000117292	Glioma cells -> Macrophage	cluster2
Glioma cells	Microglial	TGFB1	ACVR1B_TGFbR2	0.110905291	3	TGFB1_ACVR1B_TGFBR2	TGFB1 - (ACVR1B+TGFBR2)	TGFb	Secreted Signaling	PMID: 27449815	Glioma cells -> Microglial (cluster2)	0.000121366	Glioma cells -> Microglial	cluster2
Glioma cells	Oligodendrocytes	TGFB1	ACVR1B_TGFbR2	0.110324199	3	TGFB1_ACVR1B_TGFBR2	TGFB1 - (ACVR1B+TGFBR2)	TGFb	Secreted Signaling	PMID: 27449815	Glioma cells -> Oligodendrocytes (cluster2)	0.000115736	Glioma cells -> Oligodendrocytes	cluster2
Glioma cells	T cells	TGFB1	ACVR1B_TGFbR2	0.111137733	3	TGFB1_ACVR1B_TGFBR2	TGFB1 - (ACVR1B+TGFBR2)	TGFb	Secreted Signaling	PMID: 27449815	Glioma cells -> T cells (cluster2)	0.000123676	Glioma cells -> T cells	cluster2
Glioma cells	Macrophage	TGFB1	TGFbR1_R2	0.128432624	3	TGFB1_TGFBR1_TGFBR2	TGFB1 - (TGFBR1+TGFBR2)	TGFb	Secreted Signaling	KEGG: hsa04350	Glioma cells -> Macrophage (cluster1)	0.000415435	Glioma cells -> Macrophage	cluster1
Glioma cells	Oligodendrocytes	TGFB1	TGFbR1_R2	0.127725204	3	TGFB1_TGFBR1_TGFBR2	TGFB1 - (TGFBR1+TGFBR2)	TGFb	Secreted Signaling	KEGG: hsa04350	Glioma cells -> Oligodendrocytes (cluster1)	0.000397901	Glioma cells -> Oligodendrocytes	cluster1
Glioma cells	T cells	TGFB1	TGFbR1_R2	0.125167904	3	TGFB1_TGFBR1_TGFBR2	TGFB1 - (TGFBR1+TGFBR2)	TGFb	Secreted Signaling	KEGG: hsa04350	Glioma cells -> T cells (cluster1)	0.000339082	Glioma cells -> T cells	cluster1
Glioma cells	Endothelial cells	TGFB1	TGFbR1_R2	0.132103341	3	TGFB1_TGFBR1_TGFBR2	TGFB1 - (TGFBR1+TGFBR2)	TGFb	Secreted Signaling	KEGG: hsa04350	Glioma cells -> Endothelial cells (cluster2)	0.000515779	Glioma cells -> Endothelial cells	cluster2
Glioma cells	Macrophage	TGFB1	TGFbR1_R2	0.132429667	3	TGFB1_TGFBR1_TGFBR2	TGFB1 - (TGFBR1+TGFBR2)	TGFb	Secreted Signaling	KEGG: hsa04350	Glioma cells -> Macrophage (cluster2)	0.000525491	Glioma cells -> Macrophage	cluster2
Glioma cells	Microglial	TGFB1	TGFbR1_R2	0.131505202	3	TGFB1_TGFBR1_TGFBR2	TGFB1 - (TGFBR1+TGFBR2)	TGFb	Secreted Signaling	KEGG: hsa04350	Glioma cells -> Microglial (cluster2)	0.000498323	Glioma cells -> Microglial	cluster2
Glioma cells	Oligodendrocytes	TGFB1	TGFbR1_R2	0.1313234	3	TGFB1_TGFBR1_TGFBR2	TGFB1 - (TGFBR1+TGFBR2)	TGFb	Secreted Signaling	KEGG: hsa04350	Glioma cells -> Oligodendrocytes (cluster2)	0.000493105	Glioma cells -> Oligodendrocytes	cluster2
Glioma cells	Pericytes cells	TGFB1	TGFbR1_R2	0.132190586	3	TGFB1_TGFBR1_TGFBR2	TGFB1 - (TGFBR1+TGFBR2)	TGFb	Secreted Signaling	KEGG: hsa04350	Glioma cells -> Pericytes cells (cluster2)	0.000518363	Glioma cells -> Pericytes cells	cluster2
Glioma cells	T cells	TGFB1	TGFbR1_R2	0.131879902	3	TGFB1_TGFBR1_TGFBR2	TGFB1 - (TGFBR1+TGFBR2)	TGFb	Secreted Signaling	KEGG: hsa04350	Glioma cells -> T cells (cluster2)	0.000509207	Glioma cells -> T cells	cluster2
Glioma cells	Macrophage	TGFB2	ACVR1_TGFbR	0.090697202	3	TGFB2_ACVR1_TGFBR1	TGFB2 - (ACVR1+TGFBR1)	TGFb	Secreted Signaling	PMID: 29376829	Glioma cells -> Macrophage (cluster1)	1.63E-05	Glioma cells -> Macrophage	cluster1
Glioma cells	Oligodendrocytes	TGFB2	ACVR1_TGFbR	0.090384236	3	TGFB2_ACVR1_TGFBR1	TGFB2 - (ACVR1+TGFBR1)	TGFb	Secreted Signaling	PMID: 29376829	Glioma cells -> Oligodendrocytes (cluster1)	1.57E-05	Glioma cells -> Oligodendrocytes	cluster1
Glioma cells	T cells	TGFB2	ACVR1_TGFbR	0.089431299	2	TGFB2_ACVR1_TGFBR1	TGFB2 - (ACVR1+TGFBR1)	TGFb	Secreted Signaling	PMID: 29376829	Glioma cells -> T cells (cluster1)	1.39E-05	Glioma cells -> T cells	cluster1
Glioma cells	Endothelial cells	TGFB2	ACVR1_TGFbR	0.100921325	3	TGFB2_ACVR1_TGFBR1	TGFB2 - (ACVR1+TGFBR1)	TGFb	Secreted Signaling	PMID: 29376829	Glioma cells -> Endothelial cells (cluster2)	4.97E-05	Glioma cells -> Endothelial cells	cluster2
Glioma cells	Macrophage	TGFB2	ACVR1_TGFbR	0.099653115	3	TGFB2_ACVR1_TGFBR1	TGFB2 - (ACVR1+TGFBR1)	TGFb	Secreted Signaling	PMID: 29376829	Glioma cells -> Macrophage (cluster2)	4.38E-05	Glioma cells -> Macrophage	cluster2
Glioma cells	Microglial	TGFB2	ACVR1_TGFbR	0.099805168	3	TGFB2_ACVR1_TGFBR1	TGFB2 - (ACVR1+TGFBR1)	TGFb	Secreted Signaling	PMID: 29376829	Glioma cells -> Microglial (cluster2)	4.45E-05	Glioma cells -> Microglial	cluster2
Glioma cells	Oligodendrocytes	TGFB2	ACVR1_TGFbR	0.098737916	3	TGFB2_ACVR1_TGFBR1	TGFB2 - (ACVR1+TGFBR1)	TGFb	Secreted Signaling	PMID: 29376829	Glioma cells -> Oligodendrocytes (cluster2)	4.00E-05	Glioma cells -> Oligodendrocytes	cluster2
Glioma cells	Pericytes cells	TGFB2	ACVR1_TGFbR	0.100887478	3	TGFB2_ACVR1_TGFBR1	TGFB2 - (ACVR1+TGFBR1)	TGFb	Secreted Signaling	PMID: 29376829	Glioma cells -> Pericytes cells (cluster2)	4.96E-05	Glioma cells -> Pericytes cells	cluster2
Glioma cells	T cells	TGFB2	ACVR1_TGFbR	0.099410024	3	TGFB2_ACVR1_TGFBR1	TGFB2 - (ACVR1+TGFBR1)	TGFb	Secreted Signaling	PMID: 29376829	Glioma cells -> T cells (cluster2)	4.28E-05	Glioma cells -> T cells	cluster2
Glioma cells	Endothelial cells	TGFB2	ACVR1B_TGFbR2	0.105464494	3	TGFB2_ACVR1B_TGFBR2	TGFB2 - (ACVR1B+TGFBR2)	TGFb	Secreted Signaling	PMID: 27449815	Glioma cells -> Endothelial cells (cluster2)	7.62E-05	Glioma cells -> Endothelial cells	cluster2
Glioma cells	Macrophage	TGFB2	ACVR1B_TGFbR2	0.097615157	3	TGFB2_ACVR1B_TGFBR2	TGFB2 - (ACVR1B+TGFBR2)	TGFb	Secreted Signaling	PMID: 27449815	Glioma cells -> Macrophage (cluster2)	3.56E-05	Glioma cells -> Macrophage	cluster2
Glioma cells	Microglial	TGFB2	ACVR1B_TGFbR2	0.097941589	3	TGFB2_ACVR1B_TGFBR2	TGFB2 - (ACVR1B+TGFBR2)	TGFb	Secreted Signaling	PMID: 27449815	Glioma cells -> Microglial (cluster2)	3.68E-05	Glioma cells -> Microglial	cluster2
Glioma cells	Oligodendrocytes	TGFB2	ACVR1B_TGFbR2	0.097488092	3	TGFB2_ACVR1B_TGFBR2	TGFB2 - (ACVR1B+TGFBR2)	TGFb	Secreted Signaling	PMID: 27449815	Glioma cells -> Oligodendrocytes (cluster2)	3.51E-05	Glioma cells -> Oligodendrocytes	cluster2
Glioma cells	T cells	TGFB2	ACVR1B_TGFbR2	0.098122839	3	TGFB2_ACVR1B_TGFBR2	TGFB2 - (ACVR1B+TGFBR2)	TGFb	Secreted Signaling	PMID: 27449815	Glioma cells -> T cells (cluster2)	3.75E-05	Glioma cells -> T cells	cluster2
Glioma cells	Macrophage	TGFB2	TGFbR1_R2	0.102785039	3	TGFB2_TGFBR1_TGFBR2	TGFB2 - (TGFBR1+TGFBR2)	TGFb	Secreted Signaling	KEGG: hsa04350	Glioma cells -> Macrophage (cluster1)	5.95E-05	Glioma cells -> Macrophage	cluster1
Glioma cells	Oligodendrocytes	TGFB2	TGFbR1_R2	0.102331254	3	TGFB2_TGFBR1_TGFBR2	TGFB2 - (TGFBR1+TGFBR2)	TGFb	Secreted Signaling	KEGG: hsa04350	Glioma cells -> Oligodendrocytes (cluster1)	5.70E-05	Glioma cells -> Oligodendrocytes	cluster1
Glioma cells	T cells	TGFB2	TGFbR1_R2	0.10068266	3	TGFB2_TGFBR1_TGFBR2	TGFB2 - (TGFBR1+TGFBR2)	TGFb	Secreted Signaling	KEGG: hsa04350	Glioma cells -> T cells (cluster1)	4.86E-05	Glioma cells -> T cells	cluster1
Glioma cells	Endothelial cells	TGFB2	TGFbR1_R2	0.11411573	3	TGFB2_TGFBR1_TGFBR2	TGFB2 - (TGFBR1+TGFBR2)	TGFb	Secreted Signaling	KEGG: hsa04350	Glioma cells -> Endothelial cells (cluster2)	0.000156409	Glioma cells -> Endothelial cells	cluster2
Glioma cells	Macrophage	TGFB2	TGFbR1_R2	0.114359226	3	TGFB2_TGFBR1_TGFBR2	TGFB2 - (TGFBR1+TGFBR2)	TGFb	Secreted Signaling	KEGG: hsa04350	Glioma cells -> Macrophage (cluster2)	0.000159355	Glioma cells -> Macrophage	cluster2
Glioma cells	Microglial	TGFB2	TGFbR1_R2	0.11366895	3	TGFB2_TGFBR1_TGFBR2	TGFB2 - (TGFBR1+TGFBR2)	TGFb	Secreted Signaling	KEGG: hsa04350	Glioma cells -> Microglial (cluster2)	0.000151114	Glioma cells -> Microglial	cluster2
Glioma cells	Oligodendrocytes	TGFB2	TGFbR1_R2	0.113533051	3	TGFB2_TGFBR1_TGFBR2	TGFB2 - (TGFBR1+TGFBR2)	TGFb	Secreted Signaling	KEGG: hsa04350	Glioma cells -> Oligodendrocytes (cluster2)	0.000149531	Glioma cells -> Oligodendrocytes	cluster2
Glioma cells	Pericytes cells	TGFB2	TGFbR1_R2	0.114180782	3	TGFB2_TGFBR1_TGFBR2	TGFB2 - (TGFBR1+TGFBR2)	TGFb	Secreted Signaling	KEGG: hsa04350	Glioma cells -> Pericytes cells (cluster2)	0.000157192	Glioma cells -> Pericytes cells	cluster2
Glioma cells	T cells	TGFB2	TGFbR1_R2	0.113948894	3	TGFB2_TGFBR1_TGFBR2	TGFB2 - (TGFBR1+TGFBR2)	TGFb	Secreted Signaling	KEGG: hsa04350	Glioma cells -> T cells (cluster2)	0.000154415	Glioma cells -> T cells	cluster2
Glioma cells	Macrophage	TGFB3	ACVR1_TGFbR	0.098726052	3	TGFB3_ACVR1_TGFBR1	TGFB3 - (ACVR1+TGFBR1)	TGFb	Secreted Signaling	PMID: 29376829	Glioma cells -> Macrophage (cluster2)	3.99E-05	Glioma cells -> Macrophage	cluster2
Glioma cells	Microglial	TGFB3	ACVR1_TGFbR	0.098875288	3	TGFB3_ACVR1_TGFBR1	TGFB3 - (ACVR1+TGFBR1)	TGFb	Secreted Signaling	PMID: 29376829	Glioma cells -> Microglial (cluster2)	4.05E-05	Glioma cells -> Microglial	cluster2
Glioma cells	Macrophage	TGFB3	TGFbR1_R2	0.113140152	3	TGFB3_TGFBR1_TGFBR2	TGFB3 - (TGFBR1+TGFBR2)	TGFb	Secreted Signaling	KEGG: hsa04350	Glioma cells -> Macrophage (cluster2)	0.000145026	Glioma cells -> Macrophage	cluster2
Glioma cells	Microglial	TGFB3	TGFbR1_R2	0.112464462	3	TGFB3_TGFBR1_TGFBR2	TGFB3 - (TGFBR1+TGFBR2)	TGFb	Secreted Signaling	KEGG: hsa04350	Glioma cells -> Microglial (cluster2)	0.000137526	Glioma cells -> Microglial	cluster2
Glioma cells	Oligodendrocytes	TGFB3	TGFbR1_R2	0.112331424	3	TGFB3_TGFBR1_TGFBR2	TGFB3 - (TGFBR1+TGFBR2)	TGFb	Secreted Signaling	KEGG: hsa04350	Glioma cells -> Oligodendrocytes (cluster2)	0.000136085	Glioma cells -> Oligodendrocytes	cluster2
Glioma cells	T cells	TGFB3	TGFbR1_R2	0.112738501	2	TGFB3_TGFBR1_TGFBR2	TGFB3 - (TGFBR1+TGFBR2)	TGFb	Secreted Signaling	KEGG: hsa04350	Glioma cells -> T cells (cluster2)	0.000140531	Glioma cells -> T cells	cluster2
Glioma cells	Microglial	THBS1	CD47	0.13180081	3	THBS1_CD47	THBS1 - CD47	THBS	ECM-Receptor	KEGG: hsa04512	Glioma cells -> Microglial (cluster1)	0.000506895	Glioma cells -> Microglial	cluster1
Glioma cells	Oligodendrocytes	THBS1	CD47	0.133671992	3	THBS1_CD47	THBS1 - CD47	THBS	ECM-Receptor	KEGG: hsa04512	Glioma cells -> Oligodendrocytes (cluster1)	0.000563694	Glioma cells -> Oligodendrocytes	cluster1
Glioma cells	Pericytes cells	THBS1	CD47	0.133871868	2	THBS1_CD47	THBS1 - CD47	THBS	ECM-Receptor	KEGG: hsa04512	Glioma cells -> Pericytes cells (cluster1)	0.000570026	Glioma cells -> Pericytes cells	cluster1
Glioma cells	T cells	THBS1	CD47	0.132715985	3	THBS1_CD47	THBS1 - CD47	THBS	ECM-Receptor	KEGG: hsa04512	Glioma cells -> T cells (cluster1)	0.000534121	Glioma cells -> T cells	cluster1
Glioma cells	Endothelial cells	THBS1	CD47	0.170087367	2	THBS1_CD47	THBS1 - CD47	THBS	ECM-Receptor	KEGG: hsa04512	Glioma cells -> Endothelial cells (cluster2)	0.002796654	Glioma cells -> Endothelial cells	cluster2
Glioma cells	Microglial	THBS1	CD47	0.16797241	3	THBS1_CD47	THBS1 - CD47	THBS	ECM-Receptor	KEGG: hsa04512	Glioma cells -> Microglial (cluster2)	0.002597103	Glioma cells -> Microglial	cluster2
Glioma cells	Oligodendrocytes	THBS1	CD47	0.164067702	3	THBS1_CD47	THBS1 - CD47	THBS	ECM-Receptor	KEGG: hsa04512	Glioma cells -> Oligodendrocytes (cluster2)	0.002254009	Glioma cells -> Oligodendrocytes	cluster2
Glioma cells	Pericytes cells	THBS1	CD47	0.167554103	2	THBS1_CD47	THBS1 - CD47	THBS	ECM-Receptor	KEGG: hsa04512	Glioma cells -> Pericytes cells (cluster2)	0.002558788	Glioma cells -> Pericytes cells	cluster2
Glioma cells	T cells	THBS1	CD47	0.165805839	3	THBS1_CD47	THBS1 - CD47	THBS	ECM-Receptor	KEGG: hsa04512	Glioma cells -> T cells (cluster2)	0.002402728	Glioma cells -> T cells	cluster2
Glioma cells	Endothelial cells	THY1	ITGAM_ITGB2	0.163915843	3	THY1_ITGAM_ITGB2	THY1 - (ITGAM+ITGB2)	THY1	Cell-Cell Contact	PMID: 15850796	Glioma cells -> Endothelial cells (cluster1)	0.002241317	Glioma cells -> Endothelial cells	cluster1
Glioma cells	Macrophage	THY1	ITGAM_ITGB2	0.164162609	3	THY1_ITGAM_ITGB2	THY1 - (ITGAM+ITGB2)	THY1	Cell-Cell Contact	PMID: 15850796	Glioma cells -> Macrophage (cluster1)	0.002261966	Glioma cells -> Macrophage	cluster1
Glioma cells	Microglial	THY1	ITGAM_ITGB2	0.163503733	3	THY1_ITGAM_ITGB2	THY1 - (ITGAM+ITGB2)	THY1	Cell-Cell Contact	PMID: 15850796	Glioma cells -> Microglial (cluster1)	0.002207117	Glioma cells -> Microglial	cluster1
Glioma cells	Oligodendrocytes	THY1	ITGAM_ITGB2	0.163379237	3	THY1_ITGAM_ITGB2	THY1 - (ITGAM+ITGB2)	THY1	Cell-Cell Contact	PMID: 15850796	Glioma cells -> Oligodendrocytes (cluster1)	0.002196854	Glioma cells -> Oligodendrocytes	cluster1
Glioma cells	Pericytes cells	THY1	ITGAM_ITGB2	0.161452336	3	THY1_ITGAM_ITGB2	THY1 - (ITGAM+ITGB2)	THY1	Cell-Cell Contact	PMID: 15850796	Glioma cells -> Pericytes cells (cluster1)	0.002042096	Glioma cells -> Pericytes cells	cluster1
Glioma cells	T cells	THY1	ITGAM_ITGB2	0.165140623	3	THY1_ITGAM_ITGB2	THY1 - (ITGAM+ITGB2)	THY1	Cell-Cell Contact	PMID: 15850796	Glioma cells -> T cells (cluster1)	0.002345058	Glioma cells -> T cells	cluster1
Glioma cells	Endothelial cells	THY1	ITGAM_ITGB2	0.194751265	3	THY1_ITGAM_ITGB2	THY1 - (ITGAM+ITGB2)	THY1	Cell-Cell Contact	PMID: 15850796	Glioma cells -> Endothelial cells (cluster2)	0.005888495	Glioma cells -> Endothelial cells	cluster2
Glioma cells	Macrophage	THY1	ITGAM_ITGB2	0.188722126	3	THY1_ITGAM_ITGB2	THY1 - (ITGAM+ITGB2)	THY1	Cell-Cell Contact	PMID: 15850796	Glioma cells -> Macrophage (cluster2)	0.004997609	Glioma cells -> Macrophage	cluster2
Glioma cells	Microglial	THY1	ITGAM_ITGB2	0.187290693	3	THY1_ITGAM_ITGB2	THY1 - (ITGAM+ITGB2)	THY1	Cell-Cell Contact	PMID: 15850796	Glioma cells -> Microglial (cluster2)	0.00479926	Glioma cells -> Microglial	cluster2
Glioma cells	Oligodendrocytes	THY1	ITGAM_ITGB2	0.187589681	3	THY1_ITGAM_ITGB2	THY1 - (ITGAM+ITGB2)	THY1	Cell-Cell Contact	PMID: 15850796	Glioma cells -> Oligodendrocytes (cluster2)	0.004840275	Glioma cells -> Oligodendrocytes	cluster2
Glioma cells	Pericytes cells	THY1	ITGAM_ITGB2	0.186079861	3	THY1_ITGAM_ITGB2	THY1 - (ITGAM+ITGB2)	THY1	Cell-Cell Contact	PMID: 15850796	Glioma cells -> Pericytes cells (cluster2)	0.004635382	Glioma cells -> Pericytes cells	cluster2
Glioma cells	T cells	THY1	ITGAM_ITGB2	0.186625703	3	THY1_ITGAM_ITGB2	THY1 - (ITGAM+ITGB2)	THY1	Cell-Cell Contact	PMID: 15850796	Glioma cells -> T cells (cluster2)	0.004708816	Glioma cells -> T cells	cluster2
Glioma cells	Endothelial cells	THY1	ITGAX_ITGB2	0.15707263	3	THY1_ITGAX_ITGB2	THY1 - (ITGAX+ITGB2)	THY1	Cell-Cell Contact	PMID: 15850796	Glioma cells -> Endothelial cells (cluster1)	0.001718194	Glioma cells -> Endothelial cells	cluster1
Glioma cells	Macrophage	THY1	ITGAX_ITGB2	0.157869171	3	THY1_ITGAX_ITGB2	THY1 - (ITGAX+ITGB2)	THY1	Cell-Cell Contact	PMID: 15850796	Glioma cells -> Macrophage (cluster1)	0.001774283	Glioma cells -> Macrophage	cluster1
Glioma cells	Microglial	THY1	ITGAX_ITGB2	0.156169239	3	THY1_ITGAX_ITGB2	THY1 - (ITGAX+ITGB2)	THY1	Cell-Cell Contact	PMID: 15850796	Glioma cells -> Microglial (cluster1)	0.001656067	Glioma cells -> Microglial	cluster1
Glioma cells	Oligodendrocytes	THY1	ITGAX_ITGB2	0.156606713	3	THY1_ITGAX_ITGB2	THY1 - (ITGAX+ITGB2)	THY1	Cell-Cell Contact	PMID: 15850796	Glioma cells -> Oligodendrocytes (cluster1)	0.001685956	Glioma cells -> Oligodendrocytes	cluster1
Glioma cells	Pericytes cells	THY1	ITGAX_ITGB2	0.155935603	3	THY1_ITGAX_ITGB2	THY1 - (ITGAX+ITGB2)	THY1	Cell-Cell Contact	PMID: 15850796	Glioma cells -> Pericytes cells (cluster1)	0.001640255	Glioma cells -> Pericytes cells	cluster1
Glioma cells	T cells	THY1	ITGAX_ITGB2	0.159228455	3	THY1_ITGAX_ITGB2	THY1 - (ITGAX+ITGB2)	THY1	Cell-Cell Contact	PMID: 15850796	Glioma cells -> T cells (cluster1)	0.001872868	Glioma cells -> T cells	cluster1
Glioma cells	Endothelial cells	THY1	ITGAX_ITGB2	0.188664702	3	THY1_ITGAX_ITGB2	THY1 - (ITGAX+ITGB2)	THY1	Cell-Cell Contact	PMID: 15850796	Glioma cells -> Endothelial cells (cluster2)	0.004989555	Glioma cells -> Endothelial cells	cluster2
Glioma cells	Macrophage	THY1	ITGAX_ITGB2	0.187390123	3	THY1_ITGAX_ITGB2	THY1 - (ITGAX+ITGB2)	THY1	Cell-Cell Contact	PMID: 15850796	Glioma cells -> Macrophage (cluster2)	0.004812876	Glioma cells -> Macrophage	cluster2
Glioma cells	Microglial	THY1	ITGAX_ITGB2	0.18456218	3	THY1_ITGAX_ITGB2	THY1 - (ITGAX+ITGB2)	THY1	Cell-Cell Contact	PMID: 15850796	Glioma cells -> Microglial (cluster2)	0.004434998	Glioma cells -> Microglial	cluster2
Glioma cells	Oligodendrocytes	THY1	ITGAX_ITGB2	0.186943484	3	THY1_ITGAX_ITGB2	THY1 - (ITGAX+ITGB2)	THY1	Cell-Cell Contact	PMID: 15850796	Glioma cells -> Oligodendrocytes (cluster2)	0.004751902	Glioma cells -> Oligodendrocytes	cluster2
Glioma cells	Pericytes cells	THY1	ITGAX_ITGB2	0.186412453	3	THY1_ITGAX_ITGB2	THY1 - (ITGAX+ITGB2)	THY1	Cell-Cell Contact	PMID: 15850796	Glioma cells -> Pericytes cells (cluster2)	0.004680041	Glioma cells -> Pericytes cells	cluster2
Glioma cells	T cells	THY1	ITGAX_ITGB2	0.186739323	3	THY1_ITGAX_ITGB2	THY1 - (ITGAX+ITGB2)	THY1	Cell-Cell Contact	PMID: 15850796	Glioma cells -> T cells (cluster2)	0.004724193	Glioma cells -> T cells	cluster2
Glioma cells	Endothelial cells	TNC	ITGA8_ITGB1	0.161600102	3	TNC_ITGA8_ITGB1	TNC - (ITGA8+ITGB1)	TENASCIN	ECM-Receptor	KEGG: hsa04512	Glioma cells -> Endothelial cells (cluster2)	0.002053694	Glioma cells -> Endothelial cells	cluster2
Glioma cells	Macrophage	TNC	ITGA8_ITGB1	0.159406781	3	TNC_ITGA8_ITGB1	TNC - (ITGA8+ITGB1)	TENASCIN	ECM-Receptor	KEGG: hsa04512	Glioma cells -> Macrophage (cluster2)	0.001886072	Glioma cells -> Macrophage	cluster2
Glioma cells	Microglial	TNC	ITGA8_ITGB1	0.16171001	3	TNC_ITGA8_ITGB1	TNC - (ITGA8+ITGB1)	TENASCIN	ECM-Receptor	KEGG: hsa04512	Glioma cells -> Microglial (cluster2)	0.00206235	Glioma cells -> Microglial	cluster2
Glioma cells	Oligodendrocytes	TNC	ITGA8_ITGB1	0.161435163	3	TNC_ITGA8_ITGB1	TNC - (ITGA8+ITGB1)	TENASCIN	ECM-Receptor	KEGG: hsa04512	Glioma cells -> Oligodendrocytes (cluster2)	0.002040751	Glioma cells -> Oligodendrocytes	cluster2
Glioma cells	Pericytes cells	TNC	ITGA8_ITGB1	0.163454167	3	TNC_ITGA8_ITGB1	TNC - (ITGA8+ITGB1)	TENASCIN	ECM-Receptor	KEGG: hsa04512	Glioma cells -> Pericytes cells (cluster2)	0.002203027	Glioma cells -> Pericytes cells	cluster2
Glioma cells	T cells	TNC	ITGA8_ITGB1	0.160282888	3	TNC_ITGA8_ITGB1	TNC - (ITGA8+ITGB1)	TENASCIN	ECM-Receptor	KEGG: hsa04512	Glioma cells -> T cells (cluster2)	0.001951866	Glioma cells -> T cells	cluster2
Glioma cells	Endothelial cells	TNFSF10	TNFRSF10A	0.069366742	3	TNFSF10_TNFRSF10B	TNFSF10 - TNFRSF10B	TRAIL	Secreted Signaling	KEGG: hsa04060	Glioma cells -> Endothelial cells (cluster2)	5.48E-07	Glioma cells -> Endothelial cells	cluster2
Glioma cells	Macrophage	TNFSF10	TNFRSF10A	0.067914858	3	TNFSF10_TNFRSF10B	TNFSF10 - TNFRSF10B	TRAIL	Secreted Signaling	KEGG: hsa04060	Glioma cells -> Macrophage (cluster2)	4.03E-07	Glioma cells -> Macrophage	cluster2
Glioma cells	Microglial	TNFSF10	TNFRSF10A	0.065824108	3	TNFSF10_TNFRSF10B	TNFSF10 - TNFRSF10B	TRAIL	Secreted Signaling	KEGG: hsa04060	Glioma cells -> Microglial (cluster2)	2.52E-07	Glioma cells -> Microglial	cluster2
Glioma cells	Oligodendrocytes	TNFSF10	TNFRSF10A	0.066516653	3	TNFSF10_TNFRSF10B	TNFSF10 - TNFRSF10B	TRAIL	Secreted Signaling	KEGG: hsa04060	Glioma cells -> Oligodendrocytes (cluster2)	2.96E-07	Glioma cells -> Oligodendrocytes	cluster2
Glioma cells	Macrophage	TNFSF13B	TNFRSF13C	0.067772962	3	TNFSF13B_TNFRSF13C	TNFSF13B - TNFRSF13C	BAFF	Secreted Signaling	KEGG: hsa04060	Glioma cells -> Macrophage (cluster2)	3.91E-07	Glioma cells -> Macrophage	cluster2
Glioma cells	Microglial	TNFSF13B	TNFRSF13C	0.06703541	3	TNFSF13B_TNFRSF13C	TNFSF13B - TNFRSF13C	BAFF	Secreted Signaling	KEGG: hsa04060	Glioma cells -> Microglial (cluster2)	3.32E-07	Glioma cells -> Microglial	cluster2
Glioma cells	Oligodendrocytes	TNFSF13B	TNFRSF13C	0.067169428	3	TNFSF13B_TNFRSF13C	TNFSF13B - TNFRSF13C	BAFF	Secreted Signaling	KEGG: hsa04060	Glioma cells -> Oligodendrocytes (cluster2)	3.42E-07	Glioma cells -> Oligodendrocytes	cluster2
Glioma cells	T cells	TNFSF13B	TNFRSF13C	0.067275307	3	TNFSF13B_TNFRSF13C	TNFSF13B - TNFRSF13C	BAFF	Secreted Signaling	KEGG: hsa04060	Glioma cells -> T cells (cluster2)	3.50E-07	Glioma cells -> T cells	cluster2
Glioma cells	Macrophage	TNFSF13B	TNFRSF17	0.054895004	3	TNFSF13B_TNFRSF17	TNFSF13B - TNFRSF17	BAFF	Secreted Signaling	KEGG: hsa04060	Glioma cells -> Macrophage (cluster1)	1.23E-08	Glioma cells -> Macrophage	cluster1
Glioma cells	Microglial	TNFSF13B	TNFRSF17	0.054817874	3	TNFSF13B_TNFRSF17	TNFSF13B - TNFRSF17	BAFF	Secreted Signaling	KEGG: hsa04060	Glioma cells -> Microglial (cluster1)	1.20E-08	Glioma cells -> Microglial	cluster1
Glioma cells	Oligodendrocytes	TNFSF13B	TNFRSF17	0.054053663	3	TNFSF13B_TNFRSF17	TNFSF13B - TNFRSF17	BAFF	Secreted Signaling	KEGG: hsa04060	Glioma cells -> Oligodendrocytes (cluster1)	9.24E-09	Glioma cells -> Oligodendrocytes	cluster1
Glioma cells	T cells	TNFSF13B	TNFRSF17	0.058790516	3	TNFSF13B_TNFRSF17	TNFSF13B - TNFRSF17	BAFF	Secreted Signaling	KEGG: hsa04060	Glioma cells -> T cells (cluster1)	4.10E-08	Glioma cells -> T cells	cluster1
Glioma cells	Macrophage	TNFSF13B	TNFRSF17	0.07007514	3	TNFSF13B_TNFRSF17	TNFSF13B - TNFRSF17	BAFF	Secreted Signaling	KEGG: hsa04060	Glioma cells -> Macrophage (cluster2)	6.35E-07	Glioma cells -> Macrophage	cluster2
Glioma cells	Microglial	TNFSF13B	TNFRSF17	0.069394676	3	TNFSF13B_TNFRSF17	TNFSF13B - TNFRSF17	BAFF	Secreted Signaling	KEGG: hsa04060	Glioma cells -> Microglial (cluster2)	5.52E-07	Glioma cells -> Microglial	cluster2
Glioma cells	Oligodendrocytes	TNFSF13B	TNFRSF17	0.069582175	3	TNFSF13B_TNFRSF17	TNFSF13B - TNFRSF17	BAFF	Secreted Signaling	KEGG: hsa04060	Glioma cells -> Oligodendrocytes (cluster2)	5.74E-07	Glioma cells -> Oligodendrocytes	cluster2
Glioma cells	T cells	TNFSF13B	TNFRSF17	0.069576249	3	TNFSF13B_TNFRSF17	TNFSF13B - TNFRSF17	BAFF	Secreted Signaling	KEGG: hsa04060	Glioma cells -> T cells (cluster2)	5.73E-07	Glioma cells -> T cells	cluster2
Glioma cells	Endothelial cells	TNFSF14	LTBR	0.072338728	3	TNFSF14_LTBR	TNFSF14 - LTBR	LIGHT	Secreted Signaling	KEGG: hsa04060	Glioma cells -> Endothelial cells (cluster2)	9.92E-07	Glioma cells -> Endothelial cells	cluster2
Glioma cells	Macrophage	TNFSF14	LTBR	0.074718119	3	TNFSF14_LTBR	TNFSF14 - LTBR	LIGHT	Secreted Signaling	KEGG: hsa04060	Glioma cells -> Macrophage (cluster2)	1.54E-06	Glioma cells -> Macrophage	cluster2
Glioma cells	Microglial	TNFSF14	LTBR	0.072674897	3	TNFSF14_LTBR	TNFSF14 - LTBR	LIGHT	Secreted Signaling	KEGG: hsa04060	Glioma cells -> Microglial (cluster2)	1.06E-06	Glioma cells -> Microglial	cluster2
Glioma cells	Oligodendrocytes	TNFSF14	LTBR	0.073522891	3	TNFSF14_LTBR	TNFSF14 - LTBR	LIGHT	Secreted Signaling	KEGG: hsa04060	Glioma cells -> Oligodendrocytes (cluster2)	1.24E-06	Glioma cells -> Oligodendrocytes	cluster2
Glioma cells	Pericytes cells	TNFSF14	LTBR	0.073655274	3	TNFSF14_LTBR	TNFSF14 - LTBR	LIGHT	Secreted Signaling	KEGG: hsa04060	Glioma cells -> Pericytes cells (cluster2)	1.27E-06	Glioma cells -> Pericytes cells	cluster2
Glioma cells	T cells	TNFSF14	LTBR	0.0731249	3	TNFSF14_LTBR	TNFSF14 - LTBR	LIGHT	Secreted Signaling	KEGG: hsa04060	Glioma cells -> T cells (cluster2)	1.15E-06	Glioma cells -> T cells	cluster2
Glioma cells	Endothelial cells	TNFSF14	TNFRSF14	0.075764404	3	TNFSF14_TNFRSF14	TNFSF14 - TNFRSF14	LIGHT	Secreted Signaling	KEGG: hsa04060	Glioma cells -> Endothelial cells (cluster2)	1.85E-06	Glioma cells -> Endothelial cells	cluster2
Glioma cells	Macrophage	TNFSF14	TNFRSF14	0.073847794	3	TNFSF14_TNFRSF14	TNFSF14 - TNFRSF14	LIGHT	Secreted Signaling	KEGG: hsa04060	Glioma cells -> Macrophage (cluster2)	1.32E-06	Glioma cells -> Macrophage	cluster2
Glioma cells	Microglial	TNFSF14	TNFRSF14	0.070871623	3	TNFSF14_TNFRSF14	TNFSF14 - TNFRSF14	LIGHT	Secreted Signaling	KEGG: hsa04060	Glioma cells -> Microglial (cluster2)	7.45E-07	Glioma cells -> Microglial	cluster2
Glioma cells	Oligodendrocytes	TNFSF14	TNFRSF14	0.069994854	3	TNFSF14_TNFRSF14	TNFSF14 - TNFRSF14	LIGHT	Secreted Signaling	KEGG: hsa04060	Glioma cells -> Oligodendrocytes (cluster2)	6.24E-07	Glioma cells -> Oligodendrocytes	cluster2
Glioma cells	Pericytes cells	TNFSF14	TNFRSF14	0.073371029	3	TNFSF14_TNFRSF14	TNFSF14 - TNFRSF14	LIGHT	Secreted Signaling	KEGG: hsa04060	Glioma cells -> Pericytes cells (cluster2)	1.20E-06	Glioma cells -> Pericytes cells	cluster2
Glioma cells	T cells	TNFSF14	TNFRSF14	0.073384498	3	TNFSF14_TNFRSF14	TNFSF14 - TNFRSF14	LIGHT	Secreted Signaling	KEGG: hsa04060	Glioma cells -> T cells (cluster2)	1.21E-06	Glioma cells -> T cells	cluster2
Glioma cells	Macrophage	VEGFA	FLT1	0.08738059	3	VEGFA_VEGFR1	VEGFA - VEGFR1	VEGF	Secreted Signaling	KEGG: hsa04370; PMID: 16633338	Glioma cells -> Macrophage (cluster1)	1.07E-05	Glioma cells -> Macrophage	cluster1
Glioma cells	Oligodendrocytes	VEGFA	FLT1	0.087893026	3	VEGFA_VEGFR1	VEGFA - VEGFR1	VEGF	Secreted Signaling	KEGG: hsa04370; PMID: 16633338	Glioma cells -> Oligodendrocytes (cluster1)	1.15E-05	Glioma cells -> Oligodendrocytes	cluster1
Glioma cells	Pericytes cells	VEGFA	FLT1	0.087160561	2	VEGFA_VEGFR1	VEGFA - VEGFR1	VEGF	Secreted Signaling	KEGG: hsa04370; PMID: 16633338	Glioma cells -> Pericytes cells (cluster1)	1.04E-05	Glioma cells -> Pericytes cells	cluster1
Glioma cells	T cells	VEGFA	FLT1	0.087045693	3	VEGFA_VEGFR1	VEGFA - VEGFR1	VEGF	Secreted Signaling	KEGG: hsa04370; PMID: 16633338	Glioma cells -> T cells (cluster1)	1.03E-05	Glioma cells -> T cells	cluster1
Glioma cells	Macrophage	VEGFA	FLT1	0.13740295	3	VEGFA_VEGFR1	VEGFA - VEGFR1	VEGF	Secreted Signaling	KEGG: hsa04370; PMID: 16633338	Glioma cells -> Macrophage (cluster2)	0.000690659	Glioma cells -> Macrophage	cluster2
Glioma cells	Microglial	VEGFA	FLT1	0.134339013	3	VEGFA_VEGFR1	VEGFA - VEGFR1	VEGF	Secreted Signaling	KEGG: hsa04370; PMID: 16633338	Glioma cells -> Microglial (cluster2)	0.000585026	Glioma cells -> Microglial	cluster2
Glioma cells	Oligodendrocytes	VEGFA	FLT1	0.135492736	3	VEGFA_VEGFR1	VEGFA - VEGFR1	VEGF	Secreted Signaling	KEGG: hsa04370; PMID: 16633338	Glioma cells -> Oligodendrocytes (cluster2)	0.000623308	Glioma cells -> Oligodendrocytes	cluster2
Glioma cells	Pericytes cells	VEGFA	FLT1	0.138283289	2	VEGFA_VEGFR1	VEGFA - VEGFR1	VEGF	Secreted Signaling	KEGG: hsa04370; PMID: 16633338	Glioma cells -> Pericytes cells (cluster2)	0.000723412	Glioma cells -> Pericytes cells	cluster2
Glioma cells	T cells	VEGFA	FLT1	0.137634578	3	VEGFA_VEGFR1	VEGFA - VEGFR1	VEGF	Secreted Signaling	KEGG: hsa04370; PMID: 16633338	Glioma cells -> T cells (cluster2)	0.00069917	Glioma cells -> T cells	cluster2
Glioma cells	Macrophage	VEGFA	FLT1_KDR	0.083017961	2	VEGFA_VEGFR1R2	VEGFA - VEGFR1R2	VEGF	Secreted Signaling	PMID: 16633338	Glioma cells -> Macrophage (cluster1)	5.87E-06	Glioma cells -> Macrophage	cluster1
Glioma cells	Oligodendrocytes	VEGFA	FLT1_KDR	0.084672287	3	VEGFA_VEGFR1R2	VEGFA - VEGFR1R2	VEGF	Secreted Signaling	PMID: 16633338	Glioma cells -> Oligodendrocytes (cluster1)	7.43E-06	Glioma cells -> Oligodendrocytes	cluster1
Glioma cells	Macrophage	VEGFA	FLT1_KDR	0.128857976	3	VEGFA_VEGFR1R2	VEGFA - VEGFR1R2	VEGF	Secreted Signaling	PMID: 16633338	Glioma cells -> Macrophage (cluster2)	0.000426251	Glioma cells -> Macrophage	cluster2
Glioma cells	Microglial	VEGFA	FLT1_KDR	0.125446797	3	VEGFA_VEGFR1R2	VEGFA - VEGFR1R2	VEGF	Secreted Signaling	PMID: 16633338	Glioma cells -> Microglial (cluster2)	0.000345158	Glioma cells -> Microglial	cluster2
Glioma cells	Oligodendrocytes	VEGFA	FLT1_KDR	0.126919136	3	VEGFA_VEGFR1R2	VEGFA - VEGFR1R2	VEGF	Secreted Signaling	PMID: 16633338	Glioma cells -> Oligodendrocytes (cluster2)	0.000378599	Glioma cells -> Oligodendrocytes	cluster2
Glioma cells	Pericytes cells	VEGFA	FLT1_KDR	0.13080714	3	VEGFA_VEGFR1R2	VEGFA - VEGFR1R2	VEGF	Secreted Signaling	PMID: 16633338	Glioma cells -> Pericytes cells (cluster2)	0.000478506	Glioma cells -> Pericytes cells	cluster2
Glioma cells	T cells	VEGFA	FLT1_KDR	0.128356094	3	VEGFA_VEGFR1R2	VEGFA - VEGFR1R2	VEGF	Secreted Signaling	PMID: 16633338	Glioma cells -> T cells (cluster2)	0.000413511	Glioma cells -> T cells	cluster2
Glioma cells	Macrophage	VEGFB	FLT1	0.146277897	3	VEGFB_VEGFR1	VEGFB - VEGFR1	VEGF	Secreted Signaling	KEGG: hsa04370; PMID: 16633338	Glioma cells -> Macrophage (cluster2)	0.001074067	Glioma cells -> Macrophage	cluster2
