# Supplementary material for: Integration of multi-omics data revealed the orphan CpG islands and enhancer-dominated cis-regulatory network in glioma
Source: iScience. 2024 Sep 13;27(10):110946. doi: 10.1016/j.isci.2024.110946 (PMC11465130; doi:10.1016/j.isci.2024.110946)
Supplement: Table S4. The relative levels of transcription factors specifically activated in the eight samples, related to Figure 3 [file mmc4.csv]

Table S4 The relative levels of transcription factors specifically activated in the eight samples, related to Figure 3
TFs	SM001	SM002	SM004	SM006	SM011	SM012	SM017	SM018
ALX4	0.009445041	0.006982941	0.040500171	0.021275729	0.003130035	0.021141929	0.007256554	0.012445528
ANXA1	0.030311978	0.042952351	0.11481881	0.087375638	0.051248856	0.16202141	0.143855362	0.331278855
ARID3A	0.065490002	0.043224819	0.05141908	0.056814453	0.047826952	0.05600552	0.053701369	0.077588389
ASCL1	0.193036294	0.128492335	0.096900238	0.067987973	0.061349699	0.079445329	0.035266167	0.059764739
ATF4	0.069185281	0.059348715	0.059233197	0.052080184	0.073302331	0.051936324	0.053353805	0.047247891
ATF5	0.067594087	0.052430144	0.096762232	0.056224674	0.081500971	0.078195528	0.062359687	0.066879389
BCL3	0.022620891	0.026962086	0.026185708	0.031970162	0.023604404	0.032609949	0.038400037	0.058860979
BHLHE40	0.089175943	0.063220181	0.09189545	0.135701966	0.078798935	0.133668682	0.128163733	0.234514062
BRF2	0.054853255	0.045266124	0.048117293	0.037671339	0.044735411	0.055591192	0.043369036	0.047566897
CEBPD	0.040700983	0.043499733	0.056665417	0.060033437	0.042650722	0.058859555	0.064428268	0.082324909
CEBPG	0.03731805	0.034503135	0.040242057	0.035914227	0.044159425	0.043369894	0.036764783	0.038342362
CHURC1	0.115405117	0.168769854	0.279142189	0.148166033	0.13678686	0.066704852	0.150961353	0.117526456
CNOT3	0.022752863	0.026899292	0.024447967	0.038749967	0.020957668	0.022543517	0.024323574	0.024447625
CREB5	0.021409648	0.026709828	0.032468648	0.056406236	0.039965415	0.045811063	0.063892286	0.037397521
CUX2	0.057050443	0.037284485	0.051926228	0.03118697	0.033638338	0.025795966	0.017194563	0.011575215
DBP	0.047882519	0.040308379	0.055646046	0.047224194	0.035751707	0.045638995	0.061967548	0.046161266
DLX1	0.056942396	0.03738378	0.041610007	0.043889654	0.027458002	0.040695123	0.033653662	0.037532278
DLX6	0.024641877	0.006698787	0.007173035	0.002961722	0.003644899	0.005783104	0.002244389	0.005755676
DMRTA2	0.062950105	0.057568511	0.072655811	0.093256298	0.076099712	0.077129596	0.136731557	0.093538203
E2F3	0.022870589	0.022225275	0.022646873	0.021897265	0.027610965	0.028530866	0.021611415	0.018472102
E2F6	0.024015986	0.025767029	0.027005997	0.027650751	0.026649038	0.046295856	0.02211373	0.024298721
EGR2	0.027206633	0.031350183	0.032943048	0.043276665	0.039767267	0.03477186	0.037658689	0.038038263
EGR4	0.03578765	0.034113866	0.041026124	0.032918261	0.037586385	0.029012065	0.030412678	0.033591982
ELK1	0.023291083	0.017308235	0.020261082	0.012525099	0.021839062	0.015754026	0.01347402	0.013594689
EMX2	0.042206146	0.046867704	0.068578191	0.101645096	0.037145684	0.042981619	0.05143372	0.048513271
EPAS1	0.033097363	0.033458061	0.048078487	0.065175927	0.038044013	0.04720484	0.064169058	0.077863807
ESRRA	0.015282724	0.019873608	0.017198368	0.025910813	0.022882678	0.016565379	0.020729653	0.019597803
ETS1	0.141499724	0.14048929	0.156606949	0.061960066	0.111834284	0.107956236	0.07145913	0.066133456
ETV2	0.005356896	0.015085643	0.002463386	0.001157573	0.000831198	0.001855962	0.003357915	0.002301804
ETV7	0.026874692	0.026902791	0.035566437	0.041674978	0.023666941	0.055215598	0.045919577	0.046415705
FLI1	0.015159466	0.041210877	0.020821152	0.013754521	0.012936756	0.021321178	0.012426418	0.015157615
FOS	0.096724292	0.076533459	0.082480036	0.153611734	0.101315335	0.147183855	0.227571858	0.180968833
FOSB	0.070230334	0.060124717	0.065659492	0.13161295	0.089646328	0.120930228	0.178607183	0.146207854
FOSL1	0.029731435	0.029672801	0.033416964	0.042889119	0.05173276	0.049339233	0.045738601	0.055702846
FOSL2	0.029156313	0.032995198	0.04551279	0.041284541	0.032529171	0.048719165	0.051286036	0.078936152
FOXA3	0.0008199	0.002599398	0.004497459	0.008774128	0.005010964	0.005730419	0.00623384	0.027340493
FOXD3	0.01343466	0.010322076	0.016842567	0.020367117	0.005335599	0.012724124	0.015816822	0.025342668
FOXG1	0.046808889	0.052037172	0.062954338	0.074697274	0.061472127	0.059051525	0.078695325	0.072245528
FOXK2	0.016397339	0.020318054	0.024911455	0.024433193	0.020862968	0.03307873	0.017961745	0.019584494
FOXO1	0.024017991	0.028911566	0.052411881	0.056676318	0.024740258	0.032339311	0.046219549	0.060949425
FOXP2	0.022755645	0.026810855	0.025103768	0.012551251	0.014105985	0.024681791	0.010214769	0.009366883
GABPA	0.015490355	0.011237108	0.038970608	0.01040406	0.00671449	0.014340077	0.008851367	0.019869289
GBX2	0.018666324	0.056353698	0.028319609	0.043747	0.029189018	0.115932936	0.034788156	0.019653298
GSC	0.00146486	0.00242915	0.007586988	0.003969807	0.001351627	0.005785886	0.002818241	0.01856902
GSX1	0.014380098	0.013722917	0.014534578	0.002779344	0.003252466	0.009444439	0.003465517	0.002611518
GTF2F1	0.066992501	0.056036313	0.054199202	0.047383049	0.05387771	0.049507488	0.051891969	0.049083747
HDAC2	0.092658268	0.086659483	0.063864018	0.069989989	0.084342428	0.0797072	0.058523712	0.047538077
HLF	0.011165935	0.01352828	0.020502342	0.013237686	0.008542931	0.01565436	0.017978347	0.011499041
HMX1	0.03993261	0.030160877	0.047421276	0.025568469	0.029257642	0.026539447	0.022123943	0.021219554
HOXA10	0.042211098	0.048864018	0.053224762	0.057065099	0.059825712	0.062801115	0.053386929	0.064783358
HOXA11	0.057570608	0.034934081	0.043870216	0.040748455	0.036000819	0.050176788	0.038811401	0.073252616
HOXA13	0.014677866	0.020707228	0.010952417	0.004998923	0.007220154	0.016473499	0.015827728	0.04226859
HOXA3	0.025738396	0.038556121	0.036367355	0.026992795	0.018828192	0.0622442	0.022328457	0.046041936
HOXA9	0.072939517	0.035482197	0.072911742	0.075271725	0.024867132	0.080100897	0.078640872	0.142588019
HOXB2	0.001220868	0.006029274	0.000282586	0.000745367	0.002826184	0.009974443	0.008169787	0.015175048
HOXB3	0.021924543	0.022406673	0.03978154	0.045154297	0.0272103	0.035249141	0.047596517	0.051851268
HOXB7	0.050151774	0.041051017	0.076752197	0.126081294	0.075046041	0.090007582	0.112960135	0.17685204
HOXC10	0.043555781	0.046314393	0.038355182	0.030310622	0.022775435	0.04210659	0.018951441	0.021015592
HOXC6	0.041530949	0.044844756	0.047434115	0.037543451	0.028848727	0.054917791	0.028383185	0.026841084
HOXC8	0.049925856	0.061164746	0.066881935	0.052500751	0.03641591	0.083089192	0.030935021	0.033474361
HOXC9	0.074958664	0.07493795	0.067729986	0.059522373	0.055972322	0.080775084	0.042672102	0.041630339
HOXD10	0.04206309	0.044927675	0.054179932	0.045524148	0.026337321	0.070255701	0.041571419	0.056604687
HOXD11	0.039919272	0.046450327	0.032554248	0.051597515	0.021097758	0.081294185	0.074664884	0.078233588
HOXD3	0.022421175	0.025809564	0.03621713	0.023575926	0.02785651	0.060682667	0.021681917	0.017092709
HOXD8	0.068911382	0.063434721	0.087746621	0.128793855	0.094936195	0.116604776	0.127693978	0.162586705
HSF1	0.003951112	0.01150806	0.020196982	0.011708448	0.007042079	0.007272636	0.007465678	0.017192968
IRF3	0.023171697	0.029949691	0.029681282	0.048660233	0.027808674	0.031701874	0.046157503	0.037497697
IRF7	0.026917612	0.031455429	0.034543912	0.029526089	0.02333384	0.045983757	0.02944819	0.030197857
IRF8	0.005036882	0.0209619	0.016062293	0.012978161	0.004128729	0.009679365	0.007007408	0.007191838
IRF9	0.024023978	0.024714152	0.03572867	0.033134017	0.019268887	0.042121448	0.049110939	0.040095297
KAT2A	0.02096919	0.031540287	0.04643813	0.031576808	0.02375562	0.030025319	0.017919939	0.028418976
KLF16	0.00519479	0.005393569	0.00694394	0.026743495	0.017186287	0.016102404	0.011153563	0.010141551
LHX3	0.000129677	0	0.02933983	0.000839904	0.000218849	0.000968577	0.000109819	0.00144983
LYL1	0.001480996	0.153484896	0.02914151	0.011984799	0.001489547	0.01566031	0.00531002	0.012595835
MAF	0.020164178	0.027935486	0.034297269	0.064694877	0.037455618	0.031786784	0.030375825	0.03235399
MAX	0.047938569	0.043989617	0.047142184	0.039238362	0.046183361	0.035664995	0.040118683	0.044140336
MAZ	0.056800516	0.057921932	0.051539048	0.056648804	0.072299783	0.063400874	0.058940889	0.053051597
MECOM	0.006882356	0.012982716	0.00897668	0.00831292	0.004425774	0.014041678	0.036169843	0.008031448
MEIS1	0.008984248	0.018748054	0.023938636	0.081308916	0.007974151	0.015449819	0.012187231	0.020051262
MEIS2	0.277796778	0.154982871	0.276657474	0.240244481	0.185549878	0.182895769	0.164585269	0.108609361
MGA	0.001107909	0.009187169	0.002954469	0.000620813	0.000747279	0.001991216	0.0008973	0.004460041
MITF	0.029531824	0.031150668	0.033683553	0.052408037	0.043165011	0.036582219	0.047255168	0.030422916
MNX1	0.045675533	0.047140391	0.040866763	0.03674005	0.023552131	0.043267206	0.017727691	0.015469838
MYBL1	0.022732633	0.024305314	0.022085766	0.02746149	0.044115625	0.027691849	0.028754478	0.022225132
MYC	0.04072235	0.036827164	0.042346712	0.040837985	0.045463925	0.043704457	0.041815177	0.043348345
MYLK	0.036594692	0.039446071	0.052402866	0.052883642	0.050890273	0.054147109	0.061362621	0.096599183
MZF1	0.018467636	0.021715756	0.038439623	0.034288706	0.018669708	0.033769741	0.035445162	0.052537068
NEUROD1	0.011760147	0.014592417	0.014646681	0.012944846	0.006376025	0.015889108	0.063628466	0.012993356
NFE2L1	0.021475952	0.020277217	0.035753387	0.035529923	0.035075431	0.03907149	0.024761424	0.040896979
NFIC	0.165699409	0.139689955	0.139576031	0.246381812	0.167135662	0.115024786	0.337442338	0.25082254
NFYA	0.025958385	0.023033142	0.030171729	0.024379814	0.020229847	0.031562687	0.026226816	0.053305701
NHLH1	0.136935528	0.048529608	0.064482806	0.04711621	0.065197513	0.08396378	0.060117291	0.058220395
NHLH2	0.022243122	0.014694857	0.010817858	0.030262052	0.015642385	0.017802968	0.01151191	0.007214425
NPDC1	0.166866608	0.181886484	0.207241003	0.236892468	0.113483441	0.1699586	0.127039315	0.149135117
NR1D2	0.009712769	0.018031766	0.018801287	0.009223851	0.004307147	0.059263085	0.016669565	0.006316858
NR1I3	0.00781965	0.040921831	0.005769457	0.008644706	0.004254154	0.011340398	0.008292138	0.004583878
NR2F6	0.028044615	0.025548474	0.026642959	0.029599466	0.030805771	0.025827218	0.04165321	0.050355868
NR3C2	0.004905077	0.01171158	0.048013789	0.062473843	0.006771849	0.011400509	0.035102525	0.026660696
NRL	0.01922204	0.018851863	0.05066625	0.041315601	0.015423532	0.019770879	0.020500744	0.042884342
PATZ1	0.029646232	0.026476757	0.031174155	0.038655553	0.037518704	0.0392392	0.029970935	0.033014794
PITX1	0.037306495	0.048302709	0.06202995	0.106302577	0.056155049	0.095548562	0.052078502	0.073332377
PKNOX2	0.020369806	0.01802627	0.057737301	0.019531524	0.010072439	0.025281117	0.017073523	0.01015079
POLR2A	0.029010894	0.031104684	0.02904606	0.026815571	0.03528276	0.034219313	0.026347457	0.025215125
POLR3G	0.025737019	0.027067759	0.020829066	0.027544293	0.038559028	0.027573532	0.030830091	0.024897857
POU2F1	0.031986631	0.021607157	0.046386507	0.027631661	0.015860298	0.025944405	0.01957775	0.0139974
POU2F3	0.004328868	0.015945188	0.007227958	0.017871818	0.003998941	0.039853483	0.031793146	0.01582603
POU3F3	0.026616402	0.040445527	0.052081192	0.169342415	0.118859423	0.067919191	0.081089766	0.059708339
PPARD	0.003749654	0.007331939	0.009937078	0.002232947	0.001759281	0.004165888	0.002575842	0.002457684
PPARG	0.017621144	0.032856813	0.024278832	0.022541873	0.011902838	0.026079232	0.028256819	0.041692791
PRDM1	0.010507322	0.017547373	0.020165643	0.013970441	0.00539893	0.016097551	0.067947315	0.023484812
RB1	0.014250516	0.01839427	0.03857979	0.03574937	0.025364151	0.029158296	0.047988001	0.05111669
REL	0.008691078	0.022959729	0.014163996	0.011579701	0.00952835	0.017943541	0.013459251	0.014596749
RFX4	0.006686418	0.048296481	0.127285412	0.061590736	0.011401023	0.044240465	0.025409342	0.082301596
RUNX3	0.005870601	0.04722601	0.010078141	0.008851757	0.002876447	0.013200008	0.009901172	0.009997462
RXRB	0.036008327	0.035218559	0.029932189	0.015838946	0.021005958	0.035637638	0.018450051	0.022404597
SETBP1	0.023095812	0.029091122	0.037289395	0.063989118	0.040617912	0.031490814	0.028355003	0.028068031
SHOX2	0.012857724	0.010526316	0.029942872	0.013926809	0.001426785	0.021942861	0.072290121	0.023912302
SMAD5	0.07851988	0.085508149	0.156489507	0.142529343	0.049753627	0.101639345	0.106179569	0.039983708
SMARCA4	0.049042293	0.047538181	0.043035742	0.049221737	0.065744657	0.044166842	0.047997257	0.042881037
SMARCB1	0.081751788	0.118945292	0.074895615	0.068091475	0.112073155	0.023047139	0.039298185	0.013547382
SOX10	0.045633969	0.053778638	0.052103909	0.039783536	0.03440031	0.048947867	0.027336011	0.025484825
SOX11	0.051948778	0.051831168	0.048762425	0.051270483	0.055081574	0.053804436	0.044805924	0.040356002
SOX4	0.051447305	0.055477418	0.05422154	0.076760358	0.057747175	0.05270612	0.048171944	0.045267642
SOX8	0.075461999	0.062611977	0.066293477	0.04885651	0.043648725	0.056542994	0.040982605	0.043784683
SP1	0.003262688	0.013086266	0.010501114	0.005863791	0.002256786	0.00572876	0.005464247	0.006151085
SREBF1	0.004934729	0.011536237	0.031016202	0.042988991	0.004522863	0.003927081	0.017014503	0.020412257
SREBF2	0.024710874	0.035486522	0.048040751	0.052037913	0.035803437	0.033346022	0.022016073	0.034463621
SRF	0.015724497	0.020007856	0.032058794	0.026876809	0.015590141	0.032388641	0.031412572	0.054257139
STAT2	0.023603653	0.02674234	0.036810285	0.035718863	0.017744798	0.041808736	0.041979838	0.043926082
TAL1	0.001617608	0.04496722	0.016885608	0.007689285	0.004026721	0.007732057	0.003596246	0.006701091
TBPL1	0.023544637	0.022254581	0.045445987	0.004335642	0.00367798	0.004849478	0.004036422	0.003494126
TBX4	0.017787166	0.013624537	0.017898348	0.012887529	0.006184808	0.017024332	0.014456728	0.029700231
TCF12	0.236692703	0.159757085	0.183107355	0.106466772	0.155791513	0.178223862	0.104310047	0.050457016
TCF3	0.016211755	0.027250078	0.023814635	0.092007574	0.013991263	0.031403868	0.023190984	0.056127498
TCF7L2	0.015655527	0.02114606	0.038430155	0.132922749	0.029188956	0.01247024	0.03512854	0.018264528
TEAD2	0.011736894	0.045925465	0.034842822	0.09687174	0.0326453	0.037360183	0.058904303	0.038828688
TEAD4	0.017288847	0.022176315	0.027112776	0.034125048	0.031351008	0.043230174	0.029265943	0.044297658
TFAP2A	0.091873642	0.07748365	0.05492652	0.039856034	0.04561609	0.129323337	0.031758785	0.034640581
TFAP2C	0.038094272	0.022349803	0.032867447	0.020428485	0.022443484	0.022641204	0.014999482	0.019999493
TFDP1	0.035708237	0.03130582	0.030450383	0.033875388	0.035854503	0.025484038	0.029653558	0.02786161
THRB	0.017564358	0.021939508	0.029404684	0.0428952	0.023883959	0.019233455	0.013193584	0.018598876
TLX2	0.010702729	0.013238148	0.026877303	0.031485947	0.003358295	0.013962222	0.021627376	0.034721058
TLX3	0.184532686	0.162553722	0.130821944	0.036189905	0.081875365	0.067414397	0.034380603	0.032870951
TRIM28	0.019448122	0.029679912	0.019132048	0.040284682	0.036641003	0.021100873	0.040184247	0.052735039
UBTF	0.019249252	0.020932259	0.019272443	0.023045195	0.025660902	0.021933837	0.024683458	0.019079046
USF2	0.041557404	0.050924864	0.053086843	0.077601137	0.051723132	0.044817879	0.069895609	0.087315449
WT1	0.001355611	0.00164279	0.01373801	0.030058056	0.002128322	0.00373824	0.001811492	0.004915876
ZBTB17	0.112190605	0.098732037	0.06129838	0.140024619	0.101901098	0.075517578	0.048399885	0.048839056
ZC3H11A	0.006811636	0.003057671	0.013956496	0.024133436	0.011599673	0.019690735	0.014722252	0.139940193
ZFX	0.021173826	0.025407494	0.030754992	0.033849413	0.031580591	0.025540376	0.030237116	0.027290187
ZIC4	0.022903916	0.020894086	0.047126469	0.008192266	0.002065666	0.008657405	0.012416544	0.034257729
ZNF143	0.017867891	0.030669573	0.040631244	0.033212915	0.05336833	0.037696623	0.025098395	0.027358278
ZNF341	0.023423317	0.026186027	0.022767788	0.019954942	0.009973405	0.011039155	0.053293949	0.015106894
ZNF554	0.018086658	0.021741237	0.045130605	0.041736021	0.023667659	0.018921683	0.033756366	0.042565874
ZNF607	0.0127067	0.009171598	0.003937434	0.020556119	0.003363228	0.004393025	0.005747142	0.004218316
ZNF620	0.002366236	0.009872314	0.00374409	0.00363454	0.003143698	0.022244213	0.016151604	0.032454577
ZNF84	0.014204404	0.019304178	0.021606498	0.014108708	0.023802357	0.028657162	0.025146061	0.048123315
ZSCAN20	0.00412258	0.024506038	0.007583017	0.012957239	0.002428043	0.011162833	0.011044752	0.006266069
