# Supplementary material for: Integration of multi-omics data revealed the orphan CpG islands and enhancer-dominated cis-regulatory network in glioma
Source: iScience. 2024 Sep 13;27(10):110946. doi: 10.1016/j.isci.2024.110946 (PMC11465130; doi:10.1016/j.isci.2024.110946)
Supplement: Table S5. Specific ligand-receptor activity and expression of target genes in cluster 2 in the necrotic niche, related to Figure 4 [file mmc5.csv]

Table S5 Specific ligand-receptor activity and expression of target genes in Cluster 2 in the necrotic niche, related to Figure 4
receiver	sender	ligand_receptor	target	target_score	target_expression	target_expression_scaled	target_fraction	ligand_target_weight	activity	activity_normalized	scaled_activity	scaled_activity_normalized	prioritization_score
Cluster2_Glioma_cells	Cluster2_Endothelial_cells	LGALS3--ANXA2	ADM	0.189911209	0.199015471	-0.371733675	0.131329114	0.008148889	0.067950732	-0.030415585	0.145254633	0.103438438	0.832102811
Cluster2_Glioma_cells	Cluster2_Endothelial_cells	LGALS3--ANXA2	ATF3	0.310782224	0.324367089	-0.853168124	0.264240506	0.009471794	0.067950732	-0.030415585	0.145254633	0.103438438	0.832102811
Cluster2_Glioma_cells	Cluster2_Endothelial_cells	LGALS3--ANXA2	BCL6	0.176224205	0.182489451	-0.036420603	0.148909986	0.009933348	0.067950732	-0.030415585	0.145254633	0.103438438	0.832102811
Cluster2_Glioma_cells	Cluster2_Endothelial_cells	LGALS3--ANXA2	CA12	0.19210919	0.154535865	0.8182285	0.137834037	0.006972946	0.067950732	-0.030415585	0.145254633	0.103438438	0.832102811
Cluster2_Glioma_cells	Cluster2_Endothelial_cells	LGALS3--ANXA2	CALD1	0.454540654	1.289381153	1.858078159	0.827883263	0.006861504	0.067950732	-0.030415585	0.145254633	0.103438438	0.832102811
Cluster2_Glioma_cells	Cluster2_Endothelial_cells	LGALS3--ANXA2	CCN1	0.458030128	0.377461322	0.888538768	0.280942335	0.008262995	0.067950732	-0.030415585	0.145254633	0.103438438	0.832102811
Cluster2_Glioma_cells	Cluster2_Endothelial_cells	LGALS3--ANXA2	CCND2	0.245296171	1.15664557	1.657342784	0.75685654	0.009483497	0.067950732	-0.030415585	0.145254633	0.103438438	0.832102811
Cluster2_Glioma_cells	Cluster2_Endothelial_cells	LGALS3--ANXA2	CD44	0.264412825	0.260900141	-0.062073602	0.16895218	0.007307809	0.067950732	-0.030415585	0.145254633	0.103438438	0.832102811
Cluster2_Glioma_cells	Cluster2_Endothelial_cells	LGALS3--ANXA2	CEBPB	0.265325586	0.419479606	-1.07721854	0.320323488	0.007772791	0.067950732	-0.030415585	0.145254633	0.103438438	0.832102811
Cluster2_Glioma_cells	Cluster2_Endothelial_cells	LGALS3--ANXA2	DUSP4	0.281384546	0.264064698	0.541700541	0.241912799	0.006857881	0.067950732	-0.030415585	0.145254633	0.103438438	0.832102811
Cluster2_Glioma_cells	Cluster2_Endothelial_cells	LGALS3--ANXA2	DUSP6	0.312225885	0.60021097	1.725087963	0.478727145	0.008606965	0.067950732	-0.030415585	0.145254633	0.103438438	0.832102811
Cluster2_Glioma_cells	Cluster2_Endothelial_cells	LGALS3--ANXA2	EGFR	0.990204493	1.912447257	1.994822497	0.697081575	0.007865218	0.067950732	-0.030415585	0.145254633	0.103438438	0.832102811
Cluster2_Glioma_cells	Cluster2_Endothelial_cells	LGALS3--ANXA2	EGR1	0.288209804	1.195323488	-0.554705707	0.684950774	0.012458158	0.067950732	-0.030415585	0.145254633	0.103438438	0.832102811
Cluster2_Glioma_cells	Cluster2_Endothelial_cells	LGALS3--ANXA2	EMP1	0.336800628	0.271097046	1.55359249	0.224507736	0.0075397	0.067950732	-0.030415585	0.145254633	0.103438438	0.832102811
Cluster2_Glioma_cells	Cluster2_Endothelial_cells	LGALS3--ANXA2	ENC1	0.168604749	0.153481013	1.364925902	0.139416315	0.00681744	0.067950732	-0.030415585	0.145254633	0.103438438	0.832102811
Cluster2_Glioma_cells	Cluster2_Endothelial_cells	LGALS3--ANXA2	ENO1	0.331800512	1.802390999	1.182543725	0.915787623	0.007663635	0.067950732	-0.030415585	0.145254633	0.103438438	0.832102811
Cluster2_Glioma_cells	Cluster2_Endothelial_cells	LGALS3--ANXA2	EPAS1	0.156716778	0.145042194	1.098334448	0.127988748	0.007489003	0.067950732	-0.030415585	0.145254633	0.103438438	0.832102811
Cluster2_Glioma_cells	Cluster2_Endothelial_cells	LGALS3--ANXA2	ETV4	0.198487213	0.151722925	1.986100869	0.142229255	0.006911308	0.067950732	-0.030415585	0.145254633	0.103438438	0.832102811
Cluster2_Glioma_cells	Cluster2_Endothelial_cells	LGALS3--ANXA2	FKBP5	0.339569957	0.270042194	-0.369787115	0.235759494	0.007213801	0.067950732	-0.030415585	0.145254633	0.103438438	0.832102811
Cluster2_Glioma_cells	Cluster2_Endothelial_cells	LGALS3--ANXA2	GADD45A	0.744383306	0.893635724	1.909090923	0.619198312	0.009743274	0.067950732	-0.030415585	0.145254633	0.103438438	0.832102811
Cluster2_Glioma_cells	Cluster2_Endothelial_cells	LGALS3--ANXA2	GADD45B	0.466303456	0.751933896	-0.598376048	0.475386779	0.064830905	0.067950732	-0.030415585	0.145254633	0.103438438	0.832102811
Cluster2_Glioma_cells	Cluster2_Endothelial_cells	LGALS3--ANXA2	GJA1	0.276312772	0.221694796	1.216038992	0.160337553	0.007176489	0.067950732	-0.030415585	0.145254633	0.103438438	0.832102811
Cluster2_Glioma_cells	Cluster2_Endothelial_cells	LGALS3--ANXA2	GSN	0.18958511	0.218706048	-1.096634974	0.19374121	0.00674082	0.067950732	-0.030415585	0.145254633	0.103438438	0.832102811
Cluster2_Glioma_cells	Cluster2_Endothelial_cells	LGALS3--ANXA2	HES1	0.44049386	0.452707454	0.816040506	0.343706048	0.009220394	0.067950732	-0.030415585	0.145254633	0.103438438	0.832102811
Cluster2_Glioma_cells	Cluster2_Endothelial_cells	LGALS3--ANXA2	HIF1A	0.252177139	0.630977496	-0.177690078	0.546413502	0.007402864	0.067950732	-0.030415585	0.145254633	0.103438438	0.832102811
Cluster2_Glioma_cells	Cluster2_Endothelial_cells	LGALS3--ANXA2	HSPA5	0.297422666	1.260900141	0.054148024	0.804676512	0.006850872	0.067950732	-0.030415585	0.145254633	0.103438438	0.832102811
Cluster2_Glioma_cells	Cluster2_Endothelial_cells	LGALS3--ANXA2	IGFBP3	0.604445058	0.520393812	1.638866333	0.348980309	0.010938918	0.067950732	-0.030415585	0.145254633	0.103438438	0.832102811
Cluster2_Glioma_cells	Cluster2_Endothelial_cells	LGALS3--ANXA2	JUN	0.593247157	2.197257384	0.122569465	0.928797468	0.012622123	0.067950732	-0.030415585	0.145254633	0.103438438	0.832102811
Cluster2_Glioma_cells	Cluster2_Endothelial_cells	LGALS3--ANXA2	KLF6	0.206392777	0.667721519	-1.035578023	0.504571027	0.007485527	0.067950732	-0.030415585	0.145254633	0.103438438	0.832102811
Cluster2_Glioma_cells	Cluster2_Endothelial_cells	LGALS3--ANXA2	LDHA	0.899332215	1.345464135	0.554752681	0.800105485	0.007737503	0.067950732	-0.030415585	0.145254633	0.103438438	0.832102811
Cluster2_Glioma_cells	Cluster2_Endothelial_cells	LGALS3--ANXA2	LMNA	0.365045142	0.581575246	1.074518769	0.485935302	0.007266977	0.067950732	-0.030415585	0.145254633	0.103438438	0.832102811
Cluster2_Glioma_cells	Cluster2_Endothelial_cells	LGALS3--ANXA2	LPP	0.373289058	0.397327707	0.688415805	0.347398031	0.007872008	0.067950732	-0.030415585	0.145254633	0.103438438	0.832102811
Cluster2_Glioma_cells	Cluster2_Endothelial_cells	LGALS3--ANXA2	MCL1	0.274346212	0.614451477	-0.955332853	0.511075949	0.00761184	0.067950732	-0.030415585	0.145254633	0.103438438	0.832102811
Cluster2_Glioma_cells	Cluster2_Endothelial_cells	LGALS3--ANXA2	MGLL	0.237815134	0.268284107	1.271324792	0.238220816	0.006733226	0.067950732	-0.030415585	0.145254633	0.103438438	0.832102811
Cluster2_Glioma_cells	Cluster2_Endothelial_cells	LGALS3--ANXA2	NDRG1	0.214892778	0.24454993	-0.15164259	0.166139241	0.009146023	0.067950732	-0.030415585	0.145254633	0.103438438	0.832102811
Cluster2_Glioma_cells	Cluster2_Endothelial_cells	LGALS3--ANXA2	NEK6	0.385997459	0.396448664	0.607113275	0.358122363	0.007688147	0.067950732	-0.030415585	0.145254633	0.103438438	0.832102811
Cluster2_Glioma_cells	Cluster2_Endothelial_cells	LGALS3--ANXA2	NOS2	0.273613013	0.209388186	2.04087313	0.180731364	0.007941051	0.067950732	-0.030415585	0.145254633	0.103438438	0.832102811
Cluster2_Glioma_cells	Cluster2_Endothelial_cells	LGALS3--ANXA2	ODC1	0.313926694	0.894690577	1.952973391	0.686181435	0.007442306	0.067950732	-0.030415585	0.145254633	0.103438438	0.832102811
Cluster2_Glioma_cells	Cluster2_Endothelial_cells	LGALS3--ANXA2	PER1	0.19850801	0.225738397	-0.737704541	0.199718706	0.007224796	0.067950732	-0.030415585	0.145254633	0.103438438	0.832102811
Cluster2_Glioma_cells	Cluster2_Endothelial_cells	LGALS3--ANXA2	PPP1R15A	0.284804734	0.421940928	-0.944766279	0.349859353	0.006972459	0.067950732	-0.030415585	0.145254633	0.103438438	0.832102811
Cluster2_Glioma_cells	Cluster2_Endothelial_cells	LGALS3--ANXA2	PRMT1	0.315385459	0.888009845	1.970803463	0.698312236	0.006750156	0.067950732	-0.030415585	0.145254633	0.103438438	0.832102811
Cluster2_Glioma_cells	Cluster2_Endothelial_cells	LGALS3--ANXA2	RUNX1	0.194519323	0.150668073	-0.64373206	0.136251758	0.007220027	0.067950732	-0.030415585	0.145254633	0.103438438	0.832102811
Cluster2_Glioma_cells	Cluster2_Endothelial_cells	LGALS3--ANXA2	S100A10	0.516717091	0.658052039	-0.04016011	0.375	0.006957381	0.067950732	-0.030415585	0.145254633	0.103438438	0.832102811
Cluster2_Glioma_cells	Cluster2_Endothelial_cells	LGALS3--ANXA2	SAT1	0.447859832	1.126758087	-0.929560949	0.717299578	0.007477588	0.067950732	-0.030415585	0.145254633	0.103438438	0.832102811
Cluster2_Glioma_cells	Cluster2_Endothelial_cells	LGALS3--ANXA2	SOCS2	0.460614466	0.397679325	1.961737006	0.324894515	0.008274928	0.067950732	-0.030415585	0.145254633	0.103438438	0.832102811
Cluster2_Glioma_cells	Cluster2_Endothelial_cells	LGALS3--ANXA2	SOCS3	0.365839901	0.356891702	-0.10642043	0.272327707	0.064895464	0.067950732	-0.030415585	0.145254633	0.103438438	0.832102811
Cluster2_Glioma_cells	Cluster2_Endothelial_cells	LGALS3--ANXA2	SOD2	0.408913114	0.623066104	-0.357917712	0.415787623	0.00742937	0.067950732	-0.030415585	0.145254633	0.103438438	0.832102811
Cluster2_Glioma_cells	Cluster2_Endothelial_cells	LGALS3--ANXA2	SOX9	0.539914347	0.884493671	1.957031109	0.665963432	0.007567762	0.067950732	-0.030415585	0.145254633	0.103438438	0.832102811
Cluster2_Glioma_cells	Cluster2_Endothelial_cells	LGALS3--ANXA2	SPP1	0.855298022	0.858298172	-0.66989684	0.565049226	0.006948001	0.067950732	-0.030415585	0.145254633	0.103438438	0.832102811
Cluster2_Glioma_cells	Cluster2_Endothelial_cells	LGALS3--ANXA2	STAT1	0.216700682	0.283579466	0.818352825	0.249296765	0.00718143	0.067950732	-0.030415585	0.145254633	0.103438438	0.832102811
Cluster2_Glioma_cells	Cluster2_Endothelial_cells	LGALS3--ANXA2	TFRC	0.230713242	0.221518987	-0.314746931	0.181962025	0.007758272	0.067950732	-0.030415585	0.145254633	0.103438438	0.832102811
Cluster2_Glioma_cells	Cluster2_Endothelial_cells	LGALS3--ANXA2	TGFB2	0.221992963	0.17440225	1.73679114	0.146272855	0.006887408	0.067950732	-0.030415585	0.145254633	0.103438438	0.832102811
Cluster2_Glioma_cells	Cluster2_Endothelial_cells	LGALS3--ANXA2	TGIF1	0.25407812	0.318917018	0.005383426	0.289029536	0.008619062	0.067950732	-0.030415585	0.145254633	0.103438438	0.832102811
Cluster2_Glioma_cells	Cluster2_Endothelial_cells	LGALS3--ANXA2	TNC	0.481931645	0.419127989	1.579760169	0.346343179	0.007637495	0.067950732	-0.030415585	0.145254633	0.103438438	0.832102811
Cluster2_Glioma_cells	Cluster2_Endothelial_cells	LGALS3--ANXA2	TYMS	0.258277965	0.434599156	1.336556434	0.327707454	0.00724524	0.067950732	-0.030415585	0.145254633	0.103438438	0.832102811
Cluster2_Glioma_cells	Cluster2_Endothelial_cells	LGALS3--ANXA2	VCAN	0.183658103	0.613396624	1.449400316	0.49718706	0.006736564	0.067950732	-0.030415585	0.145254633	0.103438438	0.832102811
Cluster2_Glioma_cells	Cluster2_Endothelial_cells	LGALS3--ANXA2	VEGFA	0.498704278	0.643987342	0.895657272	0.364451477	0.016632293	0.067950732	-0.030415585	0.145254633	0.103438438	0.832102811
Cluster2_Glioma_cells	Cluster2_Endothelial_cells	LGALS3--ANXA2	VIM	1.941779091	3.48769339	1.206847194	0.982594937	0.008081565	0.067950732	-0.030415585	0.145254633	0.103438438	0.832102811
Cluster2_Glioma_cells	Cluster2_Endothelial_cells	LGALS3--ANXA2	WEE1	0.22097329	0.330872011	1.891585174	0.290436006	0.006882805	0.067950732	-0.030415585	0.145254633	0.103438438	0.832102811
Cluster2_Glioma_cells	Cluster2_Endothelial_cells	LGALS3--ANXA2	ZFP36	0.714819477	0.707805907	-0.719033122	0.431786217	0.006948721	0.067950732	-0.030415585	0.145254633	0.103438438	0.832102811
Cluster2_Glioma_cells	Cluster2_Endothelial_cells	LGALS3--ANXA2	ZFP36L1	0.682698385	0.709388186	-0.664799053	0.550457103	0.007377992	0.067950732	-0.030415585	0.145254633	0.103438438	0.832102811
Cluster2_Glioma_cells	Cluster2_Endothelial_cells	LGALS3--MCAM	ADM	0.189911209	0.199015471	-0.371733675	0.131329114	0.008148889	0.067950732	-0.030415585	0.145254633	0.103438438	0.828373226
Cluster2_Glioma_cells	Cluster2_Endothelial_cells	LGALS3--MCAM	ATF3	0.310782224	0.324367089	-0.853168124	0.264240506	0.009471794	0.067950732	-0.030415585	0.145254633	0.103438438	0.828373226
Cluster2_Glioma_cells	Cluster2_Endothelial_cells	LGALS3--MCAM	BCL6	0.176224205	0.182489451	-0.036420603	0.148909986	0.009933348	0.067950732	-0.030415585	0.145254633	0.103438438	0.828373226
Cluster2_Glioma_cells	Cluster2_Endothelial_cells	LGALS3--MCAM	CA12	0.19210919	0.154535865	0.8182285	0.137834037	0.006972946	0.067950732	-0.030415585	0.145254633	0.103438438	0.828373226
Cluster2_Glioma_cells	Cluster2_Endothelial_cells	LGALS3--MCAM	CALD1	0.454540654	1.289381153	1.858078159	0.827883263	0.006861504	0.067950732	-0.030415585	0.145254633	0.103438438	0.828373226
Cluster2_Glioma_cells	Cluster2_Endothelial_cells	LGALS3--MCAM	CCN1	0.458030128	0.377461322	0.888538768	0.280942335	0.008262995	0.067950732	-0.030415585	0.145254633	0.103438438	0.828373226
Cluster2_Glioma_cells	Cluster2_Endothelial_cells	LGALS3--MCAM	CCND2	0.245296171	1.15664557	1.657342784	0.75685654	0.009483497	0.067950732	-0.030415585	0.145254633	0.103438438	0.828373226
Cluster2_Glioma_cells	Cluster2_Endothelial_cells	LGALS3--MCAM	CD44	0.264412825	0.260900141	-0.062073602	0.16895218	0.007307809	0.067950732	-0.030415585	0.145254633	0.103438438	0.828373226
Cluster2_Glioma_cells	Cluster2_Endothelial_cells	LGALS3--MCAM	CEBPB	0.265325586	0.419479606	-1.07721854	0.320323488	0.007772791	0.067950732	-0.030415585	0.145254633	0.103438438	0.828373226
Cluster2_Glioma_cells	Cluster2_Endothelial_cells	LGALS3--MCAM	DUSP4	0.281384546	0.264064698	0.541700541	0.241912799	0.006857881	0.067950732	-0.030415585	0.145254633	0.103438438	0.828373226
Cluster2_Glioma_cells	Cluster2_Endothelial_cells	LGALS3--MCAM	DUSP6	0.312225885	0.60021097	1.725087963	0.478727145	0.008606965	0.067950732	-0.030415585	0.145254633	0.103438438	0.828373226
Cluster2_Glioma_cells	Cluster2_Endothelial_cells	LGALS3--MCAM	EGFR	0.990204493	1.912447257	1.994822497	0.697081575	0.007865218	0.067950732	-0.030415585	0.145254633	0.103438438	0.828373226
Cluster2_Glioma_cells	Cluster2_Endothelial_cells	LGALS3--MCAM	EGR1	0.288209804	1.195323488	-0.554705707	0.684950774	0.012458158	0.067950732	-0.030415585	0.145254633	0.103438438	0.828373226
Cluster2_Glioma_cells	Cluster2_Endothelial_cells	LGALS3--MCAM	EMP1	0.336800628	0.271097046	1.55359249	0.224507736	0.0075397	0.067950732	-0.030415585	0.145254633	0.103438438	0.828373226
Cluster2_Glioma_cells	Cluster2_Endothelial_cells	LGALS3--MCAM	ENC1	0.168604749	0.153481013	1.364925902	0.139416315	0.00681744	0.067950732	-0.030415585	0.145254633	0.103438438	0.828373226
Cluster2_Glioma_cells	Cluster2_Endothelial_cells	LGALS3--MCAM	ENO1	0.331800512	1.802390999	1.182543725	0.915787623	0.007663635	0.067950732	-0.030415585	0.145254633	0.103438438	0.828373226
Cluster2_Glioma_cells	Cluster2_Endothelial_cells	LGALS3--MCAM	EPAS1	0.156716778	0.145042194	1.098334448	0.127988748	0.007489003	0.067950732	-0.030415585	0.145254633	0.103438438	0.828373226
Cluster2_Glioma_cells	Cluster2_Endothelial_cells	LGALS3--MCAM	ETV4	0.198487213	0.151722925	1.986100869	0.142229255	0.006911308	0.067950732	-0.030415585	0.145254633	0.103438438	0.828373226
Cluster2_Glioma_cells	Cluster2_Endothelial_cells	LGALS3--MCAM	FKBP5	0.339569957	0.270042194	-0.369787115	0.235759494	0.007213801	0.067950732	-0.030415585	0.145254633	0.103438438	0.828373226
Cluster2_Glioma_cells	Cluster2_Endothelial_cells	LGALS3--MCAM	GADD45A	0.744383306	0.893635724	1.909090923	0.619198312	0.009743274	0.067950732	-0.030415585	0.145254633	0.103438438	0.828373226
Cluster2_Glioma_cells	Cluster2_Endothelial_cells	LGALS3--MCAM	GADD45B	0.466303456	0.751933896	-0.598376048	0.475386779	0.064830905	0.067950732	-0.030415585	0.145254633	0.103438438	0.828373226
Cluster2_Glioma_cells	Cluster2_Endothelial_cells	LGALS3--MCAM	GJA1	0.276312772	0.221694796	1.216038992	0.160337553	0.007176489	0.067950732	-0.030415585	0.145254633	0.103438438	0.828373226
Cluster2_Glioma_cells	Cluster2_Endothelial_cells	LGALS3--MCAM	GSN	0.18958511	0.218706048	-1.096634974	0.19374121	0.00674082	0.067950732	-0.030415585	0.145254633	0.103438438	0.828373226
Cluster2_Glioma_cells	Cluster2_Endothelial_cells	LGALS3--MCAM	HES1	0.44049386	0.452707454	0.816040506	0.343706048	0.009220394	0.067950732	-0.030415585	0.145254633	0.103438438	0.828373226
Cluster2_Glioma_cells	Cluster2_Endothelial_cells	LGALS3--MCAM	HIF1A	0.252177139	0.630977496	-0.177690078	0.546413502	0.007402864	0.067950732	-0.030415585	0.145254633	0.103438438	0.828373226
Cluster2_Glioma_cells	Cluster2_Endothelial_cells	LGALS3--MCAM	HSPA5	0.297422666	1.260900141	0.054148024	0.804676512	0.006850872	0.067950732	-0.030415585	0.145254633	0.103438438	0.828373226
Cluster2_Glioma_cells	Cluster2_Endothelial_cells	LGALS3--MCAM	IGFBP3	0.604445058	0.520393812	1.638866333	0.348980309	0.010938918	0.067950732	-0.030415585	0.145254633	0.103438438	0.828373226
Cluster2_Glioma_cells	Cluster2_Endothelial_cells	LGALS3--MCAM	JUN	0.593247157	2.197257384	0.122569465	0.928797468	0.012622123	0.067950732	-0.030415585	0.145254633	0.103438438	0.828373226
Cluster2_Glioma_cells	Cluster2_Endothelial_cells	LGALS3--MCAM	KLF6	0.206392777	0.667721519	-1.035578023	0.504571027	0.007485527	0.067950732	-0.030415585	0.145254633	0.103438438	0.828373226
Cluster2_Glioma_cells	Cluster2_Endothelial_cells	LGALS3--MCAM	LDHA	0.899332215	1.345464135	0.554752681	0.800105485	0.007737503	0.067950732	-0.030415585	0.145254633	0.103438438	0.828373226
Cluster2_Glioma_cells	Cluster2_Endothelial_cells	LGALS3--MCAM	LMNA	0.365045142	0.581575246	1.074518769	0.485935302	0.007266977	0.067950732	-0.030415585	0.145254633	0.103438438	0.828373226
Cluster2_Glioma_cells	Cluster2_Endothelial_cells	LGALS3--MCAM	LPP	0.373289058	0.397327707	0.688415805	0.347398031	0.007872008	0.067950732	-0.030415585	0.145254633	0.103438438	0.828373226
Cluster2_Glioma_cells	Cluster2_Endothelial_cells	LGALS3--MCAM	MCL1	0.274346212	0.614451477	-0.955332853	0.511075949	0.00761184	0.067950732	-0.030415585	0.145254633	0.103438438	0.828373226
Cluster2_Glioma_cells	Cluster2_Endothelial_cells	LGALS3--MCAM	MGLL	0.237815134	0.268284107	1.271324792	0.238220816	0.006733226	0.067950732	-0.030415585	0.145254633	0.103438438	0.828373226
Cluster2_Glioma_cells	Cluster2_Endothelial_cells	LGALS3--MCAM	NDRG1	0.214892778	0.24454993	-0.15164259	0.166139241	0.009146023	0.067950732	-0.030415585	0.145254633	0.103438438	0.828373226
Cluster2_Glioma_cells	Cluster2_Endothelial_cells	LGALS3--MCAM	NEK6	0.385997459	0.396448664	0.607113275	0.358122363	0.007688147	0.067950732	-0.030415585	0.145254633	0.103438438	0.828373226
Cluster2_Glioma_cells	Cluster2_Endothelial_cells	LGALS3--MCAM	NOS2	0.273613013	0.209388186	2.04087313	0.180731364	0.007941051	0.067950732	-0.030415585	0.145254633	0.103438438	0.828373226
Cluster2_Glioma_cells	Cluster2_Endothelial_cells	LGALS3--MCAM	ODC1	0.313926694	0.894690577	1.952973391	0.686181435	0.007442306	0.067950732	-0.030415585	0.145254633	0.103438438	0.828373226
Cluster2_Glioma_cells	Cluster2_Endothelial_cells	LGALS3--MCAM	PER1	0.19850801	0.225738397	-0.737704541	0.199718706	0.007224796	0.067950732	-0.030415585	0.145254633	0.103438438	0.828373226
Cluster2_Glioma_cells	Cluster2_Endothelial_cells	LGALS3--MCAM	PPP1R15A	0.284804734	0.421940928	-0.944766279	0.349859353	0.006972459	0.067950732	-0.030415585	0.145254633	0.103438438	0.828373226
Cluster2_Glioma_cells	Cluster2_Endothelial_cells	LGALS3--MCAM	PRMT1	0.315385459	0.888009845	1.970803463	0.698312236	0.006750156	0.067950732	-0.030415585	0.145254633	0.103438438	0.828373226
Cluster2_Glioma_cells	Cluster2_Endothelial_cells	LGALS3--MCAM	RUNX1	0.194519323	0.150668073	-0.64373206	0.136251758	0.007220027	0.067950732	-0.030415585	0.145254633	0.103438438	0.828373226
Cluster2_Glioma_cells	Cluster2_Endothelial_cells	LGALS3--MCAM	S100A10	0.516717091	0.658052039	-0.04016011	0.375	0.006957381	0.067950732	-0.030415585	0.145254633	0.103438438	0.828373226
Cluster2_Glioma_cells	Cluster2_Endothelial_cells	LGALS3--MCAM	SAT1	0.447859832	1.126758087	-0.929560949	0.717299578	0.007477588	0.067950732	-0.030415585	0.145254633	0.103438438	0.828373226
Cluster2_Glioma_cells	Cluster2_Endothelial_cells	LGALS3--MCAM	SOCS2	0.460614466	0.397679325	1.961737006	0.324894515	0.008274928	0.067950732	-0.030415585	0.145254633	0.103438438	0.828373226
Cluster2_Glioma_cells	Cluster2_Endothelial_cells	LGALS3--MCAM	SOCS3	0.365839901	0.356891702	-0.10642043	0.272327707	0.064895464	0.067950732	-0.030415585	0.145254633	0.103438438	0.828373226
Cluster2_Glioma_cells	Cluster2_Endothelial_cells	LGALS3--MCAM	SOD2	0.408913114	0.623066104	-0.357917712	0.415787623	0.00742937	0.067950732	-0.030415585	0.145254633	0.103438438	0.828373226
Cluster2_Glioma_cells	Cluster2_Endothelial_cells	LGALS3--MCAM	SOX9	0.539914347	0.884493671	1.957031109	0.665963432	0.007567762	0.067950732	-0.030415585	0.145254633	0.103438438	0.828373226
Cluster2_Glioma_cells	Cluster2_Endothelial_cells	LGALS3--MCAM	SPP1	0.855298022	0.858298172	-0.66989684	0.565049226	0.006948001	0.067950732	-0.030415585	0.145254633	0.103438438	0.828373226
Cluster2_Glioma_cells	Cluster2_Endothelial_cells	LGALS3--MCAM	STAT1	0.216700682	0.283579466	0.818352825	0.249296765	0.00718143	0.067950732	-0.030415585	0.145254633	0.103438438	0.828373226
Cluster2_Glioma_cells	Cluster2_Endothelial_cells	LGALS3--MCAM	TFRC	0.230713242	0.221518987	-0.314746931	0.181962025	0.007758272	0.067950732	-0.030415585	0.145254633	0.103438438	0.828373226
Cluster2_Glioma_cells	Cluster2_Endothelial_cells	LGALS3--MCAM	TGFB2	0.221992963	0.17440225	1.73679114	0.146272855	0.006887408	0.067950732	-0.030415585	0.145254633	0.103438438	0.828373226
Cluster2_Glioma_cells	Cluster2_Endothelial_cells	LGALS3--MCAM	TGIF1	0.25407812	0.318917018	0.005383426	0.289029536	0.008619062	0.067950732	-0.030415585	0.145254633	0.103438438	0.828373226
Cluster2_Glioma_cells	Cluster2_Endothelial_cells	LGALS3--MCAM	TNC	0.481931645	0.419127989	1.579760169	0.346343179	0.007637495	0.067950732	-0.030415585	0.145254633	0.103438438	0.828373226
Cluster2_Glioma_cells	Cluster2_Endothelial_cells	LGALS3--MCAM	TYMS	0.258277965	0.434599156	1.336556434	0.327707454	0.00724524	0.067950732	-0.030415585	0.145254633	0.103438438	0.828373226
Cluster2_Glioma_cells	Cluster2_Endothelial_cells	LGALS3--MCAM	VCAN	0.183658103	0.613396624	1.449400316	0.49718706	0.006736564	0.067950732	-0.030415585	0.145254633	0.103438438	0.828373226
Cluster2_Glioma_cells	Cluster2_Endothelial_cells	LGALS3--MCAM	VEGFA	0.498704278	0.643987342	0.895657272	0.364451477	0.016632293	0.067950732	-0.030415585	0.145254633	0.103438438	0.828373226
Cluster2_Glioma_cells	Cluster2_Endothelial_cells	LGALS3--MCAM	VIM	1.941779091	3.48769339	1.206847194	0.982594937	0.008081565	0.067950732	-0.030415585	0.145254633	0.103438438	0.828373226
Cluster2_Glioma_cells	Cluster2_Endothelial_cells	LGALS3--MCAM	WEE1	0.22097329	0.330872011	1.891585174	0.290436006	0.006882805	0.067950732	-0.030415585	0.145254633	0.103438438	0.828373226
Cluster2_Glioma_cells	Cluster2_Endothelial_cells	LGALS3--MCAM	ZFP36	0.714819477	0.707805907	-0.719033122	0.431786217	0.006948721	0.067950732	-0.030415585	0.145254633	0.103438438	0.828373226
Cluster2_Glioma_cells	Cluster2_Endothelial_cells	LGALS3--MCAM	ZFP36L1	0.682698385	0.709388186	-0.664799053	0.550457103	0.007377992	0.067950732	-0.030415585	0.145254633	0.103438438	0.828373226
Cluster2_Glioma_cells	Cluster2_Endothelial_cells	ANXA2--EGFR	ADM	0.189911209	0.199015471	-0.371733675	0.131329114	0.008707293	0.067864477	-0.031951422	0.145068513	0.103243223	0.822927468
Cluster2_Glioma_cells	Cluster2_Endothelial_cells	ANXA2--EGFR	AGT	0.692759924	0.699015471	1.555746048	0.460091421	0.008533529	0.067864477	-0.031951422	0.145068513	0.103243223	0.822927468
Cluster2_Glioma_cells	Cluster2_Endothelial_cells	ANXA2--EGFR	APLP2	0.355090416	0.963080169	0.457106434	0.747714487	0.02432618	0.067864477	-0.031951422	0.145068513	0.103243223	0.822927468
Cluster2_Glioma_cells	Cluster2_Endothelial_cells	ANXA2--EGFR	ARID1A	0.192901922	0.318389592	0.978572401	0.280766526	0.008461549	0.067864477	-0.031951422	0.145068513	0.103243223	0.822927468
Cluster2_Glioma_cells	Cluster2_Endothelial_cells	ANXA2--EGFR	ATF3	0.310782224	0.324367089	-0.853168124	0.264240506	0.012431116	0.067864477	-0.031951422	0.145068513	0.103243223	0.822927468
Cluster2_Glioma_cells	Cluster2_Endothelial_cells	ANXA2--EGFR	BCL6	0.176224205	0.182489451	-0.036420603	0.148909986	0.011938544	0.067864477	-0.031951422	0.145068513	0.103243223	0.822927468
Cluster2_Glioma_cells	Cluster2_Endothelial_cells	ANXA2--EGFR	CCN1	0.458030128	0.377461322	0.888538768	0.280942335	0.009457034	0.067864477	-0.031951422	0.145068513	0.103243223	0.822927468
Cluster2_Glioma_cells	Cluster2_Endothelial_cells	ANXA2--EGFR	CCND2	0.245296171	1.15664557	1.657342784	0.75685654	0.011182681	0.067864477	-0.031951422	0.145068513	0.103243223	0.822927468
Cluster2_Glioma_cells	Cluster2_Endothelial_cells	ANXA2--EGFR	CD44	0.264412825	0.260900141	-0.062073602	0.16895218	0.008758938	0.067864477	-0.031951422	0.145068513	0.103243223	0.822927468
Cluster2_Glioma_cells	Cluster2_Endothelial_cells	ANXA2--EGFR	CEBPB	0.265325586	0.419479606	-1.07721854	0.320323488	0.009311495	0.067864477	-0.031951422	0.145068513	0.103243223	0.822927468
Cluster2_Glioma_cells	Cluster2_Endothelial_cells	ANXA2--EGFR	DUSP6	0.312225885	0.60021097	1.725087963	0.478727145	0.010726903	0.067864477	-0.031951422	0.145068513	0.103243223	0.822927468
Cluster2_Glioma_cells	Cluster2_Endothelial_cells	ANXA2--EGFR	EGFR	0.990204493	1.912447257	1.994822497	0.697081575	0.009450042	0.067864477	-0.031951422	0.145068513	0.103243223	0.822927468
Cluster2_Glioma_cells	Cluster2_Endothelial_cells	ANXA2--EGFR	EGR1	0.288209804	1.195323488	-0.554705707	0.684950774	0.014500295	0.067864477	-0.031951422	0.145068513	0.103243223	0.822927468
Cluster2_Glioma_cells	Cluster2_Endothelial_cells	ANXA2--EGFR	EMP1	0.336800628	0.271097046	1.55359249	0.224507736	0.008454976	0.067864477	-0.031951422	0.145068513	0.103243223	0.822927468
Cluster2_Glioma_cells	Cluster2_Endothelial_cells	ANXA2--EGFR	EPAS1	0.156716778	0.145042194	1.098334448	0.127988748	0.00858146	0.067864477	-0.031951422	0.145068513	0.103243223	0.822927468
Cluster2_Glioma_cells	Cluster2_Endothelial_cells	ANXA2--EGFR	F3	0.525956704	0.547995781	1.336541887	0.395042194	0.008106784	0.067864477	-0.031951422	0.145068513	0.103243223	0.822927468
Cluster2_Glioma_cells	Cluster2_Endothelial_cells	ANXA2--EGFR	GADD45A	0.744383306	0.893635724	1.909090923	0.619198312	0.011527581	0.067864477	-0.031951422	0.145068513	0.103243223	0.822927468
Cluster2_Glioma_cells	Cluster2_Endothelial_cells	ANXA2--EGFR	GADD45B	0.466303456	0.751933896	-0.598376048	0.475386779	0.010371073	0.067864477	-0.031951422	0.145068513	0.103243223	0.822927468
Cluster2_Glioma_cells	Cluster2_Endothelial_cells	ANXA2--EGFR	H2AX	0.255968935	0.496659634	1.354721535	0.411744023	0.008172545	0.067864477	-0.031951422	0.145068513	0.103243223	0.822927468
Cluster2_Glioma_cells	Cluster2_Endothelial_cells	ANXA2--EGFR	HES1	0.44049386	0.452707454	0.816040506	0.343706048	0.010620364	0.067864477	-0.031951422	0.145068513	0.103243223	0.822927468
Cluster2_Glioma_cells	Cluster2_Endothelial_cells	ANXA2--EGFR	HIF1A	0.252177139	0.630977496	-0.177690078	0.546413502	0.008159355	0.067864477	-0.031951422	0.145068513	0.103243223	0.822927468
Cluster2_Glioma_cells	Cluster2_Endothelial_cells	ANXA2--EGFR	IGFBP3	0.604445058	0.520393812	1.638866333	0.348980309	0.01204673	0.067864477	-0.031951422	0.145068513	0.103243223	0.822927468
Cluster2_Glioma_cells	Cluster2_Endothelial_cells	ANXA2--EGFR	JAG1	0.527732647	0.504746835	1.892950728	0.412271449	0.008299442	0.067864477	-0.031951422	0.145068513	0.103243223	0.822927468
Cluster2_Glioma_cells	Cluster2_Endothelial_cells	ANXA2--EGFR	JUN	0.593247157	2.197257384	0.122569465	0.928797468	0.014610207	0.067864477	-0.031951422	0.145068513	0.103243223	0.822927468
Cluster2_Glioma_cells	Cluster2_Endothelial_cells	ANXA2--EGFR	JUND	1.107501971	2.011251758	0.827768736	0.9395218	0.008288574	0.067864477	-0.031951422	0.145068513	0.103243223	0.822927468
Cluster2_Glioma_cells	Cluster2_Endothelial_cells	ANXA2--EGFR	KLF6	0.206392777	0.667721519	-1.035578023	0.504571027	0.008385862	0.067864477	-0.031951422	0.145068513	0.103243223	0.822927468
Cluster2_Glioma_cells	Cluster2_Endothelial_cells	ANXA2--EGFR	LDHA	0.899332215	1.345464135	0.554752681	0.800105485	0.008314515	0.067864477	-0.031951422	0.145068513	0.103243223	0.822927468
Cluster2_Glioma_cells	Cluster2_Endothelial_cells	ANXA2--EGFR	LMNA	0.365045142	0.581575246	1.074518769	0.485935302	0.008797921	0.067864477	-0.031951422	0.145068513	0.103243223	0.822927468
Cluster2_Glioma_cells	Cluster2_Endothelial_cells	ANXA2--EGFR	LPP	0.373289058	0.397327707	0.688415805	0.347398031	0.009555779	0.067864477	-0.031951422	0.145068513	0.103243223	0.822927468
Cluster2_Glioma_cells	Cluster2_Endothelial_cells	ANXA2--EGFR	MCL1	0.274346212	0.614451477	-0.955332853	0.511075949	0.008481467	0.067864477	-0.031951422	0.145068513	0.103243223	0.822927468
Cluster2_Glioma_cells	Cluster2_Endothelial_cells	ANXA2--EGFR	NDRG1	0.214892778	0.24454993	-0.15164259	0.166139241	0.010781958	0.067864477	-0.031951422	0.145068513	0.103243223	0.822927468
Cluster2_Glioma_cells	Cluster2_Endothelial_cells	ANXA2--EGFR	NEK6	0.385997459	0.396448664	0.607113275	0.358122363	0.009328373	0.067864477	-0.031951422	0.145068513	0.103243223	0.822927468
Cluster2_Glioma_cells	Cluster2_Endothelial_cells	ANXA2--EGFR	NFIA	0.497065051	1.060126582	1.677393175	0.779184248	0.008158199	0.067864477	-0.031951422	0.145068513	0.103243223	0.822927468
Cluster2_Glioma_cells	Cluster2_Endothelial_cells	ANXA2--EGFR	NR2F1	0.252207117	0.502637131	1.852512215	0.430907173	0.008245156	0.067864477	-0.031951422	0.145068513	0.103243223	0.822927468
Cluster2_Glioma_cells	Cluster2_Endothelial_cells	ANXA2--EGFR	ODC1	0.313926694	0.894690577	1.952973391	0.686181435	0.009831852	0.067864477	-0.031951422	0.145068513	0.103243223	0.822927468
Cluster2_Glioma_cells	Cluster2_Endothelial_cells	ANXA2--EGFR	PER1	0.19850801	0.225738397	-0.737704541	0.199718706	0.008679559	0.067864477	-0.031951422	0.145068513	0.103243223	0.822927468
Cluster2_Glioma_cells	Cluster2_Endothelial_cells	ANXA2--EGFR	RUNX1	0.194519323	0.150668073	-0.64373206	0.136251758	0.008223276	0.067864477	-0.031951422	0.145068513	0.103243223	0.822927468
Cluster2_Glioma_cells	Cluster2_Endothelial_cells	ANXA2--EGFR	S100A10	0.516717091	0.658052039	-0.04016011	0.375	0.064324416	0.067864477	-0.031951422	0.145068513	0.103243223	0.822927468
Cluster2_Glioma_cells	Cluster2_Endothelial_cells	ANXA2--EGFR	SAT1	0.447859832	1.126758087	-0.929560949	0.717299578	0.009358731	0.067864477	-0.031951422	0.145068513	0.103243223	0.822927468
Cluster2_Glioma_cells	Cluster2_Endothelial_cells	ANXA2--EGFR	SOCS2	0.460614466	0.397679325	1.961737006	0.324894515	0.009915929	0.067864477	-0.031951422	0.145068513	0.103243223	0.822927468
Cluster2_Glioma_cells	Cluster2_Endothelial_cells	ANXA2--EGFR	SOCS3	0.365839901	0.356891702	-0.10642043	0.272327707	0.00960222	0.067864477	-0.031951422	0.145068513	0.103243223	0.822927468
Cluster2_Glioma_cells	Cluster2_Endothelial_cells	ANXA2--EGFR	SOD2	0.408913114	0.623066104	-0.357917712	0.415787623	0.008841166	0.067864477	-0.031951422	0.145068513	0.103243223	0.822927468
Cluster2_Glioma_cells	Cluster2_Endothelial_cells	ANXA2--EGFR	SOX9	0.539914347	0.884493671	1.957031109	0.665963432	0.008878101	0.067864477	-0.031951422	0.145068513	0.103243223	0.822927468
Cluster2_Glioma_cells	Cluster2_Endothelial_cells	ANXA2--EGFR	SPP1	0.855298022	0.858298172	-0.66989684	0.565049226	0.008280599	0.067864477	-0.031951422	0.145068513	0.103243223	0.822927468
Cluster2_Glioma_cells	Cluster2_Endothelial_cells	ANXA2--EGFR	STAT1	0.216700682	0.283579466	0.818352825	0.249296765	0.009013361	0.067864477	-0.031951422	0.145068513	0.103243223	0.822927468
Cluster2_Glioma_cells	Cluster2_Endothelial_cells	ANXA2--EGFR	TGIF1	0.25407812	0.318917018	0.005383426	0.289029536	0.009841987	0.067864477	-0.031951422	0.145068513	0.103243223	0.822927468
Cluster2_Glioma_cells	Cluster2_Endothelial_cells	ANXA2--EGFR	THRAP3	0.186458895	0.611814346	1.318977245	0.545007032	0.023499644	0.067864477	-0.031951422	0.145068513	0.103243223	0.822927468
Cluster2_Glioma_cells	Cluster2_Endothelial_cells	ANXA2--EGFR	TNC	0.481931645	0.419127989	1.579760169	0.346343179	0.008869873	0.067864477	-0.031951422	0.145068513	0.103243223	0.822927468
Cluster2_Glioma_cells	Cluster2_Endothelial_cells	ANXA2--EGFR	TYMS	0.258277965	0.434599156	1.336556434	0.327707454	0.00844239	0.067864477	-0.031951422	0.145068513	0.103243223	0.822927468
Cluster2_Glioma_cells	Cluster2_Endothelial_cells	ANXA2--EGFR	UBB	1.344972629	1.849156118	0.259861783	0.925105485	0.023452083	0.067864477	-0.031951422	0.145068513	0.103243223	0.822927468
Cluster2_Glioma_cells	Cluster2_Endothelial_cells	ANXA2--EGFR	VCAN	0.183658103	0.613396624	1.449400316	0.49718706	0.008831958	0.067864477	-0.031951422	0.145068513	0.103243223	0.822927468
Cluster2_Glioma_cells	Cluster2_Endothelial_cells	ANXA2--EGFR	VEGFA	0.498704278	0.643987342	0.895657272	0.364451477	0.016829477	0.067864477	-0.031951422	0.145068513	0.103243223	0.822927468
Cluster2_Glioma_cells	Cluster2_Endothelial_cells	ANXA2--EGFR	VIM	1.941779091	3.48769339	1.206847194	0.982594937	0.009931887	0.067864477	-0.031951422	0.145068513	0.103243223	0.822927468
Cluster2_Glioma_cells	Cluster2_Endothelial_cells	ANXA2--EGFR	WEE1	0.22097329	0.330872011	1.891585174	0.290436006	0.008536511	0.067864477	-0.031951422	0.145068513	0.103243223	0.822927468
Cluster2_Glioma_cells	Cluster2_Endothelial_cells	ANXA2--EGFR	ZFP36	0.714819477	0.707805907	-0.719033122	0.431786217	0.008495888	0.067864477	-0.031951422	0.145068513	0.103243223	0.822927468
Cluster2_Glioma_cells	Cluster2_Endothelial_cells	ANXA2--EGFR	ZFP36L1	0.682698385	0.709388186	-0.664799053	0.550457103	0.00889829	0.067864477	-0.031951422	0.145068513	0.103243223	0.822927468
Cluster2_Glioma_cells	Cluster2_Microglial	ANXA2--EGFR	ADM	0.189911209	0.199015471	-0.371733675	0.131329114	0.008707293	0.067864477	-0.031951422	0.145068513	0.103243223	0.816584916
Cluster2_Glioma_cells	Cluster2_Microglial	ANXA2--EGFR	AGT	0.692759924	0.699015471	1.555746048	0.460091421	0.008533529	0.067864477	-0.031951422	0.145068513	0.103243223	0.816584916
Cluster2_Glioma_cells	Cluster2_Microglial	ANXA2--EGFR	APLP2	0.355090416	0.963080169	0.457106434	0.747714487	0.02432618	0.067864477	-0.031951422	0.145068513	0.103243223	0.816584916
Cluster2_Glioma_cells	Cluster2_Microglial	ANXA2--EGFR	ARID1A	0.192901922	0.318389592	0.978572401	0.280766526	0.008461549	0.067864477	-0.031951422	0.145068513	0.103243223	0.816584916
Cluster2_Glioma_cells	Cluster2_Microglial	ANXA2--EGFR	ATF3	0.310782224	0.324367089	-0.853168124	0.264240506	0.012431116	0.067864477	-0.031951422	0.145068513	0.103243223	0.816584916
Cluster2_Glioma_cells	Cluster2_Microglial	ANXA2--EGFR	BCL6	0.176224205	0.182489451	-0.036420603	0.148909986	0.011938544	0.067864477	-0.031951422	0.145068513	0.103243223	0.816584916
Cluster2_Glioma_cells	Cluster2_Microglial	ANXA2--EGFR	CCN1	0.458030128	0.377461322	0.888538768	0.280942335	0.009457034	0.067864477	-0.031951422	0.145068513	0.103243223	0.816584916
Cluster2_Glioma_cells	Cluster2_Microglial	ANXA2--EGFR	CCND2	0.245296171	1.15664557	1.657342784	0.75685654	0.011182681	0.067864477	-0.031951422	0.145068513	0.103243223	0.816584916
Cluster2_Glioma_cells	Cluster2_Microglial	ANXA2--EGFR	CD44	0.264412825	0.260900141	-0.062073602	0.16895218	0.008758938	0.067864477	-0.031951422	0.145068513	0.103243223	0.816584916
Cluster2_Glioma_cells	Cluster2_Microglial	ANXA2--EGFR	CEBPB	0.265325586	0.419479606	-1.07721854	0.320323488	0.009311495	0.067864477	-0.031951422	0.145068513	0.103243223	0.816584916
Cluster2_Glioma_cells	Cluster2_Microglial	ANXA2--EGFR	DUSP6	0.312225885	0.60021097	1.725087963	0.478727145	0.010726903	0.067864477	-0.031951422	0.145068513	0.103243223	0.816584916
Cluster2_Glioma_cells	Cluster2_Microglial	ANXA2--EGFR	EGFR	0.990204493	1.912447257	1.994822497	0.697081575	0.009450042	0.067864477	-0.031951422	0.145068513	0.103243223	0.816584916
Cluster2_Glioma_cells	Cluster2_Microglial	ANXA2--EGFR	EGR1	0.288209804	1.195323488	-0.554705707	0.684950774	0.014500295	0.067864477	-0.031951422	0.145068513	0.103243223	0.816584916
Cluster2_Glioma_cells	Cluster2_Microglial	ANXA2--EGFR	EMP1	0.336800628	0.271097046	1.55359249	0.224507736	0.008454976	0.067864477	-0.031951422	0.145068513	0.103243223	0.816584916
Cluster2_Glioma_cells	Cluster2_Microglial	ANXA2--EGFR	EPAS1	0.156716778	0.145042194	1.098334448	0.127988748	0.00858146	0.067864477	-0.031951422	0.145068513	0.103243223	0.816584916
Cluster2_Glioma_cells	Cluster2_Microglial	ANXA2--EGFR	F3	0.525956704	0.547995781	1.336541887	0.395042194	0.008106784	0.067864477	-0.031951422	0.145068513	0.103243223	0.816584916
Cluster2_Glioma_cells	Cluster2_Microglial	ANXA2--EGFR	GADD45A	0.744383306	0.893635724	1.909090923	0.619198312	0.011527581	0.067864477	-0.031951422	0.145068513	0.103243223	0.816584916
Cluster2_Glioma_cells	Cluster2_Microglial	ANXA2--EGFR	GADD45B	0.466303456	0.751933896	-0.598376048	0.475386779	0.010371073	0.067864477	-0.031951422	0.145068513	0.103243223	0.816584916
Cluster2_Glioma_cells	Cluster2_Microglial	ANXA2--EGFR	H2AX	0.255968935	0.496659634	1.354721535	0.411744023	0.008172545	0.067864477	-0.031951422	0.145068513	0.103243223	0.816584916
Cluster2_Glioma_cells	Cluster2_Microglial	ANXA2--EGFR	HES1	0.44049386	0.452707454	0.816040506	0.343706048	0.010620364	0.067864477	-0.031951422	0.145068513	0.103243223	0.816584916
Cluster2_Glioma_cells	Cluster2_Microglial	ANXA2--EGFR	HIF1A	0.252177139	0.630977496	-0.177690078	0.546413502	0.008159355	0.067864477	-0.031951422	0.145068513	0.103243223	0.816584916
Cluster2_Glioma_cells	Cluster2_Microglial	ANXA2--EGFR	IGFBP3	0.604445058	0.520393812	1.638866333	0.348980309	0.01204673	0.067864477	-0.031951422	0.145068513	0.103243223	0.816584916
Cluster2_Glioma_cells	Cluster2_Microglial	ANXA2--EGFR	JAG1	0.527732647	0.504746835	1.892950728	0.412271449	0.008299442	0.067864477	-0.031951422	0.145068513	0.103243223	0.816584916
Cluster2_Glioma_cells	Cluster2_Microglial	ANXA2--EGFR	JUN	0.593247157	2.197257384	0.122569465	0.928797468	0.014610207	0.067864477	-0.031951422	0.145068513	0.103243223	0.816584916
Cluster2_Glioma_cells	Cluster2_Microglial	ANXA2--EGFR	JUND	1.107501971	2.011251758	0.827768736	0.9395218	0.008288574	0.067864477	-0.031951422	0.145068513	0.103243223	0.816584916
Cluster2_Glioma_cells	Cluster2_Microglial	ANXA2--EGFR	KLF6	0.206392777	0.667721519	-1.035578023	0.504571027	0.008385862	0.067864477	-0.031951422	0.145068513	0.103243223	0.816584916
Cluster2_Glioma_cells	Cluster2_Microglial	ANXA2--EGFR	LDHA	0.899332215	1.345464135	0.554752681	0.800105485	0.008314515	0.067864477	-0.031951422	0.145068513	0.103243223	0.816584916
Cluster2_Glioma_cells	Cluster2_Microglial	ANXA2--EGFR	LMNA	0.365045142	0.581575246	1.074518769	0.485935302	0.008797921	0.067864477	-0.031951422	0.145068513	0.103243223	0.816584916
Cluster2_Glioma_cells	Cluster2_Microglial	ANXA2--EGFR	LPP	0.373289058	0.397327707	0.688415805	0.347398031	0.009555779	0.067864477	-0.031951422	0.145068513	0.103243223	0.816584916
Cluster2_Glioma_cells	Cluster2_Microglial	ANXA2--EGFR	MCL1	0.274346212	0.614451477	-0.955332853	0.511075949	0.008481467	0.067864477	-0.031951422	0.145068513	0.103243223	0.816584916
Cluster2_Glioma_cells	Cluster2_Microglial	ANXA2--EGFR	NDRG1	0.214892778	0.24454993	-0.15164259	0.166139241	0.010781958	0.067864477	-0.031951422	0.145068513	0.103243223	0.816584916
Cluster2_Glioma_cells	Cluster2_Microglial	ANXA2--EGFR	NEK6	0.385997459	0.396448664	0.607113275	0.358122363	0.009328373	0.067864477	-0.031951422	0.145068513	0.103243223	0.816584916
Cluster2_Glioma_cells	Cluster2_Microglial	ANXA2--EGFR	NFIA	0.497065051	1.060126582	1.677393175	0.779184248	0.008158199	0.067864477	-0.031951422	0.145068513	0.103243223	0.816584916
Cluster2_Glioma_cells	Cluster2_Microglial	ANXA2--EGFR	NR2F1	0.252207117	0.502637131	1.852512215	0.430907173	0.008245156	0.067864477	-0.031951422	0.145068513	0.103243223	0.816584916
Cluster2_Glioma_cells	Cluster2_Microglial	ANXA2--EGFR	ODC1	0.313926694	0.894690577	1.952973391	0.686181435	0.009831852	0.067864477	-0.031951422	0.145068513	0.103243223	0.816584916
Cluster2_Glioma_cells	Cluster2_Microglial	ANXA2--EGFR	PER1	0.19850801	0.225738397	-0.737704541	0.199718706	0.008679559	0.067864477	-0.031951422	0.145068513	0.103243223	0.816584916
Cluster2_Glioma_cells	Cluster2_Microglial	ANXA2--EGFR	RUNX1	0.194519323	0.150668073	-0.64373206	0.136251758	0.008223276	0.067864477	-0.031951422	0.145068513	0.103243223	0.816584916
Cluster2_Glioma_cells	Cluster2_Microglial	ANXA2--EGFR	S100A10	0.516717091	0.658052039	-0.04016011	0.375	0.064324416	0.067864477	-0.031951422	0.145068513	0.103243223	0.816584916
Cluster2_Glioma_cells	Cluster2_Microglial	ANXA2--EGFR	SAT1	0.447859832	1.126758087	-0.929560949	0.717299578	0.009358731	0.067864477	-0.031951422	0.145068513	0.103243223	0.816584916
Cluster2_Glioma_cells	Cluster2_Microglial	ANXA2--EGFR	SOCS2	0.460614466	0.397679325	1.961737006	0.324894515	0.009915929	0.067864477	-0.031951422	0.145068513	0.103243223	0.816584916
Cluster2_Glioma_cells	Cluster2_Microglial	ANXA2--EGFR	SOCS3	0.365839901	0.356891702	-0.10642043	0.272327707	0.00960222	0.067864477	-0.031951422	0.145068513	0.103243223	0.816584916
Cluster2_Glioma_cells	Cluster2_Microglial	ANXA2--EGFR	SOD2	0.408913114	0.623066104	-0.357917712	0.415787623	0.008841166	0.067864477	-0.031951422	0.145068513	0.103243223	0.816584916
Cluster2_Glioma_cells	Cluster2_Microglial	ANXA2--EGFR	SOX9	0.539914347	0.884493671	1.957031109	0.665963432	0.008878101	0.067864477	-0.031951422	0.145068513	0.103243223	0.816584916
Cluster2_Glioma_cells	Cluster2_Microglial	ANXA2--EGFR	SPP1	0.855298022	0.858298172	-0.66989684	0.565049226	0.008280599	0.067864477	-0.031951422	0.145068513	0.103243223	0.816584916
Cluster2_Glioma_cells	Cluster2_Microglial	ANXA2--EGFR	STAT1	0.216700682	0.283579466	0.818352825	0.249296765	0.009013361	0.067864477	-0.031951422	0.145068513	0.103243223	0.816584916
Cluster2_Glioma_cells	Cluster2_Microglial	ANXA2--EGFR	TGIF1	0.25407812	0.318917018	0.005383426	0.289029536	0.009841987	0.067864477	-0.031951422	0.145068513	0.103243223	0.816584916
Cluster2_Glioma_cells	Cluster2_Microglial	ANXA2--EGFR	THRAP3	0.186458895	0.611814346	1.318977245	0.545007032	0.023499644	0.067864477	-0.031951422	0.145068513	0.103243223	0.816584916
Cluster2_Glioma_cells	Cluster2_Microglial	ANXA2--EGFR	TNC	0.481931645	0.419127989	1.579760169	0.346343179	0.008869873	0.067864477	-0.031951422	0.145068513	0.103243223	0.816584916
Cluster2_Glioma_cells	Cluster2_Microglial	ANXA2--EGFR	TYMS	0.258277965	0.434599156	1.336556434	0.327707454	0.00844239	0.067864477	-0.031951422	0.145068513	0.103243223	0.816584916
Cluster2_Glioma_cells	Cluster2_Microglial	ANXA2--EGFR	UBB	1.344972629	1.849156118	0.259861783	0.925105485	0.023452083	0.067864477	-0.031951422	0.145068513	0.103243223	0.816584916
Cluster2_Glioma_cells	Cluster2_Microglial	ANXA2--EGFR	VCAN	0.183658103	0.613396624	1.449400316	0.49718706	0.008831958	0.067864477	-0.031951422	0.145068513	0.103243223	0.816584916
Cluster2_Glioma_cells	Cluster2_Microglial	ANXA2--EGFR	VEGFA	0.498704278	0.643987342	0.895657272	0.364451477	0.016829477	0.067864477	-0.031951422	0.145068513	0.103243223	0.816584916
Cluster2_Glioma_cells	Cluster2_Microglial	ANXA2--EGFR	VIM	1.941779091	3.48769339	1.206847194	0.982594937	0.009931887	0.067864477	-0.031951422	0.145068513	0.103243223	0.816584916
Cluster2_Glioma_cells	Cluster2_Microglial	ANXA2--EGFR	WEE1	0.22097329	0.330872011	1.891585174	0.290436006	0.008536511	0.067864477	-0.031951422	0.145068513	0.103243223	0.816584916
Cluster2_Glioma_cells	Cluster2_Microglial	ANXA2--EGFR	ZFP36	0.714819477	0.707805907	-0.719033122	0.431786217	0.008495888	0.067864477	-0.031951422	0.145068513	0.103243223	0.816584916
Cluster2_Glioma_cells	Cluster2_Microglial	ANXA2--EGFR	ZFP36L1	0.682698385	0.709388186	-0.664799053	0.550457103	0.00889829	0.067864477	-0.031951422	0.145068513	0.103243223	0.816584916
Cluster2_Glioma_cells	Cluster2_Endothelial_cells	NAMPT--ITGB1	ABCA1	0.218789423	0.300984529	-0.22365981	0.251933896	0.014476455	0.068989207	-0.011924666	0.147495447	0.10578875	0.812400716
Cluster2_Glioma_cells	Cluster2_Endothelial_cells	NAMPT--ITGB1	ADM	0.189911209	0.199015471	-0.371733675	0.131329114	0.014801753	0.068989207	-0.011924666	0.147495447	0.10578875	0.812400716
Cluster2_Glioma_cells	Cluster2_Endothelial_cells	NAMPT--ITGB1	AGT	0.692759924	0.699015471	1.555746048	0.460091421	0.013721746	0.068989207	-0.011924666	0.147495447	0.10578875	0.812400716
Cluster2_Glioma_cells	Cluster2_Endothelial_cells	NAMPT--ITGB1	ATF3	0.310782224	0.324367089	-0.853168124	0.264240506	0.019500849	0.068989207	-0.011924666	0.147495447	0.10578875	0.812400716
Cluster2_Glioma_cells	Cluster2_Endothelial_cells	NAMPT--ITGB1	BCL6	0.176224205	0.182489451	-0.036420603	0.148909986	0.019245645	0.068989207	-0.011924666	0.147495447	0.10578875	0.812400716
Cluster2_Glioma_cells	Cluster2_Endothelial_cells	NAMPT--ITGB1	CCN1	0.458030128	0.377461322	0.888538768	0.280942335	0.015073127	0.068989207	-0.011924666	0.147495447	0.10578875	0.812400716
Cluster2_Glioma_cells	Cluster2_Endothelial_cells	NAMPT--ITGB1	CCND2	0.245296171	1.15664557	1.657342784	0.75685654	0.017132162	0.068989207	-0.011924666	0.147495447	0.10578875	0.812400716
Cluster2_Glioma_cells	Cluster2_Endothelial_cells	NAMPT--ITGB1	CD44	0.264412825	0.260900141	-0.062073602	0.16895218	0.014799068	0.068989207	-0.011924666	0.147495447	0.10578875	0.812400716
Cluster2_Glioma_cells	Cluster2_Endothelial_cells	NAMPT--ITGB1	CEBPB	0.265325586	0.419479606	-1.07721854	0.320323488	0.015315522	0.068989207	-0.011924666	0.147495447	0.10578875	0.812400716
Cluster2_Glioma_cells	Cluster2_Endothelial_cells	NAMPT--ITGB1	CTNNB1	0.358303746	0.54940225	0.169825271	0.469585091	0.013646558	0.068989207	-0.011924666	0.147495447	0.10578875	0.812400716
Cluster2_Glioma_cells	Cluster2_Endothelial_cells	NAMPT--ITGB1	DUSP4	0.281384546	0.264064698	0.541700541	0.241912799	0.013755649	0.068989207	-0.011924666	0.147495447	0.10578875	0.812400716
Cluster2_Glioma_cells	Cluster2_Endothelial_cells	NAMPT--ITGB1	DUSP6	0.312225885	0.60021097	1.725087963	0.478727145	0.0166398	0.068989207	-0.011924666	0.147495447	0.10578875	0.812400716
Cluster2_Glioma_cells	Cluster2_Endothelial_cells	NAMPT--ITGB1	EGFR	0.990204493	1.912447257	1.994822497	0.697081575	0.018010783	0.068989207	-0.011924666	0.147495447	0.10578875	0.812400716
Cluster2_Glioma_cells	Cluster2_Endothelial_cells	NAMPT--ITGB1	EGR1	0.288209804	1.195323488	-0.554705707	0.684950774	0.024057526	0.068989207	-0.011924666	0.147495447	0.10578875	0.812400716
Cluster2_Glioma_cells	Cluster2_Endothelial_cells	NAMPT--ITGB1	EMP1	0.336800628	0.271097046	1.55359249	0.224507736	0.015342676	0.068989207	-0.011924666	0.147495447	0.10578875	0.812400716
Cluster2_Glioma_cells	Cluster2_Endothelial_cells	NAMPT--ITGB1	EPAS1	0.156716778	0.145042194	1.098334448	0.127988748	0.013587505	0.068989207	-0.011924666	0.147495447	0.10578875	0.812400716
Cluster2_Glioma_cells	Cluster2_Endothelial_cells	NAMPT--ITGB1	F3	0.525956704	0.547995781	1.336541887	0.395042194	0.013534863	0.068989207	-0.011924666	0.147495447	0.10578875	0.812400716
Cluster2_Glioma_cells	Cluster2_Endothelial_cells	NAMPT--ITGB1	FKBP5	0.339569957	0.270042194	-0.369787115	0.235759494	0.013226816	0.068989207	-0.011924666	0.147495447	0.10578875	0.812400716
Cluster2_Glioma_cells	Cluster2_Endothelial_cells	NAMPT--ITGB1	GADD45A	0.744383306	0.893635724	1.909090923	0.619198312	0.020236488	0.068989207	-0.011924666	0.147495447	0.10578875	0.812400716
Cluster2_Glioma_cells	Cluster2_Endothelial_cells	NAMPT--ITGB1	GADD45B	0.466303456	0.751933896	-0.598376048	0.475386779	0.016892415	0.068989207	-0.011924666	0.147495447	0.10578875	0.812400716
Cluster2_Glioma_cells	Cluster2_Endothelial_cells	NAMPT--ITGB1	HES1	0.44049386	0.452707454	0.816040506	0.343706048	0.018529304	0.068989207	-0.011924666	0.147495447	0.10578875	0.812400716
Cluster2_Glioma_cells	Cluster2_Endothelial_cells	NAMPT--ITGB1	HIF1A	0.252177139	0.630977496	-0.177690078	0.546413502	0.014127093	0.068989207	-0.011924666	0.147495447	0.10578875	0.812400716
Cluster2_Glioma_cells	Cluster2_Endothelial_cells	NAMPT--ITGB1	HSPA5	0.297422666	1.260900141	0.054148024	0.804676512	0.014998045	0.068989207	-0.011924666	0.147495447	0.10578875	0.812400716
Cluster2_Glioma_cells	Cluster2_Endothelial_cells	NAMPT--ITGB1	IGFBP3	0.604445058	0.520393812	1.638866333	0.348980309	0.019818145	0.068989207	-0.011924666	0.147495447	0.10578875	0.812400716
Cluster2_Glioma_cells	Cluster2_Endothelial_cells	NAMPT--ITGB1	JAG1	0.527732647	0.504746835	1.892950728	0.412271449	0.013296479	0.068989207	-0.011924666	0.147495447	0.10578875	0.812400716
Cluster2_Glioma_cells	Cluster2_Endothelial_cells	NAMPT--ITGB1	JUN	0.593247157	2.197257384	0.122569465	0.928797468	0.024850372	0.068989207	-0.011924666	0.147495447	0.10578875	0.812400716
Cluster2_Glioma_cells	Cluster2_Endothelial_cells	NAMPT--ITGB1	KLF4	0.202747135	0.176863572	-0.861091983	0.151898734	0.014107733	0.068989207	-0.011924666	0.147495447	0.10578875	0.812400716
Cluster2_Glioma_cells	Cluster2_Endothelial_cells	NAMPT--ITGB1	KLF6	0.206392777	0.667721519	-1.035578023	0.504571027	0.014201303	0.068989207	-0.011924666	0.147495447	0.10578875	0.812400716
Cluster2_Glioma_cells	Cluster2_Endothelial_cells	NAMPT--ITGB1	LMNA	0.365045142	0.581575246	1.074518769	0.485935302	0.015148705	0.068989207	-0.011924666	0.147495447	0.10578875	0.812400716
Cluster2_Glioma_cells	Cluster2_Endothelial_cells	NAMPT--ITGB1	LPL	0.486035018	0.425105485	1.559165837	0.338783404	0.013521999	0.068989207	-0.011924666	0.147495447	0.10578875	0.812400716
Cluster2_Glioma_cells	Cluster2_Endothelial_cells	NAMPT--ITGB1	LPP	0.373289058	0.397327707	0.688415805	0.347398031	0.017230188	0.068989207	-0.011924666	0.147495447	0.10578875	0.812400716
Cluster2_Glioma_cells	Cluster2_Endothelial_cells	NAMPT--ITGB1	MCL1	0.274346212	0.614451477	-0.955332853	0.511075949	0.014724417	0.068989207	-0.011924666	0.147495447	0.10578875	0.812400716
Cluster2_Glioma_cells	Cluster2_Endothelial_cells	NAMPT--ITGB1	NDRG1	0.214892778	0.24454993	-0.15164259	0.166139241	0.018918391	0.068989207	-0.011924666	0.147495447	0.10578875	0.812400716
Cluster2_Glioma_cells	Cluster2_Endothelial_cells	NAMPT--ITGB1	NEK6	0.385997459	0.396448664	0.607113275	0.358122363	0.014723017	0.068989207	-0.011924666	0.147495447	0.10578875	0.812400716
Cluster2_Glioma_cells	Cluster2_Endothelial_cells	NAMPT--ITGB1	NFIL3	0.183141064	0.153656821	-0.181133381	0.132559775	0.014108361	0.068989207	-0.011924666	0.147495447	0.10578875	0.812400716
Cluster2_Glioma_cells	Cluster2_Endothelial_cells	NAMPT--ITGB1	NOS2	0.273613013	0.209388186	2.04087313	0.180731364	0.013476661	0.068989207	-0.011924666	0.147495447	0.10578875	0.812400716
Cluster2_Glioma_cells	Cluster2_Endothelial_cells	NAMPT--ITGB1	NR2F1	0.252207117	0.502637131	1.852512215	0.430907173	0.014154962	0.068989207	-0.011924666	0.147495447	0.10578875	0.812400716
Cluster2_Glioma_cells	Cluster2_Endothelial_cells	NAMPT--ITGB1	ODC1	0.313926694	0.894690577	1.952973391	0.686181435	0.015143524	0.068989207	-0.011924666	0.147495447	0.10578875	0.812400716
Cluster2_Glioma_cells	Cluster2_Endothelial_cells	NAMPT--ITGB1	PER1	0.19850801	0.225738397	-0.737704541	0.199718706	0.016946465	0.068989207	-0.011924666	0.147495447	0.10578875	0.812400716
Cluster2_Glioma_cells	Cluster2_Endothelial_cells	NAMPT--ITGB1	PPP1R15A	0.284804734	0.421940928	-0.944766279	0.349859353	0.013327275	0.068989207	-0.011924666	0.147495447	0.10578875	0.812400716
Cluster2_Glioma_cells	Cluster2_Endothelial_cells	NAMPT--ITGB1	RCAN1	0.40360004	0.440400844	0.775064529	0.345464135	0.013289862	0.068989207	-0.011924666	0.147495447	0.10578875	0.812400716
Cluster2_Glioma_cells	Cluster2_Endothelial_cells	NAMPT--ITGB1	RUNX1	0.194519323	0.150668073	-0.64373206	0.136251758	0.013240952	0.068989207	-0.011924666	0.147495447	0.10578875	0.812400716
Cluster2_Glioma_cells	Cluster2_Endothelial_cells	NAMPT--ITGB1	S100A10	0.516717091	0.658052039	-0.04016011	0.375	0.013819098	0.068989207	-0.011924666	0.147495447	0.10578875	0.812400716
Cluster2_Glioma_cells	Cluster2_Endothelial_cells	NAMPT--ITGB1	SAT1	0.447859832	1.126758087	-0.929560949	0.717299578	0.014005286	0.068989207	-0.011924666	0.147495447	0.10578875	0.812400716
Cluster2_Glioma_cells	Cluster2_Endothelial_cells	NAMPT--ITGB1	SOCS2	0.460614466	0.397679325	1.961737006	0.324894515	0.016282512	0.068989207	-0.011924666	0.147495447	0.10578875	0.812400716
Cluster2_Glioma_cells	Cluster2_Endothelial_cells	NAMPT--ITGB1	SOCS3	0.365839901	0.356891702	-0.10642043	0.272327707	0.01642594	0.068989207	-0.011924666	0.147495447	0.10578875	0.812400716
Cluster2_Glioma_cells	Cluster2_Endothelial_cells	NAMPT--ITGB1	SOD2	0.408913114	0.623066104	-0.357917712	0.415787623	0.01398247	0.068989207	-0.011924666	0.147495447	0.10578875	0.812400716
Cluster2_Glioma_cells	Cluster2_Endothelial_cells	NAMPT--ITGB1	SOX9	0.539914347	0.884493671	1.957031109	0.665963432	0.014345092	0.068989207	-0.011924666	0.147495447	0.10578875	0.812400716
Cluster2_Glioma_cells	Cluster2_Endothelial_cells	NAMPT--ITGB1	SPP1	0.855298022	0.858298172	-0.66989684	0.565049226	0.013810665	0.068989207	-0.011924666	0.147495447	0.10578875	0.812400716
Cluster2_Glioma_cells	Cluster2_Endothelial_cells	NAMPT--ITGB1	STAT1	0.216700682	0.283579466	0.818352825	0.249296765	0.014945425	0.068989207	-0.011924666	0.147495447	0.10578875	0.812400716
Cluster2_Glioma_cells	Cluster2_Endothelial_cells	NAMPT--ITGB1	TGIF1	0.25407812	0.318917018	0.005383426	0.289029536	0.016930589	0.068989207	-0.011924666	0.147495447	0.10578875	0.812400716
Cluster2_Glioma_cells	Cluster2_Endothelial_cells	NAMPT--ITGB1	TNC	0.481931645	0.419127989	1.579760169	0.346343179	0.014762627	0.068989207	-0.011924666	0.147495447	0.10578875	0.812400716
Cluster2_Glioma_cells	Cluster2_Endothelial_cells	NAMPT--ITGB1	TYMS	0.258277965	0.434599156	1.336556434	0.327707454	0.014536988	0.068989207	-0.011924666	0.147495447	0.10578875	0.812400716
Cluster2_Glioma_cells	Cluster2_Endothelial_cells	NAMPT--ITGB1	VCAN	0.183658103	0.613396624	1.449400316	0.49718706	0.013922103	0.068989207	-0.011924666	0.147495447	0.10578875	0.812400716
Cluster2_Glioma_cells	Cluster2_Endothelial_cells	NAMPT--ITGB1	VEGFA	0.498704278	0.643987342	0.895657272	0.364451477	0.084968495	0.068989207	-0.011924666	0.147495447	0.10578875	0.812400716
Cluster2_Glioma_cells	Cluster2_Endothelial_cells	NAMPT--ITGB1	VIM	1.941779091	3.48769339	1.206847194	0.982594937	0.01584237	0.068989207	-0.011924666	0.147495447	0.10578875	0.812400716
Cluster2_Glioma_cells	Cluster2_Endothelial_cells	NAMPT--ITGB1	WEE1	0.22097329	0.330872011	1.891585174	0.290436006	0.013568226	0.068989207	-0.011924666	0.147495447	0.10578875	0.812400716
Cluster2_Glioma_cells	Cluster2_Endothelial_cells	NAMPT--ITGB1	ZFP36	0.714819477	0.707805907	-0.719033122	0.431786217	0.01408394	0.068989207	-0.011924666	0.147495447	0.10578875	0.812400716
Cluster2_Glioma_cells	Cluster2_Endothelial_cells	NAMPT--ITGB1	ZFP36L1	0.682698385	0.709388186	-0.664799053	0.550457103	0.014475018	0.068989207	-0.011924666	0.147495447	0.10578875	0.812400716
Cluster2_Glioma_cells	Cluster2_Endothelial_cells	TIMP1--CD63	ABCA1	0.218789423	0.300984529	-0.22365981	0.251933896	0.009506146	0.063964318	-0.101397039	0.136652775	0.094416248	0.811661054
Cluster2_Glioma_cells	Cluster2_Endothelial_cells	TIMP1--CD63	ADM	0.189911209	0.199015471	-0.371733675	0.131329114	0.009268935	0.063964318	-0.101397039	0.136652775	0.094416248	0.811661054
Cluster2_Glioma_cells	Cluster2_Endothelial_cells	TIMP1--CD63	ATF3	0.310782224	0.324367089	-0.853168124	0.264240506	0.012720276	0.063964318	-0.101397039	0.136652775	0.094416248	0.811661054
Cluster2_Glioma_cells	Cluster2_Endothelial_cells	TIMP1--CD63	BCL6	0.176224205	0.182489451	-0.036420603	0.148909986	0.012753603	0.063964318	-0.101397039	0.136652775	0.094416248	0.811661054
Cluster2_Glioma_cells	Cluster2_Endothelial_cells	TIMP1--CD63	CCN1	0.458030128	0.377461322	0.888538768	0.280942335	0.009108356	0.063964318	-0.101397039	0.136652775	0.094416248	0.811661054
Cluster2_Glioma_cells	Cluster2_Endothelial_cells	TIMP1--CD63	CCND2	0.245296171	1.15664557	1.657342784	0.75685654	0.011205957	0.063964318	-0.101397039	0.136652775	0.094416248	0.811661054
Cluster2_Glioma_cells	Cluster2_Endothelial_cells	TIMP1--CD63	CD44	0.264412825	0.260900141	-0.062073602	0.16895218	0.06719936	0.063964318	-0.101397039	0.136652775	0.094416248	0.811661054
Cluster2_Glioma_cells	Cluster2_Endothelial_cells	TIMP1--CD63	CDKN2A	0.245996739	0.203938115	0.188288391	0.163150492	0.009485665	0.063964318	-0.101397039	0.136652775	0.094416248	0.811661054
Cluster2_Glioma_cells	Cluster2_Endothelial_cells	TIMP1--CD63	CEBPB	0.265325586	0.419479606	-1.07721854	0.320323488	0.010679647	0.063964318	-0.101397039	0.136652775	0.094416248	0.811661054
Cluster2_Glioma_cells	Cluster2_Endothelial_cells	TIMP1--CD63	CEBPD	0.720616894	0.879395218	-0.594943973	0.51371308	0.009533568	0.063964318	-0.101397039	0.136652775	0.094416248	0.811661054
Cluster2_Glioma_cells	Cluster2_Endothelial_cells	TIMP1--CD63	CREM	0.286617279	0.365857947	-0.69531518	0.329289733	0.008951168	0.063964318	-0.101397039	0.136652775	0.094416248	0.811661054
Cluster2_Glioma_cells	Cluster2_Endothelial_cells	TIMP1--CD63	CTNNB1	0.358303746	0.54940225	0.169825271	0.469585091	0.009513246	0.063964318	-0.101397039	0.136652775	0.094416248	0.811661054
Cluster2_Glioma_cells	Cluster2_Endothelial_cells	TIMP1--CD63	DUSP6	0.312225885	0.60021097	1.725087963	0.478727145	0.011958848	0.063964318	-0.101397039	0.136652775	0.094416248	0.811661054
Cluster2_Glioma_cells	Cluster2_Endothelial_cells	TIMP1--CD63	EFEMP1	0.211209544	0.209915612	1.900787031	0.153481013	0.009304721	0.063964318	-0.101397039	0.136652775	0.094416248	0.811661054
Cluster2_Glioma_cells	Cluster2_Endothelial_cells	TIMP1--CD63	EGFR	0.990204493	1.912447257	1.994822497	0.697081575	0.011289616	0.063964318	-0.101397039	0.136652775	0.094416248	0.811661054
Cluster2_Glioma_cells	Cluster2_Endothelial_cells	TIMP1--CD63	EGR1	0.288209804	1.195323488	-0.554705707	0.684950774	0.015782428	0.063964318	-0.101397039	0.136652775	0.094416248	0.811661054
Cluster2_Glioma_cells	Cluster2_Endothelial_cells	TIMP1--CD63	EMP1	0.336800628	0.271097046	1.55359249	0.224507736	0.008971937	0.063964318	-0.101397039	0.136652775	0.094416248	0.811661054
Cluster2_Glioma_cells	Cluster2_Endothelial_cells	TIMP1--CD63	EPAS1	0.156716778	0.145042194	1.098334448	0.127988748	0.00913934	0.063964318	-0.101397039	0.136652775	0.094416248	0.811661054
Cluster2_Glioma_cells	Cluster2_Endothelial_cells	TIMP1--CD63	ETV4	0.198487213	0.151722925	1.986100869	0.142229255	0.009106194	0.063964318	-0.101397039	0.136652775	0.094416248	0.811661054
Cluster2_Glioma_cells	Cluster2_Endothelial_cells	TIMP1--CD63	GADD45A	0.744383306	0.893635724	1.909090923	0.619198312	0.01249542	0.063964318	-0.101397039	0.136652775	0.094416248	0.811661054
Cluster2_Glioma_cells	Cluster2_Endothelial_cells	TIMP1--CD63	GADD45B	0.466303456	0.751933896	-0.598376048	0.475386779	0.009248185	0.063964318	-0.101397039	0.136652775	0.094416248	0.811661054
Cluster2_Glioma_cells	Cluster2_Endothelial_cells	TIMP1--CD63	GJA1	0.276312772	0.221694796	1.216038992	0.160337553	0.008606556	0.063964318	-0.101397039	0.136652775	0.094416248	0.811661054
Cluster2_Glioma_cells	Cluster2_Endothelial_cells	TIMP1--CD63	HES1	0.44049386	0.452707454	0.816040506	0.343706048	0.011120714	0.063964318	-0.101397039	0.136652775	0.094416248	0.811661054
Cluster2_Glioma_cells	Cluster2_Endothelial_cells	TIMP1--CD63	HIF1A	0.252177139	0.630977496	-0.177690078	0.546413502	0.009115991	0.063964318	-0.101397039	0.136652775	0.094416248	0.811661054
Cluster2_Glioma_cells	Cluster2_Endothelial_cells	TIMP1--CD63	IFI44L	0.237559382	0.190400844	-0.37145268	0.145393812	0.008618818	0.063964318	-0.101397039	0.136652775	0.094416248	0.811661054
Cluster2_Glioma_cells	Cluster2_Endothelial_cells	TIMP1--CD63	IGFBP3	0.604445058	0.520393812	1.638866333	0.348980309	0.011162163	0.063964318	-0.101397039	0.136652775	0.094416248	0.811661054
Cluster2_Glioma_cells	Cluster2_Endothelial_cells	TIMP1--CD63	JAG1	0.527732647	0.504746835	1.892950728	0.412271449	0.009679233	0.063964318	-0.101397039	0.136652775	0.094416248	0.811661054
Cluster2_Glioma_cells	Cluster2_Endothelial_cells	TIMP1--CD63	JUN	0.593247157	2.197257384	0.122569465	0.928797468	0.019715323	0.063964318	-0.101397039	0.136652775	0.094416248	0.811661054
Cluster2_Glioma_cells	Cluster2_Endothelial_cells	TIMP1--CD63	KLF4	0.202747135	0.176863572	-0.861091983	0.151898734	0.009105131	0.063964318	-0.101397039	0.136652775	0.094416248	0.811661054
Cluster2_Glioma_cells	Cluster2_Endothelial_cells	TIMP1--CD63	KLF6	0.206392777	0.667721519	-1.035578023	0.504571027	0.009712789	0.063964318	-0.101397039	0.136652775	0.094416248	0.811661054
Cluster2_Glioma_cells	Cluster2_Endothelial_cells	TIMP1--CD63	LMNA	0.365045142	0.581575246	1.074518769	0.485935302	0.009056924	0.063964318	-0.101397039	0.136652775	0.094416248	0.811661054
Cluster2_Glioma_cells	Cluster2_Endothelial_cells	TIMP1--CD63	LPL	0.486035018	0.425105485	1.559165837	0.338783404	0.012954393	0.063964318	-0.101397039	0.136652775	0.094416248	0.811661054
Cluster2_Glioma_cells	Cluster2_Endothelial_cells	TIMP1--CD63	LPP	0.373289058	0.397327707	0.688415805	0.347398031	0.00975879	0.063964318	-0.101397039	0.136652775	0.094416248	0.811661054
Cluster2_Glioma_cells	Cluster2_Endothelial_cells	TIMP1--CD63	MAF	0.250712435	0.219936709	-0.692133392	0.192862166	0.008818453	0.063964318	-0.101397039	0.136652775	0.094416248	0.811661054
Cluster2_Glioma_cells	Cluster2_Endothelial_cells	TIMP1--CD63	MCL1	0.274346212	0.614451477	-0.955332853	0.511075949	0.011552134	0.063964318	-0.101397039	0.136652775	0.094416248	0.811661054
Cluster2_Glioma_cells	Cluster2_Endothelial_cells	TIMP1--CD63	NDRG1	0.214892778	0.24454993	-0.15164259	0.166139241	0.010926651	0.063964318	-0.101397039	0.136652775	0.094416248	0.811661054
Cluster2_Glioma_cells	Cluster2_Endothelial_cells	TIMP1--CD63	NEDD9	0.206204404	0.225386779	-0.561507194	0.204289733	0.009520251	0.063964318	-0.101397039	0.136652775	0.094416248	0.811661054
Cluster2_Glioma_cells	Cluster2_Endothelial_cells	TIMP1--CD63	NEK6	0.385997459	0.396448664	0.607113275	0.358122363	0.008897234	0.063964318	-0.101397039	0.136652775	0.094416248	0.811661054
Cluster2_Glioma_cells	Cluster2_Endothelial_cells	TIMP1--CD63	NOS2	0.273613013	0.209388186	2.04087313	0.180731364	0.009617514	0.063964318	-0.101397039	0.136652775	0.094416248	0.811661054
Cluster2_Glioma_cells	Cluster2_Endothelial_cells	TIMP1--CD63	NR2F1	0.252207117	0.502637131	1.852512215	0.430907173	0.009688229	0.063964318	-0.101397039	0.136652775	0.094416248	0.811661054
Cluster2_Glioma_cells	Cluster2_Endothelial_cells	TIMP1--CD63	ODC1	0.313926694	0.894690577	1.952973391	0.686181435	0.009584311	0.063964318	-0.101397039	0.136652775	0.094416248	0.811661054
Cluster2_Glioma_cells	Cluster2_Endothelial_cells	TIMP1--CD63	PER1	0.19850801	0.225738397	-0.737704541	0.199718706	0.009370286	0.063964318	-0.101397039	0.136652775	0.094416248	0.811661054
Cluster2_Glioma_cells	Cluster2_Endothelial_cells	TIMP1--CD63	PLAT	0.370851146	0.305028129	1.970270599	0.249648383	0.009321501	0.063964318	-0.101397039	0.136652775	0.094416248	0.811661054
Cluster2_Glioma_cells	Cluster2_Endothelial_cells	TIMP1--CD63	PPP1R15A	0.284804734	0.421940928	-0.944766279	0.349859353	0.008785161	0.063964318	-0.101397039	0.136652775	0.094416248	0.811661054
Cluster2_Glioma_cells	Cluster2_Endothelial_cells	TIMP1--CD63	RCAN1	0.40360004	0.440400844	0.775064529	0.345464135	0.009042996	0.063964318	-0.101397039	0.136652775	0.094416248	0.811661054
Cluster2_Glioma_cells	Cluster2_Endothelial_cells	TIMP1--CD63	SAT1	0.447859832	1.126758087	-0.929560949	0.717299578	0.01161501	0.063964318	-0.101397039	0.136652775	0.094416248	0.811661054
Cluster2_Glioma_cells	Cluster2_Endothelial_cells	TIMP1--CD63	SOCS2	0.460614466	0.397679325	1.961737006	0.324894515	0.009563747	0.063964318	-0.101397039	0.136652775	0.094416248	0.811661054
Cluster2_Glioma_cells	Cluster2_Endothelial_cells	TIMP1--CD63	SOCS3	0.365839901	0.356891702	-0.10642043	0.272327707	0.010672302	0.063964318	-0.101397039	0.136652775	0.094416248	0.811661054
Cluster2_Glioma_cells	Cluster2_Endothelial_cells	TIMP1--CD63	SOD2	0.408913114	0.623066104	-0.357917712	0.415787623	0.010852667	0.063964318	-0.101397039	0.136652775	0.094416248	0.811661054
Cluster2_Glioma_cells	Cluster2_Endothelial_cells	TIMP1--CD63	SOX9	0.539914347	0.884493671	1.957031109	0.665963432	0.01016335	0.063964318	-0.101397039	0.136652775	0.094416248	0.811661054
Cluster2_Glioma_cells	Cluster2_Endothelial_cells	TIMP1--CD63	SPP1	0.855298022	0.858298172	-0.66989684	0.565049226	0.010472131	0.063964318	-0.101397039	0.136652775	0.094416248	0.811661054
Cluster2_Glioma_cells	Cluster2_Endothelial_cells	TIMP1--CD63	STAT1	0.216700682	0.283579466	0.818352825	0.249296765	0.009401761	0.063964318	-0.101397039	0.136652775	0.094416248	0.811661054
Cluster2_Glioma_cells	Cluster2_Endothelial_cells	TIMP1--CD63	TGIF1	0.25407812	0.318917018	0.005383426	0.289029536	0.010657801	0.063964318	-0.101397039	0.136652775	0.094416248	0.811661054
Cluster2_Glioma_cells	Cluster2_Endothelial_cells	TIMP1--CD63	TIMP1	1.081831049	1.118670886	0.956652816	0.778129395	0.009150764	0.063964318	-0.101397039	0.136652775	0.094416248	0.811661054
Cluster2_Glioma_cells	Cluster2_Endothelial_cells	TIMP1--CD63	TIMP3	0.341891262	0.316455696	0.317760371	0.268811533	0.008981988	0.063964318	-0.101397039	0.136652775	0.094416248	0.811661054
Cluster2_Glioma_cells	Cluster2_Endothelial_cells	TIMP1--CD63	TNC	0.481931645	0.419127989	1.579760169	0.346343179	0.0089112	0.063964318	-0.101397039	0.136652775	0.094416248	0.811661054
Cluster2_Glioma_cells	Cluster2_Endothelial_cells	TIMP1--CD63	VCAN	0.183658103	0.613396624	1.449400316	0.49718706	0.009272213	0.063964318	-0.101397039	0.136652775	0.094416248	0.811661054
Cluster2_Glioma_cells	Cluster2_Endothelial_cells	TIMP1--CD63	VEGFA	0.498704278	0.643987342	0.895657272	0.364451477	0.023015868	0.063964318	-0.101397039	0.136652775	0.094416248	0.811661054
Cluster2_Glioma_cells	Cluster2_Endothelial_cells	TIMP1--CD63	VGLL4	0.326013761	0.66350211	1.947036692	0.560126582	0.00861168	0.063964318	-0.101397039	0.136652775	0.094416248	0.811661054
Cluster2_Glioma_cells	Cluster2_Endothelial_cells	TIMP1--CD63	VIM	1.941779091	3.48769339	1.206847194	0.982594937	0.010997794	0.063964318	-0.101397039	0.136652775	0.094416248	0.811661054
Cluster2_Glioma_cells	Cluster2_Microglial	S100A4--EGFR	ADM	0.189911209	0.199015471	-0.371733675	0.131329114	0.017579871	0.058098735	-0.205838678	0.123996059	0.081141059	0.80532172
Cluster2_Glioma_cells	Cluster2_Microglial	S100A4--EGFR	AKT1	0.364036279	0.400843882	1.261584127	0.35583685	0.016375376	0.058098735	-0.205838678	0.123996059	0.081141059	0.80532172
Cluster2_Glioma_cells	Cluster2_Microglial	S100A4--EGFR	ATF3	0.310782224	0.324367089	-0.853168124	0.264240506	0.027573211	0.058098735	-0.205838678	0.123996059	0.081141059	0.80532172
Cluster2_Glioma_cells	Cluster2_Microglial	S100A4--EGFR	BCL6	0.176224205	0.182489451	-0.036420603	0.148909986	0.020515321	0.058098735	-0.205838678	0.123996059	0.081141059	0.80532172
Cluster2_Glioma_cells	Cluster2_Microglial	S100A4--EGFR	BST2	0.522543238	0.449718706	-0.419959215	0.334563994	0.01777326	0.058098735	-0.205838678	0.123996059	0.081141059	0.80532172
Cluster2_Glioma_cells	Cluster2_Microglial	S100A4--EGFR	CCN1	0.458030128	0.377461322	0.888538768	0.280942335	0.016864072	0.058098735	-0.205838678	0.123996059	0.081141059	0.80532172
Cluster2_Glioma_cells	Cluster2_Microglial	S100A4--EGFR	CCND2	0.245296171	1.15664557	1.657342784	0.75685654	0.018452207	0.058098735	-0.205838678	0.123996059	0.081141059	0.80532172
Cluster2_Glioma_cells	Cluster2_Microglial	S100A4--EGFR	CD44	0.264412825	0.260900141	-0.062073602	0.16895218	0.017051559	0.058098735	-0.205838678	0.123996059	0.081141059	0.80532172
Cluster2_Glioma_cells	Cluster2_Microglial	S100A4--EGFR	CDKN2A	0.245996739	0.203938115	0.188288391	0.163150492	0.016210074	0.058098735	-0.205838678	0.123996059	0.081141059	0.80532172
Cluster2_Glioma_cells	Cluster2_Microglial	S100A4--EGFR	CEBPB	0.265325586	0.419479606	-1.07721854	0.320323488	0.015771809	0.058098735	-0.205838678	0.123996059	0.081141059	0.80532172
Cluster2_Glioma_cells	Cluster2_Microglial	S100A4--EGFR	CTNNB1	0.358303746	0.54940225	0.169825271	0.469585091	0.01687481	0.058098735	-0.205838678	0.123996059	0.081141059	0.80532172
Cluster2_Glioma_cells	Cluster2_Microglial	S100A4--EGFR	CXADR	0.282720486	0.329113924	1.207830626	0.303797468	0.018425738	0.058098735	-0.205838678	0.123996059	0.081141059	0.80532172
Cluster2_Glioma_cells	Cluster2_Microglial	S100A4--EGFR	DUSP6	0.312225885	0.60021097	1.725087963	0.478727145	0.018929655	0.058098735	-0.205838678	0.123996059	0.081141059	0.80532172
Cluster2_Glioma_cells	Cluster2_Microglial	S100A4--EGFR	EGFR	0.990204493	1.912447257	1.994822497	0.697081575	0.022631887	0.058098735	-0.205838678	0.123996059	0.081141059	0.80532172
Cluster2_Glioma_cells	Cluster2_Microglial	S100A4--EGFR	EGR1	0.288209804	1.195323488	-0.554705707	0.684950774	0.030852745	0.058098735	-0.205838678	0.123996059	0.081141059	0.80532172
Cluster2_Glioma_cells	Cluster2_Microglial	S100A4--EGFR	EMP1	0.336800628	0.271097046	1.55359249	0.224507736	0.017159946	0.058098735	-0.205838678	0.123996059	0.081141059	0.80532172
Cluster2_Glioma_cells	Cluster2_Microglial	S100A4--EGFR	F3	0.525956704	0.547995781	1.336541887	0.395042194	0.01834486	0.058098735	-0.205838678	0.123996059	0.081141059	0.80532172
Cluster2_Glioma_cells	Cluster2_Microglial	S100A4--EGFR	GADD45A	0.744383306	0.893635724	1.909090923	0.619198312	0.023193381	0.058098735	-0.205838678	0.123996059	0.081141059	0.80532172
Cluster2_Glioma_cells	Cluster2_Microglial	S100A4--EGFR	GADD45B	0.466303456	0.751933896	-0.598376048	0.475386779	0.022736217	0.058098735	-0.205838678	0.123996059	0.081141059	0.80532172
Cluster2_Glioma_cells	Cluster2_Microglial	S100A4--EGFR	H2AX	0.255968935	0.496659634	1.354721535	0.411744023	0.017071512	0.058098735	-0.205838678	0.123996059	0.081141059	0.80532172
Cluster2_Glioma_cells	Cluster2_Microglial	S100A4--EGFR	HES1	0.44049386	0.452707454	0.816040506	0.343706048	0.017887086	0.058098735	-0.205838678	0.123996059	0.081141059	0.80532172
Cluster2_Glioma_cells	Cluster2_Microglial	S100A4--EGFR	IGFBP3	0.604445058	0.520393812	1.638866333	0.348980309	0.027166265	0.058098735	-0.205838678	0.123996059	0.081141059	0.80532172
Cluster2_Glioma_cells	Cluster2_Microglial	S100A4--EGFR	JAG1	0.527732647	0.504746835	1.892950728	0.412271449	0.017838411	0.058098735	-0.205838678	0.123996059	0.081141059	0.80532172
Cluster2_Glioma_cells	Cluster2_Microglial	S100A4--EGFR	JUN	0.593247157	2.197257384	0.122569465	0.928797468	0.026007161	0.058098735	-0.205838678	0.123996059	0.081141059	0.80532172
Cluster2_Glioma_cells	Cluster2_Microglial	S100A4--EGFR	KLF4	0.202747135	0.176863572	-0.861091983	0.151898734	0.015899584	0.058098735	-0.205838678	0.123996059	0.081141059	0.80532172
Cluster2_Glioma_cells	Cluster2_Microglial	S100A4--EGFR	LMO2	0.512640326	0.43125879	0.508780832	0.361814346	0.015797136	0.058098735	-0.205838678	0.123996059	0.081141059	0.80532172
Cluster2_Glioma_cells	Cluster2_Microglial	S100A4--EGFR	LPP	0.373289058	0.397327707	0.688415805	0.347398031	0.019574391	0.058098735	-0.205838678	0.123996059	0.081141059	0.80532172
Cluster2_Glioma_cells	Cluster2_Microglial	S100A4--EGFR	MCL1	0.274346212	0.614451477	-0.955332853	0.511075949	0.01725585	0.058098735	-0.205838678	0.123996059	0.081141059	0.80532172
Cluster2_Glioma_cells	Cluster2_Microglial	S100A4--EGFR	MDK	0.63884528	1.064873418	2.008035991	0.729078762	0.01628207	0.058098735	-0.205838678	0.123996059	0.081141059	0.80532172
Cluster2_Glioma_cells	Cluster2_Microglial	S100A4--EGFR	NDRG1	0.214892778	0.24454993	-0.15164259	0.166139241	0.023695062	0.058098735	-0.205838678	0.123996059	0.081141059	0.80532172
Cluster2_Glioma_cells	Cluster2_Microglial	S100A4--EGFR	NFIL3	0.183141064	0.153656821	-0.181133381	0.132559775	0.016316152	0.058098735	-0.205838678	0.123996059	0.081141059	0.80532172
Cluster2_Glioma_cells	Cluster2_Microglial	S100A4--EGFR	NOS2	0.273613013	0.209388186	2.04087313	0.180731364	0.019346324	0.058098735	-0.205838678	0.123996059	0.081141059	0.80532172
Cluster2_Glioma_cells	Cluster2_Microglial	S100A4--EGFR	RUNX1	0.194519323	0.150668073	-0.64373206	0.136251758	0.015576043	0.058098735	-0.205838678	0.123996059	0.081141059	0.80532172
Cluster2_Glioma_cells	Cluster2_Microglial	S100A4--EGFR	SAT1	0.447859832	1.126758087	-0.929560949	0.717299578	0.01983858	0.058098735	-0.205838678	0.123996059	0.081141059	0.80532172
Cluster2_Glioma_cells	Cluster2_Microglial	S100A4--EGFR	SOCS3	0.365839901	0.356891702	-0.10642043	0.272327707	0.018835397	0.058098735	-0.205838678	0.123996059	0.081141059	0.80532172
Cluster2_Glioma_cells	Cluster2_Microglial	S100A4--EGFR	STAT1	0.216700682	0.283579466	0.818352825	0.249296765	0.016212263	0.058098735	-0.205838678	0.123996059	0.081141059	0.80532172
Cluster2_Glioma_cells	Cluster2_Microglial	S100A4--EGFR	TGIF1	0.25407812	0.318917018	0.005383426	0.289029536	0.018671981	0.058098735	-0.205838678	0.123996059	0.081141059	0.80532172
Cluster2_Glioma_cells	Cluster2_Microglial	S100A4--EGFR	TNC	0.481931645	0.419127989	1.579760169	0.346343179	0.019821046	0.058098735	-0.205838678	0.123996059	0.081141059	0.80532172
Cluster2_Glioma_cells	Cluster2_Microglial	S100A4--EGFR	TYMS	0.258277965	0.434599156	1.336556434	0.327707454	0.017781071	0.058098735	-0.205838678	0.123996059	0.081141059	0.80532172
Cluster2_Glioma_cells	Cluster2_Microglial	S100A4--EGFR	VCAN	0.183658103	0.613396624	1.449400316	0.49718706	0.018008952	0.058098735	-0.205838678	0.123996059	0.081141059	0.80532172
Cluster2_Glioma_cells	Cluster2_Microglial	S100A4--EGFR	VEGFA	0.498704278	0.643987342	0.895657272	0.364451477	0.03216293	0.058098735	-0.205838678	0.123996059	0.081141059	0.80532172
Cluster2_Glioma_cells	Cluster2_Microglial	S100A4--EGFR	VIM	1.941779091	3.48769339	1.206847194	0.982594937	0.020011764	0.058098735	-0.205838678	0.123996059	0.081141059	0.80532172
Cluster2_Glioma_cells	Cluster2_Microglial	S100A4--EGFR	WEE1	0.22097329	0.330872011	1.891585174	0.290436006	0.017088091	0.058098735	-0.205838678	0.123996059	0.081141059	0.80532172
Cluster2_Glioma_cells	Cluster2_Microglial	S100A4--EGFR	ZMAT3	0.195052116	0.454817159	1.837449244	0.397503516	0.01607337	0.058098735	-0.205838678	0.123996059	0.081141059	0.80532172
Cluster2_Glioma_cells	Cluster2_Microglial	SPP1--ITGB1	ADM	0.189911209	0.199015471	-0.371733675	0.131329114	0.010576294	0.06591034	-0.066746467	0.14085189	0.098820554	0.801536005
Cluster2_Glioma_cells	Cluster2_Microglial	SPP1--ITGB1	AGT	0.692759924	0.699015471	1.555746048	0.460091421	0.009098357	0.06591034	-0.066746467	0.14085189	0.098820554	0.801536005
Cluster2_Glioma_cells	Cluster2_Microglial	SPP1--ITGB1	ATF3	0.310782224	0.324367089	-0.853168124	0.264240506	0.015217546	0.06591034	-0.066746467	0.14085189	0.098820554	0.801536005
Cluster2_Glioma_cells	Cluster2_Microglial	SPP1--ITGB1	BCL6	0.176224205	0.182489451	-0.036420603	0.148909986	0.012686941	0.06591034	-0.066746467	0.14085189	0.098820554	0.801536005
Cluster2_Glioma_cells	Cluster2_Microglial	SPP1--ITGB1	CCN1	0.458030128	0.377461322	0.888538768	0.280942335	0.009984359	0.06591034	-0.066746467	0.14085189	0.098820554	0.801536005
Cluster2_Glioma_cells	Cluster2_Microglial	SPP1--ITGB1	CCND2	0.245296171	1.15664557	1.657342784	0.75685654	0.013441481	0.06591034	-0.066746467	0.14085189	0.098820554	0.801536005
Cluster2_Glioma_cells	Cluster2_Microglial	SPP1--ITGB1	CD44	0.264412825	0.260900141	-0.062073602	0.16895218	0.06716296	0.06591034	-0.066746467	0.14085189	0.098820554	0.801536005
Cluster2_Glioma_cells	Cluster2_Microglial	SPP1--ITGB1	CEBPB	0.265325586	0.419479606	-1.07721854	0.320323488	0.012257248	0.06591034	-0.066746467	0.14085189	0.098820554	0.801536005
Cluster2_Glioma_cells	Cluster2_Microglial	SPP1--ITGB1	CLU	0.559660908	2.410864979	1.941116018	0.922468354	0.009714711	0.06591034	-0.066746467	0.14085189	0.098820554	0.801536005
Cluster2_Glioma_cells	Cluster2_Microglial	SPP1--ITGB1	CREM	0.286617279	0.365857947	-0.69531518	0.329289733	0.009673715	0.06591034	-0.066746467	0.14085189	0.098820554	0.801536005
Cluster2_Glioma_cells	Cluster2_Microglial	SPP1--ITGB1	CTNNB1	0.358303746	0.54940225	0.169825271	0.469585091	0.010393104	0.06591034	-0.066746467	0.14085189	0.098820554	0.801536005
Cluster2_Glioma_cells	Cluster2_Microglial	SPP1--ITGB1	DUSP6	0.312225885	0.60021097	1.725087963	0.478727145	0.01198793	0.06591034	-0.066746467	0.14085189	0.098820554	0.801536005
Cluster2_Glioma_cells	Cluster2_Microglial	SPP1--ITGB1	EGFR	0.990204493	1.912447257	1.994822497	0.697081575	0.012431261	0.06591034	-0.066746467	0.14085189	0.098820554	0.801536005
Cluster2_Glioma_cells	Cluster2_Microglial	SPP1--ITGB1	EGR1	0.288209804	1.195323488	-0.554705707	0.684950774	0.017470466	0.06591034	-0.066746467	0.14085189	0.098820554	0.801536005
Cluster2_Glioma_cells	Cluster2_Microglial	SPP1--ITGB1	EMP1	0.336800628	0.271097046	1.55359249	0.224507736	0.009317625	0.06591034	-0.066746467	0.14085189	0.098820554	0.801536005
Cluster2_Glioma_cells	Cluster2_Microglial	SPP1--ITGB1	EPAS1	0.156716778	0.145042194	1.098334448	0.127988748	0.009099596	0.06591034	-0.066746467	0.14085189	0.098820554	0.801536005
Cluster2_Glioma_cells	Cluster2_Microglial	SPP1--ITGB1	F3	0.525956704	0.547995781	1.336541887	0.395042194	0.010966476	0.06591034	-0.066746467	0.14085189	0.098820554	0.801536005
Cluster2_Glioma_cells	Cluster2_Microglial	SPP1--ITGB1	GADD45A	0.744383306	0.893635724	1.909090923	0.619198312	0.013509224	0.06591034	-0.066746467	0.14085189	0.098820554	0.801536005
Cluster2_Glioma_cells	Cluster2_Microglial	SPP1--ITGB1	GADD45B	0.466303456	0.751933896	-0.598376048	0.475386779	0.013771005	0.06591034	-0.066746467	0.14085189	0.098820554	0.801536005
Cluster2_Glioma_cells	Cluster2_Microglial	SPP1--ITGB1	GJA1	0.276312772	0.221694796	1.216038992	0.160337553	0.009324185	0.06591034	-0.066746467	0.14085189	0.098820554	0.801536005
Cluster2_Glioma_cells	Cluster2_Microglial	SPP1--ITGB1	HES1	0.44049386	0.452707454	0.816040506	0.343706048	0.011540138	0.06591034	-0.066746467	0.14085189	0.098820554	0.801536005
Cluster2_Glioma_cells	Cluster2_Microglial	SPP1--ITGB1	HIF1A	0.252177139	0.630977496	-0.177690078	0.546413502	0.010595699	0.06591034	-0.066746467	0.14085189	0.098820554	0.801536005
Cluster2_Glioma_cells	Cluster2_Microglial	SPP1--ITGB1	HSPA5	0.297422666	1.260900141	0.054148024	0.804676512	0.010159418	0.06591034	-0.066746467	0.14085189	0.098820554	0.801536005
Cluster2_Glioma_cells	Cluster2_Microglial	SPP1--ITGB1	IGF2	0.256496978	0.195675105	2.008150566	0.119725738	0.010102747	0.06591034	-0.066746467	0.14085189	0.098820554	0.801536005
Cluster2_Glioma_cells	Cluster2_Microglial	SPP1--ITGB1	IGFBP3	0.604445058	0.520393812	1.638866333	0.348980309	0.012952567	0.06591034	-0.066746467	0.14085189	0.098820554	0.801536005
Cluster2_Glioma_cells	Cluster2_Microglial	SPP1--ITGB1	JUN	0.593247157	2.197257384	0.122569465	0.928797468	0.071452306	0.06591034	-0.066746467	0.14085189	0.098820554	0.801536005
Cluster2_Glioma_cells	Cluster2_Microglial	SPP1--ITGB1	JUND	1.107501971	2.011251758	0.827768736	0.9395218	0.066363432	0.06591034	-0.066746467	0.14085189	0.098820554	0.801536005
Cluster2_Glioma_cells	Cluster2_Microglial	SPP1--ITGB1	KLF6	0.206392777	0.667721519	-1.035578023	0.504571027	0.009364852	0.06591034	-0.066746467	0.14085189	0.098820554	0.801536005
Cluster2_Glioma_cells	Cluster2_Microglial	SPP1--ITGB1	LMNA	0.365045142	0.581575246	1.074518769	0.485935302	0.009265553	0.06591034	-0.066746467	0.14085189	0.098820554	0.801536005
Cluster2_Glioma_cells	Cluster2_Microglial	SPP1--ITGB1	LPP	0.373289058	0.397327707	0.688415805	0.347398031	0.010567603	0.06591034	-0.066746467	0.14085189	0.098820554	0.801536005
Cluster2_Glioma_cells	Cluster2_Microglial	SPP1--ITGB1	MCL1	0.274346212	0.614451477	-0.955332853	0.511075949	0.010014588	0.06591034	-0.066746467	0.14085189	0.098820554	0.801536005
Cluster2_Glioma_cells	Cluster2_Microglial	SPP1--ITGB1	NDRG1	0.214892778	0.24454993	-0.15164259	0.166139241	0.012481292	0.06591034	-0.066746467	0.14085189	0.098820554	0.801536005
Cluster2_Glioma_cells	Cluster2_Microglial	SPP1--ITGB1	NEK6	0.385997459	0.396448664	0.607113275	0.358122363	0.010195498	0.06591034	-0.066746467	0.14085189	0.098820554	0.801536005
Cluster2_Glioma_cells	Cluster2_Microglial	SPP1--ITGB1	NFIL3	0.183141064	0.153656821	-0.181133381	0.132559775	0.00930972	0.06591034	-0.066746467	0.14085189	0.098820554	0.801536005
Cluster2_Glioma_cells	Cluster2_Microglial	SPP1--ITGB1	NOS2	0.273613013	0.209388186	2.04087313	0.180731364	0.011973193	0.06591034	-0.066746467	0.14085189	0.098820554	0.801536005
Cluster2_Glioma_cells	Cluster2_Microglial	SPP1--ITGB1	ODC1	0.313926694	0.894690577	1.952973391	0.686181435	0.009320598	0.06591034	-0.066746467	0.14085189	0.098820554	0.801536005
Cluster2_Glioma_cells	Cluster2_Microglial	SPP1--ITGB1	PER1	0.19850801	0.225738397	-0.737704541	0.199718706	0.01054795	0.06591034	-0.066746467	0.14085189	0.098820554	0.801536005
Cluster2_Glioma_cells	Cluster2_Microglial	SPP1--ITGB1	PPP1R15A	0.284804734	0.421940928	-0.944766279	0.349859353	0.011112729	0.06591034	-0.066746467	0.14085189	0.098820554	0.801536005
Cluster2_Glioma_cells	Cluster2_Microglial	SPP1--ITGB1	RUNX1	0.194519323	0.150668073	-0.64373206	0.136251758	0.00973261	0.06591034	-0.066746467	0.14085189	0.098820554	0.801536005
Cluster2_Glioma_cells	Cluster2_Microglial	SPP1--ITGB1	S100A10	0.516717091	0.658052039	-0.04016011	0.375	0.010127633	0.06591034	-0.066746467	0.14085189	0.098820554	0.801536005
Cluster2_Glioma_cells	Cluster2_Microglial	SPP1--ITGB1	SAT1	0.447859832	1.126758087	-0.929560949	0.717299578	0.009718087	0.06591034	-0.066746467	0.14085189	0.098820554	0.801536005
Cluster2_Glioma_cells	Cluster2_Microglial	SPP1--ITGB1	SOCS2	0.460614466	0.397679325	1.961737006	0.324894515	0.010240614	0.06591034	-0.066746467	0.14085189	0.098820554	0.801536005
Cluster2_Glioma_cells	Cluster2_Microglial	SPP1--ITGB1	SOCS3	0.365839901	0.356891702	-0.10642043	0.272327707	0.012210296	0.06591034	-0.066746467	0.14085189	0.098820554	0.801536005
Cluster2_Glioma_cells	Cluster2_Microglial	SPP1--ITGB1	SOD2	0.408913114	0.623066104	-0.357917712	0.415787623	0.009548607	0.06591034	-0.066746467	0.14085189	0.098820554	0.801536005
Cluster2_Glioma_cells	Cluster2_Microglial	SPP1--ITGB1	SOX9	0.539914347	0.884493671	1.957031109	0.665963432	0.009607761	0.06591034	-0.066746467	0.14085189	0.098820554	0.801536005
Cluster2_Glioma_cells	Cluster2_Microglial	SPP1--ITGB1	SPP1	0.855298022	0.858298172	-0.66989684	0.565049226	0.009226001	0.06591034	-0.066746467	0.14085189	0.098820554	0.801536005
Cluster2_Glioma_cells	Cluster2_Microglial	SPP1--ITGB1	STAT1	0.216700682	0.283579466	0.818352825	0.249296765	0.030491476	0.06591034	-0.066746467	0.14085189	0.098820554	0.801536005
Cluster2_Glioma_cells	Cluster2_Microglial	SPP1--ITGB1	TFRC	0.230713242	0.221518987	-0.314746931	0.181962025	0.009286355	0.06591034	-0.066746467	0.14085189	0.098820554	0.801536005
Cluster2_Glioma_cells	Cluster2_Microglial	SPP1--ITGB1	TGIF1	0.25407812	0.318917018	0.005383426	0.289029536	0.011852389	0.06591034	-0.066746467	0.14085189	0.098820554	0.801536005
Cluster2_Glioma_cells	Cluster2_Microglial	SPP1--ITGB1	TIMP1	1.081831049	1.118670886	0.956652816	0.778129395	0.010482443	0.06591034	-0.066746467	0.14085189	0.098820554	0.801536005
Cluster2_Glioma_cells	Cluster2_Microglial	SPP1--ITGB1	TNC	0.481931645	0.419127989	1.579760169	0.346343179	0.012531939	0.06591034	-0.066746467	0.14085189	0.098820554	0.801536005
Cluster2_Glioma_cells	Cluster2_Microglial	SPP1--ITGB1	VCAN	0.183658103	0.613396624	1.449400316	0.49718706	0.010048883	0.06591034	-0.066746467	0.14085189	0.098820554	0.801536005
Cluster2_Glioma_cells	Cluster2_Microglial	SPP1--ITGB1	VEGFA	0.498704278	0.643987342	0.895657272	0.364451477	0.02150798	0.06591034	-0.066746467	0.14085189	0.098820554	0.801536005
Cluster2_Glioma_cells	Cluster2_Microglial	SPP1--ITGB1	VIM	1.941779091	3.48769339	1.206847194	0.982594937	0.012508194	0.06591034	-0.066746467	0.14085189	0.098820554	0.801536005
Cluster2_Glioma_cells	Cluster2_Microglial	SPP1--ITGB1	ZFP36	0.714819477	0.707805907	-0.719033122	0.431786217	0.009394989	0.06591034	-0.066746467	0.14085189	0.098820554	0.801536005
Cluster2_Glioma_cells	Cluster2_Microglial	SPP1--ITGB1	ZFP36L1	0.682698385	0.709388186	-0.664799053	0.550457103	0.010104863	0.06591034	-0.066746467	0.14085189	0.098820554	0.801536005
Cluster2_Glioma_cells	Cluster2_Microglial	SPP1--ITGAV	ADM	0.189911209	0.199015471	-0.371733675	0.131329114	0.010576294	0.06591034	-0.066746467	0.14085189	0.098820554	0.799686733
Cluster2_Glioma_cells	Cluster2_Microglial	SPP1--ITGAV	AGT	0.692759924	0.699015471	1.555746048	0.460091421	0.009098357	0.06591034	-0.066746467	0.14085189	0.098820554	0.799686733
Cluster2_Glioma_cells	Cluster2_Microglial	SPP1--ITGAV	ATF3	0.310782224	0.324367089	-0.853168124	0.264240506	0.015217546	0.06591034	-0.066746467	0.14085189	0.098820554	0.799686733
Cluster2_Glioma_cells	Cluster2_Microglial	SPP1--ITGAV	BCL6	0.176224205	0.182489451	-0.036420603	0.148909986	0.012686941	0.06591034	-0.066746467	0.14085189	0.098820554	0.799686733
Cluster2_Glioma_cells	Cluster2_Microglial	SPP1--ITGAV	CCN1	0.458030128	0.377461322	0.888538768	0.280942335	0.009984359	0.06591034	-0.066746467	0.14085189	0.098820554	0.799686733
Cluster2_Glioma_cells	Cluster2_Microglial	SPP1--ITGAV	CCND2	0.245296171	1.15664557	1.657342784	0.75685654	0.013441481	0.06591034	-0.066746467	0.14085189	0.098820554	0.799686733
Cluster2_Glioma_cells	Cluster2_Microglial	SPP1--ITGAV	CD44	0.264412825	0.260900141	-0.062073602	0.16895218	0.06716296	0.06591034	-0.066746467	0.14085189	0.098820554	0.799686733
Cluster2_Glioma_cells	Cluster2_Microglial	SPP1--ITGAV	CEBPB	0.265325586	0.419479606	-1.07721854	0.320323488	0.012257248	0.06591034	-0.066746467	0.14085189	0.098820554	0.799686733
Cluster2_Glioma_cells	Cluster2_Microglial	SPP1--ITGAV	CLU	0.559660908	2.410864979	1.941116018	0.922468354	0.009714711	0.06591034	-0.066746467	0.14085189	0.098820554	0.799686733
Cluster2_Glioma_cells	Cluster2_Microglial	SPP1--ITGAV	CREM	0.286617279	0.365857947	-0.69531518	0.329289733	0.009673715	0.06591034	-0.066746467	0.14085189	0.098820554	0.799686733
Cluster2_Glioma_cells	Cluster2_Microglial	SPP1--ITGAV	CTNNB1	0.358303746	0.54940225	0.169825271	0.469585091	0.010393104	0.06591034	-0.066746467	0.14085189	0.098820554	0.799686733
Cluster2_Glioma_cells	Cluster2_Microglial	SPP1--ITGAV	DUSP6	0.312225885	0.60021097	1.725087963	0.478727145	0.01198793	0.06591034	-0.066746467	0.14085189	0.098820554	0.799686733
Cluster2_Glioma_cells	Cluster2_Microglial	SPP1--ITGAV	EGFR	0.990204493	1.912447257	1.994822497	0.697081575	0.012431261	0.06591034	-0.066746467	0.14085189	0.098820554	0.799686733
Cluster2_Glioma_cells	Cluster2_Microglial	SPP1--ITGAV	EGR1	0.288209804	1.195323488	-0.554705707	0.684950774	0.017470466	0.06591034	-0.066746467	0.14085189	0.098820554	0.799686733
Cluster2_Glioma_cells	Cluster2_Microglial	SPP1--ITGAV	EMP1	0.336800628	0.271097046	1.55359249	0.224507736	0.009317625	0.06591034	-0.066746467	0.14085189	0.098820554	0.799686733
Cluster2_Glioma_cells	Cluster2_Microglial	SPP1--ITGAV	EPAS1	0.156716778	0.145042194	1.098334448	0.127988748	0.009099596	0.06591034	-0.066746467	0.14085189	0.098820554	0.799686733
Cluster2_Glioma_cells	Cluster2_Microglial	SPP1--ITGAV	F3	0.525956704	0.547995781	1.336541887	0.395042194	0.010966476	0.06591034	-0.066746467	0.14085189	0.098820554	0.799686733
Cluster2_Glioma_cells	Cluster2_Microglial	SPP1--ITGAV	GADD45A	0.744383306	0.893635724	1.909090923	0.619198312	0.013509224	0.06591034	-0.066746467	0.14085189	0.098820554	0.799686733
Cluster2_Glioma_cells	Cluster2_Microglial	SPP1--ITGAV	GADD45B	0.466303456	0.751933896	-0.598376048	0.475386779	0.013771005	0.06591034	-0.066746467	0.14085189	0.098820554	0.799686733
Cluster2_Glioma_cells	Cluster2_Microglial	SPP1--ITGAV	GJA1	0.276312772	0.221694796	1.216038992	0.160337553	0.009324185	0.06591034	-0.066746467	0.14085189	0.098820554	0.799686733
Cluster2_Glioma_cells	Cluster2_Microglial	SPP1--ITGAV	HES1	0.44049386	0.452707454	0.816040506	0.343706048	0.011540138	0.06591034	-0.066746467	0.14085189	0.098820554	0.799686733
Cluster2_Glioma_cells	Cluster2_Microglial	SPP1--ITGAV	HIF1A	0.252177139	0.630977496	-0.177690078	0.546413502	0.010595699	0.06591034	-0.066746467	0.14085189	0.098820554	0.799686733
Cluster2_Glioma_cells	Cluster2_Microglial	SPP1--ITGAV	HSPA5	0.297422666	1.260900141	0.054148024	0.804676512	0.010159418	0.06591034	-0.066746467	0.14085189	0.098820554	0.799686733
Cluster2_Glioma_cells	Cluster2_Microglial	SPP1--ITGAV	IGF2	0.256496978	0.195675105	2.008150566	0.119725738	0.010102747	0.06591034	-0.066746467	0.14085189	0.098820554	0.799686733
Cluster2_Glioma_cells	Cluster2_Microglial	SPP1--ITGAV	IGFBP3	0.604445058	0.520393812	1.638866333	0.348980309	0.012952567	0.06591034	-0.066746467	0.14085189	0.098820554	0.799686733
Cluster2_Glioma_cells	Cluster2_Microglial	SPP1--ITGAV	JUN	0.593247157	2.197257384	0.122569465	0.928797468	0.071452306	0.06591034	-0.066746467	0.14085189	0.098820554	0.799686733
Cluster2_Glioma_cells	Cluster2_Microglial	SPP1--ITGAV	JUND	1.107501971	2.011251758	0.827768736	0.9395218	0.066363432	0.06591034	-0.066746467	0.14085189	0.098820554	0.799686733
Cluster2_Glioma_cells	Cluster2_Microglial	SPP1--ITGAV	KLF6	0.206392777	0.667721519	-1.035578023	0.504571027	0.009364852	0.06591034	-0.066746467	0.14085189	0.098820554	0.799686733
Cluster2_Glioma_cells	Cluster2_Microglial	SPP1--ITGAV	LMNA	0.365045142	0.581575246	1.074518769	0.485935302	0.009265553	0.06591034	-0.066746467	0.14085189	0.098820554	0.799686733
Cluster2_Glioma_cells	Cluster2_Microglial	SPP1--ITGAV	LPP	0.373289058	0.397327707	0.688415805	0.347398031	0.010567603	0.06591034	-0.066746467	0.14085189	0.098820554	0.799686733
Cluster2_Glioma_cells	Cluster2_Microglial	SPP1--ITGAV	MCL1	0.274346212	0.614451477	-0.955332853	0.511075949	0.010014588	0.06591034	-0.066746467	0.14085189	0.098820554	0.799686733
Cluster2_Glioma_cells	Cluster2_Microglial	SPP1--ITGAV	NDRG1	0.214892778	0.24454993	-0.15164259	0.166139241	0.012481292	0.06591034	-0.066746467	0.14085189	0.098820554	0.799686733
Cluster2_Glioma_cells	Cluster2_Microglial	SPP1--ITGAV	NEK6	0.385997459	0.396448664	0.607113275	0.358122363	0.010195498	0.06591034	-0.066746467	0.14085189	0.098820554	0.799686733
Cluster2_Glioma_cells	Cluster2_Microglial	SPP1--ITGAV	NFIL3	0.183141064	0.153656821	-0.181133381	0.132559775	0.00930972	0.06591034	-0.066746467	0.14085189	0.098820554	0.799686733
Cluster2_Glioma_cells	Cluster2_Microglial	SPP1--ITGAV	NOS2	0.273613013	0.209388186	2.04087313	0.180731364	0.011973193	0.06591034	-0.066746467	0.14085189	0.098820554	0.799686733
Cluster2_Glioma_cells	Cluster2_Microglial	SPP1--ITGAV	ODC1	0.313926694	0.894690577	1.952973391	0.686181435	0.009320598	0.06591034	-0.066746467	0.14085189	0.098820554	0.799686733
Cluster2_Glioma_cells	Cluster2_Microglial	SPP1--ITGAV	PER1	0.19850801	0.225738397	-0.737704541	0.199718706	0.01054795	0.06591034	-0.066746467	0.14085189	0.098820554	0.799686733
Cluster2_Glioma_cells	Cluster2_Microglial	SPP1--ITGAV	PPP1R15A	0.284804734	0.421940928	-0.944766279	0.349859353	0.011112729	0.06591034	-0.066746467	0.14085189	0.098820554	0.799686733
Cluster2_Glioma_cells	Cluster2_Microglial	SPP1--ITGAV	RUNX1	0.194519323	0.150668073	-0.64373206	0.136251758	0.00973261	0.06591034	-0.066746467	0.14085189	0.098820554	0.799686733
Cluster2_Glioma_cells	Cluster2_Microglial	SPP1--ITGAV	S100A10	0.516717091	0.658052039	-0.04016011	0.375	0.010127633	0.06591034	-0.066746467	0.14085189	0.098820554	0.799686733
Cluster2_Glioma_cells	Cluster2_Microglial	SPP1--ITGAV	SAT1	0.447859832	1.126758087	-0.929560949	0.717299578	0.009718087	0.06591034	-0.066746467	0.14085189	0.098820554	0.799686733
Cluster2_Glioma_cells	Cluster2_Microglial	SPP1--ITGAV	SOCS2	0.460614466	0.397679325	1.961737006	0.324894515	0.010240614	0.06591034	-0.066746467	0.14085189	0.098820554	0.799686733
Cluster2_Glioma_cells	Cluster2_Microglial	SPP1--ITGAV	SOCS3	0.365839901	0.356891702	-0.10642043	0.272327707	0.012210296	0.06591034	-0.066746467	0.14085189	0.098820554	0.799686733
Cluster2_Glioma_cells	Cluster2_Microglial	SPP1--ITGAV	SOD2	0.408913114	0.623066104	-0.357917712	0.415787623	0.009548607	0.06591034	-0.066746467	0.14085189	0.098820554	0.799686733
Cluster2_Glioma_cells	Cluster2_Microglial	SPP1--ITGAV	SOX9	0.539914347	0.884493671	1.957031109	0.665963432	0.009607761	0.06591034	-0.066746467	0.14085189	0.098820554	0.799686733
Cluster2_Glioma_cells	Cluster2_Microglial	SPP1--ITGAV	SPP1	0.855298022	0.858298172	-0.66989684	0.565049226	0.009226001	0.06591034	-0.066746467	0.14085189	0.098820554	0.799686733
Cluster2_Glioma_cells	Cluster2_Microglial	SPP1--ITGAV	STAT1	0.216700682	0.283579466	0.818352825	0.249296765	0.030491476	0.06591034	-0.066746467	0.14085189	0.098820554	0.799686733
Cluster2_Glioma_cells	Cluster2_Microglial	SPP1--ITGAV	TFRC	0.230713242	0.221518987	-0.314746931	0.181962025	0.009286355	0.06591034	-0.066746467	0.14085189	0.098820554	0.799686733
Cluster2_Glioma_cells	Cluster2_Microglial	SPP1--ITGAV	TGIF1	0.25407812	0.318917018	0.005383426	0.289029536	0.011852389	0.06591034	-0.066746467	0.14085189	0.098820554	0.799686733
Cluster2_Glioma_cells	Cluster2_Microglial	SPP1--ITGAV	TIMP1	1.081831049	1.118670886	0.956652816	0.778129395	0.010482443	0.06591034	-0.066746467	0.14085189	0.098820554	0.799686733
Cluster2_Glioma_cells	Cluster2_Microglial	SPP1--ITGAV	TNC	0.481931645	0.419127989	1.579760169	0.346343179	0.012531939	0.06591034	-0.066746467	0.14085189	0.098820554	0.799686733
Cluster2_Glioma_cells	Cluster2_Microglial	SPP1--ITGAV	VCAN	0.183658103	0.613396624	1.449400316	0.49718706	0.010048883	0.06591034	-0.066746467	0.14085189	0.098820554	0.799686733
Cluster2_Glioma_cells	Cluster2_Microglial	SPP1--ITGAV	VEGFA	0.498704278	0.643987342	0.895657272	0.364451477	0.02150798	0.06591034	-0.066746467	0.14085189	0.098820554	0.799686733
Cluster2_Glioma_cells	Cluster2_Microglial	SPP1--ITGAV	VIM	1.941779091	3.48769339	1.206847194	0.982594937	0.012508194	0.06591034	-0.066746467	0.14085189	0.098820554	0.799686733
Cluster2_Glioma_cells	Cluster2_Microglial	SPP1--ITGAV	ZFP36	0.714819477	0.707805907	-0.719033122	0.431786217	0.009394989	0.06591034	-0.066746467	0.14085189	0.098820554	0.799686733
Cluster2_Glioma_cells	Cluster2_Microglial	SPP1--ITGAV	ZFP36L1	0.682698385	0.709388186	-0.664799053	0.550457103	0.010104863	0.06591034	-0.066746467	0.14085189	0.098820554	0.799686733
Cluster2_Glioma_cells	Cluster2_Microglial	ANXA1--EGFR	ADM	0.189911209	0.199015471	-0.371733675	0.131329114	0.008421726	0.072883945	0.057424421	0.155899488	0.114603455	0.79575163
Cluster2_Glioma_cells	Cluster2_Microglial	ANXA1--EGFR	ATF3	0.310782224	0.324367089	-0.853168124	0.264240506	0.010450137	0.072883945	0.057424421	0.155899488	0.114603455	0.79575163
Cluster2_Glioma_cells	Cluster2_Microglial	ANXA1--EGFR	BCL6	0.176224205	0.182489451	-0.036420603	0.148909986	0.01014319	0.072883945	0.057424421	0.155899488	0.114603455	0.79575163
Cluster2_Glioma_cells	Cluster2_Microglial	ANXA1--EGFR	CCN1	0.458030128	0.377461322	0.888538768	0.280942335	0.007654542	0.072883945	0.057424421	0.155899488	0.114603455	0.79575163
Cluster2_Glioma_cells	Cluster2_Microglial	ANXA1--EGFR	CCND2	0.245296171	1.15664557	1.657342784	0.75685654	0.009393157	0.072883945	0.057424421	0.155899488	0.114603455	0.79575163
Cluster2_Glioma_cells	Cluster2_Microglial	ANXA1--EGFR	CD44	0.264412825	0.260900141	-0.062073602	0.16895218	0.007496096	0.072883945	0.057424421	0.155899488	0.114603455	0.79575163
Cluster2_Glioma_cells	Cluster2_Microglial	ANXA1--EGFR	CEBPB	0.265325586	0.419479606	-1.07721854	0.320323488	0.007972323	0.072883945	0.057424421	0.155899488	0.114603455	0.79575163
Cluster2_Glioma_cells	Cluster2_Microglial	ANXA1--EGFR	CEBPD	0.720616894	0.879395218	-0.594943973	0.51371308	0.006821782	0.072883945	0.057424421	0.155899488	0.114603455	0.79575163
Cluster2_Glioma_cells	Cluster2_Microglial	ANXA1--EGFR	CXADR	0.282720486	0.329113924	1.207830626	0.303797468	0.006779459	0.072883945	0.057424421	0.155899488	0.114603455	0.79575163
Cluster2_Glioma_cells	Cluster2_Microglial	ANXA1--EGFR	DUSP4	0.281384546	0.264064698	0.541700541	0.241912799	0.006714051	0.072883945	0.057424421	0.155899488	0.114603455	0.79575163
Cluster2_Glioma_cells	Cluster2_Microglial	ANXA1--EGFR	DUSP6	0.312225885	0.60021097	1.725087963	0.478727145	0.00866299	0.072883945	0.057424421	0.155899488	0.114603455	0.79575163
Cluster2_Glioma_cells	Cluster2_Microglial	ANXA1--EGFR	EGFR	0.990204493	1.912447257	1.994822497	0.697081575	0.008319139	0.072883945	0.057424421	0.155899488	0.114603455	0.79575163
Cluster2_Glioma_cells	Cluster2_Microglial	ANXA1--EGFR	EGR1	0.288209804	1.195323488	-0.554705707	0.684950774	0.012795412	0.072883945	0.057424421	0.155899488	0.114603455	0.79575163
Cluster2_Glioma_cells	Cluster2_Microglial	ANXA1--EGFR	EMP1	0.336800628	0.271097046	1.55359249	0.224507736	0.007388856	0.072883945	0.057424421	0.155899488	0.114603455	0.79575163
Cluster2_Glioma_cells	Cluster2_Microglial	ANXA1--EGFR	ENO1	0.331800512	1.802390999	1.182543725	0.915787623	0.006943728	0.072883945	0.057424421	0.155899488	0.114603455	0.79575163
Cluster2_Glioma_cells	Cluster2_Microglial	ANXA1--EGFR	EPAS1	0.156716778	0.145042194	1.098334448	0.127988748	0.00704965	0.072883945	0.057424421	0.155899488	0.114603455	0.79575163
Cluster2_Glioma_cells	Cluster2_Microglial	ANXA1--EGFR	F3	0.525956704	0.547995781	1.336541887	0.395042194	0.006717769	0.072883945	0.057424421	0.155899488	0.114603455	0.79575163
Cluster2_Glioma_cells	Cluster2_Microglial	ANXA1--EGFR	GADD45A	0.744383306	0.893635724	1.909090923	0.619198312	0.009261836	0.072883945	0.057424421	0.155899488	0.114603455	0.79575163
Cluster2_Glioma_cells	Cluster2_Microglial	ANXA1--EGFR	GADD45B	0.466303456	0.751933896	-0.598376048	0.475386779	0.009271917	0.072883945	0.057424421	0.155899488	0.114603455	0.79575163
Cluster2_Glioma_cells	Cluster2_Microglial	ANXA1--EGFR	HES1	0.44049386	0.452707454	0.816040506	0.343706048	0.008799979	0.072883945	0.057424421	0.155899488	0.114603455	0.79575163
Cluster2_Glioma_cells	Cluster2_Microglial	ANXA1--EGFR	HIF1A	0.252177139	0.630977496	-0.177690078	0.546413502	0.007138281	0.072883945	0.057424421	0.155899488	0.114603455	0.79575163
Cluster2_Glioma_cells	Cluster2_Microglial	ANXA1--EGFR	IGFBP3	0.604445058	0.520393812	1.638866333	0.348980309	0.009929191	0.072883945	0.057424421	0.155899488	0.114603455	0.79575163
Cluster2_Glioma_cells	Cluster2_Microglial	ANXA1--EGFR	JAG1	0.527732647	0.504746835	1.892950728	0.412271449	0.007343026	0.072883945	0.057424421	0.155899488	0.114603455	0.79575163
Cluster2_Glioma_cells	Cluster2_Microglial	ANXA1--EGFR	JUN	0.593247157	2.197257384	0.122569465	0.928797468	0.012969621	0.072883945	0.057424421	0.155899488	0.114603455	0.79575163
Cluster2_Glioma_cells	Cluster2_Microglial	ANXA1--EGFR	JUND	1.107501971	2.011251758	0.827768736	0.9395218	0.006877924	0.072883945	0.057424421	0.155899488	0.114603455	0.79575163
Cluster2_Glioma_cells	Cluster2_Microglial	ANXA1--EGFR	KLF6	0.206392777	0.667721519	-1.035578023	0.504571027	0.007325501	0.072883945	0.057424421	0.155899488	0.114603455	0.79575163
Cluster2_Glioma_cells	Cluster2_Microglial	ANXA1--EGFR	LDHA	0.899332215	1.345464135	0.554752681	0.800105485	0.007530989	0.072883945	0.057424421	0.155899488	0.114603455	0.79575163
Cluster2_Glioma_cells	Cluster2_Microglial	ANXA1--EGFR	LMNA	0.365045142	0.581575246	1.074518769	0.485935302	0.006685492	0.072883945	0.057424421	0.155899488	0.114603455	0.79575163
Cluster2_Glioma_cells	Cluster2_Microglial	ANXA1--EGFR	LPP	0.373289058	0.397327707	0.688415805	0.347398031	0.008218773	0.072883945	0.057424421	0.155899488	0.114603455	0.79575163
Cluster2_Glioma_cells	Cluster2_Microglial	ANXA1--EGFR	MCL1	0.274346212	0.614451477	-0.955332853	0.511075949	0.007781675	0.072883945	0.057424421	0.155899488	0.114603455	0.79575163
Cluster2_Glioma_cells	Cluster2_Microglial	ANXA1--EGFR	NDRG1	0.214892778	0.24454993	-0.15164259	0.166139241	0.008966238	0.072883945	0.057424421	0.155899488	0.114603455	0.79575163
Cluster2_Glioma_cells	Cluster2_Microglial	ANXA1--EGFR	NEK6	0.385997459	0.396448664	0.607113275	0.358122363	0.007095098	0.072883945	0.057424421	0.155899488	0.114603455	0.79575163
Cluster2_Glioma_cells	Cluster2_Microglial	ANXA1--EGFR	NFIL3	0.183141064	0.153656821	-0.181133381	0.132559775	0.006860739	0.072883945	0.057424421	0.155899488	0.114603455	0.79575163
Cluster2_Glioma_cells	Cluster2_Microglial	ANXA1--EGFR	NOS2	0.273613013	0.209388186	2.04087313	0.180731364	0.067761394	0.072883945	0.057424421	0.155899488	0.114603455	0.79575163
Cluster2_Glioma_cells	Cluster2_Microglial	ANXA1--EGFR	NR2F1	0.252207117	0.502637131	1.852512215	0.430907173	0.007006466	0.072883945	0.057424421	0.155899488	0.114603455	0.79575163
Cluster2_Glioma_cells	Cluster2_Microglial	ANXA1--EGFR	ODC1	0.313926694	0.894690577	1.952973391	0.686181435	0.007215746	0.072883945	0.057424421	0.155899488	0.114603455	0.79575163
Cluster2_Glioma_cells	Cluster2_Microglial	ANXA1--EGFR	PER1	0.19850801	0.225738397	-0.737704541	0.199718706	0.007602437	0.072883945	0.057424421	0.155899488	0.114603455	0.79575163
Cluster2_Glioma_cells	Cluster2_Microglial	ANXA1--EGFR	PMEPA1	0.389133075	0.366912799	0.885650554	0.320675105	0.00669362	0.072883945	0.057424421	0.155899488	0.114603455	0.79575163
Cluster2_Glioma_cells	Cluster2_Microglial	ANXA1--EGFR	PPP1R15A	0.284804734	0.421940928	-0.944766279	0.349859353	0.007159341	0.072883945	0.057424421	0.155899488	0.114603455	0.79575163
Cluster2_Glioma_cells	Cluster2_Microglial	ANXA1--EGFR	RCAN1	0.40360004	0.440400844	0.775064529	0.345464135	0.006721155	0.072883945	0.057424421	0.155899488	0.114603455	0.79575163
Cluster2_Glioma_cells	Cluster2_Microglial	ANXA1--EGFR	RUNX1	0.194519323	0.150668073	-0.64373206	0.136251758	0.006866436	0.072883945	0.057424421	0.155899488	0.114603455	0.79575163
Cluster2_Glioma_cells	Cluster2_Microglial	ANXA1--EGFR	S100A10	0.516717091	0.658052039	-0.04016011	0.375	0.007027093	0.072883945	0.057424421	0.155899488	0.114603455	0.79575163
Cluster2_Glioma_cells	Cluster2_Microglial	ANXA1--EGFR	SAT1	0.447859832	1.126758087	-0.929560949	0.717299578	0.007601578	0.072883945	0.057424421	0.155899488	0.114603455	0.79575163
Cluster2_Glioma_cells	Cluster2_Microglial	ANXA1--EGFR	SOCS2	0.460614466	0.397679325	1.961737006	0.324894515	0.008196051	0.072883945	0.057424421	0.155899488	0.114603455	0.79575163
Cluster2_Glioma_cells	Cluster2_Microglial	ANXA1--EGFR	SOCS3	0.365839901	0.356891702	-0.10642043	0.272327707	0.008264875	0.072883945	0.057424421	0.155899488	0.114603455	0.79575163
Cluster2_Glioma_cells	Cluster2_Microglial	ANXA1--EGFR	SOD2	0.408913114	0.623066104	-0.357917712	0.415787623	0.007408537	0.072883945	0.057424421	0.155899488	0.114603455	0.79575163
Cluster2_Glioma_cells	Cluster2_Microglial	ANXA1--EGFR	SOX9	0.539914347	0.884493671	1.957031109	0.665963432	0.007577175	0.072883945	0.057424421	0.155899488	0.114603455	0.79575163
Cluster2_Glioma_cells	Cluster2_Microglial	ANXA1--EGFR	SPP1	0.855298022	0.858298172	-0.66989684	0.565049226	0.007035946	0.072883945	0.057424421	0.155899488	0.114603455	0.79575163
Cluster2_Glioma_cells	Cluster2_Microglial	ANXA1--EGFR	STAT1	0.216700682	0.283579466	0.818352825	0.249296765	0.007433947	0.072883945	0.057424421	0.155899488	0.114603455	0.79575163
Cluster2_Glioma_cells	Cluster2_Microglial	ANXA1--EGFR	TFRC	0.230713242	0.221518987	-0.314746931	0.181962025	0.007036629	0.072883945	0.057424421	0.155899488	0.114603455	0.79575163
Cluster2_Glioma_cells	Cluster2_Microglial	ANXA1--EGFR	TGFB2	0.221992963	0.17440225	1.73679114	0.146272855	0.006752716	0.072883945	0.057424421	0.155899488	0.114603455	0.79575163
Cluster2_Glioma_cells	Cluster2_Microglial	ANXA1--EGFR	TGIF1	0.25407812	0.318917018	0.005383426	0.289029536	0.007883843	0.072883945	0.057424421	0.155899488	0.114603455	0.79575163
Cluster2_Glioma_cells	Cluster2_Microglial	ANXA1--EGFR	TNC	0.481931645	0.419127989	1.579760169	0.346343179	0.00850119	0.072883945	0.057424421	0.155899488	0.114603455	0.79575163
Cluster2_Glioma_cells	Cluster2_Microglial	ANXA1--EGFR	VCAN	0.183658103	0.613396624	1.449400316	0.49718706	0.007007112	0.072883945	0.057424421	0.155899488	0.114603455	0.79575163
Cluster2_Glioma_cells	Cluster2_Microglial	ANXA1--EGFR	VEGFA	0.498704278	0.643987342	0.895657272	0.364451477	0.015073358	0.072883945	0.057424421	0.155899488	0.114603455	0.79575163
Cluster2_Glioma_cells	Cluster2_Microglial	ANXA1--EGFR	VIM	1.941779091	3.48769339	1.206847194	0.982594937	0.008518848	0.072883945	0.057424421	0.155899488	0.114603455	0.79575163
Cluster2_Glioma_cells	Cluster2_Microglial	ANXA1--EGFR	WEE1	0.22097329	0.330872011	1.891585174	0.290436006	0.006670831	0.072883945	0.057424421	0.155899488	0.114603455	0.79575163
Cluster2_Glioma_cells	Cluster2_Microglial	ANXA1--EGFR	ZFP36	0.714819477	0.707805907	-0.719033122	0.431786217	0.00738389	0.072883945	0.057424421	0.155899488	0.114603455	0.79575163
Cluster2_Glioma_cells	Cluster2_Microglial	ANXA1--EGFR	ZFP36L1	0.682698385	0.709388186	-0.664799053	0.550457103	0.007215759	0.072883945	0.057424421	0.155899488	0.114603455	0.79575163
Cluster2_Glioma_cells	Cluster2_Microglial	SPP1--CD44	ADM	0.189911209	0.199015471	-0.371733675	0.131329114	0.010576294	0.06591034	-0.066746467	0.14085189	0.098820554	0.793707469
Cluster2_Glioma_cells	Cluster2_Microglial	SPP1--CD44	AGT	0.692759924	0.699015471	1.555746048	0.460091421	0.009098357	0.06591034	-0.066746467	0.14085189	0.098820554	0.793707469
Cluster2_Glioma_cells	Cluster2_Microglial	SPP1--CD44	ATF3	0.310782224	0.324367089	-0.853168124	0.264240506	0.015217546	0.06591034	-0.066746467	0.14085189	0.098820554	0.793707469
Cluster2_Glioma_cells	Cluster2_Microglial	SPP1--CD44	BCL6	0.176224205	0.182489451	-0.036420603	0.148909986	0.012686941	0.06591034	-0.066746467	0.14085189	0.098820554	0.793707469
Cluster2_Glioma_cells	Cluster2_Microglial	SPP1--CD44	CCN1	0.458030128	0.377461322	0.888538768	0.280942335	0.009984359	0.06591034	-0.066746467	0.14085189	0.098820554	0.793707469
Cluster2_Glioma_cells	Cluster2_Microglial	SPP1--CD44	CCND2	0.245296171	1.15664557	1.657342784	0.75685654	0.013441481	0.06591034	-0.066746467	0.14085189	0.098820554	0.793707469
Cluster2_Glioma_cells	Cluster2_Microglial	SPP1--CD44	CD44	0.264412825	0.260900141	-0.062073602	0.16895218	0.06716296	0.06591034	-0.066746467	0.14085189	0.098820554	0.793707469
Cluster2_Glioma_cells	Cluster2_Microglial	SPP1--CD44	CEBPB	0.265325586	0.419479606	-1.07721854	0.320323488	0.012257248	0.06591034	-0.066746467	0.14085189	0.098820554	0.793707469
Cluster2_Glioma_cells	Cluster2_Microglial	SPP1--CD44	CLU	0.559660908	2.410864979	1.941116018	0.922468354	0.009714711	0.06591034	-0.066746467	0.14085189	0.098820554	0.793707469
Cluster2_Glioma_cells	Cluster2_Microglial	SPP1--CD44	CREM	0.286617279	0.365857947	-0.69531518	0.329289733	0.009673715	0.06591034	-0.066746467	0.14085189	0.098820554	0.793707469
Cluster2_Glioma_cells	Cluster2_Microglial	SPP1--CD44	CTNNB1	0.358303746	0.54940225	0.169825271	0.469585091	0.010393104	0.06591034	-0.066746467	0.14085189	0.098820554	0.793707469
Cluster2_Glioma_cells	Cluster2_Microglial	SPP1--CD44	DUSP6	0.312225885	0.60021097	1.725087963	0.478727145	0.01198793	0.06591034	-0.066746467	0.14085189	0.098820554	0.793707469
Cluster2_Glioma_cells	Cluster2_Microglial	SPP1--CD44	EGFR	0.990204493	1.912447257	1.994822497	0.697081575	0.012431261	0.06591034	-0.066746467	0.14085189	0.098820554	0.793707469
Cluster2_Glioma_cells	Cluster2_Microglial	SPP1--CD44	EGR1	0.288209804	1.195323488	-0.554705707	0.684950774	0.017470466	0.06591034	-0.066746467	0.14085189	0.098820554	0.793707469
Cluster2_Glioma_cells	Cluster2_Microglial	SPP1--CD44	EMP1	0.336800628	0.271097046	1.55359249	0.224507736	0.009317625	0.06591034	-0.066746467	0.14085189	0.098820554	0.793707469
Cluster2_Glioma_cells	Cluster2_Microglial	SPP1--CD44	EPAS1	0.156716778	0.145042194	1.098334448	0.127988748	0.009099596	0.06591034	-0.066746467	0.14085189	0.098820554	0.793707469
Cluster2_Glioma_cells	Cluster2_Microglial	SPP1--CD44	F3	0.525956704	0.547995781	1.336541887	0.395042194	0.010966476	0.06591034	-0.066746467	0.14085189	0.098820554	0.793707469
Cluster2_Glioma_cells	Cluster2_Microglial	SPP1--CD44	GADD45A	0.744383306	0.893635724	1.909090923	0.619198312	0.013509224	0.06591034	-0.066746467	0.14085189	0.098820554	0.793707469
Cluster2_Glioma_cells	Cluster2_Microglial	SPP1--CD44	GADD45B	0.466303456	0.751933896	-0.598376048	0.475386779	0.013771005	0.06591034	-0.066746467	0.14085189	0.098820554	0.793707469
Cluster2_Glioma_cells	Cluster2_Microglial	SPP1--CD44	GJA1	0.276312772	0.221694796	1.216038992	0.160337553	0.009324185	0.06591034	-0.066746467	0.14085189	0.098820554	0.793707469
Cluster2_Glioma_cells	Cluster2_Microglial	SPP1--CD44	HES1	0.44049386	0.452707454	0.816040506	0.343706048	0.011540138	0.06591034	-0.066746467	0.14085189	0.098820554	0.793707469
Cluster2_Glioma_cells	Cluster2_Microglial	SPP1--CD44	HIF1A	0.252177139	0.630977496	-0.177690078	0.546413502	0.010595699	0.06591034	-0.066746467	0.14085189	0.098820554	0.793707469
Cluster2_Glioma_cells	Cluster2_Microglial	SPP1--CD44	HSPA5	0.297422666	1.260900141	0.054148024	0.804676512	0.010159418	0.06591034	-0.066746467	0.14085189	0.098820554	0.793707469
Cluster2_Glioma_cells	Cluster2_Microglial	SPP1--CD44	IGF2	0.256496978	0.195675105	2.008150566	0.119725738	0.010102747	0.06591034	-0.066746467	0.14085189	0.098820554	0.793707469
Cluster2_Glioma_cells	Cluster2_Microglial	SPP1--CD44	IGFBP3	0.604445058	0.520393812	1.638866333	0.348980309	0.012952567	0.06591034	-0.066746467	0.14085189	0.098820554	0.793707469
Cluster2_Glioma_cells	Cluster2_Microglial	SPP1--CD44	JUN	0.593247157	2.197257384	0.122569465	0.928797468	0.071452306	0.06591034	-0.066746467	0.14085189	0.098820554	0.793707469
Cluster2_Glioma_cells	Cluster2_Microglial	SPP1--CD44	JUND	1.107501971	2.011251758	0.827768736	0.9395218	0.066363432	0.06591034	-0.066746467	0.14085189	0.098820554	0.793707469
Cluster2_Glioma_cells	Cluster2_Microglial	SPP1--CD44	KLF6	0.206392777	0.667721519	-1.035578023	0.504571027	0.009364852	0.06591034	-0.066746467	0.14085189	0.098820554	0.793707469
Cluster2_Glioma_cells	Cluster2_Microglial	SPP1--CD44	LMNA	0.365045142	0.581575246	1.074518769	0.485935302	0.009265553	0.06591034	-0.066746467	0.14085189	0.098820554	0.793707469
Cluster2_Glioma_cells	Cluster2_Microglial	SPP1--CD44	LPP	0.373289058	0.397327707	0.688415805	0.347398031	0.010567603	0.06591034	-0.066746467	0.14085189	0.098820554	0.793707469
Cluster2_Glioma_cells	Cluster2_Microglial	SPP1--CD44	MCL1	0.274346212	0.614451477	-0.955332853	0.511075949	0.010014588	0.06591034	-0.066746467	0.14085189	0.098820554	0.793707469
Cluster2_Glioma_cells	Cluster2_Microglial	SPP1--CD44	NDRG1	0.214892778	0.24454993	-0.15164259	0.166139241	0.012481292	0.06591034	-0.066746467	0.14085189	0.098820554	0.793707469
Cluster2_Glioma_cells	Cluster2_Microglial	SPP1--CD44	NEK6	0.385997459	0.396448664	0.607113275	0.358122363	0.010195498	0.06591034	-0.066746467	0.14085189	0.098820554	0.793707469
Cluster2_Glioma_cells	Cluster2_Microglial	SPP1--CD44	NFIL3	0.183141064	0.153656821	-0.181133381	0.132559775	0.00930972	0.06591034	-0.066746467	0.14085189	0.098820554	0.793707469
Cluster2_Glioma_cells	Cluster2_Microglial	SPP1--CD44	NOS2	0.273613013	0.209388186	2.04087313	0.180731364	0.011973193	0.06591034	-0.066746467	0.14085189	0.098820554	0.793707469
Cluster2_Glioma_cells	Cluster2_Microglial	SPP1--CD44	ODC1	0.313926694	0.894690577	1.952973391	0.686181435	0.009320598	0.06591034	-0.066746467	0.14085189	0.098820554	0.793707469
Cluster2_Glioma_cells	Cluster2_Microglial	SPP1--CD44	PER1	0.19850801	0.225738397	-0.737704541	0.199718706	0.01054795	0.06591034	-0.066746467	0.14085189	0.098820554	0.793707469
Cluster2_Glioma_cells	Cluster2_Microglial	SPP1--CD44	PPP1R15A	0.284804734	0.421940928	-0.944766279	0.349859353	0.011112729	0.06591034	-0.066746467	0.14085189	0.098820554	0.793707469
Cluster2_Glioma_cells	Cluster2_Microglial	SPP1--CD44	RUNX1	0.194519323	0.150668073	-0.64373206	0.136251758	0.00973261	0.06591034	-0.066746467	0.14085189	0.098820554	0.793707469
Cluster2_Glioma_cells	Cluster2_Microglial	SPP1--CD44	S100A10	0.516717091	0.658052039	-0.04016011	0.375	0.010127633	0.06591034	-0.066746467	0.14085189	0.098820554	0.793707469
Cluster2_Glioma_cells	Cluster2_Microglial	SPP1--CD44	SAT1	0.447859832	1.126758087	-0.929560949	0.717299578	0.009718087	0.06591034	-0.066746467	0.14085189	0.098820554	0.793707469
Cluster2_Glioma_cells	Cluster2_Microglial	SPP1--CD44	SOCS2	0.460614466	0.397679325	1.961737006	0.324894515	0.010240614	0.06591034	-0.066746467	0.14085189	0.098820554	0.793707469
Cluster2_Glioma_cells	Cluster2_Microglial	SPP1--CD44	SOCS3	0.365839901	0.356891702	-0.10642043	0.272327707	0.012210296	0.06591034	-0.066746467	0.14085189	0.098820554	0.793707469
Cluster2_Glioma_cells	Cluster2_Microglial	SPP1--CD44	SOD2	0.408913114	0.623066104	-0.357917712	0.415787623	0.009548607	0.06591034	-0.066746467	0.14085189	0.098820554	0.793707469
Cluster2_Glioma_cells	Cluster2_Microglial	SPP1--CD44	SOX9	0.539914347	0.884493671	1.957031109	0.665963432	0.009607761	0.06591034	-0.066746467	0.14085189	0.098820554	0.793707469
Cluster2_Glioma_cells	Cluster2_Microglial	SPP1--CD44	SPP1	0.855298022	0.858298172	-0.66989684	0.565049226	0.009226001	0.06591034	-0.066746467	0.14085189	0.098820554	0.793707469
Cluster2_Glioma_cells	Cluster2_Microglial	SPP1--CD44	STAT1	0.216700682	0.283579466	0.818352825	0.249296765	0.030491476	0.06591034	-0.066746467	0.14085189	0.098820554	0.793707469
Cluster2_Glioma_cells	Cluster2_Microglial	SPP1--CD44	TFRC	0.230713242	0.221518987	-0.314746931	0.181962025	0.009286355	0.06591034	-0.066746467	0.14085189	0.098820554	0.793707469
Cluster2_Glioma_cells	Cluster2_Microglial	SPP1--CD44	TGIF1	0.25407812	0.318917018	0.005383426	0.289029536	0.011852389	0.06591034	-0.066746467	0.14085189	0.098820554	0.793707469
Cluster2_Glioma_cells	Cluster2_Microglial	SPP1--CD44	TIMP1	1.081831049	1.118670886	0.956652816	0.778129395	0.010482443	0.06591034	-0.066746467	0.14085189	0.098820554	0.793707469
Cluster2_Glioma_cells	Cluster2_Microglial	SPP1--CD44	TNC	0.481931645	0.419127989	1.579760169	0.346343179	0.012531939	0.06591034	-0.066746467	0.14085189	0.098820554	0.793707469
Cluster2_Glioma_cells	Cluster2_Microglial	SPP1--CD44	VCAN	0.183658103	0.613396624	1.449400316	0.49718706	0.010048883	0.06591034	-0.066746467	0.14085189	0.098820554	0.793707469
Cluster2_Glioma_cells	Cluster2_Microglial	SPP1--CD44	VEGFA	0.498704278	0.643987342	0.895657272	0.364451477	0.02150798	0.06591034	-0.066746467	0.14085189	0.098820554	0.793707469
Cluster2_Glioma_cells	Cluster2_Microglial	SPP1--CD44	VIM	1.941779091	3.48769339	1.206847194	0.982594937	0.012508194	0.06591034	-0.066746467	0.14085189	0.098820554	0.793707469
Cluster2_Glioma_cells	Cluster2_Microglial	SPP1--CD44	ZFP36	0.714819477	0.707805907	-0.719033122	0.431786217	0.009394989	0.06591034	-0.066746467	0.14085189	0.098820554	0.793707469
Cluster2_Glioma_cells	Cluster2_Microglial	SPP1--CD44	ZFP36L1	0.682698385	0.709388186	-0.664799053	0.550457103	0.010104863	0.06591034	-0.066746467	0.14085189	0.098820554	0.793707469
Cluster2_Glioma_cells	Cluster2_Microglial	TIMP1--CD63	ABCA1	0.218789423	0.300984529	-0.22365981	0.251933896	0.009506146	0.063964318	-0.101397039	0.136652775	0.094416248	0.793499914
Cluster2_Glioma_cells	Cluster2_Microglial	TIMP1--CD63	ADM	0.189911209	0.199015471	-0.371733675	0.131329114	0.009268935	0.063964318	-0.101397039	0.136652775	0.094416248	0.793499914
Cluster2_Glioma_cells	Cluster2_Microglial	TIMP1--CD63	ATF3	0.310782224	0.324367089	-0.853168124	0.264240506	0.012720276	0.063964318	-0.101397039	0.136652775	0.094416248	0.793499914
Cluster2_Glioma_cells	Cluster2_Microglial	TIMP1--CD63	BCL6	0.176224205	0.182489451	-0.036420603	0.148909986	0.012753603	0.063964318	-0.101397039	0.136652775	0.094416248	0.793499914
Cluster2_Glioma_cells	Cluster2_Microglial	TIMP1--CD63	CCN1	0.458030128	0.377461322	0.888538768	0.280942335	0.009108356	0.063964318	-0.101397039	0.136652775	0.094416248	0.793499914
Cluster2_Glioma_cells	Cluster2_Microglial	TIMP1--CD63	CCND2	0.245296171	1.15664557	1.657342784	0.75685654	0.011205957	0.063964318	-0.101397039	0.136652775	0.094416248	0.793499914
Cluster2_Glioma_cells	Cluster2_Microglial	TIMP1--CD63	CD44	0.264412825	0.260900141	-0.062073602	0.16895218	0.06719936	0.063964318	-0.101397039	0.136652775	0.094416248	0.793499914
Cluster2_Glioma_cells	Cluster2_Microglial	TIMP1--CD63	CDKN2A	0.245996739	0.203938115	0.188288391	0.163150492	0.009485665	0.063964318	-0.101397039	0.136652775	0.094416248	0.793499914
Cluster2_Glioma_cells	Cluster2_Microglial	TIMP1--CD63	CEBPB	0.265325586	0.419479606	-1.07721854	0.320323488	0.010679647	0.063964318	-0.101397039	0.136652775	0.094416248	0.793499914
Cluster2_Glioma_cells	Cluster2_Microglial	TIMP1--CD63	CEBPD	0.720616894	0.879395218	-0.594943973	0.51371308	0.009533568	0.063964318	-0.101397039	0.136652775	0.094416248	0.793499914
Cluster2_Glioma_cells	Cluster2_Microglial	TIMP1--CD63	CREM	0.286617279	0.365857947	-0.69531518	0.329289733	0.008951168	0.063964318	-0.101397039	0.136652775	0.094416248	0.793499914
Cluster2_Glioma_cells	Cluster2_Microglial	TIMP1--CD63	CTNNB1	0.358303746	0.54940225	0.169825271	0.469585091	0.009513246	0.063964318	-0.101397039	0.136652775	0.094416248	0.793499914
Cluster2_Glioma_cells	Cluster2_Microglial	TIMP1--CD63	DUSP6	0.312225885	0.60021097	1.725087963	0.478727145	0.011958848	0.063964318	-0.101397039	0.136652775	0.094416248	0.793499914
Cluster2_Glioma_cells	Cluster2_Microglial	TIMP1--CD63	EFEMP1	0.211209544	0.209915612	1.900787031	0.153481013	0.009304721	0.063964318	-0.101397039	0.136652775	0.094416248	0.793499914
Cluster2_Glioma_cells	Cluster2_Microglial	TIMP1--CD63	EGFR	0.990204493	1.912447257	1.994822497	0.697081575	0.011289616	0.063964318	-0.101397039	0.136652775	0.094416248	0.793499914
Cluster2_Glioma_cells	Cluster2_Microglial	TIMP1--CD63	EGR1	0.288209804	1.195323488	-0.554705707	0.684950774	0.015782428	0.063964318	-0.101397039	0.136652775	0.094416248	0.793499914
Cluster2_Glioma_cells	Cluster2_Microglial	TIMP1--CD63	EMP1	0.336800628	0.271097046	1.55359249	0.224507736	0.008971937	0.063964318	-0.101397039	0.136652775	0.094416248	0.793499914
Cluster2_Glioma_cells	Cluster2_Microglial	TIMP1--CD63	EPAS1	0.156716778	0.145042194	1.098334448	0.127988748	0.00913934	0.063964318	-0.101397039	0.136652775	0.094416248	0.793499914
Cluster2_Glioma_cells	Cluster2_Microglial	TIMP1--CD63	ETV4	0.198487213	0.151722925	1.986100869	0.142229255	0.009106194	0.063964318	-0.101397039	0.136652775	0.094416248	0.793499914
Cluster2_Glioma_cells	Cluster2_Microglial	TIMP1--CD63	GADD45A	0.744383306	0.893635724	1.909090923	0.619198312	0.01249542	0.063964318	-0.101397039	0.136652775	0.094416248	0.793499914
Cluster2_Glioma_cells	Cluster2_Microglial	TIMP1--CD63	GADD45B	0.466303456	0.751933896	-0.598376048	0.475386779	0.009248185	0.063964318	-0.101397039	0.136652775	0.094416248	0.793499914
Cluster2_Glioma_cells	Cluster2_Microglial	TIMP1--CD63	GJA1	0.276312772	0.221694796	1.216038992	0.160337553	0.008606556	0.063964318	-0.101397039	0.136652775	0.094416248	0.793499914
Cluster2_Glioma_cells	Cluster2_Microglial	TIMP1--CD63	HES1	0.44049386	0.452707454	0.816040506	0.343706048	0.011120714	0.063964318	-0.101397039	0.136652775	0.094416248	0.793499914
Cluster2_Glioma_cells	Cluster2_Microglial	TIMP1--CD63	HIF1A	0.252177139	0.630977496	-0.177690078	0.546413502	0.009115991	0.063964318	-0.101397039	0.136652775	0.094416248	0.793499914
Cluster2_Glioma_cells	Cluster2_Microglial	TIMP1--CD63	IFI44L	0.237559382	0.190400844	-0.37145268	0.145393812	0.008618818	0.063964318	-0.101397039	0.136652775	0.094416248	0.793499914
Cluster2_Glioma_cells	Cluster2_Microglial	TIMP1--CD63	IGFBP3	0.604445058	0.520393812	1.638866333	0.348980309	0.011162163	0.063964318	-0.101397039	0.136652775	0.094416248	0.793499914
Cluster2_Glioma_cells	Cluster2_Microglial	TIMP1--CD63	JAG1	0.527732647	0.504746835	1.892950728	0.412271449	0.009679233	0.063964318	-0.101397039	0.136652775	0.094416248	0.793499914
Cluster2_Glioma_cells	Cluster2_Microglial	TIMP1--CD63	JUN	0.593247157	2.197257384	0.122569465	0.928797468	0.019715323	0.063964318	-0.101397039	0.136652775	0.094416248	0.793499914
Cluster2_Glioma_cells	Cluster2_Microglial	TIMP1--CD63	KLF4	0.202747135	0.176863572	-0.861091983	0.151898734	0.009105131	0.063964318	-0.101397039	0.136652775	0.094416248	0.793499914
Cluster2_Glioma_cells	Cluster2_Microglial	TIMP1--CD63	KLF6	0.206392777	0.667721519	-1.035578023	0.504571027	0.009712789	0.063964318	-0.101397039	0.136652775	0.094416248	0.793499914
Cluster2_Glioma_cells	Cluster2_Microglial	TIMP1--CD63	LMNA	0.365045142	0.581575246	1.074518769	0.485935302	0.009056924	0.063964318	-0.101397039	0.136652775	0.094416248	0.793499914
Cluster2_Glioma_cells	Cluster2_Microglial	TIMP1--CD63	LPL	0.486035018	0.425105485	1.559165837	0.338783404	0.012954393	0.063964318	-0.101397039	0.136652775	0.094416248	0.793499914
Cluster2_Glioma_cells	Cluster2_Microglial	TIMP1--CD63	LPP	0.373289058	0.397327707	0.688415805	0.347398031	0.00975879	0.063964318	-0.101397039	0.136652775	0.094416248	0.793499914
Cluster2_Glioma_cells	Cluster2_Microglial	TIMP1--CD63	MAF	0.250712435	0.219936709	-0.692133392	0.192862166	0.008818453	0.063964318	-0.101397039	0.136652775	0.094416248	0.793499914
Cluster2_Glioma_cells	Cluster2_Microglial	TIMP1--CD63	MCL1	0.274346212	0.614451477	-0.955332853	0.511075949	0.011552134	0.063964318	-0.101397039	0.136652775	0.094416248	0.793499914
Cluster2_Glioma_cells	Cluster2_Microglial	TIMP1--CD63	NDRG1	0.214892778	0.24454993	-0.15164259	0.166139241	0.010926651	0.063964318	-0.101397039	0.136652775	0.094416248	0.793499914
Cluster2_Glioma_cells	Cluster2_Microglial	TIMP1--CD63	NEDD9	0.206204404	0.225386779	-0.561507194	0.204289733	0.009520251	0.063964318	-0.101397039	0.136652775	0.094416248	0.793499914
Cluster2_Glioma_cells	Cluster2_Microglial	TIMP1--CD63	NEK6	0.385997459	0.396448664	0.607113275	0.358122363	0.008897234	0.063964318	-0.101397039	0.136652775	0.094416248	0.793499914
Cluster2_Glioma_cells	Cluster2_Microglial	TIMP1--CD63	NOS2	0.273613013	0.209388186	2.04087313	0.180731364	0.009617514	0.063964318	-0.101397039	0.136652775	0.094416248	0.793499914
Cluster2_Glioma_cells	Cluster2_Microglial	TIMP1--CD63	NR2F1	0.252207117	0.502637131	1.852512215	0.430907173	0.009688229	0.063964318	-0.101397039	0.136652775	0.094416248	0.793499914
Cluster2_Glioma_cells	Cluster2_Microglial	TIMP1--CD63	ODC1	0.313926694	0.894690577	1.952973391	0.686181435	0.009584311	0.063964318	-0.101397039	0.136652775	0.094416248	0.793499914
Cluster2_Glioma_cells	Cluster2_Microglial	TIMP1--CD63	PER1	0.19850801	0.225738397	-0.737704541	0.199718706	0.009370286	0.063964318	-0.101397039	0.136652775	0.094416248	0.793499914
Cluster2_Glioma_cells	Cluster2_Microglial	TIMP1--CD63	PLAT	0.370851146	0.305028129	1.970270599	0.249648383	0.009321501	0.063964318	-0.101397039	0.136652775	0.094416248	0.793499914
Cluster2_Glioma_cells	Cluster2_Microglial	TIMP1--CD63	PPP1R15A	0.284804734	0.421940928	-0.944766279	0.349859353	0.008785161	0.063964318	-0.101397039	0.136652775	0.094416248	0.793499914
Cluster2_Glioma_cells	Cluster2_Microglial	TIMP1--CD63	RCAN1	0.40360004	0.440400844	0.775064529	0.345464135	0.009042996	0.063964318	-0.101397039	0.136652775	0.094416248	0.793499914
Cluster2_Glioma_cells	Cluster2_Microglial	TIMP1--CD63	SAT1	0.447859832	1.126758087	-0.929560949	0.717299578	0.01161501	0.063964318	-0.101397039	0.136652775	0.094416248	0.793499914
Cluster2_Glioma_cells	Cluster2_Microglial	TIMP1--CD63	SOCS2	0.460614466	0.397679325	1.961737006	0.324894515	0.009563747	0.063964318	-0.101397039	0.136652775	0.094416248	0.793499914
Cluster2_Glioma_cells	Cluster2_Microglial	TIMP1--CD63	SOCS3	0.365839901	0.356891702	-0.10642043	0.272327707	0.010672302	0.063964318	-0.101397039	0.136652775	0.094416248	0.793499914
Cluster2_Glioma_cells	Cluster2_Microglial	TIMP1--CD63	SOD2	0.408913114	0.623066104	-0.357917712	0.415787623	0.010852667	0.063964318	-0.101397039	0.136652775	0.094416248	0.793499914
Cluster2_Glioma_cells	Cluster2_Microglial	TIMP1--CD63	SOX9	0.539914347	0.884493671	1.957031109	0.665963432	0.01016335	0.063964318	-0.101397039	0.136652775	0.094416248	0.793499914
Cluster2_Glioma_cells	Cluster2_Microglial	TIMP1--CD63	SPP1	0.855298022	0.858298172	-0.66989684	0.565049226	0.010472131	0.063964318	-0.101397039	0.136652775	0.094416248	0.793499914
Cluster2_Glioma_cells	Cluster2_Microglial	TIMP1--CD63	STAT1	0.216700682	0.283579466	0.818352825	0.249296765	0.009401761	0.063964318	-0.101397039	0.136652775	0.094416248	0.793499914
Cluster2_Glioma_cells	Cluster2_Microglial	TIMP1--CD63	TGIF1	0.25407812	0.318917018	0.005383426	0.289029536	0.010657801	0.063964318	-0.101397039	0.136652775	0.094416248	0.793499914
Cluster2_Glioma_cells	Cluster2_Microglial	TIMP1--CD63	TIMP1	1.081831049	1.118670886	0.956652816	0.778129395	0.009150764	0.063964318	-0.101397039	0.136652775	0.094416248	0.793499914
Cluster2_Glioma_cells	Cluster2_Microglial	TIMP1--CD63	TIMP3	0.341891262	0.316455696	0.317760371	0.268811533	0.008981988	0.063964318	-0.101397039	0.136652775	0.094416248	0.793499914
Cluster2_Glioma_cells	Cluster2_Microglial	TIMP1--CD63	TNC	0.481931645	0.419127989	1.579760169	0.346343179	0.0089112	0.063964318	-0.101397039	0.136652775	0.094416248	0.793499914
Cluster2_Glioma_cells	Cluster2_Microglial	TIMP1--CD63	VCAN	0.183658103	0.613396624	1.449400316	0.49718706	0.009272213	0.063964318	-0.101397039	0.136652775	0.094416248	0.793499914
Cluster2_Glioma_cells	Cluster2_Microglial	TIMP1--CD63	VEGFA	0.498704278	0.643987342	0.895657272	0.364451477	0.023015868	0.063964318	-0.101397039	0.136652775	0.094416248	0.793499914
Cluster2_Glioma_cells	Cluster2_Microglial	TIMP1--CD63	VGLL4	0.326013761	0.66350211	1.947036692	0.560126582	0.00861168	0.063964318	-0.101397039	0.136652775	0.094416248	0.793499914
Cluster2_Glioma_cells	Cluster2_Microglial	TIMP1--CD63	VIM	1.941779091	3.48769339	1.206847194	0.982594937	0.010997794	0.063964318	-0.101397039	0.136652775	0.094416248	0.793499914
Cluster2_Glioma_cells	Cluster2_Endothelial_cells	TIMP1--MMP2	ABCA1	0.218789423	0.300984529	-0.22365981	0.251933896	0.009506146	0.063964318	-0.101397039	0.136652775	0.094416248	0.79197314
Cluster2_Glioma_cells	Cluster2_Endothelial_cells	TIMP1--MMP2	ADM	0.189911209	0.199015471	-0.371733675	0.131329114	0.009268935	0.063964318	-0.101397039	0.136652775	0.094416248	0.79197314
Cluster2_Glioma_cells	Cluster2_Endothelial_cells	TIMP1--MMP2	ATF3	0.310782224	0.324367089	-0.853168124	0.264240506	0.012720276	0.063964318	-0.101397039	0.136652775	0.094416248	0.79197314
Cluster2_Glioma_cells	Cluster2_Endothelial_cells	TIMP1--MMP2	BCL6	0.176224205	0.182489451	-0.036420603	0.148909986	0.012753603	0.063964318	-0.101397039	0.136652775	0.094416248	0.79197314
Cluster2_Glioma_cells	Cluster2_Endothelial_cells	TIMP1--MMP2	CCN1	0.458030128	0.377461322	0.888538768	0.280942335	0.009108356	0.063964318	-0.101397039	0.136652775	0.094416248	0.79197314
Cluster2_Glioma_cells	Cluster2_Endothelial_cells	TIMP1--MMP2	CCND2	0.245296171	1.15664557	1.657342784	0.75685654	0.011205957	0.063964318	-0.101397039	0.136652775	0.094416248	0.79197314
Cluster2_Glioma_cells	Cluster2_Endothelial_cells	TIMP1--MMP2	CD44	0.264412825	0.260900141	-0.062073602	0.16895218	0.06719936	0.063964318	-0.101397039	0.136652775	0.094416248	0.79197314
Cluster2_Glioma_cells	Cluster2_Endothelial_cells	TIMP1--MMP2	CDKN2A	0.245996739	0.203938115	0.188288391	0.163150492	0.009485665	0.063964318	-0.101397039	0.136652775	0.094416248	0.79197314
Cluster2_Glioma_cells	Cluster2_Endothelial_cells	TIMP1--MMP2	CEBPB	0.265325586	0.419479606	-1.07721854	0.320323488	0.010679647	0.063964318	-0.101397039	0.136652775	0.094416248	0.79197314
Cluster2_Glioma_cells	Cluster2_Endothelial_cells	TIMP1--MMP2	CEBPD	0.720616894	0.879395218	-0.594943973	0.51371308	0.009533568	0.063964318	-0.101397039	0.136652775	0.094416248	0.79197314
Cluster2_Glioma_cells	Cluster2_Endothelial_cells	TIMP1--MMP2	CREM	0.286617279	0.365857947	-0.69531518	0.329289733	0.008951168	0.063964318	-0.101397039	0.136652775	0.094416248	0.79197314
Cluster2_Glioma_cells	Cluster2_Endothelial_cells	TIMP1--MMP2	CTNNB1	0.358303746	0.54940225	0.169825271	0.469585091	0.009513246	0.063964318	-0.101397039	0.136652775	0.094416248	0.79197314
Cluster2_Glioma_cells	Cluster2_Endothelial_cells	TIMP1--MMP2	DUSP6	0.312225885	0.60021097	1.725087963	0.478727145	0.011958848	0.063964318	-0.101397039	0.136652775	0.094416248	0.79197314
Cluster2_Glioma_cells	Cluster2_Endothelial_cells	TIMP1--MMP2	EFEMP1	0.211209544	0.209915612	1.900787031	0.153481013	0.009304721	0.063964318	-0.101397039	0.136652775	0.094416248	0.79197314
Cluster2_Glioma_cells	Cluster2_Endothelial_cells	TIMP1--MMP2	EGFR	0.990204493	1.912447257	1.994822497	0.697081575	0.011289616	0.063964318	-0.101397039	0.136652775	0.094416248	0.79197314
Cluster2_Glioma_cells	Cluster2_Endothelial_cells	TIMP1--MMP2	EGR1	0.288209804	1.195323488	-0.554705707	0.684950774	0.015782428	0.063964318	-0.101397039	0.136652775	0.094416248	0.79197314
Cluster2_Glioma_cells	Cluster2_Endothelial_cells	TIMP1--MMP2	EMP1	0.336800628	0.271097046	1.55359249	0.224507736	0.008971937	0.063964318	-0.101397039	0.136652775	0.094416248	0.79197314
Cluster2_Glioma_cells	Cluster2_Endothelial_cells	TIMP1--MMP2	EPAS1	0.156716778	0.145042194	1.098334448	0.127988748	0.00913934	0.063964318	-0.101397039	0.136652775	0.094416248	0.79197314
Cluster2_Glioma_cells	Cluster2_Endothelial_cells	TIMP1--MMP2	ETV4	0.198487213	0.151722925	1.986100869	0.142229255	0.009106194	0.063964318	-0.101397039	0.136652775	0.094416248	0.79197314
Cluster2_Glioma_cells	Cluster2_Endothelial_cells	TIMP1--MMP2	GADD45A	0.744383306	0.893635724	1.909090923	0.619198312	0.01249542	0.063964318	-0.101397039	0.136652775	0.094416248	0.79197314
Cluster2_Glioma_cells	Cluster2_Endothelial_cells	TIMP1--MMP2	GADD45B	0.466303456	0.751933896	-0.598376048	0.475386779	0.009248185	0.063964318	-0.101397039	0.136652775	0.094416248	0.79197314
Cluster2_Glioma_cells	Cluster2_Endothelial_cells	TIMP1--MMP2	GJA1	0.276312772	0.221694796	1.216038992	0.160337553	0.008606556	0.063964318	-0.101397039	0.136652775	0.094416248	0.79197314
Cluster2_Glioma_cells	Cluster2_Endothelial_cells	TIMP1--MMP2	HES1	0.44049386	0.452707454	0.816040506	0.343706048	0.011120714	0.063964318	-0.101397039	0.136652775	0.094416248	0.79197314
Cluster2_Glioma_cells	Cluster2_Endothelial_cells	TIMP1--MMP2	HIF1A	0.252177139	0.630977496	-0.177690078	0.546413502	0.009115991	0.063964318	-0.101397039	0.136652775	0.094416248	0.79197314
Cluster2_Glioma_cells	Cluster2_Endothelial_cells	TIMP1--MMP2	IFI44L	0.237559382	0.190400844	-0.37145268	0.145393812	0.008618818	0.063964318	-0.101397039	0.136652775	0.094416248	0.79197314
Cluster2_Glioma_cells	Cluster2_Endothelial_cells	TIMP1--MMP2	IGFBP3	0.604445058	0.520393812	1.638866333	0.348980309	0.011162163	0.063964318	-0.101397039	0.136652775	0.094416248	0.79197314
Cluster2_Glioma_cells	Cluster2_Endothelial_cells	TIMP1--MMP2	JAG1	0.527732647	0.504746835	1.892950728	0.412271449	0.009679233	0.063964318	-0.101397039	0.136652775	0.094416248	0.79197314
Cluster2_Glioma_cells	Cluster2_Endothelial_cells	TIMP1--MMP2	JUN	0.593247157	2.197257384	0.122569465	0.928797468	0.019715323	0.063964318	-0.101397039	0.136652775	0.094416248	0.79197314
Cluster2_Glioma_cells	Cluster2_Endothelial_cells	TIMP1--MMP2	KLF4	0.202747135	0.176863572	-0.861091983	0.151898734	0.009105131	0.063964318	-0.101397039	0.136652775	0.094416248	0.79197314
Cluster2_Glioma_cells	Cluster2_Endothelial_cells	TIMP1--MMP2	KLF6	0.206392777	0.667721519	-1.035578023	0.504571027	0.009712789	0.063964318	-0.101397039	0.136652775	0.094416248	0.79197314
Cluster2_Glioma_cells	Cluster2_Endothelial_cells	TIMP1--MMP2	LMNA	0.365045142	0.581575246	1.074518769	0.485935302	0.009056924	0.063964318	-0.101397039	0.136652775	0.094416248	0.79197314
Cluster2_Glioma_cells	Cluster2_Endothelial_cells	TIMP1--MMP2	LPL	0.486035018	0.425105485	1.559165837	0.338783404	0.012954393	0.063964318	-0.101397039	0.136652775	0.094416248	0.79197314
Cluster2_Glioma_cells	Cluster2_Endothelial_cells	TIMP1--MMP2	LPP	0.373289058	0.397327707	0.688415805	0.347398031	0.00975879	0.063964318	-0.101397039	0.136652775	0.094416248	0.79197314
Cluster2_Glioma_cells	Cluster2_Endothelial_cells	TIMP1--MMP2	MAF	0.250712435	0.219936709	-0.692133392	0.192862166	0.008818453	0.063964318	-0.101397039	0.136652775	0.094416248	0.79197314
Cluster2_Glioma_cells	Cluster2_Endothelial_cells	TIMP1--MMP2	MCL1	0.274346212	0.614451477	-0.955332853	0.511075949	0.011552134	0.063964318	-0.101397039	0.136652775	0.094416248	0.79197314
Cluster2_Glioma_cells	Cluster2_Endothelial_cells	TIMP1--MMP2	NDRG1	0.214892778	0.24454993	-0.15164259	0.166139241	0.010926651	0.063964318	-0.101397039	0.136652775	0.094416248	0.79197314
Cluster2_Glioma_cells	Cluster2_Endothelial_cells	TIMP1--MMP2	NEDD9	0.206204404	0.225386779	-0.561507194	0.204289733	0.009520251	0.063964318	-0.101397039	0.136652775	0.094416248	0.79197314
Cluster2_Glioma_cells	Cluster2_Endothelial_cells	TIMP1--MMP2	NEK6	0.385997459	0.396448664	0.607113275	0.358122363	0.008897234	0.063964318	-0.101397039	0.136652775	0.094416248	0.79197314
Cluster2_Glioma_cells	Cluster2_Endothelial_cells	TIMP1--MMP2	NOS2	0.273613013	0.209388186	2.04087313	0.180731364	0.009617514	0.063964318	-0.101397039	0.136652775	0.094416248	0.79197314
Cluster2_Glioma_cells	Cluster2_Endothelial_cells	TIMP1--MMP2	NR2F1	0.252207117	0.502637131	1.852512215	0.430907173	0.009688229	0.063964318	-0.101397039	0.136652775	0.094416248	0.79197314
Cluster2_Glioma_cells	Cluster2_Endothelial_cells	TIMP1--MMP2	ODC1	0.313926694	0.894690577	1.952973391	0.686181435	0.009584311	0.063964318	-0.101397039	0.136652775	0.094416248	0.79197314
Cluster2_Glioma_cells	Cluster2_Endothelial_cells	TIMP1--MMP2	PER1	0.19850801	0.225738397	-0.737704541	0.199718706	0.009370286	0.063964318	-0.101397039	0.136652775	0.094416248	0.79197314
Cluster2_Glioma_cells	Cluster2_Endothelial_cells	TIMP1--MMP2	PLAT	0.370851146	0.305028129	1.970270599	0.249648383	0.009321501	0.063964318	-0.101397039	0.136652775	0.094416248	0.79197314
Cluster2_Glioma_cells	Cluster2_Endothelial_cells	TIMP1--MMP2	PPP1R15A	0.284804734	0.421940928	-0.944766279	0.349859353	0.008785161	0.063964318	-0.101397039	0.136652775	0.094416248	0.79197314
Cluster2_Glioma_cells	Cluster2_Endothelial_cells	TIMP1--MMP2	RCAN1	0.40360004	0.440400844	0.775064529	0.345464135	0.009042996	0.063964318	-0.101397039	0.136652775	0.094416248	0.79197314
Cluster2_Glioma_cells	Cluster2_Endothelial_cells	TIMP1--MMP2	SAT1	0.447859832	1.126758087	-0.929560949	0.717299578	0.01161501	0.063964318	-0.101397039	0.136652775	0.094416248	0.79197314
Cluster2_Glioma_cells	Cluster2_Endothelial_cells	TIMP1--MMP2	SOCS2	0.460614466	0.397679325	1.961737006	0.324894515	0.009563747	0.063964318	-0.101397039	0.136652775	0.094416248	0.79197314
Cluster2_Glioma_cells	Cluster2_Endothelial_cells	TIMP1--MMP2	SOCS3	0.365839901	0.356891702	-0.10642043	0.272327707	0.010672302	0.063964318	-0.101397039	0.136652775	0.094416248	0.79197314
Cluster2_Glioma_cells	Cluster2_Endothelial_cells	TIMP1--MMP2	SOD2	0.408913114	0.623066104	-0.357917712	0.415787623	0.010852667	0.063964318	-0.101397039	0.136652775	0.094416248	0.79197314
Cluster2_Glioma_cells	Cluster2_Endothelial_cells	TIMP1--MMP2	SOX9	0.539914347	0.884493671	1.957031109	0.665963432	0.01016335	0.063964318	-0.101397039	0.136652775	0.094416248	0.79197314
Cluster2_Glioma_cells	Cluster2_Endothelial_cells	TIMP1--MMP2	SPP1	0.855298022	0.858298172	-0.66989684	0.565049226	0.010472131	0.063964318	-0.101397039	0.136652775	0.094416248	0.79197314
Cluster2_Glioma_cells	Cluster2_Endothelial_cells	TIMP1--MMP2	STAT1	0.216700682	0.283579466	0.818352825	0.249296765	0.009401761	0.063964318	-0.101397039	0.136652775	0.094416248	0.79197314
Cluster2_Glioma_cells	Cluster2_Endothelial_cells	TIMP1--MMP2	TGIF1	0.25407812	0.318917018	0.005383426	0.289029536	0.010657801	0.063964318	-0.101397039	0.136652775	0.094416248	0.79197314
Cluster2_Glioma_cells	Cluster2_Endothelial_cells	TIMP1--MMP2	TIMP1	1.081831049	1.118670886	0.956652816	0.778129395	0.009150764	0.063964318	-0.101397039	0.136652775	0.094416248	0.79197314
Cluster2_Glioma_cells	Cluster2_Endothelial_cells	TIMP1--MMP2	TIMP3	0.341891262	0.316455696	0.317760371	0.268811533	0.008981988	0.063964318	-0.101397039	0.136652775	0.094416248	0.79197314
Cluster2_Glioma_cells	Cluster2_Endothelial_cells	TIMP1--MMP2	TNC	0.481931645	0.419127989	1.579760169	0.346343179	0.0089112	0.063964318	-0.101397039	0.136652775	0.094416248	0.79197314
Cluster2_Glioma_cells	Cluster2_Endothelial_cells	TIMP1--MMP2	VCAN	0.183658103	0.613396624	1.449400316	0.49718706	0.009272213	0.063964318	-0.101397039	0.136652775	0.094416248	0.79197314
Cluster2_Glioma_cells	Cluster2_Endothelial_cells	TIMP1--MMP2	VEGFA	0.498704278	0.643987342	0.895657272	0.364451477	0.023015868	0.063964318	-0.101397039	0.136652775	0.094416248	0.79197314
Cluster2_Glioma_cells	Cluster2_Endothelial_cells	TIMP1--MMP2	VGLL4	0.326013761	0.66350211	1.947036692	0.560126582	0.00861168	0.063964318	-0.101397039	0.136652775	0.094416248	0.79197314
Cluster2_Glioma_cells	Cluster2_Endothelial_cells	TIMP1--MMP2	VIM	1.941779091	3.48769339	1.206847194	0.982594937	0.010997794	0.063964318	-0.101397039	0.136652775	0.094416248	0.79197314
Cluster2_Glioma_cells	Cluster2_Endothelial_cells	SPP1--ITGB1	ADM	0.189911209	0.199015471	-0.371733675	0.131329114	0.010576294	0.06591034	-0.066746467	0.14085189	0.098820554	0.791232339
Cluster2_Glioma_cells	Cluster2_Endothelial_cells	SPP1--ITGB1	AGT	0.692759924	0.699015471	1.555746048	0.460091421	0.009098357	0.06591034	-0.066746467	0.14085189	0.098820554	0.791232339
Cluster2_Glioma_cells	Cluster2_Endothelial_cells	SPP1--ITGB1	ATF3	0.310782224	0.324367089	-0.853168124	0.264240506	0.015217546	0.06591034	-0.066746467	0.14085189	0.098820554	0.791232339
Cluster2_Glioma_cells	Cluster2_Endothelial_cells	SPP1--ITGB1	BCL6	0.176224205	0.182489451	-0.036420603	0.148909986	0.012686941	0.06591034	-0.066746467	0.14085189	0.098820554	0.791232339
Cluster2_Glioma_cells	Cluster2_Endothelial_cells	SPP1--ITGB1	CCN1	0.458030128	0.377461322	0.888538768	0.280942335	0.009984359	0.06591034	-0.066746467	0.14085189	0.098820554	0.791232339
Cluster2_Glioma_cells	Cluster2_Endothelial_cells	SPP1--ITGB1	CCND2	0.245296171	1.15664557	1.657342784	0.75685654	0.013441481	0.06591034	-0.066746467	0.14085189	0.098820554	0.791232339
Cluster2_Glioma_cells	Cluster2_Endothelial_cells	SPP1--ITGB1	CD44	0.264412825	0.260900141	-0.062073602	0.16895218	0.06716296	0.06591034	-0.066746467	0.14085189	0.098820554	0.791232339
Cluster2_Glioma_cells	Cluster2_Endothelial_cells	SPP1--ITGB1	CEBPB	0.265325586	0.419479606	-1.07721854	0.320323488	0.012257248	0.06591034	-0.066746467	0.14085189	0.098820554	0.791232339
Cluster2_Glioma_cells	Cluster2_Endothelial_cells	SPP1--ITGB1	CLU	0.559660908	2.410864979	1.941116018	0.922468354	0.009714711	0.06591034	-0.066746467	0.14085189	0.098820554	0.791232339
Cluster2_Glioma_cells	Cluster2_Endothelial_cells	SPP1--ITGB1	CREM	0.286617279	0.365857947	-0.69531518	0.329289733	0.009673715	0.06591034	-0.066746467	0.14085189	0.098820554	0.791232339
Cluster2_Glioma_cells	Cluster2_Endothelial_cells	SPP1--ITGB1	CTNNB1	0.358303746	0.54940225	0.169825271	0.469585091	0.010393104	0.06591034	-0.066746467	0.14085189	0.098820554	0.791232339
Cluster2_Glioma_cells	Cluster2_Endothelial_cells	SPP1--ITGB1	DUSP6	0.312225885	0.60021097	1.725087963	0.478727145	0.01198793	0.06591034	-0.066746467	0.14085189	0.098820554	0.791232339
Cluster2_Glioma_cells	Cluster2_Endothelial_cells	SPP1--ITGB1	EGFR	0.990204493	1.912447257	1.994822497	0.697081575	0.012431261	0.06591034	-0.066746467	0.14085189	0.098820554	0.791232339
Cluster2_Glioma_cells	Cluster2_Endothelial_cells	SPP1--ITGB1	EGR1	0.288209804	1.195323488	-0.554705707	0.684950774	0.017470466	0.06591034	-0.066746467	0.14085189	0.098820554	0.791232339
Cluster2_Glioma_cells	Cluster2_Endothelial_cells	SPP1--ITGB1	EMP1	0.336800628	0.271097046	1.55359249	0.224507736	0.009317625	0.06591034	-0.066746467	0.14085189	0.098820554	0.791232339
Cluster2_Glioma_cells	Cluster2_Endothelial_cells	SPP1--ITGB1	EPAS1	0.156716778	0.145042194	1.098334448	0.127988748	0.009099596	0.06591034	-0.066746467	0.14085189	0.098820554	0.791232339
Cluster2_Glioma_cells	Cluster2_Endothelial_cells	SPP1--ITGB1	F3	0.525956704	0.547995781	1.336541887	0.395042194	0.010966476	0.06591034	-0.066746467	0.14085189	0.098820554	0.791232339
Cluster2_Glioma_cells	Cluster2_Endothelial_cells	SPP1--ITGB1	GADD45A	0.744383306	0.893635724	1.909090923	0.619198312	0.013509224	0.06591034	-0.066746467	0.14085189	0.098820554	0.791232339
Cluster2_Glioma_cells	Cluster2_Endothelial_cells	SPP1--ITGB1	GADD45B	0.466303456	0.751933896	-0.598376048	0.475386779	0.013771005	0.06591034	-0.066746467	0.14085189	0.098820554	0.791232339
Cluster2_Glioma_cells	Cluster2_Endothelial_cells	SPP1--ITGB1	GJA1	0.276312772	0.221694796	1.216038992	0.160337553	0.009324185	0.06591034	-0.066746467	0.14085189	0.098820554	0.791232339
Cluster2_Glioma_cells	Cluster2_Endothelial_cells	SPP1--ITGB1	HES1	0.44049386	0.452707454	0.816040506	0.343706048	0.011540138	0.06591034	-0.066746467	0.14085189	0.098820554	0.791232339
Cluster2_Glioma_cells	Cluster2_Endothelial_cells	SPP1--ITGB1	HIF1A	0.252177139	0.630977496	-0.177690078	0.546413502	0.010595699	0.06591034	-0.066746467	0.14085189	0.098820554	0.791232339
Cluster2_Glioma_cells	Cluster2_Endothelial_cells	SPP1--ITGB1	HSPA5	0.297422666	1.260900141	0.054148024	0.804676512	0.010159418	0.06591034	-0.066746467	0.14085189	0.098820554	0.791232339
Cluster2_Glioma_cells	Cluster2_Endothelial_cells	SPP1--ITGB1	IGF2	0.256496978	0.195675105	2.008150566	0.119725738	0.010102747	0.06591034	-0.066746467	0.14085189	0.098820554	0.791232339
Cluster2_Glioma_cells	Cluster2_Endothelial_cells	SPP1--ITGB1	IGFBP3	0.604445058	0.520393812	1.638866333	0.348980309	0.012952567	0.06591034	-0.066746467	0.14085189	0.098820554	0.791232339
Cluster2_Glioma_cells	Cluster2_Endothelial_cells	SPP1--ITGB1	JUN	0.593247157	2.197257384	0.122569465	0.928797468	0.071452306	0.06591034	-0.066746467	0.14085189	0.098820554	0.791232339
Cluster2_Glioma_cells	Cluster2_Endothelial_cells	SPP1--ITGB1	JUND	1.107501971	2.011251758	0.827768736	0.9395218	0.066363432	0.06591034	-0.066746467	0.14085189	0.098820554	0.791232339
Cluster2_Glioma_cells	Cluster2_Endothelial_cells	SPP1--ITGB1	KLF6	0.206392777	0.667721519	-1.035578023	0.504571027	0.009364852	0.06591034	-0.066746467	0.14085189	0.098820554	0.791232339
Cluster2_Glioma_cells	Cluster2_Endothelial_cells	SPP1--ITGB1	LMNA	0.365045142	0.581575246	1.074518769	0.485935302	0.009265553	0.06591034	-0.066746467	0.14085189	0.098820554	0.791232339
Cluster2_Glioma_cells	Cluster2_Endothelial_cells	SPP1--ITGB1	LPP	0.373289058	0.397327707	0.688415805	0.347398031	0.010567603	0.06591034	-0.066746467	0.14085189	0.098820554	0.791232339
Cluster2_Glioma_cells	Cluster2_Endothelial_cells	SPP1--ITGB1	MCL1	0.274346212	0.614451477	-0.955332853	0.511075949	0.010014588	0.06591034	-0.066746467	0.14085189	0.098820554	0.791232339
Cluster2_Glioma_cells	Cluster2_Endothelial_cells	SPP1--ITGB1	NDRG1	0.214892778	0.24454993	-0.15164259	0.166139241	0.012481292	0.06591034	-0.066746467	0.14085189	0.098820554	0.791232339
Cluster2_Glioma_cells	Cluster2_Endothelial_cells	SPP1--ITGB1	NEK6	0.385997459	0.396448664	0.607113275	0.358122363	0.010195498	0.06591034	-0.066746467	0.14085189	0.098820554	0.791232339
Cluster2_Glioma_cells	Cluster2_Endothelial_cells	SPP1--ITGB1	NFIL3	0.183141064	0.153656821	-0.181133381	0.132559775	0.00930972	0.06591034	-0.066746467	0.14085189	0.098820554	0.791232339
Cluster2_Glioma_cells	Cluster2_Endothelial_cells	SPP1--ITGB1	NOS2	0.273613013	0.209388186	2.04087313	0.180731364	0.011973193	0.06591034	-0.066746467	0.14085189	0.098820554	0.791232339
Cluster2_Glioma_cells	Cluster2_Endothelial_cells	SPP1--ITGB1	ODC1	0.313926694	0.894690577	1.952973391	0.686181435	0.009320598	0.06591034	-0.066746467	0.14085189	0.098820554	0.791232339
Cluster2_Glioma_cells	Cluster2_Endothelial_cells	SPP1--ITGB1	PER1	0.19850801	0.225738397	-0.737704541	0.199718706	0.01054795	0.06591034	-0.066746467	0.14085189	0.098820554	0.791232339
Cluster2_Glioma_cells	Cluster2_Endothelial_cells	SPP1--ITGB1	PPP1R15A	0.284804734	0.421940928	-0.944766279	0.349859353	0.011112729	0.06591034	-0.066746467	0.14085189	0.098820554	0.791232339
Cluster2_Glioma_cells	Cluster2_Endothelial_cells	SPP1--ITGB1	RUNX1	0.194519323	0.150668073	-0.64373206	0.136251758	0.00973261	0.06591034	-0.066746467	0.14085189	0.098820554	0.791232339
Cluster2_Glioma_cells	Cluster2_Endothelial_cells	SPP1--ITGB1	S100A10	0.516717091	0.658052039	-0.04016011	0.375	0.010127633	0.06591034	-0.066746467	0.14085189	0.098820554	0.791232339
Cluster2_Glioma_cells	Cluster2_Endothelial_cells	SPP1--ITGB1	SAT1	0.447859832	1.126758087	-0.929560949	0.717299578	0.009718087	0.06591034	-0.066746467	0.14085189	0.098820554	0.791232339
Cluster2_Glioma_cells	Cluster2_Endothelial_cells	SPP1--ITGB1	SOCS2	0.460614466	0.397679325	1.961737006	0.324894515	0.010240614	0.06591034	-0.066746467	0.14085189	0.098820554	0.791232339
Cluster2_Glioma_cells	Cluster2_Endothelial_cells	SPP1--ITGB1	SOCS3	0.365839901	0.356891702	-0.10642043	0.272327707	0.012210296	0.06591034	-0.066746467	0.14085189	0.098820554	0.791232339
Cluster2_Glioma_cells	Cluster2_Endothelial_cells	SPP1--ITGB1	SOD2	0.408913114	0.623066104	-0.357917712	0.415787623	0.009548607	0.06591034	-0.066746467	0.14085189	0.098820554	0.791232339
Cluster2_Glioma_cells	Cluster2_Endothelial_cells	SPP1--ITGB1	SOX9	0.539914347	0.884493671	1.957031109	0.665963432	0.009607761	0.06591034	-0.066746467	0.14085189	0.098820554	0.791232339
Cluster2_Glioma_cells	Cluster2_Endothelial_cells	SPP1--ITGB1	SPP1	0.855298022	0.858298172	-0.66989684	0.565049226	0.009226001	0.06591034	-0.066746467	0.14085189	0.098820554	0.791232339
Cluster2_Glioma_cells	Cluster2_Endothelial_cells	SPP1--ITGB1	STAT1	0.216700682	0.283579466	0.818352825	0.249296765	0.030491476	0.06591034	-0.066746467	0.14085189	0.098820554	0.791232339
Cluster2_Glioma_cells	Cluster2_Endothelial_cells	SPP1--ITGB1	TFRC	0.230713242	0.221518987	-0.314746931	0.181962025	0.009286355	0.06591034	-0.066746467	0.14085189	0.098820554	0.791232339
Cluster2_Glioma_cells	Cluster2_Endothelial_cells	SPP1--ITGB1	TGIF1	0.25407812	0.318917018	0.005383426	0.289029536	0.011852389	0.06591034	-0.066746467	0.14085189	0.098820554	0.791232339
Cluster2_Glioma_cells	Cluster2_Endothelial_cells	SPP1--ITGB1	TIMP1	1.081831049	1.118670886	0.956652816	0.778129395	0.010482443	0.06591034	-0.066746467	0.14085189	0.098820554	0.791232339
Cluster2_Glioma_cells	Cluster2_Endothelial_cells	SPP1--ITGB1	TNC	0.481931645	0.419127989	1.579760169	0.346343179	0.012531939	0.06591034	-0.066746467	0.14085189	0.098820554	0.791232339
Cluster2_Glioma_cells	Cluster2_Endothelial_cells	SPP1--ITGB1	VCAN	0.183658103	0.613396624	1.449400316	0.49718706	0.010048883	0.06591034	-0.066746467	0.14085189	0.098820554	0.791232339
Cluster2_Glioma_cells	Cluster2_Endothelial_cells	SPP1--ITGB1	VEGFA	0.498704278	0.643987342	0.895657272	0.364451477	0.02150798	0.06591034	-0.066746467	0.14085189	0.098820554	0.791232339
Cluster2_Glioma_cells	Cluster2_Endothelial_cells	SPP1--ITGB1	VIM	1.941779091	3.48769339	1.206847194	0.982594937	0.012508194	0.06591034	-0.066746467	0.14085189	0.098820554	0.791232339
Cluster2_Glioma_cells	Cluster2_Endothelial_cells	SPP1--ITGB1	ZFP36	0.714819477	0.707805907	-0.719033122	0.431786217	0.009394989	0.06591034	-0.066746467	0.14085189	0.098820554	0.791232339
Cluster2_Glioma_cells	Cluster2_Endothelial_cells	SPP1--ITGB1	ZFP36L1	0.682698385	0.709388186	-0.664799053	0.550457103	0.010104863	0.06591034	-0.066746467	0.14085189	0.098820554	0.791232339
Cluster2_Glioma_cells	Cluster2_Endothelial_cells	ANXA2--PLAT	ADM	0.189911209	0.199015471	-0.371733675	0.131329114	0.008707293	0.067864477	-0.031951422	0.145068513	0.103243223	0.790252642
Cluster2_Glioma_cells	Cluster2_Endothelial_cells	ANXA2--PLAT	AGT	0.692759924	0.699015471	1.555746048	0.460091421	0.008533529	0.067864477	-0.031951422	0.145068513	0.103243223	0.790252642
Cluster2_Glioma_cells	Cluster2_Endothelial_cells	ANXA2--PLAT	APLP2	0.355090416	0.963080169	0.457106434	0.747714487	0.02432618	0.067864477	-0.031951422	0.145068513	0.103243223	0.790252642
Cluster2_Glioma_cells	Cluster2_Endothelial_cells	ANXA2--PLAT	ARID1A	0.192901922	0.318389592	0.978572401	0.280766526	0.008461549	0.067864477	-0.031951422	0.145068513	0.103243223	0.790252642
Cluster2_Glioma_cells	Cluster2_Endothelial_cells	ANXA2--PLAT	ATF3	0.310782224	0.324367089	-0.853168124	0.264240506	0.012431116	0.067864477	-0.031951422	0.145068513	0.103243223	0.790252642
Cluster2_Glioma_cells	Cluster2_Endothelial_cells	ANXA2--PLAT	BCL6	0.176224205	0.182489451	-0.036420603	0.148909986	0.011938544	0.067864477	-0.031951422	0.145068513	0.103243223	0.790252642
Cluster2_Glioma_cells	Cluster2_Endothelial_cells	ANXA2--PLAT	CCN1	0.458030128	0.377461322	0.888538768	0.280942335	0.009457034	0.067864477	-0.031951422	0.145068513	0.103243223	0.790252642
Cluster2_Glioma_cells	Cluster2_Endothelial_cells	ANXA2--PLAT	CCND2	0.245296171	1.15664557	1.657342784	0.75685654	0.011182681	0.067864477	-0.031951422	0.145068513	0.103243223	0.790252642
Cluster2_Glioma_cells	Cluster2_Endothelial_cells	ANXA2--PLAT	CD44	0.264412825	0.260900141	-0.062073602	0.16895218	0.008758938	0.067864477	-0.031951422	0.145068513	0.103243223	0.790252642
Cluster2_Glioma_cells	Cluster2_Endothelial_cells	ANXA2--PLAT	CEBPB	0.265325586	0.419479606	-1.07721854	0.320323488	0.009311495	0.067864477	-0.031951422	0.145068513	0.103243223	0.790252642
Cluster2_Glioma_cells	Cluster2_Endothelial_cells	ANXA2--PLAT	DUSP6	0.312225885	0.60021097	1.725087963	0.478727145	0.010726903	0.067864477	-0.031951422	0.145068513	0.103243223	0.790252642
Cluster2_Glioma_cells	Cluster2_Endothelial_cells	ANXA2--PLAT	EGFR	0.990204493	1.912447257	1.994822497	0.697081575	0.009450042	0.067864477	-0.031951422	0.145068513	0.103243223	0.790252642
Cluster2_Glioma_cells	Cluster2_Endothelial_cells	ANXA2--PLAT	EGR1	0.288209804	1.195323488	-0.554705707	0.684950774	0.014500295	0.067864477	-0.031951422	0.145068513	0.103243223	0.790252642
Cluster2_Glioma_cells	Cluster2_Endothelial_cells	ANXA2--PLAT	EMP1	0.336800628	0.271097046	1.55359249	0.224507736	0.008454976	0.067864477	-0.031951422	0.145068513	0.103243223	0.790252642
Cluster2_Glioma_cells	Cluster2_Endothelial_cells	ANXA2--PLAT	EPAS1	0.156716778	0.145042194	1.098334448	0.127988748	0.00858146	0.067864477	-0.031951422	0.145068513	0.103243223	0.790252642
Cluster2_Glioma_cells	Cluster2_Endothelial_cells	ANXA2--PLAT	F3	0.525956704	0.547995781	1.336541887	0.395042194	0.008106784	0.067864477	-0.031951422	0.145068513	0.103243223	0.790252642
Cluster2_Glioma_cells	Cluster2_Endothelial_cells	ANXA2--PLAT	GADD45A	0.744383306	0.893635724	1.909090923	0.619198312	0.011527581	0.067864477	-0.031951422	0.145068513	0.103243223	0.790252642
Cluster2_Glioma_cells	Cluster2_Endothelial_cells	ANXA2--PLAT	GADD45B	0.466303456	0.751933896	-0.598376048	0.475386779	0.010371073	0.067864477	-0.031951422	0.145068513	0.103243223	0.790252642
Cluster2_Glioma_cells	Cluster2_Endothelial_cells	ANXA2--PLAT	H2AX	0.255968935	0.496659634	1.354721535	0.411744023	0.008172545	0.067864477	-0.031951422	0.145068513	0.103243223	0.790252642
Cluster2_Glioma_cells	Cluster2_Endothelial_cells	ANXA2--PLAT	HES1	0.44049386	0.452707454	0.816040506	0.343706048	0.010620364	0.067864477	-0.031951422	0.145068513	0.103243223	0.790252642
Cluster2_Glioma_cells	Cluster2_Endothelial_cells	ANXA2--PLAT	HIF1A	0.252177139	0.630977496	-0.177690078	0.546413502	0.008159355	0.067864477	-0.031951422	0.145068513	0.103243223	0.790252642
Cluster2_Glioma_cells	Cluster2_Endothelial_cells	ANXA2--PLAT	IGFBP3	0.604445058	0.520393812	1.638866333	0.348980309	0.01204673	0.067864477	-0.031951422	0.145068513	0.103243223	0.790252642
Cluster2_Glioma_cells	Cluster2_Endothelial_cells	ANXA2--PLAT	JAG1	0.527732647	0.504746835	1.892950728	0.412271449	0.008299442	0.067864477	-0.031951422	0.145068513	0.103243223	0.790252642
Cluster2_Glioma_cells	Cluster2_Endothelial_cells	ANXA2--PLAT	JUN	0.593247157	2.197257384	0.122569465	0.928797468	0.014610207	0.067864477	-0.031951422	0.145068513	0.103243223	0.790252642
Cluster2_Glioma_cells	Cluster2_Endothelial_cells	ANXA2--PLAT	JUND	1.107501971	2.011251758	0.827768736	0.9395218	0.008288574	0.067864477	-0.031951422	0.145068513	0.103243223	0.790252642
Cluster2_Glioma_cells	Cluster2_Endothelial_cells	ANXA2--PLAT	KLF6	0.206392777	0.667721519	-1.035578023	0.504571027	0.008385862	0.067864477	-0.031951422	0.145068513	0.103243223	0.790252642
Cluster2_Glioma_cells	Cluster2_Endothelial_cells	ANXA2--PLAT	LDHA	0.899332215	1.345464135	0.554752681	0.800105485	0.008314515	0.067864477	-0.031951422	0.145068513	0.103243223	0.790252642
Cluster2_Glioma_cells	Cluster2_Endothelial_cells	ANXA2--PLAT	LMNA	0.365045142	0.581575246	1.074518769	0.485935302	0.008797921	0.067864477	-0.031951422	0.145068513	0.103243223	0.790252642
Cluster2_Glioma_cells	Cluster2_Endothelial_cells	ANXA2--PLAT	LPP	0.373289058	0.397327707	0.688415805	0.347398031	0.009555779	0.067864477	-0.031951422	0.145068513	0.103243223	0.790252642
Cluster2_Glioma_cells	Cluster2_Endothelial_cells	ANXA2--PLAT	MCL1	0.274346212	0.614451477	-0.955332853	0.511075949	0.008481467	0.067864477	-0.031951422	0.145068513	0.103243223	0.790252642
Cluster2_Glioma_cells	Cluster2_Endothelial_cells	ANXA2--PLAT	NDRG1	0.214892778	0.24454993	-0.15164259	0.166139241	0.010781958	0.067864477	-0.031951422	0.145068513	0.103243223	0.790252642
Cluster2_Glioma_cells	Cluster2_Endothelial_cells	ANXA2--PLAT	NEK6	0.385997459	0.396448664	0.607113275	0.358122363	0.009328373	0.067864477	-0.031951422	0.145068513	0.103243223	0.790252642
Cluster2_Glioma_cells	Cluster2_Endothelial_cells	ANXA2--PLAT	NFIA	0.497065051	1.060126582	1.677393175	0.779184248	0.008158199	0.067864477	-0.031951422	0.145068513	0.103243223	0.790252642
Cluster2_Glioma_cells	Cluster2_Endothelial_cells	ANXA2--PLAT	NR2F1	0.252207117	0.502637131	1.852512215	0.430907173	0.008245156	0.067864477	-0.031951422	0.145068513	0.103243223	0.790252642
Cluster2_Glioma_cells	Cluster2_Endothelial_cells	ANXA2--PLAT	ODC1	0.313926694	0.894690577	1.952973391	0.686181435	0.009831852	0.067864477	-0.031951422	0.145068513	0.103243223	0.790252642
Cluster2_Glioma_cells	Cluster2_Endothelial_cells	ANXA2--PLAT	PER1	0.19850801	0.225738397	-0.737704541	0.199718706	0.008679559	0.067864477	-0.031951422	0.145068513	0.103243223	0.790252642
Cluster2_Glioma_cells	Cluster2_Endothelial_cells	ANXA2--PLAT	RUNX1	0.194519323	0.150668073	-0.64373206	0.136251758	0.008223276	0.067864477	-0.031951422	0.145068513	0.103243223	0.790252642
Cluster2_Glioma_cells	Cluster2_Endothelial_cells	ANXA2--PLAT	S100A10	0.516717091	0.658052039	-0.04016011	0.375	0.064324416	0.067864477	-0.031951422	0.145068513	0.103243223	0.790252642
Cluster2_Glioma_cells	Cluster2_Endothelial_cells	ANXA2--PLAT	SAT1	0.447859832	1.126758087	-0.929560949	0.717299578	0.009358731	0.067864477	-0.031951422	0.145068513	0.103243223	0.790252642
Cluster2_Glioma_cells	Cluster2_Endothelial_cells	ANXA2--PLAT	SOCS2	0.460614466	0.397679325	1.961737006	0.324894515	0.009915929	0.067864477	-0.031951422	0.145068513	0.103243223	0.790252642
Cluster2_Glioma_cells	Cluster2_Endothelial_cells	ANXA2--PLAT	SOCS3	0.365839901	0.356891702	-0.10642043	0.272327707	0.00960222	0.067864477	-0.031951422	0.145068513	0.103243223	0.790252642
Cluster2_Glioma_cells	Cluster2_Endothelial_cells	ANXA2--PLAT	SOD2	0.408913114	0.623066104	-0.357917712	0.415787623	0.008841166	0.067864477	-0.031951422	0.145068513	0.103243223	0.790252642
Cluster2_Glioma_cells	Cluster2_Endothelial_cells	ANXA2--PLAT	SOX9	0.539914347	0.884493671	1.957031109	0.665963432	0.008878101	0.067864477	-0.031951422	0.145068513	0.103243223	0.790252642
Cluster2_Glioma_cells	Cluster2_Endothelial_cells	ANXA2--PLAT	SPP1	0.855298022	0.858298172	-0.66989684	0.565049226	0.008280599	0.067864477	-0.031951422	0.145068513	0.103243223	0.790252642
Cluster2_Glioma_cells	Cluster2_Endothelial_cells	ANXA2--PLAT	STAT1	0.216700682	0.283579466	0.818352825	0.249296765	0.009013361	0.067864477	-0.031951422	0.145068513	0.103243223	0.790252642
Cluster2_Glioma_cells	Cluster2_Endothelial_cells	ANXA2--PLAT	TGIF1	0.25407812	0.318917018	0.005383426	0.289029536	0.009841987	0.067864477	-0.031951422	0.145068513	0.103243223	0.790252642
Cluster2_Glioma_cells	Cluster2_Endothelial_cells	ANXA2--PLAT	THRAP3	0.186458895	0.611814346	1.318977245	0.545007032	0.023499644	0.067864477	-0.031951422	0.145068513	0.103243223	0.790252642
Cluster2_Glioma_cells	Cluster2_Endothelial_cells	ANXA2--PLAT	TNC	0.481931645	0.419127989	1.579760169	0.346343179	0.008869873	0.067864477	-0.031951422	0.145068513	0.103243223	0.790252642
Cluster2_Glioma_cells	Cluster2_Endothelial_cells	ANXA2--PLAT	TYMS	0.258277965	0.434599156	1.336556434	0.327707454	0.00844239	0.067864477	-0.031951422	0.145068513	0.103243223	0.790252642
Cluster2_Glioma_cells	Cluster2_Endothelial_cells	ANXA2--PLAT	UBB	1.344972629	1.849156118	0.259861783	0.925105485	0.023452083	0.067864477	-0.031951422	0.145068513	0.103243223	0.790252642
Cluster2_Glioma_cells	Cluster2_Endothelial_cells	ANXA2--PLAT	VCAN	0.183658103	0.613396624	1.449400316	0.49718706	0.008831958	0.067864477	-0.031951422	0.145068513	0.103243223	0.790252642
Cluster2_Glioma_cells	Cluster2_Endothelial_cells	ANXA2--PLAT	VEGFA	0.498704278	0.643987342	0.895657272	0.364451477	0.016829477	0.067864477	-0.031951422	0.145068513	0.103243223	0.790252642
Cluster2_Glioma_cells	Cluster2_Endothelial_cells	ANXA2--PLAT	VIM	1.941779091	3.48769339	1.206847194	0.982594937	0.009931887	0.067864477	-0.031951422	0.145068513	0.103243223	0.790252642
Cluster2_Glioma_cells	Cluster2_Endothelial_cells	ANXA2--PLAT	WEE1	0.22097329	0.330872011	1.891585174	0.290436006	0.008536511	0.067864477	-0.031951422	0.145068513	0.103243223	0.790252642
Cluster2_Glioma_cells	Cluster2_Endothelial_cells	ANXA2--PLAT	ZFP36	0.714819477	0.707805907	-0.719033122	0.431786217	0.008495888	0.067864477	-0.031951422	0.145068513	0.103243223	0.790252642
Cluster2_Glioma_cells	Cluster2_Endothelial_cells	ANXA2--PLAT	ZFP36L1	0.682698385	0.709388186	-0.664799053	0.550457103	0.00889829	0.067864477	-0.031951422	0.145068513	0.103243223	0.790252642
Cluster2_Glioma_cells	Cluster2_Endothelial_cells	SPP1--ITGAV	ADM	0.189911209	0.199015471	-0.371733675	0.131329114	0.010576294	0.06591034	-0.066746467	0.14085189	0.098820554	0.789383068
Cluster2_Glioma_cells	Cluster2_Endothelial_cells	SPP1--ITGAV	AGT	0.692759924	0.699015471	1.555746048	0.460091421	0.009098357	0.06591034	-0.066746467	0.14085189	0.098820554	0.789383068
Cluster2_Glioma_cells	Cluster2_Endothelial_cells	SPP1--ITGAV	ATF3	0.310782224	0.324367089	-0.853168124	0.264240506	0.015217546	0.06591034	-0.066746467	0.14085189	0.098820554	0.789383068
Cluster2_Glioma_cells	Cluster2_Endothelial_cells	SPP1--ITGAV	BCL6	0.176224205	0.182489451	-0.036420603	0.148909986	0.012686941	0.06591034	-0.066746467	0.14085189	0.098820554	0.789383068
Cluster2_Glioma_cells	Cluster2_Endothelial_cells	SPP1--ITGAV	CCN1	0.458030128	0.377461322	0.888538768	0.280942335	0.009984359	0.06591034	-0.066746467	0.14085189	0.098820554	0.789383068
Cluster2_Glioma_cells	Cluster2_Endothelial_cells	SPP1--ITGAV	CCND2	0.245296171	1.15664557	1.657342784	0.75685654	0.013441481	0.06591034	-0.066746467	0.14085189	0.098820554	0.789383068
Cluster2_Glioma_cells	Cluster2_Endothelial_cells	SPP1--ITGAV	CD44	0.264412825	0.260900141	-0.062073602	0.16895218	0.06716296	0.06591034	-0.066746467	0.14085189	0.098820554	0.789383068
Cluster2_Glioma_cells	Cluster2_Endothelial_cells	SPP1--ITGAV	CEBPB	0.265325586	0.419479606	-1.07721854	0.320323488	0.012257248	0.06591034	-0.066746467	0.14085189	0.098820554	0.789383068
Cluster2_Glioma_cells	Cluster2_Endothelial_cells	SPP1--ITGAV	CLU	0.559660908	2.410864979	1.941116018	0.922468354	0.009714711	0.06591034	-0.066746467	0.14085189	0.098820554	0.789383068
Cluster2_Glioma_cells	Cluster2_Endothelial_cells	SPP1--ITGAV	CREM	0.286617279	0.365857947	-0.69531518	0.329289733	0.009673715	0.06591034	-0.066746467	0.14085189	0.098820554	0.789383068
Cluster2_Glioma_cells	Cluster2_Endothelial_cells	SPP1--ITGAV	CTNNB1	0.358303746	0.54940225	0.169825271	0.469585091	0.010393104	0.06591034	-0.066746467	0.14085189	0.098820554	0.789383068
Cluster2_Glioma_cells	Cluster2_Endothelial_cells	SPP1--ITGAV	DUSP6	0.312225885	0.60021097	1.725087963	0.478727145	0.01198793	0.06591034	-0.066746467	0.14085189	0.098820554	0.789383068
Cluster2_Glioma_cells	Cluster2_Endothelial_cells	SPP1--ITGAV	EGFR	0.990204493	1.912447257	1.994822497	0.697081575	0.012431261	0.06591034	-0.066746467	0.14085189	0.098820554	0.789383068
Cluster2_Glioma_cells	Cluster2_Endothelial_cells	SPP1--ITGAV	EGR1	0.288209804	1.195323488	-0.554705707	0.684950774	0.017470466	0.06591034	-0.066746467	0.14085189	0.098820554	0.789383068
Cluster2_Glioma_cells	Cluster2_Endothelial_cells	SPP1--ITGAV	EMP1	0.336800628	0.271097046	1.55359249	0.224507736	0.009317625	0.06591034	-0.066746467	0.14085189	0.098820554	0.789383068
Cluster2_Glioma_cells	Cluster2_Endothelial_cells	SPP1--ITGAV	EPAS1	0.156716778	0.145042194	1.098334448	0.127988748	0.009099596	0.06591034	-0.066746467	0.14085189	0.098820554	0.789383068
Cluster2_Glioma_cells	Cluster2_Endothelial_cells	SPP1--ITGAV	F3	0.525956704	0.547995781	1.336541887	0.395042194	0.010966476	0.06591034	-0.066746467	0.14085189	0.098820554	0.789383068
Cluster2_Glioma_cells	Cluster2_Endothelial_cells	SPP1--ITGAV	GADD45A	0.744383306	0.893635724	1.909090923	0.619198312	0.013509224	0.06591034	-0.066746467	0.14085189	0.098820554	0.789383068
Cluster2_Glioma_cells	Cluster2_Endothelial_cells	SPP1--ITGAV	GADD45B	0.466303456	0.751933896	-0.598376048	0.475386779	0.013771005	0.06591034	-0.066746467	0.14085189	0.098820554	0.789383068
Cluster2_Glioma_cells	Cluster2_Endothelial_cells	SPP1--ITGAV	GJA1	0.276312772	0.221694796	1.216038992	0.160337553	0.009324185	0.06591034	-0.066746467	0.14085189	0.098820554	0.789383068
Cluster2_Glioma_cells	Cluster2_Endothelial_cells	SPP1--ITGAV	HES1	0.44049386	0.452707454	0.816040506	0.343706048	0.011540138	0.06591034	-0.066746467	0.14085189	0.098820554	0.789383068
Cluster2_Glioma_cells	Cluster2_Endothelial_cells	SPP1--ITGAV	HIF1A	0.252177139	0.630977496	-0.177690078	0.546413502	0.010595699	0.06591034	-0.066746467	0.14085189	0.098820554	0.789383068
Cluster2_Glioma_cells	Cluster2_Endothelial_cells	SPP1--ITGAV	HSPA5	0.297422666	1.260900141	0.054148024	0.804676512	0.010159418	0.06591034	-0.066746467	0.14085189	0.098820554	0.789383068
Cluster2_Glioma_cells	Cluster2_Endothelial_cells	SPP1--ITGAV	IGF2	0.256496978	0.195675105	2.008150566	0.119725738	0.010102747	0.06591034	-0.066746467	0.14085189	0.098820554	0.789383068
Cluster2_Glioma_cells	Cluster2_Endothelial_cells	SPP1--ITGAV	IGFBP3	0.604445058	0.520393812	1.638866333	0.348980309	0.012952567	0.06591034	-0.066746467	0.14085189	0.098820554	0.789383068
Cluster2_Glioma_cells	Cluster2_Endothelial_cells	SPP1--ITGAV	JUN	0.593247157	2.197257384	0.122569465	0.928797468	0.071452306	0.06591034	-0.066746467	0.14085189	0.098820554	0.789383068
Cluster2_Glioma_cells	Cluster2_Endothelial_cells	SPP1--ITGAV	JUND	1.107501971	2.011251758	0.827768736	0.9395218	0.066363432	0.06591034	-0.066746467	0.14085189	0.098820554	0.789383068
Cluster2_Glioma_cells	Cluster2_Endothelial_cells	SPP1--ITGAV	KLF6	0.206392777	0.667721519	-1.035578023	0.504571027	0.009364852	0.06591034	-0.066746467	0.14085189	0.098820554	0.789383068
Cluster2_Glioma_cells	Cluster2_Endothelial_cells	SPP1--ITGAV	LMNA	0.365045142	0.581575246	1.074518769	0.485935302	0.009265553	0.06591034	-0.066746467	0.14085189	0.098820554	0.789383068
Cluster2_Glioma_cells	Cluster2_Endothelial_cells	SPP1--ITGAV	LPP	0.373289058	0.397327707	0.688415805	0.347398031	0.010567603	0.06591034	-0.066746467	0.14085189	0.098820554	0.789383068
Cluster2_Glioma_cells	Cluster2_Endothelial_cells	SPP1--ITGAV	MCL1	0.274346212	0.614451477	-0.955332853	0.511075949	0.010014588	0.06591034	-0.066746467	0.14085189	0.098820554	0.789383068
Cluster2_Glioma_cells	Cluster2_Endothelial_cells	SPP1--ITGAV	NDRG1	0.214892778	0.24454993	-0.15164259	0.166139241	0.012481292	0.06591034	-0.066746467	0.14085189	0.098820554	0.789383068
Cluster2_Glioma_cells	Cluster2_Endothelial_cells	SPP1--ITGAV	NEK6	0.385997459	0.396448664	0.607113275	0.358122363	0.010195498	0.06591034	-0.066746467	0.14085189	0.098820554	0.789383068
Cluster2_Glioma_cells	Cluster2_Endothelial_cells	SPP1--ITGAV	NFIL3	0.183141064	0.153656821	-0.181133381	0.132559775	0.00930972	0.06591034	-0.066746467	0.14085189	0.098820554	0.789383068
Cluster2_Glioma_cells	Cluster2_Endothelial_cells	SPP1--ITGAV	NOS2	0.273613013	0.209388186	2.04087313	0.180731364	0.011973193	0.06591034	-0.066746467	0.14085189	0.098820554	0.789383068
Cluster2_Glioma_cells	Cluster2_Endothelial_cells	SPP1--ITGAV	ODC1	0.313926694	0.894690577	1.952973391	0.686181435	0.009320598	0.06591034	-0.066746467	0.14085189	0.098820554	0.789383068
Cluster2_Glioma_cells	Cluster2_Endothelial_cells	SPP1--ITGAV	PER1	0.19850801	0.225738397	-0.737704541	0.199718706	0.01054795	0.06591034	-0.066746467	0.14085189	0.098820554	0.789383068
Cluster2_Glioma_cells	Cluster2_Endothelial_cells	SPP1--ITGAV	PPP1R15A	0.284804734	0.421940928	-0.944766279	0.349859353	0.011112729	0.06591034	-0.066746467	0.14085189	0.098820554	0.789383068
Cluster2_Glioma_cells	Cluster2_Endothelial_cells	SPP1--ITGAV	RUNX1	0.194519323	0.150668073	-0.64373206	0.136251758	0.00973261	0.06591034	-0.066746467	0.14085189	0.098820554	0.789383068
Cluster2_Glioma_cells	Cluster2_Endothelial_cells	SPP1--ITGAV	S100A10	0.516717091	0.658052039	-0.04016011	0.375	0.010127633	0.06591034	-0.066746467	0.14085189	0.098820554	0.789383068
Cluster2_Glioma_cells	Cluster2_Endothelial_cells	SPP1--ITGAV	SAT1	0.447859832	1.126758087	-0.929560949	0.717299578	0.009718087	0.06591034	-0.066746467	0.14085189	0.098820554	0.789383068
Cluster2_Glioma_cells	Cluster2_Endothelial_cells	SPP1--ITGAV	SOCS2	0.460614466	0.397679325	1.961737006	0.324894515	0.010240614	0.06591034	-0.066746467	0.14085189	0.098820554	0.789383068
Cluster2_Glioma_cells	Cluster2_Endothelial_cells	SPP1--ITGAV	SOCS3	0.365839901	0.356891702	-0.10642043	0.272327707	0.012210296	0.06591034	-0.066746467	0.14085189	0.098820554	0.789383068
Cluster2_Glioma_cells	Cluster2_Endothelial_cells	SPP1--ITGAV	SOD2	0.408913114	0.623066104	-0.357917712	0.415787623	0.009548607	0.06591034	-0.066746467	0.14085189	0.098820554	0.789383068
Cluster2_Glioma_cells	Cluster2_Endothelial_cells	SPP1--ITGAV	SOX9	0.539914347	0.884493671	1.957031109	0.665963432	0.009607761	0.06591034	-0.066746467	0.14085189	0.098820554	0.789383068
Cluster2_Glioma_cells	Cluster2_Endothelial_cells	SPP1--ITGAV	SPP1	0.855298022	0.858298172	-0.66989684	0.565049226	0.009226001	0.06591034	-0.066746467	0.14085189	0.098820554	0.789383068
Cluster2_Glioma_cells	Cluster2_Endothelial_cells	SPP1--ITGAV	STAT1	0.216700682	0.283579466	0.818352825	0.249296765	0.030491476	0.06591034	-0.066746467	0.14085189	0.098820554	0.789383068
Cluster2_Glioma_cells	Cluster2_Endothelial_cells	SPP1--ITGAV	TFRC	0.230713242	0.221518987	-0.314746931	0.181962025	0.009286355	0.06591034	-0.066746467	0.14085189	0.098820554	0.789383068
Cluster2_Glioma_cells	Cluster2_Endothelial_cells	SPP1--ITGAV	TGIF1	0.25407812	0.318917018	0.005383426	0.289029536	0.011852389	0.06591034	-0.066746467	0.14085189	0.098820554	0.789383068
Cluster2_Glioma_cells	Cluster2_Endothelial_cells	SPP1--ITGAV	TIMP1	1.081831049	1.118670886	0.956652816	0.778129395	0.010482443	0.06591034	-0.066746467	0.14085189	0.098820554	0.789383068
Cluster2_Glioma_cells	Cluster2_Endothelial_cells	SPP1--ITGAV	TNC	0.481931645	0.419127989	1.579760169	0.346343179	0.012531939	0.06591034	-0.066746467	0.14085189	0.098820554	0.789383068
Cluster2_Glioma_cells	Cluster2_Endothelial_cells	SPP1--ITGAV	VCAN	0.183658103	0.613396624	1.449400316	0.49718706	0.010048883	0.06591034	-0.066746467	0.14085189	0.098820554	0.789383068
Cluster2_Glioma_cells	Cluster2_Endothelial_cells	SPP1--ITGAV	VEGFA	0.498704278	0.643987342	0.895657272	0.364451477	0.02150798	0.06591034	-0.066746467	0.14085189	0.098820554	0.789383068
Cluster2_Glioma_cells	Cluster2_Endothelial_cells	SPP1--ITGAV	VIM	1.941779091	3.48769339	1.206847194	0.982594937	0.012508194	0.06591034	-0.066746467	0.14085189	0.098820554	0.789383068
Cluster2_Glioma_cells	Cluster2_Endothelial_cells	SPP1--ITGAV	ZFP36	0.714819477	0.707805907	-0.719033122	0.431786217	0.009394989	0.06591034	-0.066746467	0.14085189	0.098820554	0.789383068
Cluster2_Glioma_cells	Cluster2_Endothelial_cells	SPP1--ITGAV	ZFP36L1	0.682698385	0.709388186	-0.664799053	0.550457103	0.010104863	0.06591034	-0.066746467	0.14085189	0.098820554	0.789383068
Cluster2_Glioma_cells	Cluster2_Microglial	ANXA2--PLAT	ADM	0.189911209	0.199015471	-0.371733675	0.131329114	0.008707293	0.067864477	-0.031951422	0.145068513	0.103243223	0.78391009
Cluster2_Glioma_cells	Cluster2_Microglial	ANXA2--PLAT	AGT	0.692759924	0.699015471	1.555746048	0.460091421	0.008533529	0.067864477	-0.031951422	0.145068513	0.103243223	0.78391009
Cluster2_Glioma_cells	Cluster2_Microglial	ANXA2--PLAT	APLP2	0.355090416	0.963080169	0.457106434	0.747714487	0.02432618	0.067864477	-0.031951422	0.145068513	0.103243223	0.78391009
Cluster2_Glioma_cells	Cluster2_Microglial	ANXA2--PLAT	ARID1A	0.192901922	0.318389592	0.978572401	0.280766526	0.008461549	0.067864477	-0.031951422	0.145068513	0.103243223	0.78391009
Cluster2_Glioma_cells	Cluster2_Microglial	ANXA2--PLAT	ATF3	0.310782224	0.324367089	-0.853168124	0.264240506	0.012431116	0.067864477	-0.031951422	0.145068513	0.103243223	0.78391009
Cluster2_Glioma_cells	Cluster2_Microglial	ANXA2--PLAT	BCL6	0.176224205	0.182489451	-0.036420603	0.148909986	0.011938544	0.067864477	-0.031951422	0.145068513	0.103243223	0.78391009
Cluster2_Glioma_cells	Cluster2_Microglial	ANXA2--PLAT	CCN1	0.458030128	0.377461322	0.888538768	0.280942335	0.009457034	0.067864477	-0.031951422	0.145068513	0.103243223	0.78391009
Cluster2_Glioma_cells	Cluster2_Microglial	ANXA2--PLAT	CCND2	0.245296171	1.15664557	1.657342784	0.75685654	0.011182681	0.067864477	-0.031951422	0.145068513	0.103243223	0.78391009
Cluster2_Glioma_cells	Cluster2_Microglial	ANXA2--PLAT	CD44	0.264412825	0.260900141	-0.062073602	0.16895218	0.008758938	0.067864477	-0.031951422	0.145068513	0.103243223	0.78391009
Cluster2_Glioma_cells	Cluster2_Microglial	ANXA2--PLAT	CEBPB	0.265325586	0.419479606	-1.07721854	0.320323488	0.009311495	0.067864477	-0.031951422	0.145068513	0.103243223	0.78391009
Cluster2_Glioma_cells	Cluster2_Microglial	ANXA2--PLAT	DUSP6	0.312225885	0.60021097	1.725087963	0.478727145	0.010726903	0.067864477	-0.031951422	0.145068513	0.103243223	0.78391009
Cluster2_Glioma_cells	Cluster2_Microglial	ANXA2--PLAT	EGFR	0.990204493	1.912447257	1.994822497	0.697081575	0.009450042	0.067864477	-0.031951422	0.145068513	0.103243223	0.78391009
Cluster2_Glioma_cells	Cluster2_Microglial	ANXA2--PLAT	EGR1	0.288209804	1.195323488	-0.554705707	0.684950774	0.014500295	0.067864477	-0.031951422	0.145068513	0.103243223	0.78391009
Cluster2_Glioma_cells	Cluster2_Microglial	ANXA2--PLAT	EMP1	0.336800628	0.271097046	1.55359249	0.224507736	0.008454976	0.067864477	-0.031951422	0.145068513	0.103243223	0.78391009
Cluster2_Glioma_cells	Cluster2_Microglial	ANXA2--PLAT	EPAS1	0.156716778	0.145042194	1.098334448	0.127988748	0.00858146	0.067864477	-0.031951422	0.145068513	0.103243223	0.78391009
Cluster2_Glioma_cells	Cluster2_Microglial	ANXA2--PLAT	F3	0.525956704	0.547995781	1.336541887	0.395042194	0.008106784	0.067864477	-0.031951422	0.145068513	0.103243223	0.78391009
Cluster2_Glioma_cells	Cluster2_Microglial	ANXA2--PLAT	GADD45A	0.744383306	0.893635724	1.909090923	0.619198312	0.011527581	0.067864477	-0.031951422	0.145068513	0.103243223	0.78391009
Cluster2_Glioma_cells	Cluster2_Microglial	ANXA2--PLAT	GADD45B	0.466303456	0.751933896	-0.598376048	0.475386779	0.010371073	0.067864477	-0.031951422	0.145068513	0.103243223	0.78391009
Cluster2_Glioma_cells	Cluster2_Microglial	ANXA2--PLAT	H2AX	0.255968935	0.496659634	1.354721535	0.411744023	0.008172545	0.067864477	-0.031951422	0.145068513	0.103243223	0.78391009
Cluster2_Glioma_cells	Cluster2_Microglial	ANXA2--PLAT	HES1	0.44049386	0.452707454	0.816040506	0.343706048	0.010620364	0.067864477	-0.031951422	0.145068513	0.103243223	0.78391009
Cluster2_Glioma_cells	Cluster2_Microglial	ANXA2--PLAT	HIF1A	0.252177139	0.630977496	-0.177690078	0.546413502	0.008159355	0.067864477	-0.031951422	0.145068513	0.103243223	0.78391009
Cluster2_Glioma_cells	Cluster2_Microglial	ANXA2--PLAT	IGFBP3	0.604445058	0.520393812	1.638866333	0.348980309	0.01204673	0.067864477	-0.031951422	0.145068513	0.103243223	0.78391009
Cluster2_Glioma_cells	Cluster2_Microglial	ANXA2--PLAT	JAG1	0.527732647	0.504746835	1.892950728	0.412271449	0.008299442	0.067864477	-0.031951422	0.145068513	0.103243223	0.78391009
Cluster2_Glioma_cells	Cluster2_Microglial	ANXA2--PLAT	JUN	0.593247157	2.197257384	0.122569465	0.928797468	0.014610207	0.067864477	-0.031951422	0.145068513	0.103243223	0.78391009
Cluster2_Glioma_cells	Cluster2_Microglial	ANXA2--PLAT	JUND	1.107501971	2.011251758	0.827768736	0.9395218	0.008288574	0.067864477	-0.031951422	0.145068513	0.103243223	0.78391009
Cluster2_Glioma_cells	Cluster2_Microglial	ANXA2--PLAT	KLF6	0.206392777	0.667721519	-1.035578023	0.504571027	0.008385862	0.067864477	-0.031951422	0.145068513	0.103243223	0.78391009
Cluster2_Glioma_cells	Cluster2_Microglial	ANXA2--PLAT	LDHA	0.899332215	1.345464135	0.554752681	0.800105485	0.008314515	0.067864477	-0.031951422	0.145068513	0.103243223	0.78391009
Cluster2_Glioma_cells	Cluster2_Microglial	ANXA2--PLAT	LMNA	0.365045142	0.581575246	1.074518769	0.485935302	0.008797921	0.067864477	-0.031951422	0.145068513	0.103243223	0.78391009
Cluster2_Glioma_cells	Cluster2_Microglial	ANXA2--PLAT	LPP	0.373289058	0.397327707	0.688415805	0.347398031	0.009555779	0.067864477	-0.031951422	0.145068513	0.103243223	0.78391009
Cluster2_Glioma_cells	Cluster2_Microglial	ANXA2--PLAT	MCL1	0.274346212	0.614451477	-0.955332853	0.511075949	0.008481467	0.067864477	-0.031951422	0.145068513	0.103243223	0.78391009
Cluster2_Glioma_cells	Cluster2_Microglial	ANXA2--PLAT	NDRG1	0.214892778	0.24454993	-0.15164259	0.166139241	0.010781958	0.067864477	-0.031951422	0.145068513	0.103243223	0.78391009
Cluster2_Glioma_cells	Cluster2_Microglial	ANXA2--PLAT	NEK6	0.385997459	0.396448664	0.607113275	0.358122363	0.009328373	0.067864477	-0.031951422	0.145068513	0.103243223	0.78391009
Cluster2_Glioma_cells	Cluster2_Microglial	ANXA2--PLAT	NFIA	0.497065051	1.060126582	1.677393175	0.779184248	0.008158199	0.067864477	-0.031951422	0.145068513	0.103243223	0.78391009
Cluster2_Glioma_cells	Cluster2_Microglial	ANXA2--PLAT	NR2F1	0.252207117	0.502637131	1.852512215	0.430907173	0.008245156	0.067864477	-0.031951422	0.145068513	0.103243223	0.78391009
Cluster2_Glioma_cells	Cluster2_Microglial	ANXA2--PLAT	ODC1	0.313926694	0.894690577	1.952973391	0.686181435	0.009831852	0.067864477	-0.031951422	0.145068513	0.103243223	0.78391009
Cluster2_Glioma_cells	Cluster2_Microglial	ANXA2--PLAT	PER1	0.19850801	0.225738397	-0.737704541	0.199718706	0.008679559	0.067864477	-0.031951422	0.145068513	0.103243223	0.78391009
Cluster2_Glioma_cells	Cluster2_Microglial	ANXA2--PLAT	RUNX1	0.194519323	0.150668073	-0.64373206	0.136251758	0.008223276	0.067864477	-0.031951422	0.145068513	0.103243223	0.78391009
Cluster2_Glioma_cells	Cluster2_Microglial	ANXA2--PLAT	S100A10	0.516717091	0.658052039	-0.04016011	0.375	0.064324416	0.067864477	-0.031951422	0.145068513	0.103243223	0.78391009
Cluster2_Glioma_cells	Cluster2_Microglial	ANXA2--PLAT	SAT1	0.447859832	1.126758087	-0.929560949	0.717299578	0.009358731	0.067864477	-0.031951422	0.145068513	0.103243223	0.78391009
Cluster2_Glioma_cells	Cluster2_Microglial	ANXA2--PLAT	SOCS2	0.460614466	0.397679325	1.961737006	0.324894515	0.009915929	0.067864477	-0.031951422	0.145068513	0.103243223	0.78391009
Cluster2_Glioma_cells	Cluster2_Microglial	ANXA2--PLAT	SOCS3	0.365839901	0.356891702	-0.10642043	0.272327707	0.00960222	0.067864477	-0.031951422	0.145068513	0.103243223	0.78391009
Cluster2_Glioma_cells	Cluster2_Microglial	ANXA2--PLAT	SOD2	0.408913114	0.623066104	-0.357917712	0.415787623	0.008841166	0.067864477	-0.031951422	0.145068513	0.103243223	0.78391009
Cluster2_Glioma_cells	Cluster2_Microglial	ANXA2--PLAT	SOX9	0.539914347	0.884493671	1.957031109	0.665963432	0.008878101	0.067864477	-0.031951422	0.145068513	0.103243223	0.78391009
Cluster2_Glioma_cells	Cluster2_Microglial	ANXA2--PLAT	SPP1	0.855298022	0.858298172	-0.66989684	0.565049226	0.008280599	0.067864477	-0.031951422	0.145068513	0.103243223	0.78391009
Cluster2_Glioma_cells	Cluster2_Microglial	ANXA2--PLAT	STAT1	0.216700682	0.283579466	0.818352825	0.249296765	0.009013361	0.067864477	-0.031951422	0.145068513	0.103243223	0.78391009
Cluster2_Glioma_cells	Cluster2_Microglial	ANXA2--PLAT	TGIF1	0.25407812	0.318917018	0.005383426	0.289029536	0.009841987	0.067864477	-0.031951422	0.145068513	0.103243223	0.78391009
Cluster2_Glioma_cells	Cluster2_Microglial	ANXA2--PLAT	THRAP3	0.186458895	0.611814346	1.318977245	0.545007032	0.023499644	0.067864477	-0.031951422	0.145068513	0.103243223	0.78391009
Cluster2_Glioma_cells	Cluster2_Microglial	ANXA2--PLAT	TNC	0.481931645	0.419127989	1.579760169	0.346343179	0.008869873	0.067864477	-0.031951422	0.145068513	0.103243223	0.78391009
Cluster2_Glioma_cells	Cluster2_Microglial	ANXA2--PLAT	TYMS	0.258277965	0.434599156	1.336556434	0.327707454	0.00844239	0.067864477	-0.031951422	0.145068513	0.103243223	0.78391009
Cluster2_Glioma_cells	Cluster2_Microglial	ANXA2--PLAT	UBB	1.344972629	1.849156118	0.259861783	0.925105485	0.023452083	0.067864477	-0.031951422	0.145068513	0.103243223	0.78391009
Cluster2_Glioma_cells	Cluster2_Microglial	ANXA2--PLAT	VCAN	0.183658103	0.613396624	1.449400316	0.49718706	0.008831958	0.067864477	-0.031951422	0.145068513	0.103243223	0.78391009
Cluster2_Glioma_cells	Cluster2_Microglial	ANXA2--PLAT	VEGFA	0.498704278	0.643987342	0.895657272	0.364451477	0.016829477	0.067864477	-0.031951422	0.145068513	0.103243223	0.78391009
Cluster2_Glioma_cells	Cluster2_Microglial	ANXA2--PLAT	VIM	1.941779091	3.48769339	1.206847194	0.982594937	0.009931887	0.067864477	-0.031951422	0.145068513	0.103243223	0.78391009
Cluster2_Glioma_cells	Cluster2_Microglial	ANXA2--PLAT	WEE1	0.22097329	0.330872011	1.891585174	0.290436006	0.008536511	0.067864477	-0.031951422	0.145068513	0.103243223	0.78391009
Cluster2_Glioma_cells	Cluster2_Microglial	ANXA2--PLAT	ZFP36	0.714819477	0.707805907	-0.719033122	0.431786217	0.008495888	0.067864477	-0.031951422	0.145068513	0.103243223	0.78391009
Cluster2_Glioma_cells	Cluster2_Microglial	ANXA2--PLAT	ZFP36L1	0.682698385	0.709388186	-0.664799053	0.550457103	0.00889829	0.067864477	-0.031951422	0.145068513	0.103243223	0.78391009
Cluster2_Glioma_cells	Cluster2_Endothelial_cells	S100A4--EGFR	ADM	0.189911209	0.199015471	-0.371733675	0.131329114	0.017579871	0.058098735	-0.205838678	0.123996059	0.081141059	0.783476102
Cluster2_Glioma_cells	Cluster2_Endothelial_cells	S100A4--EGFR	AKT1	0.364036279	0.400843882	1.261584127	0.35583685	0.016375376	0.058098735	-0.205838678	0.123996059	0.081141059	0.783476102
Cluster2_Glioma_cells	Cluster2_Endothelial_cells	S100A4--EGFR	ATF3	0.310782224	0.324367089	-0.853168124	0.264240506	0.027573211	0.058098735	-0.205838678	0.123996059	0.081141059	0.783476102
Cluster2_Glioma_cells	Cluster2_Endothelial_cells	S100A4--EGFR	BCL6	0.176224205	0.182489451	-0.036420603	0.148909986	0.020515321	0.058098735	-0.205838678	0.123996059	0.081141059	0.783476102
Cluster2_Glioma_cells	Cluster2_Endothelial_cells	S100A4--EGFR	BST2	0.522543238	0.449718706	-0.419959215	0.334563994	0.01777326	0.058098735	-0.205838678	0.123996059	0.081141059	0.783476102
Cluster2_Glioma_cells	Cluster2_Endothelial_cells	S100A4--EGFR	CCN1	0.458030128	0.377461322	0.888538768	0.280942335	0.016864072	0.058098735	-0.205838678	0.123996059	0.081141059	0.783476102
Cluster2_Glioma_cells	Cluster2_Endothelial_cells	S100A4--EGFR	CCND2	0.245296171	1.15664557	1.657342784	0.75685654	0.018452207	0.058098735	-0.205838678	0.123996059	0.081141059	0.783476102
Cluster2_Glioma_cells	Cluster2_Endothelial_cells	S100A4--EGFR	CD44	0.264412825	0.260900141	-0.062073602	0.16895218	0.017051559	0.058098735	-0.205838678	0.123996059	0.081141059	0.783476102
Cluster2_Glioma_cells	Cluster2_Endothelial_cells	S100A4--EGFR	CDKN2A	0.245996739	0.203938115	0.188288391	0.163150492	0.016210074	0.058098735	-0.205838678	0.123996059	0.081141059	0.783476102
Cluster2_Glioma_cells	Cluster2_Endothelial_cells	S100A4--EGFR	CEBPB	0.265325586	0.419479606	-1.07721854	0.320323488	0.015771809	0.058098735	-0.205838678	0.123996059	0.081141059	0.783476102
Cluster2_Glioma_cells	Cluster2_Endothelial_cells	S100A4--EGFR	CTNNB1	0.358303746	0.54940225	0.169825271	0.469585091	0.01687481	0.058098735	-0.205838678	0.123996059	0.081141059	0.783476102
Cluster2_Glioma_cells	Cluster2_Endothelial_cells	S100A4--EGFR	CXADR	0.282720486	0.329113924	1.207830626	0.303797468	0.018425738	0.058098735	-0.205838678	0.123996059	0.081141059	0.783476102
Cluster2_Glioma_cells	Cluster2_Endothelial_cells	S100A4--EGFR	DUSP6	0.312225885	0.60021097	1.725087963	0.478727145	0.018929655	0.058098735	-0.205838678	0.123996059	0.081141059	0.783476102
Cluster2_Glioma_cells	Cluster2_Endothelial_cells	S100A4--EGFR	EGFR	0.990204493	1.912447257	1.994822497	0.697081575	0.022631887	0.058098735	-0.205838678	0.123996059	0.081141059	0.783476102
Cluster2_Glioma_cells	Cluster2_Endothelial_cells	S100A4--EGFR	EGR1	0.288209804	1.195323488	-0.554705707	0.684950774	0.030852745	0.058098735	-0.205838678	0.123996059	0.081141059	0.783476102
Cluster2_Glioma_cells	Cluster2_Endothelial_cells	S100A4--EGFR	EMP1	0.336800628	0.271097046	1.55359249	0.224507736	0.017159946	0.058098735	-0.205838678	0.123996059	0.081141059	0.783476102
Cluster2_Glioma_cells	Cluster2_Endothelial_cells	S100A4--EGFR	F3	0.525956704	0.547995781	1.336541887	0.395042194	0.01834486	0.058098735	-0.205838678	0.123996059	0.081141059	0.783476102
Cluster2_Glioma_cells	Cluster2_Endothelial_cells	S100A4--EGFR	GADD45A	0.744383306	0.893635724	1.909090923	0.619198312	0.023193381	0.058098735	-0.205838678	0.123996059	0.081141059	0.783476102
Cluster2_Glioma_cells	Cluster2_Endothelial_cells	S100A4--EGFR	GADD45B	0.466303456	0.751933896	-0.598376048	0.475386779	0.022736217	0.058098735	-0.205838678	0.123996059	0.081141059	0.783476102
Cluster2_Glioma_cells	Cluster2_Endothelial_cells	S100A4--EGFR	H2AX	0.255968935	0.496659634	1.354721535	0.411744023	0.017071512	0.058098735	-0.205838678	0.123996059	0.081141059	0.783476102
Cluster2_Glioma_cells	Cluster2_Endothelial_cells	S100A4--EGFR	HES1	0.44049386	0.452707454	0.816040506	0.343706048	0.017887086	0.058098735	-0.205838678	0.123996059	0.081141059	0.783476102
Cluster2_Glioma_cells	Cluster2_Endothelial_cells	S100A4--EGFR	IGFBP3	0.604445058	0.520393812	1.638866333	0.348980309	0.027166265	0.058098735	-0.205838678	0.123996059	0.081141059	0.783476102
Cluster2_Glioma_cells	Cluster2_Endothelial_cells	S100A4--EGFR	JAG1	0.527732647	0.504746835	1.892950728	0.412271449	0.017838411	0.058098735	-0.205838678	0.123996059	0.081141059	0.783476102
Cluster2_Glioma_cells	Cluster2_Endothelial_cells	S100A4--EGFR	JUN	0.593247157	2.197257384	0.122569465	0.928797468	0.026007161	0.058098735	-0.205838678	0.123996059	0.081141059	0.783476102
Cluster2_Glioma_cells	Cluster2_Endothelial_cells	S100A4--EGFR	KLF4	0.202747135	0.176863572	-0.861091983	0.151898734	0.015899584	0.058098735	-0.205838678	0.123996059	0.081141059	0.783476102
Cluster2_Glioma_cells	Cluster2_Endothelial_cells	S100A4--EGFR	LMO2	0.512640326	0.43125879	0.508780832	0.361814346	0.015797136	0.058098735	-0.205838678	0.123996059	0.081141059	0.783476102
Cluster2_Glioma_cells	Cluster2_Endothelial_cells	S100A4--EGFR	LPP	0.373289058	0.397327707	0.688415805	0.347398031	0.019574391	0.058098735	-0.205838678	0.123996059	0.081141059	0.783476102
Cluster2_Glioma_cells	Cluster2_Endothelial_cells	S100A4--EGFR	MCL1	0.274346212	0.614451477	-0.955332853	0.511075949	0.01725585	0.058098735	-0.205838678	0.123996059	0.081141059	0.783476102
Cluster2_Glioma_cells	Cluster2_Endothelial_cells	S100A4--EGFR	MDK	0.63884528	1.064873418	2.008035991	0.729078762	0.01628207	0.058098735	-0.205838678	0.123996059	0.081141059	0.783476102
Cluster2_Glioma_cells	Cluster2_Endothelial_cells	S100A4--EGFR	NDRG1	0.214892778	0.24454993	-0.15164259	0.166139241	0.023695062	0.058098735	-0.205838678	0.123996059	0.081141059	0.783476102
Cluster2_Glioma_cells	Cluster2_Endothelial_cells	S100A4--EGFR	NFIL3	0.183141064	0.153656821	-0.181133381	0.132559775	0.016316152	0.058098735	-0.205838678	0.123996059	0.081141059	0.783476102
Cluster2_Glioma_cells	Cluster2_Endothelial_cells	S100A4--EGFR	NOS2	0.273613013	0.209388186	2.04087313	0.180731364	0.019346324	0.058098735	-0.205838678	0.123996059	0.081141059	0.783476102
Cluster2_Glioma_cells	Cluster2_Endothelial_cells	S100A4--EGFR	RUNX1	0.194519323	0.150668073	-0.64373206	0.136251758	0.015576043	0.058098735	-0.205838678	0.123996059	0.081141059	0.783476102
Cluster2_Glioma_cells	Cluster2_Endothelial_cells	S100A4--EGFR	SAT1	0.447859832	1.126758087	-0.929560949	0.717299578	0.01983858	0.058098735	-0.205838678	0.123996059	0.081141059	0.783476102
Cluster2_Glioma_cells	Cluster2_Endothelial_cells	S100A4--EGFR	SOCS3	0.365839901	0.356891702	-0.10642043	0.272327707	0.018835397	0.058098735	-0.205838678	0.123996059	0.081141059	0.783476102
Cluster2_Glioma_cells	Cluster2_Endothelial_cells	S100A4--EGFR	STAT1	0.216700682	0.283579466	0.818352825	0.249296765	0.016212263	0.058098735	-0.205838678	0.123996059	0.081141059	0.783476102
Cluster2_Glioma_cells	Cluster2_Endothelial_cells	S100A4--EGFR	TGIF1	0.25407812	0.318917018	0.005383426	0.289029536	0.018671981	0.058098735	-0.205838678	0.123996059	0.081141059	0.783476102
Cluster2_Glioma_cells	Cluster2_Endothelial_cells	S100A4--EGFR	TNC	0.481931645	0.419127989	1.579760169	0.346343179	0.019821046	0.058098735	-0.205838678	0.123996059	0.081141059	0.783476102
Cluster2_Glioma_cells	Cluster2_Endothelial_cells	S100A4--EGFR	TYMS	0.258277965	0.434599156	1.336556434	0.327707454	0.017781071	0.058098735	-0.205838678	0.123996059	0.081141059	0.783476102
Cluster2_Glioma_cells	Cluster2_Endothelial_cells	S100A4--EGFR	VCAN	0.183658103	0.613396624	1.449400316	0.49718706	0.018008952	0.058098735	-0.205838678	0.123996059	0.081141059	0.783476102
Cluster2_Glioma_cells	Cluster2_Endothelial_cells	S100A4--EGFR	VEGFA	0.498704278	0.643987342	0.895657272	0.364451477	0.03216293	0.058098735	-0.205838678	0.123996059	0.081141059	0.783476102
Cluster2_Glioma_cells	Cluster2_Endothelial_cells	S100A4--EGFR	VIM	1.941779091	3.48769339	1.206847194	0.982594937	0.020011764	0.058098735	-0.205838678	0.123996059	0.081141059	0.783476102
Cluster2_Glioma_cells	Cluster2_Endothelial_cells	S100A4--EGFR	WEE1	0.22097329	0.330872011	1.891585174	0.290436006	0.017088091	0.058098735	-0.205838678	0.123996059	0.081141059	0.783476102
Cluster2_Glioma_cells	Cluster2_Endothelial_cells	S100A4--EGFR	ZMAT3	0.195052116	0.454817159	1.837449244	0.397503516	0.01607337	0.058098735	-0.205838678	0.123996059	0.081141059	0.783476102
Cluster2_Glioma_cells	Cluster2_Endothelial_cells	SPP1--CD44	ADM	0.189911209	0.199015471	-0.371733675	0.131329114	0.010576294	0.06591034	-0.066746467	0.14085189	0.098820554	0.783403803
Cluster2_Glioma_cells	Cluster2_Endothelial_cells	SPP1--CD44	AGT	0.692759924	0.699015471	1.555746048	0.460091421	0.009098357	0.06591034	-0.066746467	0.14085189	0.098820554	0.783403803
Cluster2_Glioma_cells	Cluster2_Endothelial_cells	SPP1--CD44	ATF3	0.310782224	0.324367089	-0.853168124	0.264240506	0.015217546	0.06591034	-0.066746467	0.14085189	0.098820554	0.783403803
Cluster2_Glioma_cells	Cluster2_Endothelial_cells	SPP1--CD44	BCL6	0.176224205	0.182489451	-0.036420603	0.148909986	0.012686941	0.06591034	-0.066746467	0.14085189	0.098820554	0.783403803
Cluster2_Glioma_cells	Cluster2_Endothelial_cells	SPP1--CD44	CCN1	0.458030128	0.377461322	0.888538768	0.280942335	0.009984359	0.06591034	-0.066746467	0.14085189	0.098820554	0.783403803
Cluster2_Glioma_cells	Cluster2_Endothelial_cells	SPP1--CD44	CCND2	0.245296171	1.15664557	1.657342784	0.75685654	0.013441481	0.06591034	-0.066746467	0.14085189	0.098820554	0.783403803
Cluster2_Glioma_cells	Cluster2_Endothelial_cells	SPP1--CD44	CD44	0.264412825	0.260900141	-0.062073602	0.16895218	0.06716296	0.06591034	-0.066746467	0.14085189	0.098820554	0.783403803
Cluster2_Glioma_cells	Cluster2_Endothelial_cells	SPP1--CD44	CEBPB	0.265325586	0.419479606	-1.07721854	0.320323488	0.012257248	0.06591034	-0.066746467	0.14085189	0.098820554	0.783403803
Cluster2_Glioma_cells	Cluster2_Endothelial_cells	SPP1--CD44	CLU	0.559660908	2.410864979	1.941116018	0.922468354	0.009714711	0.06591034	-0.066746467	0.14085189	0.098820554	0.783403803
Cluster2_Glioma_cells	Cluster2_Endothelial_cells	SPP1--CD44	CREM	0.286617279	0.365857947	-0.69531518	0.329289733	0.009673715	0.06591034	-0.066746467	0.14085189	0.098820554	0.783403803
Cluster2_Glioma_cells	Cluster2_Endothelial_cells	SPP1--CD44	CTNNB1	0.358303746	0.54940225	0.169825271	0.469585091	0.010393104	0.06591034	-0.066746467	0.14085189	0.098820554	0.783403803
Cluster2_Glioma_cells	Cluster2_Endothelial_cells	SPP1--CD44	DUSP6	0.312225885	0.60021097	1.725087963	0.478727145	0.01198793	0.06591034	-0.066746467	0.14085189	0.098820554	0.783403803
Cluster2_Glioma_cells	Cluster2_Endothelial_cells	SPP1--CD44	EGFR	0.990204493	1.912447257	1.994822497	0.697081575	0.012431261	0.06591034	-0.066746467	0.14085189	0.098820554	0.783403803
Cluster2_Glioma_cells	Cluster2_Endothelial_cells	SPP1--CD44	EGR1	0.288209804	1.195323488	-0.554705707	0.684950774	0.017470466	0.06591034	-0.066746467	0.14085189	0.098820554	0.783403803
Cluster2_Glioma_cells	Cluster2_Endothelial_cells	SPP1--CD44	EMP1	0.336800628	0.271097046	1.55359249	0.224507736	0.009317625	0.06591034	-0.066746467	0.14085189	0.098820554	0.783403803
Cluster2_Glioma_cells	Cluster2_Endothelial_cells	SPP1--CD44	EPAS1	0.156716778	0.145042194	1.098334448	0.127988748	0.009099596	0.06591034	-0.066746467	0.14085189	0.098820554	0.783403803
Cluster2_Glioma_cells	Cluster2_Endothelial_cells	SPP1--CD44	F3	0.525956704	0.547995781	1.336541887	0.395042194	0.010966476	0.06591034	-0.066746467	0.14085189	0.098820554	0.783403803
Cluster2_Glioma_cells	Cluster2_Endothelial_cells	SPP1--CD44	GADD45A	0.744383306	0.893635724	1.909090923	0.619198312	0.013509224	0.06591034	-0.066746467	0.14085189	0.098820554	0.783403803
Cluster2_Glioma_cells	Cluster2_Endothelial_cells	SPP1--CD44	GADD45B	0.466303456	0.751933896	-0.598376048	0.475386779	0.013771005	0.06591034	-0.066746467	0.14085189	0.098820554	0.783403803
Cluster2_Glioma_cells	Cluster2_Endothelial_cells	SPP1--CD44	GJA1	0.276312772	0.221694796	1.216038992	0.160337553	0.009324185	0.06591034	-0.066746467	0.14085189	0.098820554	0.783403803
Cluster2_Glioma_cells	Cluster2_Endothelial_cells	SPP1--CD44	HES1	0.44049386	0.452707454	0.816040506	0.343706048	0.011540138	0.06591034	-0.066746467	0.14085189	0.098820554	0.783403803
Cluster2_Glioma_cells	Cluster2_Endothelial_cells	SPP1--CD44	HIF1A	0.252177139	0.630977496	-0.177690078	0.546413502	0.010595699	0.06591034	-0.066746467	0.14085189	0.098820554	0.783403803
Cluster2_Glioma_cells	Cluster2_Endothelial_cells	SPP1--CD44	HSPA5	0.297422666	1.260900141	0.054148024	0.804676512	0.010159418	0.06591034	-0.066746467	0.14085189	0.098820554	0.783403803
Cluster2_Glioma_cells	Cluster2_Endothelial_cells	SPP1--CD44	IGF2	0.256496978	0.195675105	2.008150566	0.119725738	0.010102747	0.06591034	-0.066746467	0.14085189	0.098820554	0.783403803
Cluster2_Glioma_cells	Cluster2_Endothelial_cells	SPP1--CD44	IGFBP3	0.604445058	0.520393812	1.638866333	0.348980309	0.012952567	0.06591034	-0.066746467	0.14085189	0.098820554	0.783403803
Cluster2_Glioma_cells	Cluster2_Endothelial_cells	SPP1--CD44	JUN	0.593247157	2.197257384	0.122569465	0.928797468	0.071452306	0.06591034	-0.066746467	0.14085189	0.098820554	0.783403803
Cluster2_Glioma_cells	Cluster2_Endothelial_cells	SPP1--CD44	JUND	1.107501971	2.011251758	0.827768736	0.9395218	0.066363432	0.06591034	-0.066746467	0.14085189	0.098820554	0.783403803
Cluster2_Glioma_cells	Cluster2_Endothelial_cells	SPP1--CD44	KLF6	0.206392777	0.667721519	-1.035578023	0.504571027	0.009364852	0.06591034	-0.066746467	0.14085189	0.098820554	0.783403803
Cluster2_Glioma_cells	Cluster2_Endothelial_cells	SPP1--CD44	LMNA	0.365045142	0.581575246	1.074518769	0.485935302	0.009265553	0.06591034	-0.066746467	0.14085189	0.098820554	0.783403803
Cluster2_Glioma_cells	Cluster2_Endothelial_cells	SPP1--CD44	LPP	0.373289058	0.397327707	0.688415805	0.347398031	0.010567603	0.06591034	-0.066746467	0.14085189	0.098820554	0.783403803
Cluster2_Glioma_cells	Cluster2_Endothelial_cells	SPP1--CD44	MCL1	0.274346212	0.614451477	-0.955332853	0.511075949	0.010014588	0.06591034	-0.066746467	0.14085189	0.098820554	0.783403803
Cluster2_Glioma_cells	Cluster2_Endothelial_cells	SPP1--CD44	NDRG1	0.214892778	0.24454993	-0.15164259	0.166139241	0.012481292	0.06591034	-0.066746467	0.14085189	0.098820554	0.783403803
Cluster2_Glioma_cells	Cluster2_Endothelial_cells	SPP1--CD44	NEK6	0.385997459	0.396448664	0.607113275	0.358122363	0.010195498	0.06591034	-0.066746467	0.14085189	0.098820554	0.783403803
Cluster2_Glioma_cells	Cluster2_Endothelial_cells	SPP1--CD44	NFIL3	0.183141064	0.153656821	-0.181133381	0.132559775	0.00930972	0.06591034	-0.066746467	0.14085189	0.098820554	0.783403803
Cluster2_Glioma_cells	Cluster2_Endothelial_cells	SPP1--CD44	NOS2	0.273613013	0.209388186	2.04087313	0.180731364	0.011973193	0.06591034	-0.066746467	0.14085189	0.098820554	0.783403803
Cluster2_Glioma_cells	Cluster2_Endothelial_cells	SPP1--CD44	ODC1	0.313926694	0.894690577	1.952973391	0.686181435	0.009320598	0.06591034	-0.066746467	0.14085189	0.098820554	0.783403803
Cluster2_Glioma_cells	Cluster2_Endothelial_cells	SPP1--CD44	PER1	0.19850801	0.225738397	-0.737704541	0.199718706	0.01054795	0.06591034	-0.066746467	0.14085189	0.098820554	0.783403803
Cluster2_Glioma_cells	Cluster2_Endothelial_cells	SPP1--CD44	PPP1R15A	0.284804734	0.421940928	-0.944766279	0.349859353	0.011112729	0.06591034	-0.066746467	0.14085189	0.098820554	0.783403803
Cluster2_Glioma_cells	Cluster2_Endothelial_cells	SPP1--CD44	RUNX1	0.194519323	0.150668073	-0.64373206	0.136251758	0.00973261	0.06591034	-0.066746467	0.14085189	0.098820554	0.783403803
Cluster2_Glioma_cells	Cluster2_Endothelial_cells	SPP1--CD44	S100A10	0.516717091	0.658052039	-0.04016011	0.375	0.010127633	0.06591034	-0.066746467	0.14085189	0.098820554	0.783403803
Cluster2_Glioma_cells	Cluster2_Endothelial_cells	SPP1--CD44	SAT1	0.447859832	1.126758087	-0.929560949	0.717299578	0.009718087	0.06591034	-0.066746467	0.14085189	0.098820554	0.783403803
Cluster2_Glioma_cells	Cluster2_Endothelial_cells	SPP1--CD44	SOCS2	0.460614466	0.397679325	1.961737006	0.324894515	0.010240614	0.06591034	-0.066746467	0.14085189	0.098820554	0.783403803
Cluster2_Glioma_cells	Cluster2_Endothelial_cells	SPP1--CD44	SOCS3	0.365839901	0.356891702	-0.10642043	0.272327707	0.012210296	0.06591034	-0.066746467	0.14085189	0.098820554	0.783403803
Cluster2_Glioma_cells	Cluster2_Endothelial_cells	SPP1--CD44	SOD2	0.408913114	0.623066104	-0.357917712	0.415787623	0.009548607	0.06591034	-0.066746467	0.14085189	0.098820554	0.783403803
Cluster2_Glioma_cells	Cluster2_Endothelial_cells	SPP1--CD44	SOX9	0.539914347	0.884493671	1.957031109	0.665963432	0.009607761	0.06591034	-0.066746467	0.14085189	0.098820554	0.783403803
Cluster2_Glioma_cells	Cluster2_Endothelial_cells	SPP1--CD44	SPP1	0.855298022	0.858298172	-0.66989684	0.565049226	0.009226001	0.06591034	-0.066746467	0.14085189	0.098820554	0.783403803
Cluster2_Glioma_cells	Cluster2_Endothelial_cells	SPP1--CD44	STAT1	0.216700682	0.283579466	0.818352825	0.249296765	0.030491476	0.06591034	-0.066746467	0.14085189	0.098820554	0.783403803
Cluster2_Glioma_cells	Cluster2_Endothelial_cells	SPP1--CD44	TFRC	0.230713242	0.221518987	-0.314746931	0.181962025	0.009286355	0.06591034	-0.066746467	0.14085189	0.098820554	0.783403803
Cluster2_Glioma_cells	Cluster2_Endothelial_cells	SPP1--CD44	TGIF1	0.25407812	0.318917018	0.005383426	0.289029536	0.011852389	0.06591034	-0.066746467	0.14085189	0.098820554	0.783403803
Cluster2_Glioma_cells	Cluster2_Endothelial_cells	SPP1--CD44	TIMP1	1.081831049	1.118670886	0.956652816	0.778129395	0.010482443	0.06591034	-0.066746467	0.14085189	0.098820554	0.783403803
Cluster2_Glioma_cells	Cluster2_Endothelial_cells	SPP1--CD44	TNC	0.481931645	0.419127989	1.579760169	0.346343179	0.012531939	0.06591034	-0.066746467	0.14085189	0.098820554	0.783403803
Cluster2_Glioma_cells	Cluster2_Endothelial_cells	SPP1--CD44	VCAN	0.183658103	0.613396624	1.449400316	0.49718706	0.010048883	0.06591034	-0.066746467	0.14085189	0.098820554	0.783403803
Cluster2_Glioma_cells	Cluster2_Endothelial_cells	SPP1--CD44	VEGFA	0.498704278	0.643987342	0.895657272	0.364451477	0.02150798	0.06591034	-0.066746467	0.14085189	0.098820554	0.783403803
Cluster2_Glioma_cells	Cluster2_Endothelial_cells	SPP1--CD44	VIM	1.941779091	3.48769339	1.206847194	0.982594937	0.012508194	0.06591034	-0.066746467	0.14085189	0.098820554	0.783403803
Cluster2_Glioma_cells	Cluster2_Endothelial_cells	SPP1--CD44	ZFP36	0.714819477	0.707805907	-0.719033122	0.431786217	0.009394989	0.06591034	-0.066746467	0.14085189	0.098820554	0.783403803
Cluster2_Glioma_cells	Cluster2_Endothelial_cells	SPP1--CD44	ZFP36L1	0.682698385	0.709388186	-0.664799053	0.550457103	0.010104863	0.06591034	-0.066746467	0.14085189	0.098820554	0.783403803
Cluster2_Glioma_cells	Cluster2_Microglial	TIMP1--MMP2	ABCA1	0.218789423	0.300984529	-0.22365981	0.251933896	0.009506146	0.063964318	-0.101397039	0.136652775	0.094416248	0.773812001
Cluster2_Glioma_cells	Cluster2_Microglial	TIMP1--MMP2	ADM	0.189911209	0.199015471	-0.371733675	0.131329114	0.009268935	0.063964318	-0.101397039	0.136652775	0.094416248	0.773812001
Cluster2_Glioma_cells	Cluster2_Microglial	TIMP1--MMP2	ATF3	0.310782224	0.324367089	-0.853168124	0.264240506	0.012720276	0.063964318	-0.101397039	0.136652775	0.094416248	0.773812001
Cluster2_Glioma_cells	Cluster2_Microglial	TIMP1--MMP2	BCL6	0.176224205	0.182489451	-0.036420603	0.148909986	0.012753603	0.063964318	-0.101397039	0.136652775	0.094416248	0.773812001
Cluster2_Glioma_cells	Cluster2_Microglial	TIMP1--MMP2	CCN1	0.458030128	0.377461322	0.888538768	0.280942335	0.009108356	0.063964318	-0.101397039	0.136652775	0.094416248	0.773812001
Cluster2_Glioma_cells	Cluster2_Microglial	TIMP1--MMP2	CCND2	0.245296171	1.15664557	1.657342784	0.75685654	0.011205957	0.063964318	-0.101397039	0.136652775	0.094416248	0.773812001
Cluster2_Glioma_cells	Cluster2_Microglial	TIMP1--MMP2	CD44	0.264412825	0.260900141	-0.062073602	0.16895218	0.06719936	0.063964318	-0.101397039	0.136652775	0.094416248	0.773812001
Cluster2_Glioma_cells	Cluster2_Microglial	TIMP1--MMP2	CDKN2A	0.245996739	0.203938115	0.188288391	0.163150492	0.009485665	0.063964318	-0.101397039	0.136652775	0.094416248	0.773812001
Cluster2_Glioma_cells	Cluster2_Microglial	TIMP1--MMP2	CEBPB	0.265325586	0.419479606	-1.07721854	0.320323488	0.010679647	0.063964318	-0.101397039	0.136652775	0.094416248	0.773812001
Cluster2_Glioma_cells	Cluster2_Microglial	TIMP1--MMP2	CEBPD	0.720616894	0.879395218	-0.594943973	0.51371308	0.009533568	0.063964318	-0.101397039	0.136652775	0.094416248	0.773812001
Cluster2_Glioma_cells	Cluster2_Microglial	TIMP1--MMP2	CREM	0.286617279	0.365857947	-0.69531518	0.329289733	0.008951168	0.063964318	-0.101397039	0.136652775	0.094416248	0.773812001
Cluster2_Glioma_cells	Cluster2_Microglial	TIMP1--MMP2	CTNNB1	0.358303746	0.54940225	0.169825271	0.469585091	0.009513246	0.063964318	-0.101397039	0.136652775	0.094416248	0.773812001
Cluster2_Glioma_cells	Cluster2_Microglial	TIMP1--MMP2	DUSP6	0.312225885	0.60021097	1.725087963	0.478727145	0.011958848	0.063964318	-0.101397039	0.136652775	0.094416248	0.773812001
Cluster2_Glioma_cells	Cluster2_Microglial	TIMP1--MMP2	EFEMP1	0.211209544	0.209915612	1.900787031	0.153481013	0.009304721	0.063964318	-0.101397039	0.136652775	0.094416248	0.773812001
Cluster2_Glioma_cells	Cluster2_Microglial	TIMP1--MMP2	EGFR	0.990204493	1.912447257	1.994822497	0.697081575	0.011289616	0.063964318	-0.101397039	0.136652775	0.094416248	0.773812001
Cluster2_Glioma_cells	Cluster2_Microglial	TIMP1--MMP2	EGR1	0.288209804	1.195323488	-0.554705707	0.684950774	0.015782428	0.063964318	-0.101397039	0.136652775	0.094416248	0.773812001
Cluster2_Glioma_cells	Cluster2_Microglial	TIMP1--MMP2	EMP1	0.336800628	0.271097046	1.55359249	0.224507736	0.008971937	0.063964318	-0.101397039	0.136652775	0.094416248	0.773812001
Cluster2_Glioma_cells	Cluster2_Microglial	TIMP1--MMP2	EPAS1	0.156716778	0.145042194	1.098334448	0.127988748	0.00913934	0.063964318	-0.101397039	0.136652775	0.094416248	0.773812001
Cluster2_Glioma_cells	Cluster2_Microglial	TIMP1--MMP2	ETV4	0.198487213	0.151722925	1.986100869	0.142229255	0.009106194	0.063964318	-0.101397039	0.136652775	0.094416248	0.773812001
Cluster2_Glioma_cells	Cluster2_Microglial	TIMP1--MMP2	GADD45A	0.744383306	0.893635724	1.909090923	0.619198312	0.01249542	0.063964318	-0.101397039	0.136652775	0.094416248	0.773812001
Cluster2_Glioma_cells	Cluster2_Microglial	TIMP1--MMP2	GADD45B	0.466303456	0.751933896	-0.598376048	0.475386779	0.009248185	0.063964318	-0.101397039	0.136652775	0.094416248	0.773812001
Cluster2_Glioma_cells	Cluster2_Microglial	TIMP1--MMP2	GJA1	0.276312772	0.221694796	1.216038992	0.160337553	0.008606556	0.063964318	-0.101397039	0.136652775	0.094416248	0.773812001
Cluster2_Glioma_cells	Cluster2_Microglial	TIMP1--MMP2	HES1	0.44049386	0.452707454	0.816040506	0.343706048	0.011120714	0.063964318	-0.101397039	0.136652775	0.094416248	0.773812001
Cluster2_Glioma_cells	Cluster2_Microglial	TIMP1--MMP2	HIF1A	0.252177139	0.630977496	-0.177690078	0.546413502	0.009115991	0.063964318	-0.101397039	0.136652775	0.094416248	0.773812001
Cluster2_Glioma_cells	Cluster2_Microglial	TIMP1--MMP2	IFI44L	0.237559382	0.190400844	-0.37145268	0.145393812	0.008618818	0.063964318	-0.101397039	0.136652775	0.094416248	0.773812001
Cluster2_Glioma_cells	Cluster2_Microglial	TIMP1--MMP2	IGFBP3	0.604445058	0.520393812	1.638866333	0.348980309	0.011162163	0.063964318	-0.101397039	0.136652775	0.094416248	0.773812001
Cluster2_Glioma_cells	Cluster2_Microglial	TIMP1--MMP2	JAG1	0.527732647	0.504746835	1.892950728	0.412271449	0.009679233	0.063964318	-0.101397039	0.136652775	0.094416248	0.773812001
Cluster2_Glioma_cells	Cluster2_Microglial	TIMP1--MMP2	JUN	0.593247157	2.197257384	0.122569465	0.928797468	0.019715323	0.063964318	-0.101397039	0.136652775	0.094416248	0.773812001
Cluster2_Glioma_cells	Cluster2_Microglial	TIMP1--MMP2	KLF4	0.202747135	0.176863572	-0.861091983	0.151898734	0.009105131	0.063964318	-0.101397039	0.136652775	0.094416248	0.773812001
Cluster2_Glioma_cells	Cluster2_Microglial	TIMP1--MMP2	KLF6	0.206392777	0.667721519	-1.035578023	0.504571027	0.009712789	0.063964318	-0.101397039	0.136652775	0.094416248	0.773812001
Cluster2_Glioma_cells	Cluster2_Microglial	TIMP1--MMP2	LMNA	0.365045142	0.581575246	1.074518769	0.485935302	0.009056924	0.063964318	-0.101397039	0.136652775	0.094416248	0.773812001
Cluster2_Glioma_cells	Cluster2_Microglial	TIMP1--MMP2	LPL	0.486035018	0.425105485	1.559165837	0.338783404	0.012954393	0.063964318	-0.101397039	0.136652775	0.094416248	0.773812001
Cluster2_Glioma_cells	Cluster2_Microglial	TIMP1--MMP2	LPP	0.373289058	0.397327707	0.688415805	0.347398031	0.00975879	0.063964318	-0.101397039	0.136652775	0.094416248	0.773812001
Cluster2_Glioma_cells	Cluster2_Microglial	TIMP1--MMP2	MAF	0.250712435	0.219936709	-0.692133392	0.192862166	0.008818453	0.063964318	-0.101397039	0.136652775	0.094416248	0.773812001
Cluster2_Glioma_cells	Cluster2_Microglial	TIMP1--MMP2	MCL1	0.274346212	0.614451477	-0.955332853	0.511075949	0.011552134	0.063964318	-0.101397039	0.136652775	0.094416248	0.773812001
Cluster2_Glioma_cells	Cluster2_Microglial	TIMP1--MMP2	NDRG1	0.214892778	0.24454993	-0.15164259	0.166139241	0.010926651	0.063964318	-0.101397039	0.136652775	0.094416248	0.773812001
Cluster2_Glioma_cells	Cluster2_Microglial	TIMP1--MMP2	NEDD9	0.206204404	0.225386779	-0.561507194	0.204289733	0.009520251	0.063964318	-0.101397039	0.136652775	0.094416248	0.773812001
Cluster2_Glioma_cells	Cluster2_Microglial	TIMP1--MMP2	NEK6	0.385997459	0.396448664	0.607113275	0.358122363	0.008897234	0.063964318	-0.101397039	0.136652775	0.094416248	0.773812001
Cluster2_Glioma_cells	Cluster2_Microglial	TIMP1--MMP2	NOS2	0.273613013	0.209388186	2.04087313	0.180731364	0.009617514	0.063964318	-0.101397039	0.136652775	0.094416248	0.773812001
Cluster2_Glioma_cells	Cluster2_Microglial	TIMP1--MMP2	NR2F1	0.252207117	0.502637131	1.852512215	0.430907173	0.009688229	0.063964318	-0.101397039	0.136652775	0.094416248	0.773812001
Cluster2_Glioma_cells	Cluster2_Microglial	TIMP1--MMP2	ODC1	0.313926694	0.894690577	1.952973391	0.686181435	0.009584311	0.063964318	-0.101397039	0.136652775	0.094416248	0.773812001
Cluster2_Glioma_cells	Cluster2_Microglial	TIMP1--MMP2	PER1	0.19850801	0.225738397	-0.737704541	0.199718706	0.009370286	0.063964318	-0.101397039	0.136652775	0.094416248	0.773812001
Cluster2_Glioma_cells	Cluster2_Microglial	TIMP1--MMP2	PLAT	0.370851146	0.305028129	1.970270599	0.249648383	0.009321501	0.063964318	-0.101397039	0.136652775	0.094416248	0.773812001
Cluster2_Glioma_cells	Cluster2_Microglial	TIMP1--MMP2	PPP1R15A	0.284804734	0.421940928	-0.944766279	0.349859353	0.008785161	0.063964318	-0.101397039	0.136652775	0.094416248	0.773812001
Cluster2_Glioma_cells	Cluster2_Microglial	TIMP1--MMP2	RCAN1	0.40360004	0.440400844	0.775064529	0.345464135	0.009042996	0.063964318	-0.101397039	0.136652775	0.094416248	0.773812001
Cluster2_Glioma_cells	Cluster2_Microglial	TIMP1--MMP2	SAT1	0.447859832	1.126758087	-0.929560949	0.717299578	0.01161501	0.063964318	-0.101397039	0.136652775	0.094416248	0.773812001
Cluster2_Glioma_cells	Cluster2_Microglial	TIMP1--MMP2	SOCS2	0.460614466	0.397679325	1.961737006	0.324894515	0.009563747	0.063964318	-0.101397039	0.136652775	0.094416248	0.773812001
Cluster2_Glioma_cells	Cluster2_Microglial	TIMP1--MMP2	SOCS3	0.365839901	0.356891702	-0.10642043	0.272327707	0.010672302	0.063964318	-0.101397039	0.136652775	0.094416248	0.773812001
Cluster2_Glioma_cells	Cluster2_Microglial	TIMP1--MMP2	SOD2	0.408913114	0.623066104	-0.357917712	0.415787623	0.010852667	0.063964318	-0.101397039	0.136652775	0.094416248	0.773812001
Cluster2_Glioma_cells	Cluster2_Microglial	TIMP1--MMP2	SOX9	0.539914347	0.884493671	1.957031109	0.665963432	0.01016335	0.063964318	-0.101397039	0.136652775	0.094416248	0.773812001
Cluster2_Glioma_cells	Cluster2_Microglial	TIMP1--MMP2	SPP1	0.855298022	0.858298172	-0.66989684	0.565049226	0.010472131	0.063964318	-0.101397039	0.136652775	0.094416248	0.773812001
Cluster2_Glioma_cells	Cluster2_Microglial	TIMP1--MMP2	STAT1	0.216700682	0.283579466	0.818352825	0.249296765	0.009401761	0.063964318	-0.101397039	0.136652775	0.094416248	0.773812001
Cluster2_Glioma_cells	Cluster2_Microglial	TIMP1--MMP2	TGIF1	0.25407812	0.318917018	0.005383426	0.289029536	0.010657801	0.063964318	-0.101397039	0.136652775	0.094416248	0.773812001
Cluster2_Glioma_cells	Cluster2_Microglial	TIMP1--MMP2	TIMP1	1.081831049	1.118670886	0.956652816	0.778129395	0.009150764	0.063964318	-0.101397039	0.136652775	0.094416248	0.773812001
Cluster2_Glioma_cells	Cluster2_Microglial	TIMP1--MMP2	TIMP3	0.341891262	0.316455696	0.317760371	0.268811533	0.008981988	0.063964318	-0.101397039	0.136652775	0.094416248	0.773812001
Cluster2_Glioma_cells	Cluster2_Microglial	TIMP1--MMP2	TNC	0.481931645	0.419127989	1.579760169	0.346343179	0.0089112	0.063964318	-0.101397039	0.136652775	0.094416248	0.773812001
Cluster2_Glioma_cells	Cluster2_Microglial	TIMP1--MMP2	VCAN	0.183658103	0.613396624	1.449400316	0.49718706	0.009272213	0.063964318	-0.101397039	0.136652775	0.094416248	0.773812001
Cluster2_Glioma_cells	Cluster2_Microglial	TIMP1--MMP2	VEGFA	0.498704278	0.643987342	0.895657272	0.364451477	0.023015868	0.063964318	-0.101397039	0.136652775	0.094416248	0.773812001
Cluster2_Glioma_cells	Cluster2_Microglial	TIMP1--MMP2	VGLL4	0.326013761	0.66350211	1.947036692	0.560126582	0.00861168	0.063964318	-0.101397039	0.136652775	0.094416248	0.773812001
Cluster2_Glioma_cells	Cluster2_Microglial	TIMP1--MMP2	VIM	1.941779091	3.48769339	1.206847194	0.982594937	0.010997794	0.063964318	-0.101397039	0.136652775	0.094416248	0.773812001
Cluster2_Glioma_cells	Cluster2_Microglial	S100A9--ALCAM	ABCA1	0.218789423	0.300984529	-0.22365981	0.251933896	0.014091182	0.060763165	-0.158396253	0.12974535	0.087171289	0.769568787
Cluster2_Glioma_cells	Cluster2_Microglial	S100A9--ALCAM	ARID1A	0.192901922	0.318389592	0.978572401	0.280766526	0.013056557	0.060763165	-0.158396253	0.12974535	0.087171289	0.769568787
Cluster2_Glioma_cells	Cluster2_Microglial	S100A9--ALCAM	ARL4A	0.528601989	0.846518987	1.803016972	0.633966245	0.012745632	0.060763165	-0.158396253	0.12974535	0.087171289	0.769568787
Cluster2_Glioma_cells	Cluster2_Microglial	S100A9--ALCAM	ATF3	0.310782224	0.324367089	-0.853168124	0.264240506	0.019748437	0.060763165	-0.158396253	0.12974535	0.087171289	0.769568787
Cluster2_Glioma_cells	Cluster2_Microglial	S100A9--ALCAM	BCL6	0.176224205	0.182489451	-0.036420603	0.148909986	0.020426305	0.060763165	-0.158396253	0.12974535	0.087171289	0.769568787
Cluster2_Glioma_cells	Cluster2_Microglial	S100A9--ALCAM	CCND2	0.245296171	1.15664557	1.657342784	0.75685654	0.016520746	0.060763165	-0.158396253	0.12974535	0.087171289	0.769568787
Cluster2_Glioma_cells	Cluster2_Microglial	S100A9--ALCAM	CDKN2A	0.245996739	0.203938115	0.188288391	0.163150492	0.06844305	0.060763165	-0.158396253	0.12974535	0.087171289	0.769568787
Cluster2_Glioma_cells	Cluster2_Microglial	S100A9--ALCAM	CEBPB	0.265325586	0.419479606	-1.07721854	0.320323488	0.0148803	0.060763165	-0.158396253	0.12974535	0.087171289	0.769568787
Cluster2_Glioma_cells	Cluster2_Microglial	S100A9--ALCAM	CEBPD	0.720616894	0.879395218	-0.594943973	0.51371308	0.013129156	0.060763165	-0.158396253	0.12974535	0.087171289	0.769568787
Cluster2_Glioma_cells	Cluster2_Microglial	S100A9--ALCAM	CXADR	0.282720486	0.329113924	1.207830626	0.303797468	0.013431972	0.060763165	-0.158396253	0.12974535	0.087171289	0.769568787
Cluster2_Glioma_cells	Cluster2_Microglial	S100A9--ALCAM	DUSP6	0.312225885	0.60021097	1.725087963	0.478727145	0.015624865	0.060763165	-0.158396253	0.12974535	0.087171289	0.769568787
Cluster2_Glioma_cells	Cluster2_Microglial	S100A9--ALCAM	EGFR	0.990204493	1.912447257	1.994822497	0.697081575	0.016222103	0.060763165	-0.158396253	0.12974535	0.087171289	0.769568787
Cluster2_Glioma_cells	Cluster2_Microglial	S100A9--ALCAM	EGR1	0.288209804	1.195323488	-0.554705707	0.684950774	0.025885722	0.060763165	-0.158396253	0.12974535	0.087171289	0.769568787
Cluster2_Glioma_cells	Cluster2_Microglial	S100A9--ALCAM	EMP1	0.336800628	0.271097046	1.55359249	0.224507736	0.013637184	0.060763165	-0.158396253	0.12974535	0.087171289	0.769568787
Cluster2_Glioma_cells	Cluster2_Microglial	S100A9--ALCAM	EPAS1	0.156716778	0.145042194	1.098334448	0.127988748	0.013415733	0.060763165	-0.158396253	0.12974535	0.087171289	0.769568787
Cluster2_Glioma_cells	Cluster2_Microglial	S100A9--ALCAM	GADD45A	0.744383306	0.893635724	1.909090923	0.619198312	0.016499965	0.060763165	-0.158396253	0.12974535	0.087171289	0.769568787
Cluster2_Glioma_cells	Cluster2_Microglial	S100A9--ALCAM	GADD45B	0.466303456	0.751933896	-0.598376048	0.475386779	0.01672851	0.060763165	-0.158396253	0.12974535	0.087171289	0.769568787
Cluster2_Glioma_cells	Cluster2_Microglial	S100A9--ALCAM	HES1	0.44049386	0.452707454	0.816040506	0.343706048	0.014578364	0.060763165	-0.158396253	0.12974535	0.087171289	0.769568787
Cluster2_Glioma_cells	Cluster2_Microglial	S100A9--ALCAM	HIF1A	0.252177139	0.630977496	-0.177690078	0.546413502	0.012993975	0.060763165	-0.158396253	0.12974535	0.087171289	0.769568787
Cluster2_Glioma_cells	Cluster2_Microglial	S100A9--ALCAM	IGFBP3	0.604445058	0.520393812	1.638866333	0.348980309	0.019008012	0.060763165	-0.158396253	0.12974535	0.087171289	0.769568787
Cluster2_Glioma_cells	Cluster2_Microglial	S100A9--ALCAM	JAG1	0.527732647	0.504746835	1.892950728	0.412271449	0.013280711	0.060763165	-0.158396253	0.12974535	0.087171289	0.769568787
Cluster2_Glioma_cells	Cluster2_Microglial	S100A9--ALCAM	JUN	0.593247157	2.197257384	0.122569465	0.928797468	0.02220809	0.060763165	-0.158396253	0.12974535	0.087171289	0.769568787
Cluster2_Glioma_cells	Cluster2_Microglial	S100A9--ALCAM	JUND	1.107501971	2.011251758	0.827768736	0.9395218	0.01408572	0.060763165	-0.158396253	0.12974535	0.087171289	0.769568787
Cluster2_Glioma_cells	Cluster2_Microglial	S100A9--ALCAM	KLF6	0.206392777	0.667721519	-1.035578023	0.504571027	0.012878809	0.060763165	-0.158396253	0.12974535	0.087171289	0.769568787
Cluster2_Glioma_cells	Cluster2_Microglial	S100A9--ALCAM	LMNA	0.365045142	0.581575246	1.074518769	0.485935302	0.012530793	0.060763165	-0.158396253	0.12974535	0.087171289	0.769568787
Cluster2_Glioma_cells	Cluster2_Microglial	S100A9--ALCAM	LPP	0.373289058	0.397327707	0.688415805	0.347398031	0.0143289	0.060763165	-0.158396253	0.12974535	0.087171289	0.769568787
Cluster2_Glioma_cells	Cluster2_Microglial	S100A9--ALCAM	MAF	0.250712435	0.219936709	-0.692133392	0.192862166	0.013123237	0.060763165	-0.158396253	0.12974535	0.087171289	0.769568787
Cluster2_Glioma_cells	Cluster2_Microglial	S100A9--ALCAM	MCL1	0.274346212	0.614451477	-0.955332853	0.511075949	0.015189157	0.060763165	-0.158396253	0.12974535	0.087171289	0.769568787
Cluster2_Glioma_cells	Cluster2_Microglial	S100A9--ALCAM	NDRG1	0.214892778	0.24454993	-0.15164259	0.166139241	0.018034626	0.060763165	-0.158396253	0.12974535	0.087171289	0.769568787
Cluster2_Glioma_cells	Cluster2_Microglial	S100A9--ALCAM	NEK6	0.385997459	0.396448664	0.607113275	0.358122363	0.012994395	0.060763165	-0.158396253	0.12974535	0.087171289	0.769568787
Cluster2_Glioma_cells	Cluster2_Microglial	S100A9--ALCAM	NFIL3	0.183141064	0.153656821	-0.181133381	0.132559775	0.013997742	0.060763165	-0.158396253	0.12974535	0.087171289	0.769568787
Cluster2_Glioma_cells	Cluster2_Microglial	S100A9--ALCAM	NOS2	0.273613013	0.209388186	2.04087313	0.180731364	0.013523742	0.060763165	-0.158396253	0.12974535	0.087171289	0.769568787
Cluster2_Glioma_cells	Cluster2_Microglial	S100A9--ALCAM	NR2F1	0.252207117	0.502637131	1.852512215	0.430907173	0.013352798	0.060763165	-0.158396253	0.12974535	0.087171289	0.769568787
Cluster2_Glioma_cells	Cluster2_Microglial	S100A9--ALCAM	ODC1	0.313926694	0.894690577	1.952973391	0.686181435	0.015659352	0.060763165	-0.158396253	0.12974535	0.087171289	0.769568787
Cluster2_Glioma_cells	Cluster2_Microglial	S100A9--ALCAM	PER1	0.19850801	0.225738397	-0.737704541	0.199718706	0.013301915	0.060763165	-0.158396253	0.12974535	0.087171289	0.769568787
Cluster2_Glioma_cells	Cluster2_Microglial	S100A9--ALCAM	PLAT	0.370851146	0.305028129	1.970270599	0.249648383	0.01308765	0.060763165	-0.158396253	0.12974535	0.087171289	0.769568787
Cluster2_Glioma_cells	Cluster2_Microglial	S100A9--ALCAM	PMEPA1	0.389133075	0.366912799	0.885650554	0.320675105	0.012961989	0.060763165	-0.158396253	0.12974535	0.087171289	0.769568787
Cluster2_Glioma_cells	Cluster2_Microglial	S100A9--ALCAM	PPP1R15A	0.284804734	0.421940928	-0.944766279	0.349859353	0.013765906	0.060763165	-0.158396253	0.12974535	0.087171289	0.769568787
Cluster2_Glioma_cells	Cluster2_Microglial	S100A9--ALCAM	SAT1	0.447859832	1.126758087	-0.929560949	0.717299578	0.013131613	0.060763165	-0.158396253	0.12974535	0.087171289	0.769568787
Cluster2_Glioma_cells	Cluster2_Microglial	S100A9--ALCAM	SOCS2	0.460614466	0.397679325	1.961737006	0.324894515	0.016494404	0.060763165	-0.158396253	0.12974535	0.087171289	0.769568787
Cluster2_Glioma_cells	Cluster2_Microglial	S100A9--ALCAM	SOCS3	0.365839901	0.356891702	-0.10642043	0.272327707	0.018901271	0.060763165	-0.158396253	0.12974535	0.087171289	0.769568787
Cluster2_Glioma_cells	Cluster2_Microglial	S100A9--ALCAM	SOD2	0.408913114	0.623066104	-0.357917712	0.415787623	0.015641834	0.060763165	-0.158396253	0.12974535	0.087171289	0.769568787
Cluster2_Glioma_cells	Cluster2_Microglial	S100A9--ALCAM	STAT1	0.216700682	0.283579466	0.818352825	0.249296765	0.01667673	0.060763165	-0.158396253	0.12974535	0.087171289	0.769568787
Cluster2_Glioma_cells	Cluster2_Microglial	S100A9--ALCAM	TGIF1	0.25407812	0.318917018	0.005383426	0.289029536	0.013443532	0.060763165	-0.158396253	0.12974535	0.087171289	0.769568787
Cluster2_Glioma_cells	Cluster2_Microglial	S100A9--ALCAM	TNC	0.481931645	0.419127989	1.579760169	0.346343179	0.013097379	0.060763165	-0.158396253	0.12974535	0.087171289	0.769568787
Cluster2_Glioma_cells	Cluster2_Microglial	S100A9--ALCAM	TYMS	0.258277965	0.434599156	1.336556434	0.327707454	0.014133622	0.060763165	-0.158396253	0.12974535	0.087171289	0.769568787
Cluster2_Glioma_cells	Cluster2_Microglial	S100A9--ALCAM	VCAN	0.183658103	0.613396624	1.449400316	0.49718706	0.012657855	0.060763165	-0.158396253	0.12974535	0.087171289	0.769568787
Cluster2_Glioma_cells	Cluster2_Microglial	S100A9--ALCAM	VEGFA	0.498704278	0.643987342	0.895657272	0.364451477	0.029276833	0.060763165	-0.158396253	0.12974535	0.087171289	0.769568787
Cluster2_Glioma_cells	Cluster2_Microglial	S100A9--ALCAM	VIM	1.941779091	3.48769339	1.206847194	0.982594937	0.015773578	0.060763165	-0.158396253	0.12974535	0.087171289	0.769568787
Cluster2_Glioma_cells	Cluster2_Microglial	S100A9--ALCAM	ZFP36	0.714819477	0.707805907	-0.719033122	0.431786217	0.014485164	0.060763165	-0.158396253	0.12974535	0.087171289	0.769568787
Cluster2_Glioma_cells	Cluster2_Endothelial_cells	S100A9--ALCAM	ABCA1	0.218789423	0.300984529	-0.22365981	0.251933896	0.014091182	0.060763165	-0.158396253	0.12974535	0.087171289	0.768418103
Cluster2_Glioma_cells	Cluster2_Endothelial_cells	S100A9--ALCAM	ARID1A	0.192901922	0.318389592	0.978572401	0.280766526	0.013056557	0.060763165	-0.158396253	0.12974535	0.087171289	0.768418103
Cluster2_Glioma_cells	Cluster2_Endothelial_cells	S100A9--ALCAM	ARL4A	0.528601989	0.846518987	1.803016972	0.633966245	0.012745632	0.060763165	-0.158396253	0.12974535	0.087171289	0.768418103
Cluster2_Glioma_cells	Cluster2_Endothelial_cells	S100A9--ALCAM	ATF3	0.310782224	0.324367089	-0.853168124	0.264240506	0.019748437	0.060763165	-0.158396253	0.12974535	0.087171289	0.768418103
Cluster2_Glioma_cells	Cluster2_Endothelial_cells	S100A9--ALCAM	BCL6	0.176224205	0.182489451	-0.036420603	0.148909986	0.020426305	0.060763165	-0.158396253	0.12974535	0.087171289	0.768418103
Cluster2_Glioma_cells	Cluster2_Endothelial_cells	S100A9--ALCAM	CCND2	0.245296171	1.15664557	1.657342784	0.75685654	0.016520746	0.060763165	-0.158396253	0.12974535	0.087171289	0.768418103
Cluster2_Glioma_cells	Cluster2_Endothelial_cells	S100A9--ALCAM	CDKN2A	0.245996739	0.203938115	0.188288391	0.163150492	0.06844305	0.060763165	-0.158396253	0.12974535	0.087171289	0.768418103
Cluster2_Glioma_cells	Cluster2_Endothelial_cells	S100A9--ALCAM	CEBPB	0.265325586	0.419479606	-1.07721854	0.320323488	0.0148803	0.060763165	-0.158396253	0.12974535	0.087171289	0.768418103
Cluster2_Glioma_cells	Cluster2_Endothelial_cells	S100A9--ALCAM	CEBPD	0.720616894	0.879395218	-0.594943973	0.51371308	0.013129156	0.060763165	-0.158396253	0.12974535	0.087171289	0.768418103
Cluster2_Glioma_cells	Cluster2_Endothelial_cells	S100A9--ALCAM	CXADR	0.282720486	0.329113924	1.207830626	0.303797468	0.013431972	0.060763165	-0.158396253	0.12974535	0.087171289	0.768418103
Cluster2_Glioma_cells	Cluster2_Endothelial_cells	S100A9--ALCAM	DUSP6	0.312225885	0.60021097	1.725087963	0.478727145	0.015624865	0.060763165	-0.158396253	0.12974535	0.087171289	0.768418103
Cluster2_Glioma_cells	Cluster2_Endothelial_cells	S100A9--ALCAM	EGFR	0.990204493	1.912447257	1.994822497	0.697081575	0.016222103	0.060763165	-0.158396253	0.12974535	0.087171289	0.768418103
Cluster2_Glioma_cells	Cluster2_Endothelial_cells	S100A9--ALCAM	EGR1	0.288209804	1.195323488	-0.554705707	0.684950774	0.025885722	0.060763165	-0.158396253	0.12974535	0.087171289	0.768418103
Cluster2_Glioma_cells	Cluster2_Endothelial_cells	S100A9--ALCAM	EMP1	0.336800628	0.271097046	1.55359249	0.224507736	0.013637184	0.060763165	-0.158396253	0.12974535	0.087171289	0.768418103
Cluster2_Glioma_cells	Cluster2_Endothelial_cells	S100A9--ALCAM	EPAS1	0.156716778	0.145042194	1.098334448	0.127988748	0.013415733	0.060763165	-0.158396253	0.12974535	0.087171289	0.768418103
Cluster2_Glioma_cells	Cluster2_Endothelial_cells	S100A9--ALCAM	GADD45A	0.744383306	0.893635724	1.909090923	0.619198312	0.016499965	0.060763165	-0.158396253	0.12974535	0.087171289	0.768418103
Cluster2_Glioma_cells	Cluster2_Endothelial_cells	S100A9--ALCAM	GADD45B	0.466303456	0.751933896	-0.598376048	0.475386779	0.01672851	0.060763165	-0.158396253	0.12974535	0.087171289	0.768418103
Cluster2_Glioma_cells	Cluster2_Endothelial_cells	S100A9--ALCAM	HES1	0.44049386	0.452707454	0.816040506	0.343706048	0.014578364	0.060763165	-0.158396253	0.12974535	0.087171289	0.768418103
Cluster2_Glioma_cells	Cluster2_Endothelial_cells	S100A9--ALCAM	HIF1A	0.252177139	0.630977496	-0.177690078	0.546413502	0.012993975	0.060763165	-0.158396253	0.12974535	0.087171289	0.768418103
Cluster2_Glioma_cells	Cluster2_Endothelial_cells	S100A9--ALCAM	IGFBP3	0.604445058	0.520393812	1.638866333	0.348980309	0.019008012	0.060763165	-0.158396253	0.12974535	0.087171289	0.768418103
Cluster2_Glioma_cells	Cluster2_Endothelial_cells	S100A9--ALCAM	JAG1	0.527732647	0.504746835	1.892950728	0.412271449	0.013280711	0.060763165	-0.158396253	0.12974535	0.087171289	0.768418103
Cluster2_Glioma_cells	Cluster2_Endothelial_cells	S100A9--ALCAM	JUN	0.593247157	2.197257384	0.122569465	0.928797468	0.02220809	0.060763165	-0.158396253	0.12974535	0.087171289	0.768418103
Cluster2_Glioma_cells	Cluster2_Endothelial_cells	S100A9--ALCAM	JUND	1.107501971	2.011251758	0.827768736	0.9395218	0.01408572	0.060763165	-0.158396253	0.12974535	0.087171289	0.768418103
Cluster2_Glioma_cells	Cluster2_Endothelial_cells	S100A9--ALCAM	KLF6	0.206392777	0.667721519	-1.035578023	0.504571027	0.012878809	0.060763165	-0.158396253	0.12974535	0.087171289	0.768418103
Cluster2_Glioma_cells	Cluster2_Endothelial_cells	S100A9--ALCAM	LMNA	0.365045142	0.581575246	1.074518769	0.485935302	0.012530793	0.060763165	-0.158396253	0.12974535	0.087171289	0.768418103
Cluster2_Glioma_cells	Cluster2_Endothelial_cells	S100A9--ALCAM	LPP	0.373289058	0.397327707	0.688415805	0.347398031	0.0143289	0.060763165	-0.158396253	0.12974535	0.087171289	0.768418103
Cluster2_Glioma_cells	Cluster2_Endothelial_cells	S100A9--ALCAM	MAF	0.250712435	0.219936709	-0.692133392	0.192862166	0.013123237	0.060763165	-0.158396253	0.12974535	0.087171289	0.768418103
Cluster2_Glioma_cells	Cluster2_Endothelial_cells	S100A9--ALCAM	MCL1	0.274346212	0.614451477	-0.955332853	0.511075949	0.015189157	0.060763165	-0.158396253	0.12974535	0.087171289	0.768418103
Cluster2_Glioma_cells	Cluster2_Endothelial_cells	S100A9--ALCAM	NDRG1	0.214892778	0.24454993	-0.15164259	0.166139241	0.018034626	0.060763165	-0.158396253	0.12974535	0.087171289	0.768418103
Cluster2_Glioma_cells	Cluster2_Endothelial_cells	S100A9--ALCAM	NEK6	0.385997459	0.396448664	0.607113275	0.358122363	0.012994395	0.060763165	-0.158396253	0.12974535	0.087171289	0.768418103
Cluster2_Glioma_cells	Cluster2_Endothelial_cells	S100A9--ALCAM	NFIL3	0.183141064	0.153656821	-0.181133381	0.132559775	0.013997742	0.060763165	-0.158396253	0.12974535	0.087171289	0.768418103
Cluster2_Glioma_cells	Cluster2_Endothelial_cells	S100A9--ALCAM	NOS2	0.273613013	0.209388186	2.04087313	0.180731364	0.013523742	0.060763165	-0.158396253	0.12974535	0.087171289	0.768418103
Cluster2_Glioma_cells	Cluster2_Endothelial_cells	S100A9--ALCAM	NR2F1	0.252207117	0.502637131	1.852512215	0.430907173	0.013352798	0.060763165	-0.158396253	0.12974535	0.087171289	0.768418103
Cluster2_Glioma_cells	Cluster2_Endothelial_cells	S100A9--ALCAM	ODC1	0.313926694	0.894690577	1.952973391	0.686181435	0.015659352	0.060763165	-0.158396253	0.12974535	0.087171289	0.768418103
Cluster2_Glioma_cells	Cluster2_Endothelial_cells	S100A9--ALCAM	PER1	0.19850801	0.225738397	-0.737704541	0.199718706	0.013301915	0.060763165	-0.158396253	0.12974535	0.087171289	0.768418103
Cluster2_Glioma_cells	Cluster2_Endothelial_cells	S100A9--ALCAM	PLAT	0.370851146	0.305028129	1.970270599	0.249648383	0.01308765	0.060763165	-0.158396253	0.12974535	0.087171289	0.768418103
Cluster2_Glioma_cells	Cluster2_Endothelial_cells	S100A9--ALCAM	PMEPA1	0.389133075	0.366912799	0.885650554	0.320675105	0.012961989	0.060763165	-0.158396253	0.12974535	0.087171289	0.768418103
Cluster2_Glioma_cells	Cluster2_Endothelial_cells	S100A9--ALCAM	PPP1R15A	0.284804734	0.421940928	-0.944766279	0.349859353	0.013765906	0.060763165	-0.158396253	0.12974535	0.087171289	0.768418103
Cluster2_Glioma_cells	Cluster2_Endothelial_cells	S100A9--ALCAM	SAT1	0.447859832	1.126758087	-0.929560949	0.717299578	0.013131613	0.060763165	-0.158396253	0.12974535	0.087171289	0.768418103
Cluster2_Glioma_cells	Cluster2_Endothelial_cells	S100A9--ALCAM	SOCS2	0.460614466	0.397679325	1.961737006	0.324894515	0.016494404	0.060763165	-0.158396253	0.12974535	0.087171289	0.768418103
Cluster2_Glioma_cells	Cluster2_Endothelial_cells	S100A9--ALCAM	SOCS3	0.365839901	0.356891702	-0.10642043	0.272327707	0.018901271	0.060763165	-0.158396253	0.12974535	0.087171289	0.768418103
Cluster2_Glioma_cells	Cluster2_Endothelial_cells	S100A9--ALCAM	SOD2	0.408913114	0.623066104	-0.357917712	0.415787623	0.015641834	0.060763165	-0.158396253	0.12974535	0.087171289	0.768418103
Cluster2_Glioma_cells	Cluster2_Endothelial_cells	S100A9--ALCAM	STAT1	0.216700682	0.283579466	0.818352825	0.249296765	0.01667673	0.060763165	-0.158396253	0.12974535	0.087171289	0.768418103
Cluster2_Glioma_cells	Cluster2_Endothelial_cells	S100A9--ALCAM	TGIF1	0.25407812	0.318917018	0.005383426	0.289029536	0.013443532	0.060763165	-0.158396253	0.12974535	0.087171289	0.768418103
Cluster2_Glioma_cells	Cluster2_Endothelial_cells	S100A9--ALCAM	TNC	0.481931645	0.419127989	1.579760169	0.346343179	0.013097379	0.060763165	-0.158396253	0.12974535	0.087171289	0.768418103
Cluster2_Glioma_cells	Cluster2_Endothelial_cells	S100A9--ALCAM	TYMS	0.258277965	0.434599156	1.336556434	0.327707454	0.014133622	0.060763165	-0.158396253	0.12974535	0.087171289	0.768418103
Cluster2_Glioma_cells	Cluster2_Endothelial_cells	S100A9--ALCAM	VCAN	0.183658103	0.613396624	1.449400316	0.49718706	0.012657855	0.060763165	-0.158396253	0.12974535	0.087171289	0.768418103
Cluster2_Glioma_cells	Cluster2_Endothelial_cells	S100A9--ALCAM	VEGFA	0.498704278	0.643987342	0.895657272	0.364451477	0.029276833	0.060763165	-0.158396253	0.12974535	0.087171289	0.768418103
Cluster2_Glioma_cells	Cluster2_Endothelial_cells	S100A9--ALCAM	VIM	1.941779091	3.48769339	1.206847194	0.982594937	0.015773578	0.060763165	-0.158396253	0.12974535	0.087171289	0.768418103
Cluster2_Glioma_cells	Cluster2_Endothelial_cells	S100A9--ALCAM	ZFP36	0.714819477	0.707805907	-0.719033122	0.431786217	0.014485164	0.060763165	-0.158396253	0.12974535	0.087171289	0.768418103
Cluster2_Glioma_cells	Cluster2_Microglial	LGALS3--ANXA2	ADM	0.189911209	0.199015471	-0.371733675	0.131329114	0.008148889	0.067950732	-0.030415585	0.145254633	0.103438438	0.762182793
Cluster2_Glioma_cells	Cluster2_Microglial	LGALS3--ANXA2	ATF3	0.310782224	0.324367089	-0.853168124	0.264240506	0.009471794	0.067950732	-0.030415585	0.145254633	0.103438438	0.762182793
Cluster2_Glioma_cells	Cluster2_Microglial	LGALS3--ANXA2	BCL6	0.176224205	0.182489451	-0.036420603	0.148909986	0.009933348	0.067950732	-0.030415585	0.145254633	0.103438438	0.762182793
Cluster2_Glioma_cells	Cluster2_Microglial	LGALS3--ANXA2	CA12	0.19210919	0.154535865	0.8182285	0.137834037	0.006972946	0.067950732	-0.030415585	0.145254633	0.103438438	0.762182793
Cluster2_Glioma_cells	Cluster2_Microglial	LGALS3--ANXA2	CALD1	0.454540654	1.289381153	1.858078159	0.827883263	0.006861504	0.067950732	-0.030415585	0.145254633	0.103438438	0.762182793
Cluster2_Glioma_cells	Cluster2_Microglial	LGALS3--ANXA2	CCN1	0.458030128	0.377461322	0.888538768	0.280942335	0.008262995	0.067950732	-0.030415585	0.145254633	0.103438438	0.762182793
Cluster2_Glioma_cells	Cluster2_Microglial	LGALS3--ANXA2	CCND2	0.245296171	1.15664557	1.657342784	0.75685654	0.009483497	0.067950732	-0.030415585	0.145254633	0.103438438	0.762182793
Cluster2_Glioma_cells	Cluster2_Microglial	LGALS3--ANXA2	CD44	0.264412825	0.260900141	-0.062073602	0.16895218	0.007307809	0.067950732	-0.030415585	0.145254633	0.103438438	0.762182793
Cluster2_Glioma_cells	Cluster2_Microglial	LGALS3--ANXA2	CEBPB	0.265325586	0.419479606	-1.07721854	0.320323488	0.007772791	0.067950732	-0.030415585	0.145254633	0.103438438	0.762182793
Cluster2_Glioma_cells	Cluster2_Microglial	LGALS3--ANXA2	DUSP4	0.281384546	0.264064698	0.541700541	0.241912799	0.006857881	0.067950732	-0.030415585	0.145254633	0.103438438	0.762182793
Cluster2_Glioma_cells	Cluster2_Microglial	LGALS3--ANXA2	DUSP6	0.312225885	0.60021097	1.725087963	0.478727145	0.008606965	0.067950732	-0.030415585	0.145254633	0.103438438	0.762182793
Cluster2_Glioma_cells	Cluster2_Microglial	LGALS3--ANXA2	EGFR	0.990204493	1.912447257	1.994822497	0.697081575	0.007865218	0.067950732	-0.030415585	0.145254633	0.103438438	0.762182793
Cluster2_Glioma_cells	Cluster2_Microglial	LGALS3--ANXA2	EGR1	0.288209804	1.195323488	-0.554705707	0.684950774	0.012458158	0.067950732	-0.030415585	0.145254633	0.103438438	0.762182793
Cluster2_Glioma_cells	Cluster2_Microglial	LGALS3--ANXA2	EMP1	0.336800628	0.271097046	1.55359249	0.224507736	0.0075397	0.067950732	-0.030415585	0.145254633	0.103438438	0.762182793
Cluster2_Glioma_cells	Cluster2_Microglial	LGALS3--ANXA2	ENC1	0.168604749	0.153481013	1.364925902	0.139416315	0.00681744	0.067950732	-0.030415585	0.145254633	0.103438438	0.762182793
Cluster2_Glioma_cells	Cluster2_Microglial	LGALS3--ANXA2	ENO1	0.331800512	1.802390999	1.182543725	0.915787623	0.007663635	0.067950732	-0.030415585	0.145254633	0.103438438	0.762182793
Cluster2_Glioma_cells	Cluster2_Microglial	LGALS3--ANXA2	EPAS1	0.156716778	0.145042194	1.098334448	0.127988748	0.007489003	0.067950732	-0.030415585	0.145254633	0.103438438	0.762182793
Cluster2_Glioma_cells	Cluster2_Microglial	LGALS3--ANXA2	ETV4	0.198487213	0.151722925	1.986100869	0.142229255	0.006911308	0.067950732	-0.030415585	0.145254633	0.103438438	0.762182793
Cluster2_Glioma_cells	Cluster2_Microglial	LGALS3--ANXA2	FKBP5	0.339569957	0.270042194	-0.369787115	0.235759494	0.007213801	0.067950732	-0.030415585	0.145254633	0.103438438	0.762182793
Cluster2_Glioma_cells	Cluster2_Microglial	LGALS3--ANXA2	GADD45A	0.744383306	0.893635724	1.909090923	0.619198312	0.009743274	0.067950732	-0.030415585	0.145254633	0.103438438	0.762182793
Cluster2_Glioma_cells	Cluster2_Microglial	LGALS3--ANXA2	GADD45B	0.466303456	0.751933896	-0.598376048	0.475386779	0.064830905	0.067950732	-0.030415585	0.145254633	0.103438438	0.762182793
Cluster2_Glioma_cells	Cluster2_Microglial	LGALS3--ANXA2	GJA1	0.276312772	0.221694796	1.216038992	0.160337553	0.007176489	0.067950732	-0.030415585	0.145254633	0.103438438	0.762182793
Cluster2_Glioma_cells	Cluster2_Microglial	LGALS3--ANXA2	GSN	0.18958511	0.218706048	-1.096634974	0.19374121	0.00674082	0.067950732	-0.030415585	0.145254633	0.103438438	0.762182793
Cluster2_Glioma_cells	Cluster2_Microglial	LGALS3--ANXA2	HES1	0.44049386	0.452707454	0.816040506	0.343706048	0.009220394	0.067950732	-0.030415585	0.145254633	0.103438438	0.762182793
Cluster2_Glioma_cells	Cluster2_Microglial	LGALS3--ANXA2	HIF1A	0.252177139	0.630977496	-0.177690078	0.546413502	0.007402864	0.067950732	-0.030415585	0.145254633	0.103438438	0.762182793
Cluster2_Glioma_cells	Cluster2_Microglial	LGALS3--ANXA2	HSPA5	0.297422666	1.260900141	0.054148024	0.804676512	0.006850872	0.067950732	-0.030415585	0.145254633	0.103438438	0.762182793
Cluster2_Glioma_cells	Cluster2_Microglial	LGALS3--ANXA2	IGFBP3	0.604445058	0.520393812	1.638866333	0.348980309	0.010938918	0.067950732	-0.030415585	0.145254633	0.103438438	0.762182793
Cluster2_Glioma_cells	Cluster2_Microglial	LGALS3--ANXA2	JUN	0.593247157	2.197257384	0.122569465	0.928797468	0.012622123	0.067950732	-0.030415585	0.145254633	0.103438438	0.762182793
Cluster2_Glioma_cells	Cluster2_Microglial	LGALS3--ANXA2	KLF6	0.206392777	0.667721519	-1.035578023	0.504571027	0.007485527	0.067950732	-0.030415585	0.145254633	0.103438438	0.762182793
Cluster2_Glioma_cells	Cluster2_Microglial	LGALS3--ANXA2	LDHA	0.899332215	1.345464135	0.554752681	0.800105485	0.007737503	0.067950732	-0.030415585	0.145254633	0.103438438	0.762182793
Cluster2_Glioma_cells	Cluster2_Microglial	LGALS3--ANXA2	LMNA	0.365045142	0.581575246	1.074518769	0.485935302	0.007266977	0.067950732	-0.030415585	0.145254633	0.103438438	0.762182793
Cluster2_Glioma_cells	Cluster2_Microglial	LGALS3--ANXA2	LPP	0.373289058	0.397327707	0.688415805	0.347398031	0.007872008	0.067950732	-0.030415585	0.145254633	0.103438438	0.762182793
Cluster2_Glioma_cells	Cluster2_Microglial	LGALS3--ANXA2	MCL1	0.274346212	0.614451477	-0.955332853	0.511075949	0.00761184	0.067950732	-0.030415585	0.145254633	0.103438438	0.762182793
Cluster2_Glioma_cells	Cluster2_Microglial	LGALS3--ANXA2	MGLL	0.237815134	0.268284107	1.271324792	0.238220816	0.006733226	0.067950732	-0.030415585	0.145254633	0.103438438	0.762182793
Cluster2_Glioma_cells	Cluster2_Microglial	LGALS3--ANXA2	NDRG1	0.214892778	0.24454993	-0.15164259	0.166139241	0.009146023	0.067950732	-0.030415585	0.145254633	0.103438438	0.762182793
Cluster2_Glioma_cells	Cluster2_Microglial	LGALS3--ANXA2	NEK6	0.385997459	0.396448664	0.607113275	0.358122363	0.007688147	0.067950732	-0.030415585	0.145254633	0.103438438	0.762182793
Cluster2_Glioma_cells	Cluster2_Microglial	LGALS3--ANXA2	NOS2	0.273613013	0.209388186	2.04087313	0.180731364	0.007941051	0.067950732	-0.030415585	0.145254633	0.103438438	0.762182793
Cluster2_Glioma_cells	Cluster2_Microglial	LGALS3--ANXA2	ODC1	0.313926694	0.894690577	1.952973391	0.686181435	0.007442306	0.067950732	-0.030415585	0.145254633	0.103438438	0.762182793
Cluster2_Glioma_cells	Cluster2_Microglial	LGALS3--ANXA2	PER1	0.19850801	0.225738397	-0.737704541	0.199718706	0.007224796	0.067950732	-0.030415585	0.145254633	0.103438438	0.762182793
Cluster2_Glioma_cells	Cluster2_Microglial	LGALS3--ANXA2	PPP1R15A	0.284804734	0.421940928	-0.944766279	0.349859353	0.006972459	0.067950732	-0.030415585	0.145254633	0.103438438	0.762182793
Cluster2_Glioma_cells	Cluster2_Microglial	LGALS3--ANXA2	PRMT1	0.315385459	0.888009845	1.970803463	0.698312236	0.006750156	0.067950732	-0.030415585	0.145254633	0.103438438	0.762182793
Cluster2_Glioma_cells	Cluster2_Microglial	LGALS3--ANXA2	RUNX1	0.194519323	0.150668073	-0.64373206	0.136251758	0.007220027	0.067950732	-0.030415585	0.145254633	0.103438438	0.762182793
Cluster2_Glioma_cells	Cluster2_Microglial	LGALS3--ANXA2	S100A10	0.516717091	0.658052039	-0.04016011	0.375	0.006957381	0.067950732	-0.030415585	0.145254633	0.103438438	0.762182793
Cluster2_Glioma_cells	Cluster2_Microglial	LGALS3--ANXA2	SAT1	0.447859832	1.126758087	-0.929560949	0.717299578	0.007477588	0.067950732	-0.030415585	0.145254633	0.103438438	0.762182793
Cluster2_Glioma_cells	Cluster2_Microglial	LGALS3--ANXA2	SOCS2	0.460614466	0.397679325	1.961737006	0.324894515	0.008274928	0.067950732	-0.030415585	0.145254633	0.103438438	0.762182793
Cluster2_Glioma_cells	Cluster2_Microglial	LGALS3--ANXA2	SOCS3	0.365839901	0.356891702	-0.10642043	0.272327707	0.064895464	0.067950732	-0.030415585	0.145254633	0.103438438	0.762182793
Cluster2_Glioma_cells	Cluster2_Microglial	LGALS3--ANXA2	SOD2	0.408913114	0.623066104	-0.357917712	0.415787623	0.00742937	0.067950732	-0.030415585	0.145254633	0.103438438	0.762182793
Cluster2_Glioma_cells	Cluster2_Microglial	LGALS3--ANXA2	SOX9	0.539914347	0.884493671	1.957031109	0.665963432	0.007567762	0.067950732	-0.030415585	0.145254633	0.103438438	0.762182793
Cluster2_Glioma_cells	Cluster2_Microglial	LGALS3--ANXA2	SPP1	0.855298022	0.858298172	-0.66989684	0.565049226	0.006948001	0.067950732	-0.030415585	0.145254633	0.103438438	0.762182793
Cluster2_Glioma_cells	Cluster2_Microglial	LGALS3--ANXA2	STAT1	0.216700682	0.283579466	0.818352825	0.249296765	0.00718143	0.067950732	-0.030415585	0.145254633	0.103438438	0.762182793
Cluster2_Glioma_cells	Cluster2_Microglial	LGALS3--ANXA2	TFRC	0.230713242	0.221518987	-0.314746931	0.181962025	0.007758272	0.067950732	-0.030415585	0.145254633	0.103438438	0.762182793
Cluster2_Glioma_cells	Cluster2_Microglial	LGALS3--ANXA2	TGFB2	0.221992963	0.17440225	1.73679114	0.146272855	0.006887408	0.067950732	-0.030415585	0.145254633	0.103438438	0.762182793
Cluster2_Glioma_cells	Cluster2_Microglial	LGALS3--ANXA2	TGIF1	0.25407812	0.318917018	0.005383426	0.289029536	0.008619062	0.067950732	-0.030415585	0.145254633	0.103438438	0.762182793
Cluster2_Glioma_cells	Cluster2_Microglial	LGALS3--ANXA2	TNC	0.481931645	0.419127989	1.579760169	0.346343179	0.007637495	0.067950732	-0.030415585	0.145254633	0.103438438	0.762182793
Cluster2_Glioma_cells	Cluster2_Microglial	LGALS3--ANXA2	TYMS	0.258277965	0.434599156	1.336556434	0.327707454	0.00724524	0.067950732	-0.030415585	0.145254633	0.103438438	0.762182793
Cluster2_Glioma_cells	Cluster2_Microglial	LGALS3--ANXA2	VCAN	0.183658103	0.613396624	1.449400316	0.49718706	0.006736564	0.067950732	-0.030415585	0.145254633	0.103438438	0.762182793
Cluster2_Glioma_cells	Cluster2_Microglial	LGALS3--ANXA2	VEGFA	0.498704278	0.643987342	0.895657272	0.364451477	0.016632293	0.067950732	-0.030415585	0.145254633	0.103438438	0.762182793
Cluster2_Glioma_cells	Cluster2_Microglial	LGALS3--ANXA2	VIM	1.941779091	3.48769339	1.206847194	0.982594937	0.008081565	0.067950732	-0.030415585	0.145254633	0.103438438	0.762182793
Cluster2_Glioma_cells	Cluster2_Microglial	LGALS3--ANXA2	WEE1	0.22097329	0.330872011	1.891585174	0.290436006	0.006882805	0.067950732	-0.030415585	0.145254633	0.103438438	0.762182793
Cluster2_Glioma_cells	Cluster2_Microglial	LGALS3--ANXA2	ZFP36	0.714819477	0.707805907	-0.719033122	0.431786217	0.006948721	0.067950732	-0.030415585	0.145254633	0.103438438	0.762182793
Cluster2_Glioma_cells	Cluster2_Microglial	LGALS3--ANXA2	ZFP36L1	0.682698385	0.709388186	-0.664799053	0.550457103	0.007377992	0.067950732	-0.030415585	0.145254633	0.103438438	0.762182793
Cluster2_Glioma_cells	Cluster2_Microglial	SPP1--ITGB5	ADM	0.189911209	0.199015471	-0.371733675	0.131329114	0.010576294	0.06591034	-0.066746467	0.14085189	0.098820554	0.76136436
Cluster2_Glioma_cells	Cluster2_Microglial	SPP1--ITGB5	AGT	0.692759924	0.699015471	1.555746048	0.460091421	0.009098357	0.06591034	-0.066746467	0.14085189	0.098820554	0.76136436
Cluster2_Glioma_cells	Cluster2_Microglial	SPP1--ITGB5	ATF3	0.310782224	0.324367089	-0.853168124	0.264240506	0.015217546	0.06591034	-0.066746467	0.14085189	0.098820554	0.76136436
Cluster2_Glioma_cells	Cluster2_Microglial	SPP1--ITGB5	BCL6	0.176224205	0.182489451	-0.036420603	0.148909986	0.012686941	0.06591034	-0.066746467	0.14085189	0.098820554	0.76136436
Cluster2_Glioma_cells	Cluster2_Microglial	SPP1--ITGB5	CCN1	0.458030128	0.377461322	0.888538768	0.280942335	0.009984359	0.06591034	-0.066746467	0.14085189	0.098820554	0.76136436
Cluster2_Glioma_cells	Cluster2_Microglial	SPP1--ITGB5	CCND2	0.245296171	1.15664557	1.657342784	0.75685654	0.013441481	0.06591034	-0.066746467	0.14085189	0.098820554	0.76136436
Cluster2_Glioma_cells	Cluster2_Microglial	SPP1--ITGB5	CD44	0.264412825	0.260900141	-0.062073602	0.16895218	0.06716296	0.06591034	-0.066746467	0.14085189	0.098820554	0.76136436
Cluster2_Glioma_cells	Cluster2_Microglial	SPP1--ITGB5	CEBPB	0.265325586	0.419479606	-1.07721854	0.320323488	0.012257248	0.06591034	-0.066746467	0.14085189	0.098820554	0.76136436
Cluster2_Glioma_cells	Cluster2_Microglial	SPP1--ITGB5	CLU	0.559660908	2.410864979	1.941116018	0.922468354	0.009714711	0.06591034	-0.066746467	0.14085189	0.098820554	0.76136436
Cluster2_Glioma_cells	Cluster2_Microglial	SPP1--ITGB5	CREM	0.286617279	0.365857947	-0.69531518	0.329289733	0.009673715	0.06591034	-0.066746467	0.14085189	0.098820554	0.76136436
Cluster2_Glioma_cells	Cluster2_Microglial	SPP1--ITGB5	CTNNB1	0.358303746	0.54940225	0.169825271	0.469585091	0.010393104	0.06591034	-0.066746467	0.14085189	0.098820554	0.76136436
Cluster2_Glioma_cells	Cluster2_Microglial	SPP1--ITGB5	DUSP6	0.312225885	0.60021097	1.725087963	0.478727145	0.01198793	0.06591034	-0.066746467	0.14085189	0.098820554	0.76136436
Cluster2_Glioma_cells	Cluster2_Microglial	SPP1--ITGB5	EGFR	0.990204493	1.912447257	1.994822497	0.697081575	0.012431261	0.06591034	-0.066746467	0.14085189	0.098820554	0.76136436
Cluster2_Glioma_cells	Cluster2_Microglial	SPP1--ITGB5	EGR1	0.288209804	1.195323488	-0.554705707	0.684950774	0.017470466	0.06591034	-0.066746467	0.14085189	0.098820554	0.76136436
Cluster2_Glioma_cells	Cluster2_Microglial	SPP1--ITGB5	EMP1	0.336800628	0.271097046	1.55359249	0.224507736	0.009317625	0.06591034	-0.066746467	0.14085189	0.098820554	0.76136436
Cluster2_Glioma_cells	Cluster2_Microglial	SPP1--ITGB5	EPAS1	0.156716778	0.145042194	1.098334448	0.127988748	0.009099596	0.06591034	-0.066746467	0.14085189	0.098820554	0.76136436
Cluster2_Glioma_cells	Cluster2_Microglial	SPP1--ITGB5	F3	0.525956704	0.547995781	1.336541887	0.395042194	0.010966476	0.06591034	-0.066746467	0.14085189	0.098820554	0.76136436
Cluster2_Glioma_cells	Cluster2_Microglial	SPP1--ITGB5	GADD45A	0.744383306	0.893635724	1.909090923	0.619198312	0.013509224	0.06591034	-0.066746467	0.14085189	0.098820554	0.76136436
Cluster2_Glioma_cells	Cluster2_Microglial	SPP1--ITGB5	GADD45B	0.466303456	0.751933896	-0.598376048	0.475386779	0.013771005	0.06591034	-0.066746467	0.14085189	0.098820554	0.76136436
Cluster2_Glioma_cells	Cluster2_Microglial	SPP1--ITGB5	GJA1	0.276312772	0.221694796	1.216038992	0.160337553	0.009324185	0.06591034	-0.066746467	0.14085189	0.098820554	0.76136436
Cluster2_Glioma_cells	Cluster2_Microglial	SPP1--ITGB5	HES1	0.44049386	0.452707454	0.816040506	0.343706048	0.011540138	0.06591034	-0.066746467	0.14085189	0.098820554	0.76136436
Cluster2_Glioma_cells	Cluster2_Microglial	SPP1--ITGB5	HIF1A	0.252177139	0.630977496	-0.177690078	0.546413502	0.010595699	0.06591034	-0.066746467	0.14085189	0.098820554	0.76136436
Cluster2_Glioma_cells	Cluster2_Microglial	SPP1--ITGB5	HSPA5	0.297422666	1.260900141	0.054148024	0.804676512	0.010159418	0.06591034	-0.066746467	0.14085189	0.098820554	0.76136436
Cluster2_Glioma_cells	Cluster2_Microglial	SPP1--ITGB5	IGF2	0.256496978	0.195675105	2.008150566	0.119725738	0.010102747	0.06591034	-0.066746467	0.14085189	0.098820554	0.76136436
Cluster2_Glioma_cells	Cluster2_Microglial	SPP1--ITGB5	IGFBP3	0.604445058	0.520393812	1.638866333	0.348980309	0.012952567	0.06591034	-0.066746467	0.14085189	0.098820554	0.76136436
Cluster2_Glioma_cells	Cluster2_Microglial	SPP1--ITGB5	JUN	0.593247157	2.197257384	0.122569465	0.928797468	0.071452306	0.06591034	-0.066746467	0.14085189	0.098820554	0.76136436
Cluster2_Glioma_cells	Cluster2_Microglial	SPP1--ITGB5	JUND	1.107501971	2.011251758	0.827768736	0.9395218	0.066363432	0.06591034	-0.066746467	0.14085189	0.098820554	0.76136436
Cluster2_Glioma_cells	Cluster2_Microglial	SPP1--ITGB5	KLF6	0.206392777	0.667721519	-1.035578023	0.504571027	0.009364852	0.06591034	-0.066746467	0.14085189	0.098820554	0.76136436
Cluster2_Glioma_cells	Cluster2_Microglial	SPP1--ITGB5	LMNA	0.365045142	0.581575246	1.074518769	0.485935302	0.009265553	0.06591034	-0.066746467	0.14085189	0.098820554	0.76136436
Cluster2_Glioma_cells	Cluster2_Microglial	SPP1--ITGB5	LPP	0.373289058	0.397327707	0.688415805	0.347398031	0.010567603	0.06591034	-0.066746467	0.14085189	0.098820554	0.76136436
Cluster2_Glioma_cells	Cluster2_Microglial	SPP1--ITGB5	MCL1	0.274346212	0.614451477	-0.955332853	0.511075949	0.010014588	0.06591034	-0.066746467	0.14085189	0.098820554	0.76136436
Cluster2_Glioma_cells	Cluster2_Microglial	SPP1--ITGB5	NDRG1	0.214892778	0.24454993	-0.15164259	0.166139241	0.012481292	0.06591034	-0.066746467	0.14085189	0.098820554	0.76136436
Cluster2_Glioma_cells	Cluster2_Microglial	SPP1--ITGB5	NEK6	0.385997459	0.396448664	0.607113275	0.358122363	0.010195498	0.06591034	-0.066746467	0.14085189	0.098820554	0.76136436
Cluster2_Glioma_cells	Cluster2_Microglial	SPP1--ITGB5	NFIL3	0.183141064	0.153656821	-0.181133381	0.132559775	0.00930972	0.06591034	-0.066746467	0.14085189	0.098820554	0.76136436
Cluster2_Glioma_cells	Cluster2_Microglial	SPP1--ITGB5	NOS2	0.273613013	0.209388186	2.04087313	0.180731364	0.011973193	0.06591034	-0.066746467	0.14085189	0.098820554	0.76136436
Cluster2_Glioma_cells	Cluster2_Microglial	SPP1--ITGB5	ODC1	0.313926694	0.894690577	1.952973391	0.686181435	0.009320598	0.06591034	-0.066746467	0.14085189	0.098820554	0.76136436
Cluster2_Glioma_cells	Cluster2_Microglial	SPP1--ITGB5	PER1	0.19850801	0.225738397	-0.737704541	0.199718706	0.01054795	0.06591034	-0.066746467	0.14085189	0.098820554	0.76136436
Cluster2_Glioma_cells	Cluster2_Microglial	SPP1--ITGB5	PPP1R15A	0.284804734	0.421940928	-0.944766279	0.349859353	0.011112729	0.06591034	-0.066746467	0.14085189	0.098820554	0.76136436
Cluster2_Glioma_cells	Cluster2_Microglial	SPP1--ITGB5	RUNX1	0.194519323	0.150668073	-0.64373206	0.136251758	0.00973261	0.06591034	-0.066746467	0.14085189	0.098820554	0.76136436
Cluster2_Glioma_cells	Cluster2_Microglial	SPP1--ITGB5	S100A10	0.516717091	0.658052039	-0.04016011	0.375	0.010127633	0.06591034	-0.066746467	0.14085189	0.098820554	0.76136436
Cluster2_Glioma_cells	Cluster2_Microglial	SPP1--ITGB5	SAT1	0.447859832	1.126758087	-0.929560949	0.717299578	0.009718087	0.06591034	-0.066746467	0.14085189	0.098820554	0.76136436
Cluster2_Glioma_cells	Cluster2_Microglial	SPP1--ITGB5	SOCS2	0.460614466	0.397679325	1.961737006	0.324894515	0.010240614	0.06591034	-0.066746467	0.14085189	0.098820554	0.76136436
Cluster2_Glioma_cells	Cluster2_Microglial	SPP1--ITGB5	SOCS3	0.365839901	0.356891702	-0.10642043	0.272327707	0.012210296	0.06591034	-0.066746467	0.14085189	0.098820554	0.76136436
Cluster2_Glioma_cells	Cluster2_Microglial	SPP1--ITGB5	SOD2	0.408913114	0.623066104	-0.357917712	0.415787623	0.009548607	0.06591034	-0.066746467	0.14085189	0.098820554	0.76136436
Cluster2_Glioma_cells	Cluster2_Microglial	SPP1--ITGB5	SOX9	0.539914347	0.884493671	1.957031109	0.665963432	0.009607761	0.06591034	-0.066746467	0.14085189	0.098820554	0.76136436
Cluster2_Glioma_cells	Cluster2_Microglial	SPP1--ITGB5	SPP1	0.855298022	0.858298172	-0.66989684	0.565049226	0.009226001	0.06591034	-0.066746467	0.14085189	0.098820554	0.76136436
Cluster2_Glioma_cells	Cluster2_Microglial	SPP1--ITGB5	STAT1	0.216700682	0.283579466	0.818352825	0.249296765	0.030491476	0.06591034	-0.066746467	0.14085189	0.098820554	0.76136436
Cluster2_Glioma_cells	Cluster2_Microglial	SPP1--ITGB5	TFRC	0.230713242	0.221518987	-0.314746931	0.181962025	0.009286355	0.06591034	-0.066746467	0.14085189	0.098820554	0.76136436
Cluster2_Glioma_cells	Cluster2_Microglial	SPP1--ITGB5	TGIF1	0.25407812	0.318917018	0.005383426	0.289029536	0.011852389	0.06591034	-0.066746467	0.14085189	0.098820554	0.76136436
Cluster2_Glioma_cells	Cluster2_Microglial	SPP1--ITGB5	TIMP1	1.081831049	1.118670886	0.956652816	0.778129395	0.010482443	0.06591034	-0.066746467	0.14085189	0.098820554	0.76136436
Cluster2_Glioma_cells	Cluster2_Microglial	SPP1--ITGB5	TNC	0.481931645	0.419127989	1.579760169	0.346343179	0.012531939	0.06591034	-0.066746467	0.14085189	0.098820554	0.76136436
Cluster2_Glioma_cells	Cluster2_Microglial	SPP1--ITGB5	VCAN	0.183658103	0.613396624	1.449400316	0.49718706	0.010048883	0.06591034	-0.066746467	0.14085189	0.098820554	0.76136436
Cluster2_Glioma_cells	Cluster2_Microglial	SPP1--ITGB5	VEGFA	0.498704278	0.643987342	0.895657272	0.364451477	0.02150798	0.06591034	-0.066746467	0.14085189	0.098820554	0.76136436
Cluster2_Glioma_cells	Cluster2_Microglial	SPP1--ITGB5	VIM	1.941779091	3.48769339	1.206847194	0.982594937	0.012508194	0.06591034	-0.066746467	0.14085189	0.098820554	0.76136436
Cluster2_Glioma_cells	Cluster2_Microglial	SPP1--ITGB5	ZFP36	0.714819477	0.707805907	-0.719033122	0.431786217	0.009394989	0.06591034	-0.066746467	0.14085189	0.098820554	0.76136436
Cluster2_Glioma_cells	Cluster2_Microglial	SPP1--ITGB5	ZFP36L1	0.682698385	0.709388186	-0.664799053	0.550457103	0.010104863	0.06591034	-0.066746467	0.14085189	0.098820554	0.76136436
Cluster2_Glioma_cells	Cluster2_Endothelial_cells	NAMPT--INSR	ABCA1	0.218789423	0.300984529	-0.22365981	0.251933896	0.014476455	0.068989207	-0.011924666	0.147495447	0.10578875	0.760064256
Cluster2_Glioma_cells	Cluster2_Endothelial_cells	NAMPT--INSR	ADM	0.189911209	0.199015471	-0.371733675	0.131329114	0.014801753	0.068989207	-0.011924666	0.147495447	0.10578875	0.760064256
Cluster2_Glioma_cells	Cluster2_Endothelial_cells	NAMPT--INSR	AGT	0.692759924	0.699015471	1.555746048	0.460091421	0.013721746	0.068989207	-0.011924666	0.147495447	0.10578875	0.760064256
Cluster2_Glioma_cells	Cluster2_Endothelial_cells	NAMPT--INSR	ATF3	0.310782224	0.324367089	-0.853168124	0.264240506	0.019500849	0.068989207	-0.011924666	0.147495447	0.10578875	0.760064256
Cluster2_Glioma_cells	Cluster2_Endothelial_cells	NAMPT--INSR	BCL6	0.176224205	0.182489451	-0.036420603	0.148909986	0.019245645	0.068989207	-0.011924666	0.147495447	0.10578875	0.760064256
Cluster2_Glioma_cells	Cluster2_Endothelial_cells	NAMPT--INSR	CCN1	0.458030128	0.377461322	0.888538768	0.280942335	0.015073127	0.068989207	-0.011924666	0.147495447	0.10578875	0.760064256
Cluster2_Glioma_cells	Cluster2_Endothelial_cells	NAMPT--INSR	CCND2	0.245296171	1.15664557	1.657342784	0.75685654	0.017132162	0.068989207	-0.011924666	0.147495447	0.10578875	0.760064256
Cluster2_Glioma_cells	Cluster2_Endothelial_cells	NAMPT--INSR	CD44	0.264412825	0.260900141	-0.062073602	0.16895218	0.014799068	0.068989207	-0.011924666	0.147495447	0.10578875	0.760064256
Cluster2_Glioma_cells	Cluster2_Endothelial_cells	NAMPT--INSR	CEBPB	0.265325586	0.419479606	-1.07721854	0.320323488	0.015315522	0.068989207	-0.011924666	0.147495447	0.10578875	0.760064256
Cluster2_Glioma_cells	Cluster2_Endothelial_cells	NAMPT--INSR	CTNNB1	0.358303746	0.54940225	0.169825271	0.469585091	0.013646558	0.068989207	-0.011924666	0.147495447	0.10578875	0.760064256
Cluster2_Glioma_cells	Cluster2_Endothelial_cells	NAMPT--INSR	DUSP4	0.281384546	0.264064698	0.541700541	0.241912799	0.013755649	0.068989207	-0.011924666	0.147495447	0.10578875	0.760064256
Cluster2_Glioma_cells	Cluster2_Endothelial_cells	NAMPT--INSR	DUSP6	0.312225885	0.60021097	1.725087963	0.478727145	0.0166398	0.068989207	-0.011924666	0.147495447	0.10578875	0.760064256
Cluster2_Glioma_cells	Cluster2_Endothelial_cells	NAMPT--INSR	EGFR	0.990204493	1.912447257	1.994822497	0.697081575	0.018010783	0.068989207	-0.011924666	0.147495447	0.10578875	0.760064256
Cluster2_Glioma_cells	Cluster2_Endothelial_cells	NAMPT--INSR	EGR1	0.288209804	1.195323488	-0.554705707	0.684950774	0.024057526	0.068989207	-0.011924666	0.147495447	0.10578875	0.760064256
Cluster2_Glioma_cells	Cluster2_Endothelial_cells	NAMPT--INSR	EMP1	0.336800628	0.271097046	1.55359249	0.224507736	0.015342676	0.068989207	-0.011924666	0.147495447	0.10578875	0.760064256
Cluster2_Glioma_cells	Cluster2_Endothelial_cells	NAMPT--INSR	EPAS1	0.156716778	0.145042194	1.098334448	0.127988748	0.013587505	0.068989207	-0.011924666	0.147495447	0.10578875	0.760064256
Cluster2_Glioma_cells	Cluster2_Endothelial_cells	NAMPT--INSR	F3	0.525956704	0.547995781	1.336541887	0.395042194	0.013534863	0.068989207	-0.011924666	0.147495447	0.10578875	0.760064256
Cluster2_Glioma_cells	Cluster2_Endothelial_cells	NAMPT--INSR	FKBP5	0.339569957	0.270042194	-0.369787115	0.235759494	0.013226816	0.068989207	-0.011924666	0.147495447	0.10578875	0.760064256
Cluster2_Glioma_cells	Cluster2_Endothelial_cells	NAMPT--INSR	GADD45A	0.744383306	0.893635724	1.909090923	0.619198312	0.020236488	0.068989207	-0.011924666	0.147495447	0.10578875	0.760064256
Cluster2_Glioma_cells	Cluster2_Endothelial_cells	NAMPT--INSR	GADD45B	0.466303456	0.751933896	-0.598376048	0.475386779	0.016892415	0.068989207	-0.011924666	0.147495447	0.10578875	0.760064256
Cluster2_Glioma_cells	Cluster2_Endothelial_cells	NAMPT--INSR	HES1	0.44049386	0.452707454	0.816040506	0.343706048	0.018529304	0.068989207	-0.011924666	0.147495447	0.10578875	0.760064256
Cluster2_Glioma_cells	Cluster2_Endothelial_cells	NAMPT--INSR	HIF1A	0.252177139	0.630977496	-0.177690078	0.546413502	0.014127093	0.068989207	-0.011924666	0.147495447	0.10578875	0.760064256
Cluster2_Glioma_cells	Cluster2_Endothelial_cells	NAMPT--INSR	HSPA5	0.297422666	1.260900141	0.054148024	0.804676512	0.014998045	0.068989207	-0.011924666	0.147495447	0.10578875	0.760064256
Cluster2_Glioma_cells	Cluster2_Endothelial_cells	NAMPT--INSR	IGFBP3	0.604445058	0.520393812	1.638866333	0.348980309	0.019818145	0.068989207	-0.011924666	0.147495447	0.10578875	0.760064256
Cluster2_Glioma_cells	Cluster2_Endothelial_cells	NAMPT--INSR	JAG1	0.527732647	0.504746835	1.892950728	0.412271449	0.013296479	0.068989207	-0.011924666	0.147495447	0.10578875	0.760064256
Cluster2_Glioma_cells	Cluster2_Endothelial_cells	NAMPT--INSR	JUN	0.593247157	2.197257384	0.122569465	0.928797468	0.024850372	0.068989207	-0.011924666	0.147495447	0.10578875	0.760064256
Cluster2_Glioma_cells	Cluster2_Endothelial_cells	NAMPT--INSR	KLF4	0.202747135	0.176863572	-0.861091983	0.151898734	0.014107733	0.068989207	-0.011924666	0.147495447	0.10578875	0.760064256
Cluster2_Glioma_cells	Cluster2_Endothelial_cells	NAMPT--INSR	KLF6	0.206392777	0.667721519	-1.035578023	0.504571027	0.014201303	0.068989207	-0.011924666	0.147495447	0.10578875	0.760064256
Cluster2_Glioma_cells	Cluster2_Endothelial_cells	NAMPT--INSR	LMNA	0.365045142	0.581575246	1.074518769	0.485935302	0.015148705	0.068989207	-0.011924666	0.147495447	0.10578875	0.760064256
Cluster2_Glioma_cells	Cluster2_Endothelial_cells	NAMPT--INSR	LPL	0.486035018	0.425105485	1.559165837	0.338783404	0.013521999	0.068989207	-0.011924666	0.147495447	0.10578875	0.760064256
Cluster2_Glioma_cells	Cluster2_Endothelial_cells	NAMPT--INSR	LPP	0.373289058	0.397327707	0.688415805	0.347398031	0.017230188	0.068989207	-0.011924666	0.147495447	0.10578875	0.760064256
Cluster2_Glioma_cells	Cluster2_Endothelial_cells	NAMPT--INSR	MCL1	0.274346212	0.614451477	-0.955332853	0.511075949	0.014724417	0.068989207	-0.011924666	0.147495447	0.10578875	0.760064256
Cluster2_Glioma_cells	Cluster2_Endothelial_cells	NAMPT--INSR	NDRG1	0.214892778	0.24454993	-0.15164259	0.166139241	0.018918391	0.068989207	-0.011924666	0.147495447	0.10578875	0.760064256
Cluster2_Glioma_cells	Cluster2_Endothelial_cells	NAMPT--INSR	NEK6	0.385997459	0.396448664	0.607113275	0.358122363	0.014723017	0.068989207	-0.011924666	0.147495447	0.10578875	0.760064256
Cluster2_Glioma_cells	Cluster2_Endothelial_cells	NAMPT--INSR	NFIL3	0.183141064	0.153656821	-0.181133381	0.132559775	0.014108361	0.068989207	-0.011924666	0.147495447	0.10578875	0.760064256
Cluster2_Glioma_cells	Cluster2_Endothelial_cells	NAMPT--INSR	NOS2	0.273613013	0.209388186	2.04087313	0.180731364	0.013476661	0.068989207	-0.011924666	0.147495447	0.10578875	0.760064256
Cluster2_Glioma_cells	Cluster2_Endothelial_cells	NAMPT--INSR	NR2F1	0.252207117	0.502637131	1.852512215	0.430907173	0.014154962	0.068989207	-0.011924666	0.147495447	0.10578875	0.760064256
Cluster2_Glioma_cells	Cluster2_Endothelial_cells	NAMPT--INSR	ODC1	0.313926694	0.894690577	1.952973391	0.686181435	0.015143524	0.068989207	-0.011924666	0.147495447	0.10578875	0.760064256
Cluster2_Glioma_cells	Cluster2_Endothelial_cells	NAMPT--INSR	PER1	0.19850801	0.225738397	-0.737704541	0.199718706	0.016946465	0.068989207	-0.011924666	0.147495447	0.10578875	0.760064256
Cluster2_Glioma_cells	Cluster2_Endothelial_cells	NAMPT--INSR	PPP1R15A	0.284804734	0.421940928	-0.944766279	0.349859353	0.013327275	0.068989207	-0.011924666	0.147495447	0.10578875	0.760064256
Cluster2_Glioma_cells	Cluster2_Endothelial_cells	NAMPT--INSR	RCAN1	0.40360004	0.440400844	0.775064529	0.345464135	0.013289862	0.068989207	-0.011924666	0.147495447	0.10578875	0.760064256
Cluster2_Glioma_cells	Cluster2_Endothelial_cells	NAMPT--INSR	RUNX1	0.194519323	0.150668073	-0.64373206	0.136251758	0.013240952	0.068989207	-0.011924666	0.147495447	0.10578875	0.760064256
Cluster2_Glioma_cells	Cluster2_Endothelial_cells	NAMPT--INSR	S100A10	0.516717091	0.658052039	-0.04016011	0.375	0.013819098	0.068989207	-0.011924666	0.147495447	0.10578875	0.760064256
Cluster2_Glioma_cells	Cluster2_Endothelial_cells	NAMPT--INSR	SAT1	0.447859832	1.126758087	-0.929560949	0.717299578	0.014005286	0.068989207	-0.011924666	0.147495447	0.10578875	0.760064256
Cluster2_Glioma_cells	Cluster2_Endothelial_cells	NAMPT--INSR	SOCS2	0.460614466	0.397679325	1.961737006	0.324894515	0.016282512	0.068989207	-0.011924666	0.147495447	0.10578875	0.760064256
Cluster2_Glioma_cells	Cluster2_Endothelial_cells	NAMPT--INSR	SOCS3	0.365839901	0.356891702	-0.10642043	0.272327707	0.01642594	0.068989207	-0.011924666	0.147495447	0.10578875	0.760064256
Cluster2_Glioma_cells	Cluster2_Endothelial_cells	NAMPT--INSR	SOD2	0.408913114	0.623066104	-0.357917712	0.415787623	0.01398247	0.068989207	-0.011924666	0.147495447	0.10578875	0.760064256
Cluster2_Glioma_cells	Cluster2_Endothelial_cells	NAMPT--INSR	SOX9	0.539914347	0.884493671	1.957031109	0.665963432	0.014345092	0.068989207	-0.011924666	0.147495447	0.10578875	0.760064256
Cluster2_Glioma_cells	Cluster2_Endothelial_cells	NAMPT--INSR	SPP1	0.855298022	0.858298172	-0.66989684	0.565049226	0.013810665	0.068989207	-0.011924666	0.147495447	0.10578875	0.760064256
Cluster2_Glioma_cells	Cluster2_Endothelial_cells	NAMPT--INSR	STAT1	0.216700682	0.283579466	0.818352825	0.249296765	0.014945425	0.068989207	-0.011924666	0.147495447	0.10578875	0.760064256
Cluster2_Glioma_cells	Cluster2_Endothelial_cells	NAMPT--INSR	TGIF1	0.25407812	0.318917018	0.005383426	0.289029536	0.016930589	0.068989207	-0.011924666	0.147495447	0.10578875	0.760064256
Cluster2_Glioma_cells	Cluster2_Endothelial_cells	NAMPT--INSR	TNC	0.481931645	0.419127989	1.579760169	0.346343179	0.014762627	0.068989207	-0.011924666	0.147495447	0.10578875	0.760064256
Cluster2_Glioma_cells	Cluster2_Endothelial_cells	NAMPT--INSR	TYMS	0.258277965	0.434599156	1.336556434	0.327707454	0.014536988	0.068989207	-0.011924666	0.147495447	0.10578875	0.760064256
Cluster2_Glioma_cells	Cluster2_Endothelial_cells	NAMPT--INSR	VCAN	0.183658103	0.613396624	1.449400316	0.49718706	0.013922103	0.068989207	-0.011924666	0.147495447	0.10578875	0.760064256
Cluster2_Glioma_cells	Cluster2_Endothelial_cells	NAMPT--INSR	VEGFA	0.498704278	0.643987342	0.895657272	0.364451477	0.084968495	0.068989207	-0.011924666	0.147495447	0.10578875	0.760064256
Cluster2_Glioma_cells	Cluster2_Endothelial_cells	NAMPT--INSR	VIM	1.941779091	3.48769339	1.206847194	0.982594937	0.01584237	0.068989207	-0.011924666	0.147495447	0.10578875	0.760064256
Cluster2_Glioma_cells	Cluster2_Endothelial_cells	NAMPT--INSR	WEE1	0.22097329	0.330872011	1.891585174	0.290436006	0.013568226	0.068989207	-0.011924666	0.147495447	0.10578875	0.760064256
Cluster2_Glioma_cells	Cluster2_Endothelial_cells	NAMPT--INSR	ZFP36	0.714819477	0.707805907	-0.719033122	0.431786217	0.01408394	0.068989207	-0.011924666	0.147495447	0.10578875	0.760064256
Cluster2_Glioma_cells	Cluster2_Endothelial_cells	NAMPT--INSR	ZFP36L1	0.682698385	0.709388186	-0.664799053	0.550457103	0.014475018	0.068989207	-0.011924666	0.147495447	0.10578875	0.760064256
Cluster1_Glioma_cells	Cluster1_Endothelial_cells	CCL3L3--ACKR2	APP	0.260028212	1.576692768	1.691139455	0.894979272	0.007268733	0.017148273	-0.227439428	0.035633421	0.078395467	0.759443941
Cluster1_Glioma_cells	Cluster1_Endothelial_cells	CCL3L3--ACKR2	BNIP3	0.229242583	0.442192538	1.421770203	0.3422386	0.005621692	0.017148273	-0.227439428	0.035633421	0.078395467	0.759443941
Cluster1_Glioma_cells	Cluster1_Endothelial_cells	CCL3L3--ACKR2	BTG2	0.304823067	0.895900507	-0.72616496	0.605711654	0.006601608	0.017148273	-0.227439428	0.035633421	0.078395467	0.759443941
Cluster1_Glioma_cells	Cluster1_Endothelial_cells	CCL3L3--ACKR2	CBX5	0.322868427	1.117457393	1.803547355	0.765545831	0.006482189	0.017148273	-0.227439428	0.035633421	0.078395467	0.759443941
Cluster1_Glioma_cells	Cluster1_Endothelial_cells	CCL3L3--ACKR2	CCND1	0.944143006	1.737908798	2.007904631	0.799170889	0.015003903	0.017148273	-0.227439428	0.035633421	0.078395467	0.759443941
Cluster1_Glioma_cells	Cluster1_Endothelial_cells	CCL3L3--ACKR2	CCND3	0.336265847	0.474896361	2.009531609	0.389682174	0.006568539	0.017148273	-0.227439428	0.035633421	0.078395467	0.759443941
Cluster1_Glioma_cells	Cluster1_Endothelial_cells	CCL3L3--ACKR2	CDK4	0.282837204	0.99170889	1.597809814	0.725011515	0.006337573	0.017148273	-0.227439428	0.035633421	0.078395467	0.759443941
Cluster1_Glioma_cells	Cluster1_Endothelial_cells	CCL3L3--ACKR2	CDKN1B	0.316443192	0.563795486	1.656396984	0.462920313	0.006207046	0.017148273	-0.227439428	0.035633421	0.078395467	0.759443941
Cluster1_Glioma_cells	Cluster1_Endothelial_cells	CCL3L3--ACKR2	CITED2	0.551621204	0.716720405	0.483833189	0.533855366	0.008053859	0.017148273	-0.227439428	0.035633421	0.078395467	0.759443941
Cluster1_Glioma_cells	Cluster1_Endothelial_cells	CCL3L3--ACKR2	DDIT4	0.660399382	1.220175035	0.521183191	0.752187932	0.009035533	0.017148273	-0.227439428	0.035633421	0.078395467	0.759443941
Cluster1_Glioma_cells	Cluster1_Endothelial_cells	CCL3L3--ACKR2	DUSP1	0.218234278	0.947029019	-1.05780294	0.620451405	0.006778759	0.017148273	-0.227439428	0.035633421	0.078395467	0.759443941
Cluster1_Glioma_cells	Cluster1_Endothelial_cells	CCL3L3--ACKR2	GADD45G	0.429203588	0.707968678	1.144062437	0.4518655	0.007187549	0.017148273	-0.227439428	0.035633421	0.078395467	0.759443941
Cluster1_Glioma_cells	Cluster1_Endothelial_cells	CCL3L3--ACKR2	GSTP1	0.213283242	1.922155689	1.420364487	0.947489636	0.005839126	0.017148273	-0.227439428	0.035633421	0.078395467	0.759443941
Cluster1_Glioma_cells	Cluster1_Endothelial_cells	CCL3L3--ACKR2	ID1	0.826490048	1.263473054	1.807304951	0.67434362	0.007467331	0.017148273	-0.227439428	0.035633421	0.078395467	0.759443941
Cluster1_Glioma_cells	Cluster1_Endothelial_cells	CCL3L3--ACKR2	ID2	0.609463719	1.577153386	0.959530876	0.816674344	0.008572018	0.017148273	-0.227439428	0.035633421	0.078395467	0.759443941
Cluster1_Glioma_cells	Cluster1_Endothelial_cells	CCL3L3--ACKR2	ID3	0.2333125	0.703362506	0.486634675	0.409028098	0.006108669	0.017148273	-0.227439428	0.035633421	0.078395467	0.759443941
Cluster1_Glioma_cells	Cluster1_Endothelial_cells	CCL3L3--ACKR2	NFE2L2	0.178210986	0.67434362	0.129592682	0.547213266	0.006400314	0.017148273	-0.227439428	0.035633421	0.078395467	0.759443941
Cluster1_Glioma_cells	Cluster1_Endothelial_cells	CCL3L3--ACKR2	NFKBIA	0.500105119	0.960847536	-0.594059315	0.66282819	0.009591114	0.017148273	-0.227439428	0.035633421	0.078395467	0.759443941
Cluster1_Glioma_cells	Cluster1_Endothelial_cells	CCL3L3--ACKR2	NR3C1	0.164886211	0.454168586	0.691606173	0.392906495	0.006301147	0.017148273	-0.227439428	0.035633421	0.078395467	0.759443941
Cluster1_Glioma_cells	Cluster1_Endothelial_cells	CCL3L3--ACKR2	PGK1	0.336124986	1.410870567	1.067951855	0.836480884	0.006342383	0.017148273	-0.227439428	0.035633421	0.078395467	0.759443941
Cluster1_Glioma_cells	Cluster1_Endothelial_cells	CCL3L3--ACKR2	POU2F1	0.347414059	0.507139567	1.923437686	0.421464763	0.006014684	0.017148273	-0.227439428	0.035633421	0.078395467	0.759443941
Cluster1_Glioma_cells	Cluster1_Endothelial_cells	CCL3L3--ACKR2	RBPJ	0.900163278	1.673422386	1.94613496	0.888070014	0.006499469	0.017148273	-0.227439428	0.035633421	0.078395467	0.759443941
Cluster1_Glioma_cells	Cluster1_Endothelial_cells	CCL3L3--ACKR2	RTN4	0.166720745	1.75080608	1.398851677	0.925840626	0.00583622	0.017148273	-0.227439428	0.035633421	0.078395467	0.759443941
Cluster1_Glioma_cells	Cluster1_Endothelial_cells	CCL3L3--ACKR2	SOD1	0.296594488	1.629663749	1.895740866	0.91202211	0.006527956	0.017148273	-0.227439428	0.035633421	0.078395467	0.759443941
Cluster1_Glioma_cells	Cluster1_Endothelial_cells	CCL3L3--ACKR2	TP53	0.256288236	0.401658222	1.841649753	0.35375403	0.013005979	0.017148273	-0.227439428	0.035633421	0.078395467	0.759443941
Cluster1_Glioma_cells	Cluster1_Endothelial_cells	CCL3L3--ACKR2	TXNIP	0.279198318	0.732381391	-0.450142787	0.538461538	0.007044295	0.017148273	-0.227439428	0.035633421	0.078395467	0.759443941
Cluster2_Glioma_cells	Cluster2_Endothelial_cells	HLA-A--APLP2	ADM	0.189911209	0.199015471	-0.371733675	0.131329114	0.009234361	0.060412568	-0.164638928	0.128988834	0.086377806	0.758786254
Cluster2_Glioma_cells	Cluster2_Endothelial_cells	HLA-A--APLP2	ATF3	0.310782224	0.324367089	-0.853168124	0.264240506	0.011714089	0.060412568	-0.164638928	0.128988834	0.086377806	0.758786254
Cluster2_Glioma_cells	Cluster2_Endothelial_cells	HLA-A--APLP2	BCAT1	0.623547802	0.554852321	1.60227664	0.47943038	0.007993707	0.060412568	-0.164638928	0.128988834	0.086377806	0.758786254
Cluster2_Glioma_cells	Cluster2_Endothelial_cells	HLA-A--APLP2	BCL6	0.176224205	0.182489451	-0.036420603	0.148909986	0.012250203	0.060412568	-0.164638928	0.128988834	0.086377806	0.758786254
Cluster2_Glioma_cells	Cluster2_Endothelial_cells	HLA-A--APLP2	CCN1	0.458030128	0.377461322	0.888538768	0.280942335	0.009073357	0.060412568	-0.164638928	0.128988834	0.086377806	0.758786254
Cluster2_Glioma_cells	Cluster2_Endothelial_cells	HLA-A--APLP2	CCND2	0.245296171	1.15664557	1.657342784	0.75685654	0.010734496	0.060412568	-0.164638928	0.128988834	0.086377806	0.758786254
Cluster2_Glioma_cells	Cluster2_Endothelial_cells	HLA-A--APLP2	CD44	0.264412825	0.260900141	-0.062073602	0.16895218	0.008015571	0.060412568	-0.164638928	0.128988834	0.086377806	0.758786254
Cluster2_Glioma_cells	Cluster2_Endothelial_cells	HLA-A--APLP2	CEBPB	0.265325586	0.419479606	-1.07721854	0.320323488	0.007948765	0.060412568	-0.164638928	0.128988834	0.086377806	0.758786254
Cluster2_Glioma_cells	Cluster2_Endothelial_cells	HLA-A--APLP2	CEBPD	0.720616894	0.879395218	-0.594943973	0.51371308	0.008341232	0.060412568	-0.164638928	0.128988834	0.086377806	0.758786254
Cluster2_Glioma_cells	Cluster2_Endothelial_cells	HLA-A--APLP2	CLU	0.559660908	2.410864979	1.941116018	0.922468354	0.007672615	0.060412568	-0.164638928	0.128988834	0.086377806	0.758786254
Cluster2_Glioma_cells	Cluster2_Endothelial_cells	HLA-A--APLP2	CREM	0.286617279	0.365857947	-0.69531518	0.329289733	0.009760881	0.060412568	-0.164638928	0.128988834	0.086377806	0.758786254
Cluster2_Glioma_cells	Cluster2_Endothelial_cells	HLA-A--APLP2	CTNNB1	0.358303746	0.54940225	0.169825271	0.469585091	0.00801502	0.060412568	-0.164638928	0.128988834	0.086377806	0.758786254
Cluster2_Glioma_cells	Cluster2_Endothelial_cells	HLA-A--APLP2	CXADR	0.282720486	0.329113924	1.207830626	0.303797468	0.008500733	0.060412568	-0.164638928	0.128988834	0.086377806	0.758786254
Cluster2_Glioma_cells	Cluster2_Endothelial_cells	HLA-A--APLP2	DUSP6	0.312225885	0.60021097	1.725087963	0.478727145	0.009506391	0.060412568	-0.164638928	0.128988834	0.086377806	0.758786254
Cluster2_Glioma_cells	Cluster2_Endothelial_cells	HLA-A--APLP2	EGFR	0.990204493	1.912447257	1.994822497	0.697081575	0.00875345	0.060412568	-0.164638928	0.128988834	0.086377806	0.758786254
Cluster2_Glioma_cells	Cluster2_Endothelial_cells	HLA-A--APLP2	EGR1	0.288209804	1.195323488	-0.554705707	0.684950774	0.014484202	0.060412568	-0.164638928	0.128988834	0.086377806	0.758786254
Cluster2_Glioma_cells	Cluster2_Endothelial_cells	HLA-A--APLP2	EMP1	0.336800628	0.271097046	1.55359249	0.224507736	0.008764636	0.060412568	-0.164638928	0.128988834	0.086377806	0.758786254
Cluster2_Glioma_cells	Cluster2_Endothelial_cells	HLA-A--APLP2	F3	0.525956704	0.547995781	1.336541887	0.395042194	0.008991291	0.060412568	-0.164638928	0.128988834	0.086377806	0.758786254
Cluster2_Glioma_cells	Cluster2_Endothelial_cells	HLA-A--APLP2	GADD45A	0.744383306	0.893635724	1.909090923	0.619198312	0.012297512	0.060412568	-0.164638928	0.128988834	0.086377806	0.758786254
Cluster2_Glioma_cells	Cluster2_Endothelial_cells	HLA-A--APLP2	GADD45B	0.466303456	0.751933896	-0.598376048	0.475386779	0.010083874	0.060412568	-0.164638928	0.128988834	0.086377806	0.758786254
Cluster2_Glioma_cells	Cluster2_Endothelial_cells	HLA-A--APLP2	GJA1	0.276312772	0.221694796	1.216038992	0.160337553	0.009064339	0.060412568	-0.164638928	0.128988834	0.086377806	0.758786254
Cluster2_Glioma_cells	Cluster2_Endothelial_cells	HLA-A--APLP2	HES1	0.44049386	0.452707454	0.816040506	0.343706048	0.009071927	0.060412568	-0.164638928	0.128988834	0.086377806	0.758786254
Cluster2_Glioma_cells	Cluster2_Endothelial_cells	HLA-A--APLP2	HSPA5	0.297422666	1.260900141	0.054148024	0.804676512	0.007858388	0.060412568	-0.164638928	0.128988834	0.086377806	0.758786254
Cluster2_Glioma_cells	Cluster2_Endothelial_cells	HLA-A--APLP2	IGFBP3	0.604445058	0.520393812	1.638866333	0.348980309	0.010325659	0.060412568	-0.164638928	0.128988834	0.086377806	0.758786254
Cluster2_Glioma_cells	Cluster2_Endothelial_cells	HLA-A--APLP2	JAG1	0.527732647	0.504746835	1.892950728	0.412271449	0.008123181	0.060412568	-0.164638928	0.128988834	0.086377806	0.758786254
Cluster2_Glioma_cells	Cluster2_Endothelial_cells	HLA-A--APLP2	JUN	0.593247157	2.197257384	0.122569465	0.928797468	0.014329945	0.060412568	-0.164638928	0.128988834	0.086377806	0.758786254
Cluster2_Glioma_cells	Cluster2_Endothelial_cells	HLA-A--APLP2	KLF4	0.202747135	0.176863572	-0.861091983	0.151898734	0.00790954	0.060412568	-0.164638928	0.128988834	0.086377806	0.758786254
Cluster2_Glioma_cells	Cluster2_Endothelial_cells	HLA-A--APLP2	KLF6	0.206392777	0.667721519	-1.035578023	0.504571027	0.007925281	0.060412568	-0.164638928	0.128988834	0.086377806	0.758786254
Cluster2_Glioma_cells	Cluster2_Endothelial_cells	HLA-A--APLP2	KLF9	0.301611614	0.38466948	1.183381933	0.32419128	0.007822096	0.060412568	-0.164638928	0.128988834	0.086377806	0.758786254
Cluster2_Glioma_cells	Cluster2_Endothelial_cells	HLA-A--APLP2	LMNA	0.365045142	0.581575246	1.074518769	0.485935302	0.00783441	0.060412568	-0.164638928	0.128988834	0.086377806	0.758786254
Cluster2_Glioma_cells	Cluster2_Endothelial_cells	HLA-A--APLP2	LPP	0.373289058	0.397327707	0.688415805	0.347398031	0.010434267	0.060412568	-0.164638928	0.128988834	0.086377806	0.758786254
Cluster2_Glioma_cells	Cluster2_Endothelial_cells	HLA-A--APLP2	MAF	0.250712435	0.219936709	-0.692133392	0.192862166	0.007973885	0.060412568	-0.164638928	0.128988834	0.086377806	0.758786254
Cluster2_Glioma_cells	Cluster2_Endothelial_cells	HLA-A--APLP2	MCL1	0.274346212	0.614451477	-0.955332853	0.511075949	0.008151522	0.060412568	-0.164638928	0.128988834	0.086377806	0.758786254
Cluster2_Glioma_cells	Cluster2_Endothelial_cells	HLA-A--APLP2	NDRG1	0.214892778	0.24454993	-0.15164259	0.166139241	0.010000527	0.060412568	-0.164638928	0.128988834	0.086377806	0.758786254
Cluster2_Glioma_cells	Cluster2_Endothelial_cells	HLA-A--APLP2	NEK6	0.385997459	0.396448664	0.607113275	0.358122363	0.008377565	0.060412568	-0.164638928	0.128988834	0.086377806	0.758786254
Cluster2_Glioma_cells	Cluster2_Endothelial_cells	HLA-A--APLP2	NOS2	0.273613013	0.209388186	2.04087313	0.180731364	0.009007877	0.060412568	-0.164638928	0.128988834	0.086377806	0.758786254
Cluster2_Glioma_cells	Cluster2_Endothelial_cells	HLA-A--APLP2	ODC1	0.313926694	0.894690577	1.952973391	0.686181435	0.009225031	0.060412568	-0.164638928	0.128988834	0.086377806	0.758786254
Cluster2_Glioma_cells	Cluster2_Endothelial_cells	HLA-A--APLP2	PER1	0.19850801	0.225738397	-0.737704541	0.199718706	0.008432975	0.060412568	-0.164638928	0.128988834	0.086377806	0.758786254
Cluster2_Glioma_cells	Cluster2_Endothelial_cells	HLA-A--APLP2	PLAT	0.370851146	0.305028129	1.970270599	0.249648383	0.008046265	0.060412568	-0.164638928	0.128988834	0.086377806	0.758786254
Cluster2_Glioma_cells	Cluster2_Endothelial_cells	HLA-A--APLP2	PPP1R15A	0.284804734	0.421940928	-0.944766279	0.349859353	0.008812582	0.060412568	-0.164638928	0.128988834	0.086377806	0.758786254
Cluster2_Glioma_cells	Cluster2_Endothelial_cells	HLA-A--APLP2	S100A10	0.516717091	0.658052039	-0.04016011	0.375	0.007917841	0.060412568	-0.164638928	0.128988834	0.086377806	0.758786254
Cluster2_Glioma_cells	Cluster2_Endothelial_cells	HLA-A--APLP2	SAT1	0.447859832	1.126758087	-0.929560949	0.717299578	0.009185441	0.060412568	-0.164638928	0.128988834	0.086377806	0.758786254
Cluster2_Glioma_cells	Cluster2_Endothelial_cells	HLA-A--APLP2	SFRP1	0.151396485	0.123945148	1.313306098	0.11673699	0.007712215	0.060412568	-0.164638928	0.128988834	0.086377806	0.758786254
Cluster2_Glioma_cells	Cluster2_Endothelial_cells	HLA-A--APLP2	SOCS2	0.460614466	0.397679325	1.961737006	0.324894515	0.008598295	0.060412568	-0.164638928	0.128988834	0.086377806	0.758786254
Cluster2_Glioma_cells	Cluster2_Endothelial_cells	HLA-A--APLP2	SOCS3	0.365839901	0.356891702	-0.10642043	0.272327707	0.011792005	0.060412568	-0.164638928	0.128988834	0.086377806	0.758786254
Cluster2_Glioma_cells	Cluster2_Endothelial_cells	HLA-A--APLP2	SOD2	0.408913114	0.623066104	-0.357917712	0.415787623	0.007910814	0.060412568	-0.164638928	0.128988834	0.086377806	0.758786254
Cluster2_Glioma_cells	Cluster2_Endothelial_cells	HLA-A--APLP2	SPP1	0.855298022	0.858298172	-0.66989684	0.565049226	0.008413442	0.060412568	-0.164638928	0.128988834	0.086377806	0.758786254
Cluster2_Glioma_cells	Cluster2_Endothelial_cells	HLA-A--APLP2	STAT1	0.216700682	0.283579466	0.818352825	0.249296765	0.010574244	0.060412568	-0.164638928	0.128988834	0.086377806	0.758786254
Cluster2_Glioma_cells	Cluster2_Endothelial_cells	HLA-A--APLP2	TGIF1	0.25407812	0.318917018	0.005383426	0.289029536	0.00900393	0.060412568	-0.164638928	0.128988834	0.086377806	0.758786254
Cluster2_Glioma_cells	Cluster2_Endothelial_cells	HLA-A--APLP2	TIMP1	1.081831049	1.118670886	0.956652816	0.778129395	0.008453015	0.060412568	-0.164638928	0.128988834	0.086377806	0.758786254
Cluster2_Glioma_cells	Cluster2_Endothelial_cells	HLA-A--APLP2	TNC	0.481931645	0.419127989	1.579760169	0.346343179	0.010968252	0.060412568	-0.164638928	0.128988834	0.086377806	0.758786254
Cluster2_Glioma_cells	Cluster2_Endothelial_cells	HLA-A--APLP2	VCAN	0.183658103	0.613396624	1.449400316	0.49718706	0.007918301	0.060412568	-0.164638928	0.128988834	0.086377806	0.758786254
Cluster2_Glioma_cells	Cluster2_Endothelial_cells	HLA-A--APLP2	VEGFA	0.498704278	0.643987342	0.895657272	0.364451477	0.016287714	0.060412568	-0.164638928	0.128988834	0.086377806	0.758786254
Cluster2_Glioma_cells	Cluster2_Endothelial_cells	HLA-A--APLP2	VIM	1.941779091	3.48769339	1.206847194	0.982594937	0.009548229	0.060412568	-0.164638928	0.128988834	0.086377806	0.758786254
Cluster2_Glioma_cells	Cluster2_Endothelial_cells	HLA-A--APLP2	WEE1	0.22097329	0.330872011	1.891585174	0.290436006	0.007683465	0.060412568	-0.164638928	0.128988834	0.086377806	0.758786254
Cluster2_Glioma_cells	Cluster2_Endothelial_cells	HLA-A--APLP2	ZFP36	0.714819477	0.707805907	-0.719033122	0.431786217	0.008425409	0.060412568	-0.164638928	0.128988834	0.086377806	0.758786254
Cluster2_Glioma_cells	Cluster2_Endothelial_cells	HLA-A--APLP2	ZFP36L1	0.682698385	0.709388186	-0.664799053	0.550457103	0.007739381	0.060412568	-0.164638928	0.128988834	0.086377806	0.758786254
Cluster2_Glioma_cells	Cluster2_Microglial	LGALS3--MCAM	ADM	0.189911209	0.199015471	-0.371733675	0.131329114	0.008148889	0.067950732	-0.030415585	0.145254633	0.103438438	0.758453208
Cluster2_Glioma_cells	Cluster2_Microglial	LGALS3--MCAM	ATF3	0.310782224	0.324367089	-0.853168124	0.264240506	0.009471794	0.067950732	-0.030415585	0.145254633	0.103438438	0.758453208
Cluster2_Glioma_cells	Cluster2_Microglial	LGALS3--MCAM	BCL6	0.176224205	0.182489451	-0.036420603	0.148909986	0.009933348	0.067950732	-0.030415585	0.145254633	0.103438438	0.758453208
Cluster2_Glioma_cells	Cluster2_Microglial	LGALS3--MCAM	CA12	0.19210919	0.154535865	0.8182285	0.137834037	0.006972946	0.067950732	-0.030415585	0.145254633	0.103438438	0.758453208
Cluster2_Glioma_cells	Cluster2_Microglial	LGALS3--MCAM	CALD1	0.454540654	1.289381153	1.858078159	0.827883263	0.006861504	0.067950732	-0.030415585	0.145254633	0.103438438	0.758453208
Cluster2_Glioma_cells	Cluster2_Microglial	LGALS3--MCAM	CCN1	0.458030128	0.377461322	0.888538768	0.280942335	0.008262995	0.067950732	-0.030415585	0.145254633	0.103438438	0.758453208
Cluster2_Glioma_cells	Cluster2_Microglial	LGALS3--MCAM	CCND2	0.245296171	1.15664557	1.657342784	0.75685654	0.009483497	0.067950732	-0.030415585	0.145254633	0.103438438	0.758453208
Cluster2_Glioma_cells	Cluster2_Microglial	LGALS3--MCAM	CD44	0.264412825	0.260900141	-0.062073602	0.16895218	0.007307809	0.067950732	-0.030415585	0.145254633	0.103438438	0.758453208
Cluster2_Glioma_cells	Cluster2_Microglial	LGALS3--MCAM	CEBPB	0.265325586	0.419479606	-1.07721854	0.320323488	0.007772791	0.067950732	-0.030415585	0.145254633	0.103438438	0.758453208
Cluster2_Glioma_cells	Cluster2_Microglial	LGALS3--MCAM	DUSP4	0.281384546	0.264064698	0.541700541	0.241912799	0.006857881	0.067950732	-0.030415585	0.145254633	0.103438438	0.758453208
Cluster2_Glioma_cells	Cluster2_Microglial	LGALS3--MCAM	DUSP6	0.312225885	0.60021097	1.725087963	0.478727145	0.008606965	0.067950732	-0.030415585	0.145254633	0.103438438	0.758453208
Cluster2_Glioma_cells	Cluster2_Microglial	LGALS3--MCAM	EGFR	0.990204493	1.912447257	1.994822497	0.697081575	0.007865218	0.067950732	-0.030415585	0.145254633	0.103438438	0.758453208
Cluster2_Glioma_cells	Cluster2_Microglial	LGALS3--MCAM	EGR1	0.288209804	1.195323488	-0.554705707	0.684950774	0.012458158	0.067950732	-0.030415585	0.145254633	0.103438438	0.758453208
Cluster2_Glioma_cells	Cluster2_Microglial	LGALS3--MCAM	EMP1	0.336800628	0.271097046	1.55359249	0.224507736	0.0075397	0.067950732	-0.030415585	0.145254633	0.103438438	0.758453208
Cluster2_Glioma_cells	Cluster2_Microglial	LGALS3--MCAM	ENC1	0.168604749	0.153481013	1.364925902	0.139416315	0.00681744	0.067950732	-0.030415585	0.145254633	0.103438438	0.758453208
Cluster2_Glioma_cells	Cluster2_Microglial	LGALS3--MCAM	ENO1	0.331800512	1.802390999	1.182543725	0.915787623	0.007663635	0.067950732	-0.030415585	0.145254633	0.103438438	0.758453208
Cluster2_Glioma_cells	Cluster2_Microglial	LGALS3--MCAM	EPAS1	0.156716778	0.145042194	1.098334448	0.127988748	0.007489003	0.067950732	-0.030415585	0.145254633	0.103438438	0.758453208
Cluster2_Glioma_cells	Cluster2_Microglial	LGALS3--MCAM	ETV4	0.198487213	0.151722925	1.986100869	0.142229255	0.006911308	0.067950732	-0.030415585	0.145254633	0.103438438	0.758453208
Cluster2_Glioma_cells	Cluster2_Microglial	LGALS3--MCAM	FKBP5	0.339569957	0.270042194	-0.369787115	0.235759494	0.007213801	0.067950732	-0.030415585	0.145254633	0.103438438	0.758453208
Cluster2_Glioma_cells	Cluster2_Microglial	LGALS3--MCAM	GADD45A	0.744383306	0.893635724	1.909090923	0.619198312	0.009743274	0.067950732	-0.030415585	0.145254633	0.103438438	0.758453208
Cluster2_Glioma_cells	Cluster2_Microglial	LGALS3--MCAM	GADD45B	0.466303456	0.751933896	-0.598376048	0.475386779	0.064830905	0.067950732	-0.030415585	0.145254633	0.103438438	0.758453208
Cluster2_Glioma_cells	Cluster2_Microglial	LGALS3--MCAM	GJA1	0.276312772	0.221694796	1.216038992	0.160337553	0.007176489	0.067950732	-0.030415585	0.145254633	0.103438438	0.758453208
Cluster2_Glioma_cells	Cluster2_Microglial	LGALS3--MCAM	GSN	0.18958511	0.218706048	-1.096634974	0.19374121	0.00674082	0.067950732	-0.030415585	0.145254633	0.103438438	0.758453208
Cluster2_Glioma_cells	Cluster2_Microglial	LGALS3--MCAM	HES1	0.44049386	0.452707454	0.816040506	0.343706048	0.009220394	0.067950732	-0.030415585	0.145254633	0.103438438	0.758453208
Cluster2_Glioma_cells	Cluster2_Microglial	LGALS3--MCAM	HIF1A	0.252177139	0.630977496	-0.177690078	0.546413502	0.007402864	0.067950732	-0.030415585	0.145254633	0.103438438	0.758453208
Cluster2_Glioma_cells	Cluster2_Microglial	LGALS3--MCAM	HSPA5	0.297422666	1.260900141	0.054148024	0.804676512	0.006850872	0.067950732	-0.030415585	0.145254633	0.103438438	0.758453208
Cluster2_Glioma_cells	Cluster2_Microglial	LGALS3--MCAM	IGFBP3	0.604445058	0.520393812	1.638866333	0.348980309	0.010938918	0.067950732	-0.030415585	0.145254633	0.103438438	0.758453208
Cluster2_Glioma_cells	Cluster2_Microglial	LGALS3--MCAM	JUN	0.593247157	2.197257384	0.122569465	0.928797468	0.012622123	0.067950732	-0.030415585	0.145254633	0.103438438	0.758453208
Cluster2_Glioma_cells	Cluster2_Microglial	LGALS3--MCAM	KLF6	0.206392777	0.667721519	-1.035578023	0.504571027	0.007485527	0.067950732	-0.030415585	0.145254633	0.103438438	0.758453208
Cluster2_Glioma_cells	Cluster2_Microglial	LGALS3--MCAM	LDHA	0.899332215	1.345464135	0.554752681	0.800105485	0.007737503	0.067950732	-0.030415585	0.145254633	0.103438438	0.758453208
Cluster2_Glioma_cells	Cluster2_Microglial	LGALS3--MCAM	LMNA	0.365045142	0.581575246	1.074518769	0.485935302	0.007266977	0.067950732	-0.030415585	0.145254633	0.103438438	0.758453208
Cluster2_Glioma_cells	Cluster2_Microglial	LGALS3--MCAM	LPP	0.373289058	0.397327707	0.688415805	0.347398031	0.007872008	0.067950732	-0.030415585	0.145254633	0.103438438	0.758453208
Cluster2_Glioma_cells	Cluster2_Microglial	LGALS3--MCAM	MCL1	0.274346212	0.614451477	-0.955332853	0.511075949	0.00761184	0.067950732	-0.030415585	0.145254633	0.103438438	0.758453208
Cluster2_Glioma_cells	Cluster2_Microglial	LGALS3--MCAM	MGLL	0.237815134	0.268284107	1.271324792	0.238220816	0.006733226	0.067950732	-0.030415585	0.145254633	0.103438438	0.758453208
Cluster2_Glioma_cells	Cluster2_Microglial	LGALS3--MCAM	NDRG1	0.214892778	0.24454993	-0.15164259	0.166139241	0.009146023	0.067950732	-0.030415585	0.145254633	0.103438438	0.758453208
Cluster2_Glioma_cells	Cluster2_Microglial	LGALS3--MCAM	NEK6	0.385997459	0.396448664	0.607113275	0.358122363	0.007688147	0.067950732	-0.030415585	0.145254633	0.103438438	0.758453208
Cluster2_Glioma_cells	Cluster2_Microglial	LGALS3--MCAM	NOS2	0.273613013	0.209388186	2.04087313	0.180731364	0.007941051	0.067950732	-0.030415585	0.145254633	0.103438438	0.758453208
Cluster2_Glioma_cells	Cluster2_Microglial	LGALS3--MCAM	ODC1	0.313926694	0.894690577	1.952973391	0.686181435	0.007442306	0.067950732	-0.030415585	0.145254633	0.103438438	0.758453208
Cluster2_Glioma_cells	Cluster2_Microglial	LGALS3--MCAM	PER1	0.19850801	0.225738397	-0.737704541	0.199718706	0.007224796	0.067950732	-0.030415585	0.145254633	0.103438438	0.758453208
Cluster2_Glioma_cells	Cluster2_Microglial	LGALS3--MCAM	PPP1R15A	0.284804734	0.421940928	-0.944766279	0.349859353	0.006972459	0.067950732	-0.030415585	0.145254633	0.103438438	0.758453208
Cluster2_Glioma_cells	Cluster2_Microglial	LGALS3--MCAM	PRMT1	0.315385459	0.888009845	1.970803463	0.698312236	0.006750156	0.067950732	-0.030415585	0.145254633	0.103438438	0.758453208
Cluster2_Glioma_cells	Cluster2_Microglial	LGALS3--MCAM	RUNX1	0.194519323	0.150668073	-0.64373206	0.136251758	0.007220027	0.067950732	-0.030415585	0.145254633	0.103438438	0.758453208
Cluster2_Glioma_cells	Cluster2_Microglial	LGALS3--MCAM	S100A10	0.516717091	0.658052039	-0.04016011	0.375	0.006957381	0.067950732	-0.030415585	0.145254633	0.103438438	0.758453208
Cluster2_Glioma_cells	Cluster2_Microglial	LGALS3--MCAM	SAT1	0.447859832	1.126758087	-0.929560949	0.717299578	0.007477588	0.067950732	-0.030415585	0.145254633	0.103438438	0.758453208
Cluster2_Glioma_cells	Cluster2_Microglial	LGALS3--MCAM	SOCS2	0.460614466	0.397679325	1.961737006	0.324894515	0.008274928	0.067950732	-0.030415585	0.145254633	0.103438438	0.758453208
Cluster2_Glioma_cells	Cluster2_Microglial	LGALS3--MCAM	SOCS3	0.365839901	0.356891702	-0.10642043	0.272327707	0.064895464	0.067950732	-0.030415585	0.145254633	0.103438438	0.758453208
Cluster2_Glioma_cells	Cluster2_Microglial	LGALS3--MCAM	SOD2	0.408913114	0.623066104	-0.357917712	0.415787623	0.00742937	0.067950732	-0.030415585	0.145254633	0.103438438	0.758453208
Cluster2_Glioma_cells	Cluster2_Microglial	LGALS3--MCAM	SOX9	0.539914347	0.884493671	1.957031109	0.665963432	0.007567762	0.067950732	-0.030415585	0.145254633	0.103438438	0.758453208
Cluster2_Glioma_cells	Cluster2_Microglial	LGALS3--MCAM	SPP1	0.855298022	0.858298172	-0.66989684	0.565049226	0.006948001	0.067950732	-0.030415585	0.145254633	0.103438438	0.758453208
Cluster2_Glioma_cells	Cluster2_Microglial	LGALS3--MCAM	STAT1	0.216700682	0.283579466	0.818352825	0.249296765	0.00718143	0.067950732	-0.030415585	0.145254633	0.103438438	0.758453208
Cluster2_Glioma_cells	Cluster2_Microglial	LGALS3--MCAM	TFRC	0.230713242	0.221518987	-0.314746931	0.181962025	0.007758272	0.067950732	-0.030415585	0.145254633	0.103438438	0.758453208
Cluster2_Glioma_cells	Cluster2_Microglial	LGALS3--MCAM	TGFB2	0.221992963	0.17440225	1.73679114	0.146272855	0.006887408	0.067950732	-0.030415585	0.145254633	0.103438438	0.758453208
Cluster2_Glioma_cells	Cluster2_Microglial	LGALS3--MCAM	TGIF1	0.25407812	0.318917018	0.005383426	0.289029536	0.008619062	0.067950732	-0.030415585	0.145254633	0.103438438	0.758453208
Cluster2_Glioma_cells	Cluster2_Microglial	LGALS3--MCAM	TNC	0.481931645	0.419127989	1.579760169	0.346343179	0.007637495	0.067950732	-0.030415585	0.145254633	0.103438438	0.758453208
Cluster2_Glioma_cells	Cluster2_Microglial	LGALS3--MCAM	TYMS	0.258277965	0.434599156	1.336556434	0.327707454	0.00724524	0.067950732	-0.030415585	0.145254633	0.103438438	0.758453208
Cluster2_Glioma_cells	Cluster2_Microglial	LGALS3--MCAM	VCAN	0.183658103	0.613396624	1.449400316	0.49718706	0.006736564	0.067950732	-0.030415585	0.145254633	0.103438438	0.758453208
Cluster2_Glioma_cells	Cluster2_Microglial	LGALS3--MCAM	VEGFA	0.498704278	0.643987342	0.895657272	0.364451477	0.016632293	0.067950732	-0.030415585	0.145254633	0.103438438	0.758453208
Cluster2_Glioma_cells	Cluster2_Microglial	LGALS3--MCAM	VIM	1.941779091	3.48769339	1.206847194	0.982594937	0.008081565	0.067950732	-0.030415585	0.145254633	0.103438438	0.758453208
Cluster2_Glioma_cells	Cluster2_Microglial	LGALS3--MCAM	WEE1	0.22097329	0.330872011	1.891585174	0.290436006	0.006882805	0.067950732	-0.030415585	0.145254633	0.103438438	0.758453208
Cluster2_Glioma_cells	Cluster2_Microglial	LGALS3--MCAM	ZFP36	0.714819477	0.707805907	-0.719033122	0.431786217	0.006948721	0.067950732	-0.030415585	0.145254633	0.103438438	0.758453208
Cluster2_Glioma_cells	Cluster2_Microglial	LGALS3--MCAM	ZFP36L1	0.682698385	0.709388186	-0.664799053	0.550457103	0.007377992	0.067950732	-0.030415585	0.145254633	0.103438438	0.758453208
Cluster1_Glioma_cells	Cluster1_Endothelial_cells	ENHO--GPR19	ADK	0.242817579	0.322892676	1.785277756	0.296176877	0.01580334	0.017519339	-0.223430961	0.036434106	0.078904969	0.753168041
Cluster1_Glioma_cells	Cluster1_Endothelial_cells	ENHO--GPR19	ASCL1	0.806607964	1.317365269	1.951615018	0.795485951	0.016316979	0.017519339	-0.223430961	0.036434106	0.078904969	0.753168041
Cluster1_Glioma_cells	Cluster1_Endothelial_cells	ENHO--GPR19	BID	0.514552716	0.789958544	1.807576724	0.598802395	0.023576376	0.017519339	-0.223430961	0.036434106	0.078904969	0.753168041
Cluster1_Glioma_cells	Cluster1_Endothelial_cells	ENHO--GPR19	CCND1	0.944143006	1.737908798	2.007904631	0.799170889	0.02154785	0.017519339	-0.223430961	0.036434106	0.078904969	0.753168041
Cluster1_Glioma_cells	Cluster1_Endothelial_cells	ENHO--GPR19	DNER	0.838062906	1.638415477	1.921132643	0.8903731	0.015828286	0.017519339	-0.223430961	0.036434106	0.078904969	0.753168041
Cluster1_Glioma_cells	Cluster1_Endothelial_cells	ENHO--GPR19	DPYSL3	0.296023608	0.695071396	1.286157323	0.548595117	0.01616965	0.017519339	-0.223430961	0.036434106	0.078904969	0.753168041
Cluster1_Glioma_cells	Cluster1_Endothelial_cells	ENHO--GPR19	GFRA1	0.30458245	0.260248733	2.025567221	0.23583602	0.016273663	0.017519339	-0.223430961	0.036434106	0.078904969	0.753168041
Cluster1_Glioma_cells	Cluster1_Endothelial_cells	ENHO--GPR19	ID2	0.609463719	1.577153386	0.959530876	0.816674344	0.015876093	0.017519339	-0.223430961	0.036434106	0.078904969	0.753168041
Cluster1_Glioma_cells	Cluster1_Endothelial_cells	ENHO--GPR19	ID3	0.2333125	0.703362506	0.486634675	0.409028098	0.019875825	0.017519339	-0.223430961	0.036434106	0.078904969	0.753168041
Cluster1_Glioma_cells	Cluster1_Endothelial_cells	ENHO--GPR19	LRATD2	0.318506469	0.377706126	1.990729386	0.327498848	0.016152113	0.017519339	-0.223430961	0.036434106	0.078904969	0.753168041
Cluster1_Glioma_cells	Cluster1_Endothelial_cells	ENHO--GPR19	MAPK10	0.223165288	0.382772916	1.642357217	0.324274528	0.01584875	0.017519339	-0.223430961	0.036434106	0.078904969	0.753168041
Cluster1_Glioma_cells	Cluster1_Endothelial_cells	ENHO--GPR19	MTSS1	0.190796377	0.361123906	0.870035419	0.318286504	0.015961152	0.017519339	-0.223430961	0.036434106	0.078904969	0.753168041
Cluster1_Glioma_cells	Cluster1_Endothelial_cells	ENHO--GPR19	PAK3	0.409177837	0.432519576	2.002425512	0.35052971	0.015983674	0.017519339	-0.223430961	0.036434106	0.078904969	0.753168041
Cluster1_Glioma_cells	Cluster1_Endothelial_cells	ENHO--GPR19	PHLDA1	0.56438438	1.922155689	1.911577882	0.865960387	0.016180394	0.017519339	-0.223430961	0.036434106	0.078904969	0.753168041
Cluster1_Glioma_cells	Cluster1_Endothelial_cells	ENHO--GPR19	PMPCB	0.216043025	0.641639797	1.637769384	0.527867342	0.018161091	0.017519339	-0.223430961	0.036434106	0.078904969	0.753168041
Cluster1_Glioma_cells	Cluster1_Endothelial_cells	ENHO--GPR19	PNRC1	0.229284517	0.865960387	-0.843237255	0.637033625	0.015856933	0.017519339	-0.223430961	0.036434106	0.078904969	0.753168041
Cluster1_Glioma_cells	Cluster1_Endothelial_cells	ENHO--GPR19	RAD23B	0.24988738	0.724090281	1.917689492	0.588208199	0.015833545	0.017519339	-0.223430961	0.036434106	0.078904969	0.753168041
Cluster1_Glioma_cells	Cluster1_Endothelial_cells	ENHO--GPR19	SLC44A1	0.81427256	1.504375864	1.691273266	0.834177798	0.021468035	0.017519339	-0.223430961	0.036434106	0.078904969	0.753168041
Cluster1_Glioma_cells	Cluster1_Endothelial_cells	ENHO--GPR19	THRA	0.558959921	0.891754952	1.242378572	0.662367573	0.0159627	0.017519339	-0.223430961	0.036434106	0.078904969	0.753168041
Cluster1_Glioma_cells	Cluster1_Endothelial_cells	ENHO--GPR19	TMEM97	0.302678473	0.484108706	1.58944623	0.419161677	0.018042831	0.017519339	-0.223430961	0.036434106	0.078904969	0.753168041
Cluster1_Glioma_cells	Cluster1_Endothelial_cells	ENHO--GPR19	UGT8	0.344520775	0.30723169	0.931088619	0.274527867	0.018695399	0.017519339	-0.223430961	0.036434106	0.078904969	0.753168041
Cluster1_Glioma_cells	Cluster1_Endothelial_cells	ENHO--GPR19	ZDHHC6	0.174073848	0.226623676	0.122526397	0.21096269	0.019763416	0.017519339	-0.223430961	0.036434106	0.078904969	0.753168041
Cluster2_Glioma_cells	Cluster2_Microglial	VEGFA--GPC1	AKAP12	0.469199325	0.504219409	1.375914784	0.363924051	0.145711614	0.059968339	-0.172548807	0.128030278	0.085372411	0.753001087
Cluster2_Glioma_cells	Cluster2_Microglial	VEGFA--GPC1	ARL4A	0.528601989	0.846518987	1.803016972	0.633966245	0.18502616	0.059968339	-0.172548807	0.128030278	0.085372411	0.753001087
Cluster2_Glioma_cells	Cluster2_Microglial	VEGFA--GPC1	ARL4C	0.37734654	0.514943741	0.189542388	0.416139241	0.152723298	0.059968339	-0.172548807	0.128030278	0.085372411	0.753001087
Cluster2_Glioma_cells	Cluster2_Microglial	VEGFA--GPC1	ATF3	0.310782224	0.324367089	-0.853168124	0.264240506	0.093098234	0.059968339	-0.172548807	0.128030278	0.085372411	0.753001087
Cluster2_Glioma_cells	Cluster2_Microglial	VEGFA--GPC1	ATP2B1	0.293907909	0.35583685	0.351140676	0.31592827	0.079421004	0.059968339	-0.172548807	0.128030278	0.085372411	0.753001087
Cluster2_Glioma_cells	Cluster2_Microglial	VEGFA--GPC1	BCL6	0.176224205	0.182489451	-0.036420603	0.148909986	0.076197787	0.059968339	-0.172548807	0.128030278	0.085372411	0.753001087
Cluster2_Glioma_cells	Cluster2_Microglial	VEGFA--GPC1	C11orf96	0.417713759	0.596694796	1.970895989	0.421061885	0.117289263	0.059968339	-0.172548807	0.128030278	0.085372411	0.753001087
Cluster2_Glioma_cells	Cluster2_Microglial	VEGFA--GPC1	CCN1	0.458030128	0.377461322	0.888538768	0.280942335	0.114931451	0.059968339	-0.172548807	0.128030278	0.085372411	0.753001087
Cluster2_Glioma_cells	Cluster2_Microglial	VEGFA--GPC1	CNN3	0.439758188	1.164205345	1.739263292	0.802742616	0.139125519	0.059968339	-0.172548807	0.128030278	0.085372411	0.753001087
Cluster2_Glioma_cells	Cluster2_Microglial	VEGFA--GPC1	CREM	0.286617279	0.365857947	-0.69531518	0.329289733	0.142940923	0.059968339	-0.172548807	0.128030278	0.085372411	0.753001087
Cluster2_Glioma_cells	Cluster2_Microglial	VEGFA--GPC1	DOK5	0.446528006	0.408579466	1.952826051	0.356188467	0.120135939	0.059968339	-0.172548807	0.128030278	0.085372411	0.753001087
Cluster2_Glioma_cells	Cluster2_Microglial	VEGFA--GPC1	DUSP4	0.281384546	0.264064698	0.541700541	0.241912799	0.144475156	0.059968339	-0.172548807	0.128030278	0.085372411	0.753001087
Cluster2_Glioma_cells	Cluster2_Microglial	VEGFA--GPC1	DUSP6	0.312225885	0.60021097	1.725087963	0.478727145	0.187810802	0.059968339	-0.172548807	0.128030278	0.085372411	0.753001087
Cluster2_Glioma_cells	Cluster2_Microglial	VEGFA--GPC1	EFNB2	0.245637589	0.186708861	1.793840061	0.171589311	0.166218824	0.059968339	-0.172548807	0.128030278	0.085372411	0.753001087
Cluster2_Glioma_cells	Cluster2_Microglial	VEGFA--GPC1	EGR1	0.288209804	1.195323488	-0.554705707	0.684950774	0.184123184	0.059968339	-0.172548807	0.128030278	0.085372411	0.753001087
Cluster2_Glioma_cells	Cluster2_Microglial	VEGFA--GPC1	EMP1	0.336800628	0.271097046	1.55359249	0.224507736	0.185046186	0.059968339	-0.172548807	0.128030278	0.085372411	0.753001087
Cluster2_Glioma_cells	Cluster2_Microglial	VEGFA--GPC1	ENC1	0.168604749	0.153481013	1.364925902	0.139416315	0.142790992	0.059968339	-0.172548807	0.128030278	0.085372411	0.753001087
Cluster2_Glioma_cells	Cluster2_Microglial	VEGFA--GPC1	ERRFI1	0.15227976	0.14152602	0.760771441	0.126230661	0.10581609	0.059968339	-0.172548807	0.128030278	0.085372411	0.753001087
Cluster2_Glioma_cells	Cluster2_Microglial	VEGFA--GPC1	F3	0.525956704	0.547995781	1.336541887	0.395042194	0.181357691	0.059968339	-0.172548807	0.128030278	0.085372411	0.753001087
Cluster2_Glioma_cells	Cluster2_Microglial	VEGFA--GPC1	FOSB	0.41596961	0.529008439	-0.602620178	0.374648383	0.12799999	0.059968339	-0.172548807	0.128030278	0.085372411	0.753001087
Cluster2_Glioma_cells	Cluster2_Microglial	VEGFA--GPC1	GADD45A	0.744383306	0.893635724	1.909090923	0.619198312	0.14144394	0.059968339	-0.172548807	0.128030278	0.085372411	0.753001087
Cluster2_Glioma_cells	Cluster2_Microglial	VEGFA--GPC1	HES1	0.44049386	0.452707454	0.816040506	0.343706048	0.128763623	0.059968339	-0.172548807	0.128030278	0.085372411	0.753001087
Cluster2_Glioma_cells	Cluster2_Microglial	VEGFA--GPC1	HSPA5	0.297422666	1.260900141	0.054148024	0.804676512	0.144295147	0.059968339	-0.172548807	0.128030278	0.085372411	0.753001087
Cluster2_Glioma_cells	Cluster2_Microglial	VEGFA--GPC1	IER2	0.160635344	1.140822785	-0.775541474	0.726441632	0.138830255	0.059968339	-0.172548807	0.128030278	0.085372411	0.753001087
Cluster2_Glioma_cells	Cluster2_Microglial	VEGFA--GPC1	IGFBP3	0.604445058	0.520393812	1.638866333	0.348980309	0.077164199	0.059968339	-0.172548807	0.128030278	0.085372411	0.753001087
Cluster2_Glioma_cells	Cluster2_Microglial	VEGFA--GPC1	KBTBD2	0.152215943	0.220815752	1.43273052	0.203938115	0.079832193	0.059968339	-0.172548807	0.128030278	0.085372411	0.753001087
Cluster2_Glioma_cells	Cluster2_Microglial	VEGFA--GPC1	KLF4	0.202747135	0.176863572	-0.861091983	0.151898734	0.193134607	0.059968339	-0.172548807	0.128030278	0.085372411	0.753001087
Cluster2_Glioma_cells	Cluster2_Microglial	VEGFA--GPC1	KLF9	0.301611614	0.38466948	1.183381933	0.32419128	0.103922223	0.059968339	-0.172548807	0.128030278	0.085372411	0.753001087
Cluster2_Glioma_cells	Cluster2_Microglial	VEGFA--GPC1	LDHA	0.899332215	1.345464135	0.554752681	0.800105485	0.104298261	0.059968339	-0.172548807	0.128030278	0.085372411	0.753001087
Cluster2_Glioma_cells	Cluster2_Microglial	VEGFA--GPC1	MCL1	0.274346212	0.614451477	-0.955332853	0.511075949	0.197598994	0.059968339	-0.172548807	0.128030278	0.085372411	0.753001087
Cluster2_Glioma_cells	Cluster2_Microglial	VEGFA--GPC1	MT1X	0.578617992	0.78164557	0.652557988	0.513185654	0.130107488	0.059968339	-0.172548807	0.128030278	0.085372411	0.753001087
Cluster2_Glioma_cells	Cluster2_Microglial	VEGFA--GPC1	NDRG1	0.214892778	0.24454993	-0.15164259	0.166139241	0.196853454	0.059968339	-0.172548807	0.128030278	0.085372411	0.753001087
Cluster2_Glioma_cells	Cluster2_Microglial	VEGFA--GPC1	NEDD9	0.206204404	0.225386779	-0.561507194	0.204289733	0.166146157	0.059968339	-0.172548807	0.128030278	0.085372411	0.753001087
Cluster2_Glioma_cells	Cluster2_Microglial	VEGFA--GPC1	NFIL3	0.183141064	0.153656821	-0.181133381	0.132559775	0.14567966	0.059968339	-0.172548807	0.128030278	0.085372411	0.753001087
Cluster2_Glioma_cells	Cluster2_Microglial	VEGFA--GPC1	NOS2	0.273613013	0.209388186	2.04087313	0.180731364	0.07309232	0.059968339	-0.172548807	0.128030278	0.085372411	0.753001087
Cluster2_Glioma_cells	Cluster2_Microglial	VEGFA--GPC1	PLAT	0.370851146	0.305028129	1.970270599	0.249648383	0.195057751	0.059968339	-0.172548807	0.128030278	0.085372411	0.753001087
Cluster2_Glioma_cells	Cluster2_Microglial	VEGFA--GPC1	PLPP3	0.396876615	0.444620253	1.501614946	0.387834037	0.123854828	0.059968339	-0.172548807	0.128030278	0.085372411	0.753001087
Cluster2_Glioma_cells	Cluster2_Microglial	VEGFA--GPC1	POP5	0.179454972	0.312939522	1.806313529	0.284106892	0.073373545	0.059968339	-0.172548807	0.128030278	0.085372411	0.753001087
Cluster2_Glioma_cells	Cluster2_Microglial	VEGFA--GPC1	PTPRD	0.159926288	0.20059775	0.36162738	0.178094233	0.075955238	0.059968339	-0.172548807	0.128030278	0.085372411	0.753001087
Cluster2_Glioma_cells	Cluster2_Microglial	VEGFA--GPC1	RCAN1	0.40360004	0.440400844	0.775064529	0.345464135	0.143821448	0.059968339	-0.172548807	0.128030278	0.085372411	0.753001087
Cluster2_Glioma_cells	Cluster2_Microglial	VEGFA--GPC1	SOD2	0.408913114	0.623066104	-0.357917712	0.415787623	0.106579199	0.059968339	-0.172548807	0.128030278	0.085372411	0.753001087
Cluster2_Glioma_cells	Cluster2_Microglial	VEGFA--GPC1	SPRY1	0.720200008	0.653481013	1.734973656	0.518987342	0.144522029	0.059968339	-0.172548807	0.128030278	0.085372411	0.753001087
Cluster2_Glioma_cells	Cluster2_Microglial	VEGFA--GPC1	SPRY2	0.617227427	0.610232068	1.800436165	0.523909986	0.139142195	0.059968339	-0.172548807	0.128030278	0.085372411	0.753001087
Cluster2_Glioma_cells	Cluster2_Microglial	VEGFA--GPC1	SPRY4	0.263748892	0.204465541	2.014664458	0.184950774	0.142303775	0.059968339	-0.172548807	0.128030278	0.085372411	0.753001087
Cluster2_Glioma_cells	Cluster2_Microglial	VEGFA--GPC1	SYNM	0.201106591	0.158052039	1.436243452	0.137834037	0.192543179	0.059968339	-0.172548807	0.128030278	0.085372411	0.753001087
Cluster2_Glioma_cells	Cluster2_Microglial	VEGFA--GPC1	TCIM	0.375973007	0.321026723	1.957217846	0.25281294	0.12370005	0.059968339	-0.172548807	0.128030278	0.085372411	0.753001087
Cluster2_Glioma_cells	Cluster2_Microglial	VEGFA--GPC1	TIPARP	0.179060583	0.188466948	0.383687831	0.164381153	0.144197122	0.059968339	-0.172548807	0.128030278	0.085372411	0.753001087
Cluster2_Glioma_cells	Cluster2_Microglial	VEGFA--GPC1	TMEM47	0.17330431	0.150492264	0.648283546	0.139592124	0.084806808	0.059968339	-0.172548807	0.128030278	0.085372411	0.753001087
Cluster2_Glioma_cells	Cluster2_Microglial	VEGFA--GPC1	TNFRSF12A	0.601922897	0.544303797	1.190348888	0.39152602	0.11104173	0.059968339	-0.172548807	0.128030278	0.085372411	0.753001087
Cluster2_Glioma_cells	Cluster2_Microglial	VEGFA--GPC1	TSPAN13	0.246677274	0.253691983	1.415157614	0.230309423	0.118046351	0.059968339	-0.172548807	0.128030278	0.085372411	0.753001087
Cluster2_Glioma_cells	Cluster2_Microglial	VEGFA--GPC1	VGLL4	0.326013761	0.66350211	1.947036692	0.560126582	0.10743315	0.059968339	-0.172548807	0.128030278	0.085372411	0.753001087
Cluster2_Glioma_cells	Cluster2_Microglial	VEGFA--GPC1	YRDC	0.172687249	0.207630098	1.275518057	0.185126582	0.136302255	0.059968339	-0.172548807	0.128030278	0.085372411	0.753001087
Cluster2_Glioma_cells	Cluster2_Microglial	VEGFA--GPC1	ZFP36	0.714819477	0.707805907	-0.719033122	0.431786217	0.115621746	0.059968339	-0.172548807	0.128030278	0.085372411	0.753001087
Cluster2_Glioma_cells	Cluster2_Endothelial_cells	SPP1--ITGB5	ADM	0.189911209	0.199015471	-0.371733675	0.131329114	0.010576294	0.06591034	-0.066746467	0.14085189	0.098820554	0.751060694
Cluster2_Glioma_cells	Cluster2_Endothelial_cells	SPP1--ITGB5	AGT	0.692759924	0.699015471	1.555746048	0.460091421	0.009098357	0.06591034	-0.066746467	0.14085189	0.098820554	0.751060694
Cluster2_Glioma_cells	Cluster2_Endothelial_cells	SPP1--ITGB5	ATF3	0.310782224	0.324367089	-0.853168124	0.264240506	0.015217546	0.06591034	-0.066746467	0.14085189	0.098820554	0.751060694
Cluster2_Glioma_cells	Cluster2_Endothelial_cells	SPP1--ITGB5	BCL6	0.176224205	0.182489451	-0.036420603	0.148909986	0.012686941	0.06591034	-0.066746467	0.14085189	0.098820554	0.751060694
Cluster2_Glioma_cells	Cluster2_Endothelial_cells	SPP1--ITGB5	CCN1	0.458030128	0.377461322	0.888538768	0.280942335	0.009984359	0.06591034	-0.066746467	0.14085189	0.098820554	0.751060694
Cluster2_Glioma_cells	Cluster2_Endothelial_cells	SPP1--ITGB5	CCND2	0.245296171	1.15664557	1.657342784	0.75685654	0.013441481	0.06591034	-0.066746467	0.14085189	0.098820554	0.751060694
Cluster2_Glioma_cells	Cluster2_Endothelial_cells	SPP1--ITGB5	CD44	0.264412825	0.260900141	-0.062073602	0.16895218	0.06716296	0.06591034	-0.066746467	0.14085189	0.098820554	0.751060694
Cluster2_Glioma_cells	Cluster2_Endothelial_cells	SPP1--ITGB5	CEBPB	0.265325586	0.419479606	-1.07721854	0.320323488	0.012257248	0.06591034	-0.066746467	0.14085189	0.098820554	0.751060694
Cluster2_Glioma_cells	Cluster2_Endothelial_cells	SPP1--ITGB5	CLU	0.559660908	2.410864979	1.941116018	0.922468354	0.009714711	0.06591034	-0.066746467	0.14085189	0.098820554	0.751060694
Cluster2_Glioma_cells	Cluster2_Endothelial_cells	SPP1--ITGB5	CREM	0.286617279	0.365857947	-0.69531518	0.329289733	0.009673715	0.06591034	-0.066746467	0.14085189	0.098820554	0.751060694
Cluster2_Glioma_cells	Cluster2_Endothelial_cells	SPP1--ITGB5	CTNNB1	0.358303746	0.54940225	0.169825271	0.469585091	0.010393104	0.06591034	-0.066746467	0.14085189	0.098820554	0.751060694
Cluster2_Glioma_cells	Cluster2_Endothelial_cells	SPP1--ITGB5	DUSP6	0.312225885	0.60021097	1.725087963	0.478727145	0.01198793	0.06591034	-0.066746467	0.14085189	0.098820554	0.751060694
Cluster2_Glioma_cells	Cluster2_Endothelial_cells	SPP1--ITGB5	EGFR	0.990204493	1.912447257	1.994822497	0.697081575	0.012431261	0.06591034	-0.066746467	0.14085189	0.098820554	0.751060694
Cluster2_Glioma_cells	Cluster2_Endothelial_cells	SPP1--ITGB5	EGR1	0.288209804	1.195323488	-0.554705707	0.684950774	0.017470466	0.06591034	-0.066746467	0.14085189	0.098820554	0.751060694
Cluster2_Glioma_cells	Cluster2_Endothelial_cells	SPP1--ITGB5	EMP1	0.336800628	0.271097046	1.55359249	0.224507736	0.009317625	0.06591034	-0.066746467	0.14085189	0.098820554	0.751060694
Cluster2_Glioma_cells	Cluster2_Endothelial_cells	SPP1--ITGB5	EPAS1	0.156716778	0.145042194	1.098334448	0.127988748	0.009099596	0.06591034	-0.066746467	0.14085189	0.098820554	0.751060694
Cluster2_Glioma_cells	Cluster2_Endothelial_cells	SPP1--ITGB5	F3	0.525956704	0.547995781	1.336541887	0.395042194	0.010966476	0.06591034	-0.066746467	0.14085189	0.098820554	0.751060694
Cluster2_Glioma_cells	Cluster2_Endothelial_cells	SPP1--ITGB5	GADD45A	0.744383306	0.893635724	1.909090923	0.619198312	0.013509224	0.06591034	-0.066746467	0.14085189	0.098820554	0.751060694
Cluster2_Glioma_cells	Cluster2_Endothelial_cells	SPP1--ITGB5	GADD45B	0.466303456	0.751933896	-0.598376048	0.475386779	0.013771005	0.06591034	-0.066746467	0.14085189	0.098820554	0.751060694
Cluster2_Glioma_cells	Cluster2_Endothelial_cells	SPP1--ITGB5	GJA1	0.276312772	0.221694796	1.216038992	0.160337553	0.009324185	0.06591034	-0.066746467	0.14085189	0.098820554	0.751060694
Cluster2_Glioma_cells	Cluster2_Endothelial_cells	SPP1--ITGB5	HES1	0.44049386	0.452707454	0.816040506	0.343706048	0.011540138	0.06591034	-0.066746467	0.14085189	0.098820554	0.751060694
Cluster2_Glioma_cells	Cluster2_Endothelial_cells	SPP1--ITGB5	HIF1A	0.252177139	0.630977496	-0.177690078	0.546413502	0.010595699	0.06591034	-0.066746467	0.14085189	0.098820554	0.751060694
Cluster2_Glioma_cells	Cluster2_Endothelial_cells	SPP1--ITGB5	HSPA5	0.297422666	1.260900141	0.054148024	0.804676512	0.010159418	0.06591034	-0.066746467	0.14085189	0.098820554	0.751060694
Cluster2_Glioma_cells	Cluster2_Endothelial_cells	SPP1--ITGB5	IGF2	0.256496978	0.195675105	2.008150566	0.119725738	0.010102747	0.06591034	-0.066746467	0.14085189	0.098820554	0.751060694
Cluster2_Glioma_cells	Cluster2_Endothelial_cells	SPP1--ITGB5	IGFBP3	0.604445058	0.520393812	1.638866333	0.348980309	0.012952567	0.06591034	-0.066746467	0.14085189	0.098820554	0.751060694
Cluster2_Glioma_cells	Cluster2_Endothelial_cells	SPP1--ITGB5	JUN	0.593247157	2.197257384	0.122569465	0.928797468	0.071452306	0.06591034	-0.066746467	0.14085189	0.098820554	0.751060694
Cluster2_Glioma_cells	Cluster2_Endothelial_cells	SPP1--ITGB5	JUND	1.107501971	2.011251758	0.827768736	0.9395218	0.066363432	0.06591034	-0.066746467	0.14085189	0.098820554	0.751060694
Cluster2_Glioma_cells	Cluster2_Endothelial_cells	SPP1--ITGB5	KLF6	0.206392777	0.667721519	-1.035578023	0.504571027	0.009364852	0.06591034	-0.066746467	0.14085189	0.098820554	0.751060694
Cluster2_Glioma_cells	Cluster2_Endothelial_cells	SPP1--ITGB5	LMNA	0.365045142	0.581575246	1.074518769	0.485935302	0.009265553	0.06591034	-0.066746467	0.14085189	0.098820554	0.751060694
Cluster2_Glioma_cells	Cluster2_Endothelial_cells	SPP1--ITGB5	LPP	0.373289058	0.397327707	0.688415805	0.347398031	0.010567603	0.06591034	-0.066746467	0.14085189	0.098820554	0.751060694
Cluster2_Glioma_cells	Cluster2_Endothelial_cells	SPP1--ITGB5	MCL1	0.274346212	0.614451477	-0.955332853	0.511075949	0.010014588	0.06591034	-0.066746467	0.14085189	0.098820554	0.751060694
Cluster2_Glioma_cells	Cluster2_Endothelial_cells	SPP1--ITGB5	NDRG1	0.214892778	0.24454993	-0.15164259	0.166139241	0.012481292	0.06591034	-0.066746467	0.14085189	0.098820554	0.751060694
Cluster2_Glioma_cells	Cluster2_Endothelial_cells	SPP1--ITGB5	NEK6	0.385997459	0.396448664	0.607113275	0.358122363	0.010195498	0.06591034	-0.066746467	0.14085189	0.098820554	0.751060694
Cluster2_Glioma_cells	Cluster2_Endothelial_cells	SPP1--ITGB5	NFIL3	0.183141064	0.153656821	-0.181133381	0.132559775	0.00930972	0.06591034	-0.066746467	0.14085189	0.098820554	0.751060694
Cluster2_Glioma_cells	Cluster2_Endothelial_cells	SPP1--ITGB5	NOS2	0.273613013	0.209388186	2.04087313	0.180731364	0.011973193	0.06591034	-0.066746467	0.14085189	0.098820554	0.751060694
Cluster2_Glioma_cells	Cluster2_Endothelial_cells	SPP1--ITGB5	ODC1	0.313926694	0.894690577	1.952973391	0.686181435	0.009320598	0.06591034	-0.066746467	0.14085189	0.098820554	0.751060694
Cluster2_Glioma_cells	Cluster2_Endothelial_cells	SPP1--ITGB5	PER1	0.19850801	0.225738397	-0.737704541	0.199718706	0.01054795	0.06591034	-0.066746467	0.14085189	0.098820554	0.751060694
Cluster2_Glioma_cells	Cluster2_Endothelial_cells	SPP1--ITGB5	PPP1R15A	0.284804734	0.421940928	-0.944766279	0.349859353	0.011112729	0.06591034	-0.066746467	0.14085189	0.098820554	0.751060694
Cluster2_Glioma_cells	Cluster2_Endothelial_cells	SPP1--ITGB5	RUNX1	0.194519323	0.150668073	-0.64373206	0.136251758	0.00973261	0.06591034	-0.066746467	0.14085189	0.098820554	0.751060694
Cluster2_Glioma_cells	Cluster2_Endothelial_cells	SPP1--ITGB5	S100A10	0.516717091	0.658052039	-0.04016011	0.375	0.010127633	0.06591034	-0.066746467	0.14085189	0.098820554	0.751060694
Cluster2_Glioma_cells	Cluster2_Endothelial_cells	SPP1--ITGB5	SAT1	0.447859832	1.126758087	-0.929560949	0.717299578	0.009718087	0.06591034	-0.066746467	0.14085189	0.098820554	0.751060694
Cluster2_Glioma_cells	Cluster2_Endothelial_cells	SPP1--ITGB5	SOCS2	0.460614466	0.397679325	1.961737006	0.324894515	0.010240614	0.06591034	-0.066746467	0.14085189	0.098820554	0.751060694
Cluster2_Glioma_cells	Cluster2_Endothelial_cells	SPP1--ITGB5	SOCS3	0.365839901	0.356891702	-0.10642043	0.272327707	0.012210296	0.06591034	-0.066746467	0.14085189	0.098820554	0.751060694
Cluster2_Glioma_cells	Cluster2_Endothelial_cells	SPP1--ITGB5	SOD2	0.408913114	0.623066104	-0.357917712	0.415787623	0.009548607	0.06591034	-0.066746467	0.14085189	0.098820554	0.751060694
Cluster2_Glioma_cells	Cluster2_Endothelial_cells	SPP1--ITGB5	SOX9	0.539914347	0.884493671	1.957031109	0.665963432	0.009607761	0.06591034	-0.066746467	0.14085189	0.098820554	0.751060694
Cluster2_Glioma_cells	Cluster2_Endothelial_cells	SPP1--ITGB5	SPP1	0.855298022	0.858298172	-0.66989684	0.565049226	0.009226001	0.06591034	-0.066746467	0.14085189	0.098820554	0.751060694
Cluster2_Glioma_cells	Cluster2_Endothelial_cells	SPP1--ITGB5	STAT1	0.216700682	0.283579466	0.818352825	0.249296765	0.030491476	0.06591034	-0.066746467	0.14085189	0.098820554	0.751060694
Cluster2_Glioma_cells	Cluster2_Endothelial_cells	SPP1--ITGB5	TFRC	0.230713242	0.221518987	-0.314746931	0.181962025	0.009286355	0.06591034	-0.066746467	0.14085189	0.098820554	0.751060694
Cluster2_Glioma_cells	Cluster2_Endothelial_cells	SPP1--ITGB5	TGIF1	0.25407812	0.318917018	0.005383426	0.289029536	0.011852389	0.06591034	-0.066746467	0.14085189	0.098820554	0.751060694
Cluster2_Glioma_cells	Cluster2_Endothelial_cells	SPP1--ITGB5	TIMP1	1.081831049	1.118670886	0.956652816	0.778129395	0.010482443	0.06591034	-0.066746467	0.14085189	0.098820554	0.751060694
Cluster2_Glioma_cells	Cluster2_Endothelial_cells	SPP1--ITGB5	TNC	0.481931645	0.419127989	1.579760169	0.346343179	0.012531939	0.06591034	-0.066746467	0.14085189	0.098820554	0.751060694
Cluster2_Glioma_cells	Cluster2_Endothelial_cells	SPP1--ITGB5	VCAN	0.183658103	0.613396624	1.449400316	0.49718706	0.010048883	0.06591034	-0.066746467	0.14085189	0.098820554	0.751060694
Cluster2_Glioma_cells	Cluster2_Endothelial_cells	SPP1--ITGB5	VEGFA	0.498704278	0.643987342	0.895657272	0.364451477	0.02150798	0.06591034	-0.066746467	0.14085189	0.098820554	0.751060694
Cluster2_Glioma_cells	Cluster2_Endothelial_cells	SPP1--ITGB5	VIM	1.941779091	3.48769339	1.206847194	0.982594937	0.012508194	0.06591034	-0.066746467	0.14085189	0.098820554	0.751060694
Cluster2_Glioma_cells	Cluster2_Endothelial_cells	SPP1--ITGB5	ZFP36	0.714819477	0.707805907	-0.719033122	0.431786217	0.009394989	0.06591034	-0.066746467	0.14085189	0.098820554	0.751060694
Cluster2_Glioma_cells	Cluster2_Endothelial_cells	SPP1--ITGB5	ZFP36L1	0.682698385	0.709388186	-0.664799053	0.550457103	0.010104863	0.06591034	-0.066746467	0.14085189	0.098820554	0.751060694
Cluster2_Glioma_cells	Cluster2_Endothelial_cells	ANXA1--EGFR	ADM	0.189911209	0.199015471	-0.371733675	0.131329114	0.008421726	0.072883945	0.057424421	0.155899488	0.114603455	0.748649862
Cluster2_Glioma_cells	Cluster2_Endothelial_cells	ANXA1--EGFR	ATF3	0.310782224	0.324367089	-0.853168124	0.264240506	0.010450137	0.072883945	0.057424421	0.155899488	0.114603455	0.748649862
Cluster2_Glioma_cells	Cluster2_Endothelial_cells	ANXA1--EGFR	BCL6	0.176224205	0.182489451	-0.036420603	0.148909986	0.01014319	0.072883945	0.057424421	0.155899488	0.114603455	0.748649862
Cluster2_Glioma_cells	Cluster2_Endothelial_cells	ANXA1--EGFR	CCN1	0.458030128	0.377461322	0.888538768	0.280942335	0.007654542	0.072883945	0.057424421	0.155899488	0.114603455	0.748649862
Cluster2_Glioma_cells	Cluster2_Endothelial_cells	ANXA1--EGFR	CCND2	0.245296171	1.15664557	1.657342784	0.75685654	0.009393157	0.072883945	0.057424421	0.155899488	0.114603455	0.748649862
Cluster2_Glioma_cells	Cluster2_Endothelial_cells	ANXA1--EGFR	CD44	0.264412825	0.260900141	-0.062073602	0.16895218	0.007496096	0.072883945	0.057424421	0.155899488	0.114603455	0.748649862
Cluster2_Glioma_cells	Cluster2_Endothelial_cells	ANXA1--EGFR	CEBPB	0.265325586	0.419479606	-1.07721854	0.320323488	0.007972323	0.072883945	0.057424421	0.155899488	0.114603455	0.748649862
Cluster2_Glioma_cells	Cluster2_Endothelial_cells	ANXA1--EGFR	CEBPD	0.720616894	0.879395218	-0.594943973	0.51371308	0.006821782	0.072883945	0.057424421	0.155899488	0.114603455	0.748649862
Cluster2_Glioma_cells	Cluster2_Endothelial_cells	ANXA1--EGFR	CXADR	0.282720486	0.329113924	1.207830626	0.303797468	0.006779459	0.072883945	0.057424421	0.155899488	0.114603455	0.748649862
Cluster2_Glioma_cells	Cluster2_Endothelial_cells	ANXA1--EGFR	DUSP4	0.281384546	0.264064698	0.541700541	0.241912799	0.006714051	0.072883945	0.057424421	0.155899488	0.114603455	0.748649862
Cluster2_Glioma_cells	Cluster2_Endothelial_cells	ANXA1--EGFR	DUSP6	0.312225885	0.60021097	1.725087963	0.478727145	0.00866299	0.072883945	0.057424421	0.155899488	0.114603455	0.748649862
Cluster2_Glioma_cells	Cluster2_Endothelial_cells	ANXA1--EGFR	EGFR	0.990204493	1.912447257	1.994822497	0.697081575	0.008319139	0.072883945	0.057424421	0.155899488	0.114603455	0.748649862
Cluster2_Glioma_cells	Cluster2_Endothelial_cells	ANXA1--EGFR	EGR1	0.288209804	1.195323488	-0.554705707	0.684950774	0.012795412	0.072883945	0.057424421	0.155899488	0.114603455	0.748649862
Cluster2_Glioma_cells	Cluster2_Endothelial_cells	ANXA1--EGFR	EMP1	0.336800628	0.271097046	1.55359249	0.224507736	0.007388856	0.072883945	0.057424421	0.155899488	0.114603455	0.748649862
Cluster2_Glioma_cells	Cluster2_Endothelial_cells	ANXA1--EGFR	ENO1	0.331800512	1.802390999	1.182543725	0.915787623	0.006943728	0.072883945	0.057424421	0.155899488	0.114603455	0.748649862
Cluster2_Glioma_cells	Cluster2_Endothelial_cells	ANXA1--EGFR	EPAS1	0.156716778	0.145042194	1.098334448	0.127988748	0.00704965	0.072883945	0.057424421	0.155899488	0.114603455	0.748649862
Cluster2_Glioma_cells	Cluster2_Endothelial_cells	ANXA1--EGFR	F3	0.525956704	0.547995781	1.336541887	0.395042194	0.006717769	0.072883945	0.057424421	0.155899488	0.114603455	0.748649862
Cluster2_Glioma_cells	Cluster2_Endothelial_cells	ANXA1--EGFR	GADD45A	0.744383306	0.893635724	1.909090923	0.619198312	0.009261836	0.072883945	0.057424421	0.155899488	0.114603455	0.748649862
Cluster2_Glioma_cells	Cluster2_Endothelial_cells	ANXA1--EGFR	GADD45B	0.466303456	0.751933896	-0.598376048	0.475386779	0.009271917	0.072883945	0.057424421	0.155899488	0.114603455	0.748649862
Cluster2_Glioma_cells	Cluster2_Endothelial_cells	ANXA1--EGFR	HES1	0.44049386	0.452707454	0.816040506	0.343706048	0.008799979	0.072883945	0.057424421	0.155899488	0.114603455	0.748649862
Cluster2_Glioma_cells	Cluster2_Endothelial_cells	ANXA1--EGFR	HIF1A	0.252177139	0.630977496	-0.177690078	0.546413502	0.007138281	0.072883945	0.057424421	0.155899488	0.114603455	0.748649862
Cluster2_Glioma_cells	Cluster2_Endothelial_cells	ANXA1--EGFR	IGFBP3	0.604445058	0.520393812	1.638866333	0.348980309	0.009929191	0.072883945	0.057424421	0.155899488	0.114603455	0.748649862
Cluster2_Glioma_cells	Cluster2_Endothelial_cells	ANXA1--EGFR	JAG1	0.527732647	0.504746835	1.892950728	0.412271449	0.007343026	0.072883945	0.057424421	0.155899488	0.114603455	0.748649862
Cluster2_Glioma_cells	Cluster2_Endothelial_cells	ANXA1--EGFR	JUN	0.593247157	2.197257384	0.122569465	0.928797468	0.012969621	0.072883945	0.057424421	0.155899488	0.114603455	0.748649862
Cluster2_Glioma_cells	Cluster2_Endothelial_cells	ANXA1--EGFR	JUND	1.107501971	2.011251758	0.827768736	0.9395218	0.006877924	0.072883945	0.057424421	0.155899488	0.114603455	0.748649862
Cluster2_Glioma_cells	Cluster2_Endothelial_cells	ANXA1--EGFR	KLF6	0.206392777	0.667721519	-1.035578023	0.504571027	0.007325501	0.072883945	0.057424421	0.155899488	0.114603455	0.748649862
Cluster2_Glioma_cells	Cluster2_Endothelial_cells	ANXA1--EGFR	LDHA	0.899332215	1.345464135	0.554752681	0.800105485	0.007530989	0.072883945	0.057424421	0.155899488	0.114603455	0.748649862
Cluster2_Glioma_cells	Cluster2_Endothelial_cells	ANXA1--EGFR	LMNA	0.365045142	0.581575246	1.074518769	0.485935302	0.006685492	0.072883945	0.057424421	0.155899488	0.114603455	0.748649862
Cluster2_Glioma_cells	Cluster2_Endothelial_cells	ANXA1--EGFR	LPP	0.373289058	0.397327707	0.688415805	0.347398031	0.008218773	0.072883945	0.057424421	0.155899488	0.114603455	0.748649862
Cluster2_Glioma_cells	Cluster2_Endothelial_cells	ANXA1--EGFR	MCL1	0.274346212	0.614451477	-0.955332853	0.511075949	0.007781675	0.072883945	0.057424421	0.155899488	0.114603455	0.748649862
Cluster2_Glioma_cells	Cluster2_Endothelial_cells	ANXA1--EGFR	NDRG1	0.214892778	0.24454993	-0.15164259	0.166139241	0.008966238	0.072883945	0.057424421	0.155899488	0.114603455	0.748649862
Cluster2_Glioma_cells	Cluster2_Endothelial_cells	ANXA1--EGFR	NEK6	0.385997459	0.396448664	0.607113275	0.358122363	0.007095098	0.072883945	0.057424421	0.155899488	0.114603455	0.748649862
Cluster2_Glioma_cells	Cluster2_Endothelial_cells	ANXA1--EGFR	NFIL3	0.183141064	0.153656821	-0.181133381	0.132559775	0.006860739	0.072883945	0.057424421	0.155899488	0.114603455	0.748649862
Cluster2_Glioma_cells	Cluster2_Endothelial_cells	ANXA1--EGFR	NOS2	0.273613013	0.209388186	2.04087313	0.180731364	0.067761394	0.072883945	0.057424421	0.155899488	0.114603455	0.748649862
Cluster2_Glioma_cells	Cluster2_Endothelial_cells	ANXA1--EGFR	NR2F1	0.252207117	0.502637131	1.852512215	0.430907173	0.007006466	0.072883945	0.057424421	0.155899488	0.114603455	0.748649862
Cluster2_Glioma_cells	Cluster2_Endothelial_cells	ANXA1--EGFR	ODC1	0.313926694	0.894690577	1.952973391	0.686181435	0.007215746	0.072883945	0.057424421	0.155899488	0.114603455	0.748649862
Cluster2_Glioma_cells	Cluster2_Endothelial_cells	ANXA1--EGFR	PER1	0.19850801	0.225738397	-0.737704541	0.199718706	0.007602437	0.072883945	0.057424421	0.155899488	0.114603455	0.748649862
Cluster2_Glioma_cells	Cluster2_Endothelial_cells	ANXA1--EGFR	PMEPA1	0.389133075	0.366912799	0.885650554	0.320675105	0.00669362	0.072883945	0.057424421	0.155899488	0.114603455	0.748649862
Cluster2_Glioma_cells	Cluster2_Endothelial_cells	ANXA1--EGFR	PPP1R15A	0.284804734	0.421940928	-0.944766279	0.349859353	0.007159341	0.072883945	0.057424421	0.155899488	0.114603455	0.748649862
Cluster2_Glioma_cells	Cluster2_Endothelial_cells	ANXA1--EGFR	RCAN1	0.40360004	0.440400844	0.775064529	0.345464135	0.006721155	0.072883945	0.057424421	0.155899488	0.114603455	0.748649862
Cluster2_Glioma_cells	Cluster2_Endothelial_cells	ANXA1--EGFR	RUNX1	0.194519323	0.150668073	-0.64373206	0.136251758	0.006866436	0.072883945	0.057424421	0.155899488	0.114603455	0.748649862
Cluster2_Glioma_cells	Cluster2_Endothelial_cells	ANXA1--EGFR	S100A10	0.516717091	0.658052039	-0.04016011	0.375	0.007027093	0.072883945	0.057424421	0.155899488	0.114603455	0.748649862
Cluster2_Glioma_cells	Cluster2_Endothelial_cells	ANXA1--EGFR	SAT1	0.447859832	1.126758087	-0.929560949	0.717299578	0.007601578	0.072883945	0.057424421	0.155899488	0.114603455	0.748649862
Cluster2_Glioma_cells	Cluster2_Endothelial_cells	ANXA1--EGFR	SOCS2	0.460614466	0.397679325	1.961737006	0.324894515	0.008196051	0.072883945	0.057424421	0.155899488	0.114603455	0.748649862
Cluster2_Glioma_cells	Cluster2_Endothelial_cells	ANXA1--EGFR	SOCS3	0.365839901	0.356891702	-0.10642043	0.272327707	0.008264875	0.072883945	0.057424421	0.155899488	0.114603455	0.748649862
Cluster2_Glioma_cells	Cluster2_Endothelial_cells	ANXA1--EGFR	SOD2	0.408913114	0.623066104	-0.357917712	0.415787623	0.007408537	0.072883945	0.057424421	0.155899488	0.114603455	0.748649862
Cluster2_Glioma_cells	Cluster2_Endothelial_cells	ANXA1--EGFR	SOX9	0.539914347	0.884493671	1.957031109	0.665963432	0.007577175	0.072883945	0.057424421	0.155899488	0.114603455	0.748649862
Cluster2_Glioma_cells	Cluster2_Endothelial_cells	ANXA1--EGFR	SPP1	0.855298022	0.858298172	-0.66989684	0.565049226	0.007035946	0.072883945	0.057424421	0.155899488	0.114603455	0.748649862
Cluster2_Glioma_cells	Cluster2_Endothelial_cells	ANXA1--EGFR	STAT1	0.216700682	0.283579466	0.818352825	0.249296765	0.007433947	0.072883945	0.057424421	0.155899488	0.114603455	0.748649862
Cluster2_Glioma_cells	Cluster2_Endothelial_cells	ANXA1--EGFR	TFRC	0.230713242	0.221518987	-0.314746931	0.181962025	0.007036629	0.072883945	0.057424421	0.155899488	0.114603455	0.748649862
Cluster2_Glioma_cells	Cluster2_Endothelial_cells	ANXA1--EGFR	TGFB2	0.221992963	0.17440225	1.73679114	0.146272855	0.006752716	0.072883945	0.057424421	0.155899488	0.114603455	0.748649862
Cluster2_Glioma_cells	Cluster2_Endothelial_cells	ANXA1--EGFR	TGIF1	0.25407812	0.318917018	0.005383426	0.289029536	0.007883843	0.072883945	0.057424421	0.155899488	0.114603455	0.748649862
Cluster2_Glioma_cells	Cluster2_Endothelial_cells	ANXA1--EGFR	TNC	0.481931645	0.419127989	1.579760169	0.346343179	0.00850119	0.072883945	0.057424421	0.155899488	0.114603455	0.748649862
Cluster2_Glioma_cells	Cluster2_Endothelial_cells	ANXA1--EGFR	VCAN	0.183658103	0.613396624	1.449400316	0.49718706	0.007007112	0.072883945	0.057424421	0.155899488	0.114603455	0.748649862
Cluster2_Glioma_cells	Cluster2_Endothelial_cells	ANXA1--EGFR	VEGFA	0.498704278	0.643987342	0.895657272	0.364451477	0.015073358	0.072883945	0.057424421	0.155899488	0.114603455	0.748649862
Cluster2_Glioma_cells	Cluster2_Endothelial_cells	ANXA1--EGFR	VIM	1.941779091	3.48769339	1.206847194	0.982594937	0.008518848	0.072883945	0.057424421	0.155899488	0.114603455	0.748649862
Cluster2_Glioma_cells	Cluster2_Endothelial_cells	ANXA1--EGFR	WEE1	0.22097329	0.330872011	1.891585174	0.290436006	0.006670831	0.072883945	0.057424421	0.155899488	0.114603455	0.748649862
Cluster2_Glioma_cells	Cluster2_Endothelial_cells	ANXA1--EGFR	ZFP36	0.714819477	0.707805907	-0.719033122	0.431786217	0.00738389	0.072883945	0.057424421	0.155899488	0.114603455	0.748649862
Cluster2_Glioma_cells	Cluster2_Endothelial_cells	ANXA1--EGFR	ZFP36L1	0.682698385	0.709388186	-0.664799053	0.550457103	0.007215759	0.072883945	0.057424421	0.155899488	0.114603455	0.748649862
Cluster2_Glioma_cells	Cluster2_Microglial	CD44--HAS2	ADM	0.189911209	0.199015471	-0.371733675	0.131329114	0.011539415	0.069260801	-0.007088693	0.148081493	0.106403433	0.748346519
Cluster2_Glioma_cells	Cluster2_Microglial	CD44--HAS2	AKT1	0.364036279	0.400843882	1.261584127	0.35583685	0.068264458	0.069260801	-0.007088693	0.148081493	0.106403433	0.748346519
Cluster2_Glioma_cells	Cluster2_Microglial	CD44--HAS2	ARID1A	0.192901922	0.318389592	0.978572401	0.280766526	0.010044668	0.069260801	-0.007088693	0.148081493	0.106403433	0.748346519
Cluster2_Glioma_cells	Cluster2_Microglial	CD44--HAS2	ATF3	0.310782224	0.324367089	-0.853168124	0.264240506	0.015687872	0.069260801	-0.007088693	0.148081493	0.106403433	0.748346519
Cluster2_Glioma_cells	Cluster2_Microglial	CD44--HAS2	BCL6	0.176224205	0.182489451	-0.036420603	0.148909986	0.014632644	0.069260801	-0.007088693	0.148081493	0.106403433	0.748346519
Cluster2_Glioma_cells	Cluster2_Microglial	CD44--HAS2	BST2	0.522543238	0.449718706	-0.419959215	0.334563994	0.00976615	0.069260801	-0.007088693	0.148081493	0.106403433	0.748346519
Cluster2_Glioma_cells	Cluster2_Microglial	CD44--HAS2	CCN1	0.458030128	0.377461322	0.888538768	0.280942335	0.011516347	0.069260801	-0.007088693	0.148081493	0.106403433	0.748346519
Cluster2_Glioma_cells	Cluster2_Microglial	CD44--HAS2	CCND2	0.245296171	1.15664557	1.657342784	0.75685654	0.01291052	0.069260801	-0.007088693	0.148081493	0.106403433	0.748346519
Cluster2_Glioma_cells	Cluster2_Microglial	CD44--HAS2	CD44	0.264412825	0.260900141	-0.062073602	0.16895218	0.010801977	0.069260801	-0.007088693	0.148081493	0.106403433	0.748346519
Cluster2_Glioma_cells	Cluster2_Microglial	CD44--HAS2	CEBPB	0.265325586	0.419479606	-1.07721854	0.320323488	0.010288457	0.069260801	-0.007088693	0.148081493	0.106403433	0.748346519
Cluster2_Glioma_cells	Cluster2_Microglial	CD44--HAS2	CTNNB1	0.358303746	0.54940225	0.169825271	0.469585091	0.010163405	0.069260801	-0.007088693	0.148081493	0.106403433	0.748346519
Cluster2_Glioma_cells	Cluster2_Microglial	CD44--HAS2	CXADR	0.282720486	0.329113924	1.207830626	0.303797468	0.010566938	0.069260801	-0.007088693	0.148081493	0.106403433	0.748346519
Cluster2_Glioma_cells	Cluster2_Microglial	CD44--HAS2	DUSP6	0.312225885	0.60021097	1.725087963	0.478727145	0.013054761	0.069260801	-0.007088693	0.148081493	0.106403433	0.748346519
Cluster2_Glioma_cells	Cluster2_Microglial	CD44--HAS2	EGFR	0.990204493	1.912447257	1.994822497	0.697081575	0.011857219	0.069260801	-0.007088693	0.148081493	0.106403433	0.748346519
Cluster2_Glioma_cells	Cluster2_Microglial	CD44--HAS2	EGR1	0.288209804	1.195323488	-0.554705707	0.684950774	0.017804233	0.069260801	-0.007088693	0.148081493	0.106403433	0.748346519
Cluster2_Glioma_cells	Cluster2_Microglial	CD44--HAS2	EMP1	0.336800628	0.271097046	1.55359249	0.224507736	0.010645509	0.069260801	-0.007088693	0.148081493	0.106403433	0.748346519
Cluster2_Glioma_cells	Cluster2_Microglial	CD44--HAS2	EPAS1	0.156716778	0.145042194	1.098334448	0.127988748	0.009799208	0.069260801	-0.007088693	0.148081493	0.106403433	0.748346519
Cluster2_Glioma_cells	Cluster2_Microglial	CD44--HAS2	GADD45A	0.744383306	0.893635724	1.909090923	0.619198312	0.01427419	0.069260801	-0.007088693	0.148081493	0.106403433	0.748346519
Cluster2_Glioma_cells	Cluster2_Microglial	CD44--HAS2	GADD45B	0.466303456	0.751933896	-0.598376048	0.475386779	0.0132445	0.069260801	-0.007088693	0.148081493	0.106403433	0.748346519
Cluster2_Glioma_cells	Cluster2_Microglial	CD44--HAS2	GJA1	0.276312772	0.221694796	1.216038992	0.160337553	0.010176925	0.069260801	-0.007088693	0.148081493	0.106403433	0.748346519
Cluster2_Glioma_cells	Cluster2_Microglial	CD44--HAS2	HES1	0.44049386	0.452707454	0.816040506	0.343706048	0.012692443	0.069260801	-0.007088693	0.148081493	0.106403433	0.748346519
Cluster2_Glioma_cells	Cluster2_Microglial	CD44--HAS2	HIF1A	0.252177139	0.630977496	-0.177690078	0.546413502	0.009915983	0.069260801	-0.007088693	0.148081493	0.106403433	0.748346519
Cluster2_Glioma_cells	Cluster2_Microglial	CD44--HAS2	IGFBP3	0.604445058	0.520393812	1.638866333	0.348980309	0.016157448	0.069260801	-0.007088693	0.148081493	0.106403433	0.748346519
Cluster2_Glioma_cells	Cluster2_Microglial	CD44--HAS2	JAG1	0.527732647	0.504746835	1.892950728	0.412271449	0.009865692	0.069260801	-0.007088693	0.148081493	0.106403433	0.748346519
Cluster2_Glioma_cells	Cluster2_Microglial	CD44--HAS2	JUN	0.593247157	2.197257384	0.122569465	0.928797468	0.018060243	0.069260801	-0.007088693	0.148081493	0.106403433	0.748346519
Cluster2_Glioma_cells	Cluster2_Microglial	CD44--HAS2	KLF6	0.206392777	0.667721519	-1.035578023	0.504571027	0.01024538	0.069260801	-0.007088693	0.148081493	0.106403433	0.748346519
Cluster2_Glioma_cells	Cluster2_Microglial	CD44--HAS2	KLF9	0.301611614	0.38466948	1.183381933	0.32419128	0.009648644	0.069260801	-0.007088693	0.148081493	0.106403433	0.748346519
Cluster2_Glioma_cells	Cluster2_Microglial	CD44--HAS2	LDHA	0.899332215	1.345464135	0.554752681	0.800105485	0.009649113	0.069260801	-0.007088693	0.148081493	0.106403433	0.748346519
Cluster2_Glioma_cells	Cluster2_Microglial	CD44--HAS2	LPP	0.373289058	0.397327707	0.688415805	0.347398031	0.01249756	0.069260801	-0.007088693	0.148081493	0.106403433	0.748346519
Cluster2_Glioma_cells	Cluster2_Microglial	CD44--HAS2	MCL1	0.274346212	0.614451477	-0.955332853	0.511075949	0.011107888	0.069260801	-0.007088693	0.148081493	0.106403433	0.748346519
Cluster2_Glioma_cells	Cluster2_Microglial	CD44--HAS2	NDRG1	0.214892778	0.24454993	-0.15164259	0.166139241	0.013995997	0.069260801	-0.007088693	0.148081493	0.106403433	0.748346519
Cluster2_Glioma_cells	Cluster2_Microglial	CD44--HAS2	NEDD9	0.206204404	0.225386779	-0.561507194	0.204289733	0.009696893	0.069260801	-0.007088693	0.148081493	0.106403433	0.748346519
Cluster2_Glioma_cells	Cluster2_Microglial	CD44--HAS2	NEK6	0.385997459	0.396448664	0.607113275	0.358122363	0.01022656	0.069260801	-0.007088693	0.148081493	0.106403433	0.748346519
Cluster2_Glioma_cells	Cluster2_Microglial	CD44--HAS2	NFIL3	0.183141064	0.153656821	-0.181133381	0.132559775	0.010399797	0.069260801	-0.007088693	0.148081493	0.106403433	0.748346519
Cluster2_Glioma_cells	Cluster2_Microglial	CD44--HAS2	NOS2	0.273613013	0.209388186	2.04087313	0.180731364	0.070581664	0.069260801	-0.007088693	0.148081493	0.106403433	0.748346519
Cluster2_Glioma_cells	Cluster2_Microglial	CD44--HAS2	ODC1	0.313926694	0.894690577	1.952973391	0.686181435	0.011438006	0.069260801	-0.007088693	0.148081493	0.106403433	0.748346519
Cluster2_Glioma_cells	Cluster2_Microglial	CD44--HAS2	PER1	0.19850801	0.225738397	-0.737704541	0.199718706	0.011025768	0.069260801	-0.007088693	0.148081493	0.106403433	0.748346519
Cluster2_Glioma_cells	Cluster2_Microglial	CD44--HAS2	S100A10	0.516717091	0.658052039	-0.04016011	0.375	0.009639711	0.069260801	-0.007088693	0.148081493	0.106403433	0.748346519
Cluster2_Glioma_cells	Cluster2_Microglial	CD44--HAS2	SAT1	0.447859832	1.126758087	-0.929560949	0.717299578	0.01213809	0.069260801	-0.007088693	0.148081493	0.106403433	0.748346519
Cluster2_Glioma_cells	Cluster2_Microglial	CD44--HAS2	SFRP1	0.151396485	0.123945148	1.313306098	0.11673699	0.009675695	0.069260801	-0.007088693	0.148081493	0.106403433	0.748346519
Cluster2_Glioma_cells	Cluster2_Microglial	CD44--HAS2	SOCS2	0.460614466	0.397679325	1.961737006	0.324894515	0.011384329	0.069260801	-0.007088693	0.148081493	0.106403433	0.748346519
Cluster2_Glioma_cells	Cluster2_Microglial	CD44--HAS2	SOCS3	0.365839901	0.356891702	-0.10642043	0.272327707	0.013172521	0.069260801	-0.007088693	0.148081493	0.106403433	0.748346519
Cluster2_Glioma_cells	Cluster2_Microglial	CD44--HAS2	SOD2	0.408913114	0.623066104	-0.357917712	0.415787623	0.010004355	0.069260801	-0.007088693	0.148081493	0.106403433	0.748346519
Cluster2_Glioma_cells	Cluster2_Microglial	CD44--HAS2	SOX9	0.539914347	0.884493671	1.957031109	0.665963432	0.010141502	0.069260801	-0.007088693	0.148081493	0.106403433	0.748346519
Cluster2_Glioma_cells	Cluster2_Microglial	CD44--HAS2	STAT1	0.216700682	0.283579466	0.818352825	0.249296765	0.011470724	0.069260801	-0.007088693	0.148081493	0.106403433	0.748346519
Cluster2_Glioma_cells	Cluster2_Microglial	CD44--HAS2	TGIF1	0.25407812	0.318917018	0.005383426	0.289029536	0.011818519	0.069260801	-0.007088693	0.148081493	0.106403433	0.748346519
Cluster2_Glioma_cells	Cluster2_Microglial	CD44--HAS2	TIMP1	1.081831049	1.118670886	0.956652816	0.778129395	0.0098325	0.069260801	-0.007088693	0.148081493	0.106403433	0.748346519
Cluster2_Glioma_cells	Cluster2_Microglial	CD44--HAS2	TNC	0.481931645	0.419127989	1.579760169	0.346343179	0.011895934	0.069260801	-0.007088693	0.148081493	0.106403433	0.748346519
Cluster2_Glioma_cells	Cluster2_Microglial	CD44--HAS2	TYMS	0.258277965	0.434599156	1.336556434	0.327707454	0.010096113	0.069260801	-0.007088693	0.148081493	0.106403433	0.748346519
Cluster2_Glioma_cells	Cluster2_Microglial	CD44--HAS2	VCAN	0.183658103	0.613396624	1.449400316	0.49718706	0.010180093	0.069260801	-0.007088693	0.148081493	0.106403433	0.748346519
Cluster2_Glioma_cells	Cluster2_Microglial	CD44--HAS2	VEGFA	0.498704278	0.643987342	0.895657272	0.364451477	0.021242611	0.069260801	-0.007088693	0.148081493	0.106403433	0.748346519
Cluster2_Glioma_cells	Cluster2_Microglial	CD44--HAS2	VIM	1.941779091	3.48769339	1.206847194	0.982594937	0.012924774	0.069260801	-0.007088693	0.148081493	0.106403433	0.748346519
Cluster2_Glioma_cells	Cluster2_Microglial	CD44--HAS2	WEE1	0.22097329	0.330872011	1.891585174	0.290436006	0.00992386	0.069260801	-0.007088693	0.148081493	0.106403433	0.748346519
Cluster2_Glioma_cells	Cluster2_Microglial	CD44--HAS2	ZFP36	0.714819477	0.707805907	-0.719033122	0.431786217	0.011071792	0.069260801	-0.007088693	0.148081493	0.106403433	0.748346519
Cluster2_Glioma_cells	Cluster2_Microglial	CD44--HAS2	ZFP36L1	0.682698385	0.709388186	-0.664799053	0.550457103	0.009834635	0.069260801	-0.007088693	0.148081493	0.106403433	0.748346519
Cluster1_Glioma_cells	Cluster1_Microglial	CCL3L3--ACKR2	APP	0.260028212	1.576692768	1.691139455	0.894979272	0.007268733	0.017148273	-0.227439428	0.035633421	0.078395467	0.748061626
Cluster1_Glioma_cells	Cluster1_Microglial	CCL3L3--ACKR2	BNIP3	0.229242583	0.442192538	1.421770203	0.3422386	0.005621692	0.017148273	-0.227439428	0.035633421	0.078395467	0.748061626
Cluster1_Glioma_cells	Cluster1_Microglial	CCL3L3--ACKR2	BTG2	0.304823067	0.895900507	-0.72616496	0.605711654	0.006601608	0.017148273	-0.227439428	0.035633421	0.078395467	0.748061626
Cluster1_Glioma_cells	Cluster1_Microglial	CCL3L3--ACKR2	CBX5	0.322868427	1.117457393	1.803547355	0.765545831	0.006482189	0.017148273	-0.227439428	0.035633421	0.078395467	0.748061626
Cluster1_Glioma_cells	Cluster1_Microglial	CCL3L3--ACKR2	CCND1	0.944143006	1.737908798	2.007904631	0.799170889	0.015003903	0.017148273	-0.227439428	0.035633421	0.078395467	0.748061626
Cluster1_Glioma_cells	Cluster1_Microglial	CCL3L3--ACKR2	CCND3	0.336265847	0.474896361	2.009531609	0.389682174	0.006568539	0.017148273	-0.227439428	0.035633421	0.078395467	0.748061626
Cluster1_Glioma_cells	Cluster1_Microglial	CCL3L3--ACKR2	CDK4	0.282837204	0.99170889	1.597809814	0.725011515	0.006337573	0.017148273	-0.227439428	0.035633421	0.078395467	0.748061626
Cluster1_Glioma_cells	Cluster1_Microglial	CCL3L3--ACKR2	CDKN1B	0.316443192	0.563795486	1.656396984	0.462920313	0.006207046	0.017148273	-0.227439428	0.035633421	0.078395467	0.748061626
Cluster1_Glioma_cells	Cluster1_Microglial	CCL3L3--ACKR2	CITED2	0.551621204	0.716720405	0.483833189	0.533855366	0.008053859	0.017148273	-0.227439428	0.035633421	0.078395467	0.748061626
Cluster1_Glioma_cells	Cluster1_Microglial	CCL3L3--ACKR2	DDIT4	0.660399382	1.220175035	0.521183191	0.752187932	0.009035533	0.017148273	-0.227439428	0.035633421	0.078395467	0.748061626
Cluster1_Glioma_cells	Cluster1_Microglial	CCL3L3--ACKR2	DUSP1	0.218234278	0.947029019	-1.05780294	0.620451405	0.006778759	0.017148273	-0.227439428	0.035633421	0.078395467	0.748061626
Cluster1_Glioma_cells	Cluster1_Microglial	CCL3L3--ACKR2	GADD45G	0.429203588	0.707968678	1.144062437	0.4518655	0.007187549	0.017148273	-0.227439428	0.035633421	0.078395467	0.748061626
Cluster1_Glioma_cells	Cluster1_Microglial	CCL3L3--ACKR2	GSTP1	0.213283242	1.922155689	1.420364487	0.947489636	0.005839126	0.017148273	-0.227439428	0.035633421	0.078395467	0.748061626
Cluster1_Glioma_cells	Cluster1_Microglial	CCL3L3--ACKR2	ID1	0.826490048	1.263473054	1.807304951	0.67434362	0.007467331	0.017148273	-0.227439428	0.035633421	0.078395467	0.748061626
Cluster1_Glioma_cells	Cluster1_Microglial	CCL3L3--ACKR2	ID2	0.609463719	1.577153386	0.959530876	0.816674344	0.008572018	0.017148273	-0.227439428	0.035633421	0.078395467	0.748061626
Cluster1_Glioma_cells	Cluster1_Microglial	CCL3L3--ACKR2	ID3	0.2333125	0.703362506	0.486634675	0.409028098	0.006108669	0.017148273	-0.227439428	0.035633421	0.078395467	0.748061626
Cluster1_Glioma_cells	Cluster1_Microglial	CCL3L3--ACKR2	NFE2L2	0.178210986	0.67434362	0.129592682	0.547213266	0.006400314	0.017148273	-0.227439428	0.035633421	0.078395467	0.748061626
Cluster1_Glioma_cells	Cluster1_Microglial	CCL3L3--ACKR2	NFKBIA	0.500105119	0.960847536	-0.594059315	0.66282819	0.009591114	0.017148273	-0.227439428	0.035633421	0.078395467	0.748061626
Cluster1_Glioma_cells	Cluster1_Microglial	CCL3L3--ACKR2	NR3C1	0.164886211	0.454168586	0.691606173	0.392906495	0.006301147	0.017148273	-0.227439428	0.035633421	0.078395467	0.748061626
Cluster1_Glioma_cells	Cluster1_Microglial	CCL3L3--ACKR2	PGK1	0.336124986	1.410870567	1.067951855	0.836480884	0.006342383	0.017148273	-0.227439428	0.035633421	0.078395467	0.748061626
Cluster1_Glioma_cells	Cluster1_Microglial	CCL3L3--ACKR2	POU2F1	0.347414059	0.507139567	1.923437686	0.421464763	0.006014684	0.017148273	-0.227439428	0.035633421	0.078395467	0.748061626
Cluster1_Glioma_cells	Cluster1_Microglial	CCL3L3--ACKR2	RBPJ	0.900163278	1.673422386	1.94613496	0.888070014	0.006499469	0.017148273	-0.227439428	0.035633421	0.078395467	0.748061626
Cluster1_Glioma_cells	Cluster1_Microglial	CCL3L3--ACKR2	RTN4	0.166720745	1.75080608	1.398851677	0.925840626	0.00583622	0.017148273	-0.227439428	0.035633421	0.078395467	0.748061626
Cluster1_Glioma_cells	Cluster1_Microglial	CCL3L3--ACKR2	SOD1	0.296594488	1.629663749	1.895740866	0.91202211	0.006527956	0.017148273	-0.227439428	0.035633421	0.078395467	0.748061626
Cluster1_Glioma_cells	Cluster1_Microglial	CCL3L3--ACKR2	TP53	0.256288236	0.401658222	1.841649753	0.35375403	0.013005979	0.017148273	-0.227439428	0.035633421	0.078395467	0.748061626
Cluster1_Glioma_cells	Cluster1_Microglial	CCL3L3--ACKR2	TXNIP	0.279198318	0.732381391	-0.450142787	0.538461538	0.007044295	0.017148273	-0.227439428	0.035633421	0.078395467	0.748061626
Cluster2_Glioma_cells	Cluster2_Microglial	TGFBI--ITGA7	ABCA1	0.218789423	0.300984529	-0.22365981	0.251933896	0.007851574	0.063344327	-0.1124365	0.135314963	0.093013063	0.74494921
Cluster2_Glioma_cells	Cluster2_Microglial	TGFBI--ITGA7	ADM	0.189911209	0.199015471	-0.371733675	0.131329114	0.0088533	0.063344327	-0.1124365	0.135314963	0.093013063	0.74494921
Cluster2_Glioma_cells	Cluster2_Microglial	TGFBI--ITGA7	AGT	0.692759924	0.699015471	1.555746048	0.460091421	0.007640512	0.063344327	-0.1124365	0.135314963	0.093013063	0.74494921
Cluster2_Glioma_cells	Cluster2_Microglial	TGFBI--ITGA7	ARID1A	0.192901922	0.318389592	0.978572401	0.280766526	0.007490262	0.063344327	-0.1124365	0.135314963	0.093013063	0.74494921
Cluster2_Glioma_cells	Cluster2_Microglial	TGFBI--ITGA7	ATF3	0.310782224	0.324367089	-0.853168124	0.264240506	0.01159943	0.063344327	-0.1124365	0.135314963	0.093013063	0.74494921
Cluster2_Glioma_cells	Cluster2_Microglial	TGFBI--ITGA7	BCL6	0.176224205	0.182489451	-0.036420603	0.148909986	0.011064868	0.063344327	-0.1124365	0.135314963	0.093013063	0.74494921
Cluster2_Glioma_cells	Cluster2_Microglial	TGFBI--ITGA7	CADM1	0.21855146	0.402601969	0.795643724	0.356715893	0.007529246	0.063344327	-0.1124365	0.135314963	0.093013063	0.74494921
Cluster2_Glioma_cells	Cluster2_Microglial	TGFBI--ITGA7	CCN1	0.458030128	0.377461322	0.888538768	0.280942335	0.008466183	0.063344327	-0.1124365	0.135314963	0.093013063	0.74494921
Cluster2_Glioma_cells	Cluster2_Microglial	TGFBI--ITGA7	CCND2	0.245296171	1.15664557	1.657342784	0.75685654	0.009828844	0.063344327	-0.1124365	0.135314963	0.093013063	0.74494921
Cluster2_Glioma_cells	Cluster2_Microglial	TGFBI--ITGA7	CD44	0.264412825	0.260900141	-0.062073602	0.16895218	0.008707564	0.063344327	-0.1124365	0.135314963	0.093013063	0.74494921
Cluster2_Glioma_cells	Cluster2_Microglial	TGFBI--ITGA7	CEBPB	0.265325586	0.419479606	-1.07721854	0.320323488	0.009194879	0.063344327	-0.1124365	0.135314963	0.093013063	0.74494921
Cluster2_Glioma_cells	Cluster2_Microglial	TGFBI--ITGA7	CLU	0.559660908	2.410864979	1.941116018	0.922468354	0.007546618	0.063344327	-0.1124365	0.135314963	0.093013063	0.74494921
Cluster2_Glioma_cells	Cluster2_Microglial	TGFBI--ITGA7	DUSP6	0.312225885	0.60021097	1.725087963	0.478727145	0.009541233	0.063344327	-0.1124365	0.135314963	0.093013063	0.74494921
Cluster2_Glioma_cells	Cluster2_Microglial	TGFBI--ITGA7	EGFR	0.990204493	1.912447257	1.994822497	0.697081575	0.009758086	0.063344327	-0.1124365	0.135314963	0.093013063	0.74494921
Cluster2_Glioma_cells	Cluster2_Microglial	TGFBI--ITGA7	EGR1	0.288209804	1.195323488	-0.554705707	0.684950774	0.015669563	0.063344327	-0.1124365	0.135314963	0.093013063	0.74494921
Cluster2_Glioma_cells	Cluster2_Microglial	TGFBI--ITGA7	EPAS1	0.156716778	0.145042194	1.098334448	0.127988748	0.008124849	0.063344327	-0.1124365	0.135314963	0.093013063	0.74494921
Cluster2_Glioma_cells	Cluster2_Microglial	TGFBI--ITGA7	F3	0.525956704	0.547995781	1.336541887	0.395042194	0.008697074	0.063344327	-0.1124365	0.135314963	0.093013063	0.74494921
Cluster2_Glioma_cells	Cluster2_Microglial	TGFBI--ITGA7	GADD45A	0.744383306	0.893635724	1.909090923	0.619198312	0.009966472	0.063344327	-0.1124365	0.135314963	0.093013063	0.74494921
Cluster2_Glioma_cells	Cluster2_Microglial	TGFBI--ITGA7	GADD45B	0.466303456	0.751933896	-0.598376048	0.475386779	0.010590642	0.063344327	-0.1124365	0.135314963	0.093013063	0.74494921
Cluster2_Glioma_cells	Cluster2_Microglial	TGFBI--ITGA7	HES1	0.44049386	0.452707454	0.816040506	0.343706048	0.009687706	0.063344327	-0.1124365	0.135314963	0.093013063	0.74494921
Cluster2_Glioma_cells	Cluster2_Microglial	TGFBI--ITGA7	HIF1A	0.252177139	0.630977496	-0.177690078	0.546413502	0.008434543	0.063344327	-0.1124365	0.135314963	0.093013063	0.74494921
Cluster2_Glioma_cells	Cluster2_Microglial	TGFBI--ITGA7	IGFBP3	0.604445058	0.520393812	1.638866333	0.348980309	0.011733938	0.063344327	-0.1124365	0.135314963	0.093013063	0.74494921
Cluster2_Glioma_cells	Cluster2_Microglial	TGFBI--ITGA7	JAG1	0.527732647	0.504746835	1.892950728	0.412271449	0.00749989	0.063344327	-0.1124365	0.135314963	0.093013063	0.74494921
Cluster2_Glioma_cells	Cluster2_Microglial	TGFBI--ITGA7	JUN	0.593247157	2.197257384	0.122569465	0.928797468	0.01208919	0.063344327	-0.1124365	0.135314963	0.093013063	0.74494921
Cluster2_Glioma_cells	Cluster2_Microglial	TGFBI--ITGA7	LMNA	0.365045142	0.581575246	1.074518769	0.485935302	0.008346438	0.063344327	-0.1124365	0.135314963	0.093013063	0.74494921
Cluster2_Glioma_cells	Cluster2_Microglial	TGFBI--ITGA7	LPP	0.373289058	0.397327707	0.688415805	0.347398031	0.01044054	0.063344327	-0.1124365	0.135314963	0.093013063	0.74494921
Cluster2_Glioma_cells	Cluster2_Microglial	TGFBI--ITGA7	MCL1	0.274346212	0.614451477	-0.955332853	0.511075949	0.008563195	0.063344327	-0.1124365	0.135314963	0.093013063	0.74494921
Cluster2_Glioma_cells	Cluster2_Microglial	TGFBI--ITGA7	NDRG1	0.214892778	0.24454993	-0.15164259	0.166139241	0.008678374	0.063344327	-0.1124365	0.135314963	0.093013063	0.74494921
Cluster2_Glioma_cells	Cluster2_Microglial	TGFBI--ITGA7	NEAT1	1.215928926	1.488748242	-0.386934719	0.656293952	0.008040948	0.063344327	-0.1124365	0.135314963	0.093013063	0.74494921
Cluster2_Glioma_cells	Cluster2_Microglial	TGFBI--ITGA7	NEK6	0.385997459	0.396448664	0.607113275	0.358122363	0.008576724	0.063344327	-0.1124365	0.135314963	0.093013063	0.74494921
Cluster2_Glioma_cells	Cluster2_Microglial	TGFBI--ITGA7	NIBAN1	0.176053348	0.132911392	0.035021304	0.122011252	0.00757167	0.063344327	-0.1124365	0.135314963	0.093013063	0.74494921
Cluster2_Glioma_cells	Cluster2_Microglial	TGFBI--ITGA7	NOS2	0.273613013	0.209388186	2.04087313	0.180731364	0.009402695	0.063344327	-0.1124365	0.135314963	0.093013063	0.74494921
Cluster2_Glioma_cells	Cluster2_Microglial	TGFBI--ITGA7	ODC1	0.313926694	0.894690577	1.952973391	0.686181435	0.007641969	0.063344327	-0.1124365	0.135314963	0.093013063	0.74494921
Cluster2_Glioma_cells	Cluster2_Microglial	TGFBI--ITGA7	PCDH10	0.241197781	0.22661744	1.570299126	0.201652602	0.007452705	0.063344327	-0.1124365	0.135314963	0.093013063	0.74494921
Cluster2_Glioma_cells	Cluster2_Microglial	TGFBI--ITGA7	PER1	0.19850801	0.225738397	-0.737704541	0.199718706	0.007547619	0.063344327	-0.1124365	0.135314963	0.093013063	0.74494921
Cluster2_Glioma_cells	Cluster2_Microglial	TGFBI--ITGA7	PLAT	0.370851146	0.305028129	1.970270599	0.249648383	0.007552125	0.063344327	-0.1124365	0.135314963	0.093013063	0.74494921
Cluster2_Glioma_cells	Cluster2_Microglial	TGFBI--ITGA7	PPP1R15A	0.284804734	0.421940928	-0.944766279	0.349859353	0.008584023	0.063344327	-0.1124365	0.135314963	0.093013063	0.74494921
Cluster2_Glioma_cells	Cluster2_Microglial	TGFBI--ITGA7	PRMT1	0.315385459	0.888009845	1.970803463	0.698312236	0.007698716	0.063344327	-0.1124365	0.135314963	0.093013063	0.74494921
Cluster2_Glioma_cells	Cluster2_Microglial	TGFBI--ITGA7	PTX3	0.27696471	0.212201125	1.838218203	0.181962025	0.008303581	0.063344327	-0.1124365	0.135314963	0.093013063	0.74494921
Cluster2_Glioma_cells	Cluster2_Microglial	TGFBI--ITGA7	RCAN1	0.40360004	0.440400844	0.775064529	0.345464135	0.007739902	0.063344327	-0.1124365	0.135314963	0.093013063	0.74494921
Cluster2_Glioma_cells	Cluster2_Microglial	TGFBI--ITGA7	RUNX1	0.194519323	0.150668073	-0.64373206	0.136251758	0.007704285	0.063344327	-0.1124365	0.135314963	0.093013063	0.74494921
Cluster2_Glioma_cells	Cluster2_Microglial	TGFBI--ITGA7	S100A10	0.516717091	0.658052039	-0.04016011	0.375	0.008047719	0.063344327	-0.1124365	0.135314963	0.093013063	0.74494921
Cluster2_Glioma_cells	Cluster2_Microglial	TGFBI--ITGA7	SAT1	0.447859832	1.126758087	-0.929560949	0.717299578	0.009140561	0.063344327	-0.1124365	0.135314963	0.093013063	0.74494921
Cluster2_Glioma_cells	Cluster2_Microglial	TGFBI--ITGA7	SOCS2	0.460614466	0.397679325	1.961737006	0.324894515	0.009088607	0.063344327	-0.1124365	0.135314963	0.093013063	0.74494921
Cluster2_Glioma_cells	Cluster2_Microglial	TGFBI--ITGA7	SOCS3	0.365839901	0.356891702	-0.10642043	0.272327707	0.008500961	0.063344327	-0.1124365	0.135314963	0.093013063	0.74494921
Cluster2_Glioma_cells	Cluster2_Microglial	TGFBI--ITGA7	SOD2	0.408913114	0.623066104	-0.357917712	0.415787623	0.00853227	0.063344327	-0.1124365	0.135314963	0.093013063	0.74494921
Cluster2_Glioma_cells	Cluster2_Microglial	TGFBI--ITGA7	SOX9	0.539914347	0.884493671	1.957031109	0.665963432	0.008685442	0.063344327	-0.1124365	0.135314963	0.093013063	0.74494921
Cluster2_Glioma_cells	Cluster2_Microglial	TGFBI--ITGA7	SPP1	0.855298022	0.858298172	-0.66989684	0.565049226	0.008594345	0.063344327	-0.1124365	0.135314963	0.093013063	0.74494921
Cluster2_Glioma_cells	Cluster2_Microglial	TGFBI--ITGA7	STAT1	0.216700682	0.283579466	0.818352825	0.249296765	0.007954979	0.063344327	-0.1124365	0.135314963	0.093013063	0.74494921
Cluster2_Glioma_cells	Cluster2_Microglial	TGFBI--ITGA7	TFRC	0.230713242	0.221518987	-0.314746931	0.181962025	0.008164065	0.063344327	-0.1124365	0.135314963	0.093013063	0.74494921
Cluster2_Glioma_cells	Cluster2_Microglial	TGFBI--ITGA7	TGIF1	0.25407812	0.318917018	0.005383426	0.289029536	0.009009939	0.063344327	-0.1124365	0.135314963	0.093013063	0.74494921
Cluster2_Glioma_cells	Cluster2_Microglial	TGFBI--ITGA7	TNC	0.481931645	0.419127989	1.579760169	0.346343179	0.01085414	0.063344327	-0.1124365	0.135314963	0.093013063	0.74494921
Cluster2_Glioma_cells	Cluster2_Microglial	TGFBI--ITGA7	VCAN	0.183658103	0.613396624	1.449400316	0.49718706	0.008145413	0.063344327	-0.1124365	0.135314963	0.093013063	0.74494921
Cluster2_Glioma_cells	Cluster2_Microglial	TGFBI--ITGA7	VEGFA	0.498704278	0.643987342	0.895657272	0.364451477	0.015245992	0.063344327	-0.1124365	0.135314963	0.093013063	0.74494921
Cluster2_Glioma_cells	Cluster2_Microglial	TGFBI--ITGA7	VIM	1.941779091	3.48769339	1.206847194	0.982594937	0.009078613	0.063344327	-0.1124365	0.135314963	0.093013063	0.74494921
Cluster2_Glioma_cells	Cluster2_Microglial	TGFBI--ITGA7	ZFP36	0.714819477	0.707805907	-0.719033122	0.431786217	0.008032349	0.063344327	-0.1124365	0.135314963	0.093013063	0.74494921
Cluster2_Glioma_cells	Cluster2_Microglial	NAMPT--ITGB1	ABCA1	0.218789423	0.300984529	-0.22365981	0.251933896	0.014476455	0.068989207	-0.011924666	0.147495447	0.10578875	0.742788598
Cluster2_Glioma_cells	Cluster2_Microglial	NAMPT--ITGB1	ADM	0.189911209	0.199015471	-0.371733675	0.131329114	0.014801753	0.068989207	-0.011924666	0.147495447	0.10578875	0.742788598
Cluster2_Glioma_cells	Cluster2_Microglial	NAMPT--ITGB1	AGT	0.692759924	0.699015471	1.555746048	0.460091421	0.013721746	0.068989207	-0.011924666	0.147495447	0.10578875	0.742788598
Cluster2_Glioma_cells	Cluster2_Microglial	NAMPT--ITGB1	ATF3	0.310782224	0.324367089	-0.853168124	0.264240506	0.019500849	0.068989207	-0.011924666	0.147495447	0.10578875	0.742788598
Cluster2_Glioma_cells	Cluster2_Microglial	NAMPT--ITGB1	BCL6	0.176224205	0.182489451	-0.036420603	0.148909986	0.019245645	0.068989207	-0.011924666	0.147495447	0.10578875	0.742788598
Cluster2_Glioma_cells	Cluster2_Microglial	NAMPT--ITGB1	CCN1	0.458030128	0.377461322	0.888538768	0.280942335	0.015073127	0.068989207	-0.011924666	0.147495447	0.10578875	0.742788598
Cluster2_Glioma_cells	Cluster2_Microglial	NAMPT--ITGB1	CCND2	0.245296171	1.15664557	1.657342784	0.75685654	0.017132162	0.068989207	-0.011924666	0.147495447	0.10578875	0.742788598
Cluster2_Glioma_cells	Cluster2_Microglial	NAMPT--ITGB1	CD44	0.264412825	0.260900141	-0.062073602	0.16895218	0.014799068	0.068989207	-0.011924666	0.147495447	0.10578875	0.742788598
Cluster2_Glioma_cells	Cluster2_Microglial	NAMPT--ITGB1	CEBPB	0.265325586	0.419479606	-1.07721854	0.320323488	0.015315522	0.068989207	-0.011924666	0.147495447	0.10578875	0.742788598
Cluster2_Glioma_cells	Cluster2_Microglial	NAMPT--ITGB1	CTNNB1	0.358303746	0.54940225	0.169825271	0.469585091	0.013646558	0.068989207	-0.011924666	0.147495447	0.10578875	0.742788598
Cluster2_Glioma_cells	Cluster2_Microglial	NAMPT--ITGB1	DUSP4	0.281384546	0.264064698	0.541700541	0.241912799	0.013755649	0.068989207	-0.011924666	0.147495447	0.10578875	0.742788598
Cluster2_Glioma_cells	Cluster2_Microglial	NAMPT--ITGB1	DUSP6	0.312225885	0.60021097	1.725087963	0.478727145	0.0166398	0.068989207	-0.011924666	0.147495447	0.10578875	0.742788598
Cluster2_Glioma_cells	Cluster2_Microglial	NAMPT--ITGB1	EGFR	0.990204493	1.912447257	1.994822497	0.697081575	0.018010783	0.068989207	-0.011924666	0.147495447	0.10578875	0.742788598
Cluster2_Glioma_cells	Cluster2_Microglial	NAMPT--ITGB1	EGR1	0.288209804	1.195323488	-0.554705707	0.684950774	0.024057526	0.068989207	-0.011924666	0.147495447	0.10578875	0.742788598
Cluster2_Glioma_cells	Cluster2_Microglial	NAMPT--ITGB1	EMP1	0.336800628	0.271097046	1.55359249	0.224507736	0.015342676	0.068989207	-0.011924666	0.147495447	0.10578875	0.742788598
Cluster2_Glioma_cells	Cluster2_Microglial	NAMPT--ITGB1	EPAS1	0.156716778	0.145042194	1.098334448	0.127988748	0.013587505	0.068989207	-0.011924666	0.147495447	0.10578875	0.742788598
Cluster2_Glioma_cells	Cluster2_Microglial	NAMPT--ITGB1	F3	0.525956704	0.547995781	1.336541887	0.395042194	0.013534863	0.068989207	-0.011924666	0.147495447	0.10578875	0.742788598
Cluster2_Glioma_cells	Cluster2_Microglial	NAMPT--ITGB1	FKBP5	0.339569957	0.270042194	-0.369787115	0.235759494	0.013226816	0.068989207	-0.011924666	0.147495447	0.10578875	0.742788598
Cluster2_Glioma_cells	Cluster2_Microglial	NAMPT--ITGB1	GADD45A	0.744383306	0.893635724	1.909090923	0.619198312	0.020236488	0.068989207	-0.011924666	0.147495447	0.10578875	0.742788598
Cluster2_Glioma_cells	Cluster2_Microglial	NAMPT--ITGB1	GADD45B	0.466303456	0.751933896	-0.598376048	0.475386779	0.016892415	0.068989207	-0.011924666	0.147495447	0.10578875	0.742788598
Cluster2_Glioma_cells	Cluster2_Microglial	NAMPT--ITGB1	HES1	0.44049386	0.452707454	0.816040506	0.343706048	0.018529304	0.068989207	-0.011924666	0.147495447	0.10578875	0.742788598
Cluster2_Glioma_cells	Cluster2_Microglial	NAMPT--ITGB1	HIF1A	0.252177139	0.630977496	-0.177690078	0.546413502	0.014127093	0.068989207	-0.011924666	0.147495447	0.10578875	0.742788598
Cluster2_Glioma_cells	Cluster2_Microglial	NAMPT--ITGB1	HSPA5	0.297422666	1.260900141	0.054148024	0.804676512	0.014998045	0.068989207	-0.011924666	0.147495447	0.10578875	0.742788598
Cluster2_Glioma_cells	Cluster2_Microglial	NAMPT--ITGB1	IGFBP3	0.604445058	0.520393812	1.638866333	0.348980309	0.019818145	0.068989207	-0.011924666	0.147495447	0.10578875	0.742788598
Cluster2_Glioma_cells	Cluster2_Microglial	NAMPT--ITGB1	JAG1	0.527732647	0.504746835	1.892950728	0.412271449	0.013296479	0.068989207	-0.011924666	0.147495447	0.10578875	0.742788598
Cluster2_Glioma_cells	Cluster2_Microglial	NAMPT--ITGB1	JUN	0.593247157	2.197257384	0.122569465	0.928797468	0.024850372	0.068989207	-0.011924666	0.147495447	0.10578875	0.742788598
Cluster2_Glioma_cells	Cluster2_Microglial	NAMPT--ITGB1	KLF4	0.202747135	0.176863572	-0.861091983	0.151898734	0.014107733	0.068989207	-0.011924666	0.147495447	0.10578875	0.742788598
Cluster2_Glioma_cells	Cluster2_Microglial	NAMPT--ITGB1	KLF6	0.206392777	0.667721519	-1.035578023	0.504571027	0.014201303	0.068989207	-0.011924666	0.147495447	0.10578875	0.742788598
Cluster2_Glioma_cells	Cluster2_Microglial	NAMPT--ITGB1	LMNA	0.365045142	0.581575246	1.074518769	0.485935302	0.015148705	0.068989207	-0.011924666	0.147495447	0.10578875	0.742788598
Cluster2_Glioma_cells	Cluster2_Microglial	NAMPT--ITGB1	LPL	0.486035018	0.425105485	1.559165837	0.338783404	0.013521999	0.068989207	-0.011924666	0.147495447	0.10578875	0.742788598
Cluster2_Glioma_cells	Cluster2_Microglial	NAMPT--ITGB1	LPP	0.373289058	0.397327707	0.688415805	0.347398031	0.017230188	0.068989207	-0.011924666	0.147495447	0.10578875	0.742788598
Cluster2_Glioma_cells	Cluster2_Microglial	NAMPT--ITGB1	MCL1	0.274346212	0.614451477	-0.955332853	0.511075949	0.014724417	0.068989207	-0.011924666	0.147495447	0.10578875	0.742788598
Cluster2_Glioma_cells	Cluster2_Microglial	NAMPT--ITGB1	NDRG1	0.214892778	0.24454993	-0.15164259	0.166139241	0.018918391	0.068989207	-0.011924666	0.147495447	0.10578875	0.742788598
Cluster2_Glioma_cells	Cluster2_Microglial	NAMPT--ITGB1	NEK6	0.385997459	0.396448664	0.607113275	0.358122363	0.014723017	0.068989207	-0.011924666	0.147495447	0.10578875	0.742788598
Cluster2_Glioma_cells	Cluster2_Microglial	NAMPT--ITGB1	NFIL3	0.183141064	0.153656821	-0.181133381	0.132559775	0.014108361	0.068989207	-0.011924666	0.147495447	0.10578875	0.742788598
Cluster2_Glioma_cells	Cluster2_Microglial	NAMPT--ITGB1	NOS2	0.273613013	0.209388186	2.04087313	0.180731364	0.013476661	0.068989207	-0.011924666	0.147495447	0.10578875	0.742788598
Cluster2_Glioma_cells	Cluster2_Microglial	NAMPT--ITGB1	NR2F1	0.252207117	0.502637131	1.852512215	0.430907173	0.014154962	0.068989207	-0.011924666	0.147495447	0.10578875	0.742788598
Cluster2_Glioma_cells	Cluster2_Microglial	NAMPT--ITGB1	ODC1	0.313926694	0.894690577	1.952973391	0.686181435	0.015143524	0.068989207	-0.011924666	0.147495447	0.10578875	0.742788598
Cluster2_Glioma_cells	Cluster2_Microglial	NAMPT--ITGB1	PER1	0.19850801	0.225738397	-0.737704541	0.199718706	0.016946465	0.068989207	-0.011924666	0.147495447	0.10578875	0.742788598
Cluster2_Glioma_cells	Cluster2_Microglial	NAMPT--ITGB1	PPP1R15A	0.284804734	0.421940928	-0.944766279	0.349859353	0.013327275	0.068989207	-0.011924666	0.147495447	0.10578875	0.742788598
Cluster2_Glioma_cells	Cluster2_Microglial	NAMPT--ITGB1	RCAN1	0.40360004	0.440400844	0.775064529	0.345464135	0.013289862	0.068989207	-0.011924666	0.147495447	0.10578875	0.742788598
Cluster2_Glioma_cells	Cluster2_Microglial	NAMPT--ITGB1	RUNX1	0.194519323	0.150668073	-0.64373206	0.136251758	0.013240952	0.068989207	-0.011924666	0.147495447	0.10578875	0.742788598
Cluster2_Glioma_cells	Cluster2_Microglial	NAMPT--ITGB1	S100A10	0.516717091	0.658052039	-0.04016011	0.375	0.013819098	0.068989207	-0.011924666	0.147495447	0.10578875	0.742788598
Cluster2_Glioma_cells	Cluster2_Microglial	NAMPT--ITGB1	SAT1	0.447859832	1.126758087	-0.929560949	0.717299578	0.014005286	0.068989207	-0.011924666	0.147495447	0.10578875	0.742788598
Cluster2_Glioma_cells	Cluster2_Microglial	NAMPT--ITGB1	SOCS2	0.460614466	0.397679325	1.961737006	0.324894515	0.016282512	0.068989207	-0.011924666	0.147495447	0.10578875	0.742788598
Cluster2_Glioma_cells	Cluster2_Microglial	NAMPT--ITGB1	SOCS3	0.365839901	0.356891702	-0.10642043	0.272327707	0.01642594	0.068989207	-0.011924666	0.147495447	0.10578875	0.742788598
Cluster2_Glioma_cells	Cluster2_Microglial	NAMPT--ITGB1	SOD2	0.408913114	0.623066104	-0.357917712	0.415787623	0.01398247	0.068989207	-0.011924666	0.147495447	0.10578875	0.742788598
Cluster2_Glioma_cells	Cluster2_Microglial	NAMPT--ITGB1	SOX9	0.539914347	0.884493671	1.957031109	0.665963432	0.014345092	0.068989207	-0.011924666	0.147495447	0.10578875	0.742788598
Cluster2_Glioma_cells	Cluster2_Microglial	NAMPT--ITGB1	SPP1	0.855298022	0.858298172	-0.66989684	0.565049226	0.013810665	0.068989207	-0.011924666	0.147495447	0.10578875	0.742788598
Cluster2_Glioma_cells	Cluster2_Microglial	NAMPT--ITGB1	STAT1	0.216700682	0.283579466	0.818352825	0.249296765	0.014945425	0.068989207	-0.011924666	0.147495447	0.10578875	0.742788598
Cluster2_Glioma_cells	Cluster2_Microglial	NAMPT--ITGB1	TGIF1	0.25407812	0.318917018	0.005383426	0.289029536	0.016930589	0.068989207	-0.011924666	0.147495447	0.10578875	0.742788598
Cluster2_Glioma_cells	Cluster2_Microglial	NAMPT--ITGB1	TNC	0.481931645	0.419127989	1.579760169	0.346343179	0.014762627	0.068989207	-0.011924666	0.147495447	0.10578875	0.742788598
Cluster2_Glioma_cells	Cluster2_Microglial	NAMPT--ITGB1	TYMS	0.258277965	0.434599156	1.336556434	0.327707454	0.014536988	0.068989207	-0.011924666	0.147495447	0.10578875	0.742788598
Cluster2_Glioma_cells	Cluster2_Microglial	NAMPT--ITGB1	VCAN	0.183658103	0.613396624	1.449400316	0.49718706	0.013922103	0.068989207	-0.011924666	0.147495447	0.10578875	0.742788598
Cluster2_Glioma_cells	Cluster2_Microglial	NAMPT--ITGB1	VEGFA	0.498704278	0.643987342	0.895657272	0.364451477	0.084968495	0.068989207	-0.011924666	0.147495447	0.10578875	0.742788598
Cluster2_Glioma_cells	Cluster2_Microglial	NAMPT--ITGB1	VIM	1.941779091	3.48769339	1.206847194	0.982594937	0.01584237	0.068989207	-0.011924666	0.147495447	0.10578875	0.742788598
Cluster2_Glioma_cells	Cluster2_Microglial	NAMPT--ITGB1	WEE1	0.22097329	0.330872011	1.891585174	0.290436006	0.013568226	0.068989207	-0.011924666	0.147495447	0.10578875	0.742788598
Cluster2_Glioma_cells	Cluster2_Microglial	NAMPT--ITGB1	ZFP36	0.714819477	0.707805907	-0.719033122	0.431786217	0.01408394	0.068989207	-0.011924666	0.147495447	0.10578875	0.742788598
Cluster2_Glioma_cells	Cluster2_Microglial	NAMPT--ITGB1	ZFP36L1	0.682698385	0.709388186	-0.664799053	0.550457103	0.014475018	0.068989207	-0.011924666	0.147495447	0.10578875	0.742788598
Cluster2_Glioma_cells	Cluster2_Endothelial_cells	GNAS--ADCY1	ADM	0.189911209	0.199015471	-0.371733675	0.131329114	0.006201949	0.064531303	-0.091301395	0.137876212	0.095699468	0.739125483
Cluster2_Glioma_cells	Cluster2_Endothelial_cells	GNAS--ADCY1	AGT	0.692759924	0.699015471	1.555746048	0.460091421	0.005844164	0.064531303	-0.091301395	0.137876212	0.095699468	0.739125483
Cluster2_Glioma_cells	Cluster2_Endothelial_cells	GNAS--ADCY1	ATF3	0.310782224	0.324367089	-0.853168124	0.264240506	0.008370507	0.064531303	-0.091301395	0.137876212	0.095699468	0.739125483
Cluster2_Glioma_cells	Cluster2_Endothelial_cells	GNAS--ADCY1	BCL6	0.176224205	0.182489451	-0.036420603	0.148909986	0.009070435	0.064531303	-0.091301395	0.137876212	0.095699468	0.739125483
Cluster2_Glioma_cells	Cluster2_Endothelial_cells	GNAS--ADCY1	CCN1	0.458030128	0.377461322	0.888538768	0.280942335	0.006479589	0.064531303	-0.091301395	0.137876212	0.095699468	0.739125483
Cluster2_Glioma_cells	Cluster2_Endothelial_cells	GNAS--ADCY1	CCND2	0.245296171	1.15664557	1.657342784	0.75685654	0.007452013	0.064531303	-0.091301395	0.137876212	0.095699468	0.739125483
Cluster2_Glioma_cells	Cluster2_Endothelial_cells	GNAS--ADCY1	CD44	0.264412825	0.260900141	-0.062073602	0.16895218	0.006119219	0.064531303	-0.091301395	0.137876212	0.095699468	0.739125483
Cluster2_Glioma_cells	Cluster2_Endothelial_cells	GNAS--ADCY1	CDKN2A	0.245996739	0.203938115	0.188288391	0.163150492	0.005849439	0.064531303	-0.091301395	0.137876212	0.095699468	0.739125483
Cluster2_Glioma_cells	Cluster2_Endothelial_cells	GNAS--ADCY1	CEBPB	0.265325586	0.419479606	-1.07721854	0.320323488	0.006710599	0.064531303	-0.091301395	0.137876212	0.095699468	0.739125483
Cluster2_Glioma_cells	Cluster2_Endothelial_cells	GNAS--ADCY1	CLU	0.559660908	2.410864979	1.941116018	0.922468354	0.006152449	0.064531303	-0.091301395	0.137876212	0.095699468	0.739125483
Cluster2_Glioma_cells	Cluster2_Endothelial_cells	GNAS--ADCY1	CTNNB1	0.358303746	0.54940225	0.169825271	0.469585091	0.005813408	0.064531303	-0.091301395	0.137876212	0.095699468	0.739125483
Cluster2_Glioma_cells	Cluster2_Endothelial_cells	GNAS--ADCY1	DUSP4	0.281384546	0.264064698	0.541700541	0.241912799	0.00595665	0.064531303	-0.091301395	0.137876212	0.095699468	0.739125483
Cluster2_Glioma_cells	Cluster2_Endothelial_cells	GNAS--ADCY1	DUSP6	0.312225885	0.60021097	1.725087963	0.478727145	0.007420361	0.064531303	-0.091301395	0.137876212	0.095699468	0.739125483
Cluster2_Glioma_cells	Cluster2_Endothelial_cells	GNAS--ADCY1	EGFR	0.990204493	1.912447257	1.994822497	0.697081575	0.007198027	0.064531303	-0.091301395	0.137876212	0.095699468	0.739125483
Cluster2_Glioma_cells	Cluster2_Endothelial_cells	GNAS--ADCY1	EGR1	0.288209804	1.195323488	-0.554705707	0.684950774	0.010679449	0.064531303	-0.091301395	0.137876212	0.095699468	0.739125483
Cluster2_Glioma_cells	Cluster2_Endothelial_cells	GNAS--ADCY1	EMP1	0.336800628	0.271097046	1.55359249	0.224507736	0.006320986	0.064531303	-0.091301395	0.137876212	0.095699468	0.739125483
Cluster2_Glioma_cells	Cluster2_Endothelial_cells	GNAS--ADCY1	EPAS1	0.156716778	0.145042194	1.098334448	0.127988748	0.00584569	0.064531303	-0.091301395	0.137876212	0.095699468	0.739125483
Cluster2_Glioma_cells	Cluster2_Endothelial_cells	GNAS--ADCY1	F3	0.525956704	0.547995781	1.336541887	0.395042194	0.006260215	0.064531303	-0.091301395	0.137876212	0.095699468	0.739125483
Cluster2_Glioma_cells	Cluster2_Endothelial_cells	GNAS--ADCY1	GADD45A	0.744383306	0.893635724	1.909090923	0.619198312	0.008417079	0.064531303	-0.091301395	0.137876212	0.095699468	0.739125483
Cluster2_Glioma_cells	Cluster2_Endothelial_cells	GNAS--ADCY1	GADD45B	0.466303456	0.751933896	-0.598376048	0.475386779	0.007520474	0.064531303	-0.091301395	0.137876212	0.095699468	0.739125483
Cluster2_Glioma_cells	Cluster2_Endothelial_cells	GNAS--ADCY1	GJA1	0.276312772	0.221694796	1.216038992	0.160337553	0.005747484	0.064531303	-0.091301395	0.137876212	0.095699468	0.739125483
Cluster2_Glioma_cells	Cluster2_Endothelial_cells	GNAS--ADCY1	GSN	0.18958511	0.218706048	-1.096634974	0.19374121	0.005957243	0.064531303	-0.091301395	0.137876212	0.095699468	0.739125483
Cluster2_Glioma_cells	Cluster2_Endothelial_cells	GNAS--ADCY1	HES1	0.44049386	0.452707454	0.816040506	0.343706048	0.007735854	0.064531303	-0.091301395	0.137876212	0.095699468	0.739125483
Cluster2_Glioma_cells	Cluster2_Endothelial_cells	GNAS--ADCY1	HIF1A	0.252177139	0.630977496	-0.177690078	0.546413502	0.00619513	0.064531303	-0.091301395	0.137876212	0.095699468	0.739125483
Cluster2_Glioma_cells	Cluster2_Endothelial_cells	GNAS--ADCY1	HSPA5	0.297422666	1.260900141	0.054148024	0.804676512	0.006060272	0.064531303	-0.091301395	0.137876212	0.095699468	0.739125483
Cluster2_Glioma_cells	Cluster2_Endothelial_cells	GNAS--ADCY1	HSPB1	0.456483946	0.740682138	-0.614135208	0.555907173	0.005715313	0.064531303	-0.091301395	0.137876212	0.095699468	0.739125483
Cluster2_Glioma_cells	Cluster2_Endothelial_cells	GNAS--ADCY1	IGFBP3	0.604445058	0.520393812	1.638866333	0.348980309	0.00898146	0.064531303	-0.091301395	0.137876212	0.095699468	0.739125483
Cluster2_Glioma_cells	Cluster2_Endothelial_cells	GNAS--ADCY1	JAG1	0.527732647	0.504746835	1.892950728	0.412271449	0.005781182	0.064531303	-0.091301395	0.137876212	0.095699468	0.739125483
Cluster2_Glioma_cells	Cluster2_Endothelial_cells	GNAS--ADCY1	JUN	0.593247157	2.197257384	0.122569465	0.928797468	0.010326998	0.064531303	-0.091301395	0.137876212	0.095699468	0.739125483
Cluster2_Glioma_cells	Cluster2_Endothelial_cells	GNAS--ADCY1	KLF4	0.202747135	0.176863572	-0.861091983	0.151898734	0.005955678	0.064531303	-0.091301395	0.137876212	0.095699468	0.739125483
Cluster2_Glioma_cells	Cluster2_Endothelial_cells	GNAS--ADCY1	LMNA	0.365045142	0.581575246	1.074518769	0.485935302	0.005805397	0.064531303	-0.091301395	0.137876212	0.095699468	0.739125483
Cluster2_Glioma_cells	Cluster2_Endothelial_cells	GNAS--ADCY1	LPP	0.373289058	0.397327707	0.688415805	0.347398031	0.006980182	0.064531303	-0.091301395	0.137876212	0.095699468	0.739125483
Cluster2_Glioma_cells	Cluster2_Endothelial_cells	GNAS--ADCY1	MCL1	0.274346212	0.614451477	-0.955332853	0.511075949	0.00639375	0.064531303	-0.091301395	0.137876212	0.095699468	0.739125483
Cluster2_Glioma_cells	Cluster2_Endothelial_cells	GNAS--ADCY1	NDRG1	0.214892778	0.24454993	-0.15164259	0.166139241	0.008191872	0.064531303	-0.091301395	0.137876212	0.095699468	0.739125483
Cluster2_Glioma_cells	Cluster2_Endothelial_cells	GNAS--ADCY1	NEK6	0.385997459	0.396448664	0.607113275	0.358122363	0.006890747	0.064531303	-0.091301395	0.137876212	0.095699468	0.739125483
Cluster2_Glioma_cells	Cluster2_Endothelial_cells	GNAS--ADCY1	NFIL3	0.183141064	0.153656821	-0.181133381	0.132559775	0.00569029	0.064531303	-0.091301395	0.137876212	0.095699468	0.739125483
Cluster2_Glioma_cells	Cluster2_Endothelial_cells	GNAS--ADCY1	NOS2	0.273613013	0.209388186	2.04087313	0.180731364	0.006822894	0.064531303	-0.091301395	0.137876212	0.095699468	0.739125483
Cluster2_Glioma_cells	Cluster2_Endothelial_cells	GNAS--ADCY1	NR2F1	0.252207117	0.502637131	1.852512215	0.430907173	0.00574449	0.064531303	-0.091301395	0.137876212	0.095699468	0.739125483
Cluster2_Glioma_cells	Cluster2_Endothelial_cells	GNAS--ADCY1	NUPR1	0.18960264	0.222398031	-0.430147369	0.172116737	0.005707875	0.064531303	-0.091301395	0.137876212	0.095699468	0.739125483
Cluster2_Glioma_cells	Cluster2_Endothelial_cells	GNAS--ADCY1	ODC1	0.313926694	0.894690577	1.952973391	0.686181435	0.006183545	0.064531303	-0.091301395	0.137876212	0.095699468	0.739125483
Cluster2_Glioma_cells	Cluster2_Endothelial_cells	GNAS--ADCY1	PER1	0.19850801	0.225738397	-0.737704541	0.199718706	0.006023977	0.064531303	-0.091301395	0.137876212	0.095699468	0.739125483
Cluster2_Glioma_cells	Cluster2_Endothelial_cells	GNAS--ADCY1	PPP1R15A	0.284804734	0.421940928	-0.944766279	0.349859353	0.005722931	0.064531303	-0.091301395	0.137876212	0.095699468	0.739125483
Cluster2_Glioma_cells	Cluster2_Endothelial_cells	GNAS--ADCY1	RUNX1	0.194519323	0.150668073	-0.64373206	0.136251758	0.006376984	0.064531303	-0.091301395	0.137876212	0.095699468	0.739125483
Cluster2_Glioma_cells	Cluster2_Endothelial_cells	GNAS--ADCY1	S100A10	0.516717091	0.658052039	-0.04016011	0.375	0.006444134	0.064531303	-0.091301395	0.137876212	0.095699468	0.739125483
Cluster2_Glioma_cells	Cluster2_Endothelial_cells	GNAS--ADCY1	SAT1	0.447859832	1.126758087	-0.929560949	0.717299578	0.006080847	0.064531303	-0.091301395	0.137876212	0.095699468	0.739125483
Cluster2_Glioma_cells	Cluster2_Endothelial_cells	GNAS--ADCY1	SOCS2	0.460614466	0.397679325	1.961737006	0.324894515	0.006777672	0.064531303	-0.091301395	0.137876212	0.095699468	0.739125483
Cluster2_Glioma_cells	Cluster2_Endothelial_cells	GNAS--ADCY1	SOCS3	0.365839901	0.356891702	-0.10642043	0.272327707	0.007471851	0.064531303	-0.091301395	0.137876212	0.095699468	0.739125483
Cluster2_Glioma_cells	Cluster2_Endothelial_cells	GNAS--ADCY1	SOD2	0.408913114	0.623066104	-0.357917712	0.415787623	0.006282027	0.064531303	-0.091301395	0.137876212	0.095699468	0.739125483
Cluster2_Glioma_cells	Cluster2_Endothelial_cells	GNAS--ADCY1	SOX9	0.539914347	0.884493671	1.957031109	0.665963432	0.006267109	0.064531303	-0.091301395	0.137876212	0.095699468	0.739125483
Cluster2_Glioma_cells	Cluster2_Endothelial_cells	GNAS--ADCY1	SPP1	0.855298022	0.858298172	-0.66989684	0.565049226	0.005759254	0.064531303	-0.091301395	0.137876212	0.095699468	0.739125483
Cluster2_Glioma_cells	Cluster2_Endothelial_cells	GNAS--ADCY1	STAT1	0.216700682	0.283579466	0.818352825	0.249296765	0.006466417	0.064531303	-0.091301395	0.137876212	0.095699468	0.739125483
Cluster2_Glioma_cells	Cluster2_Endothelial_cells	GNAS--ADCY1	TGIF1	0.25407812	0.318917018	0.005383426	0.289029536	0.006770105	0.064531303	-0.091301395	0.137876212	0.095699468	0.739125483
Cluster2_Glioma_cells	Cluster2_Endothelial_cells	GNAS--ADCY1	TIMP1	1.081831049	1.118670886	0.956652816	0.778129395	0.005820694	0.064531303	-0.091301395	0.137876212	0.095699468	0.739125483
Cluster2_Glioma_cells	Cluster2_Endothelial_cells	GNAS--ADCY1	TNC	0.481931645	0.419127989	1.579760169	0.346343179	0.006786928	0.064531303	-0.091301395	0.137876212	0.095699468	0.739125483
Cluster2_Glioma_cells	Cluster2_Endothelial_cells	GNAS--ADCY1	TYMS	0.258277965	0.434599156	1.336556434	0.327707454	0.006016363	0.064531303	-0.091301395	0.137876212	0.095699468	0.739125483
Cluster2_Glioma_cells	Cluster2_Endothelial_cells	GNAS--ADCY1	VCAN	0.183658103	0.613396624	1.449400316	0.49718706	0.006265864	0.064531303	-0.091301395	0.137876212	0.095699468	0.739125483
Cluster2_Glioma_cells	Cluster2_Endothelial_cells	GNAS--ADCY1	VEGFA	0.498704278	0.643987342	0.895657272	0.364451477	0.013560208	0.064531303	-0.091301395	0.137876212	0.095699468	0.739125483
Cluster2_Glioma_cells	Cluster2_Endothelial_cells	GNAS--ADCY1	VIM	1.941779091	3.48769339	1.206847194	0.982594937	0.007120804	0.064531303	-0.091301395	0.137876212	0.095699468	0.739125483
Cluster2_Glioma_cells	Cluster2_Endothelial_cells	GNAS--ADCY1	WEE1	0.22097329	0.330872011	1.891585174	0.290436006	0.006029202	0.064531303	-0.091301395	0.137876212	0.095699468	0.739125483
Cluster2_Glioma_cells	Cluster2_Endothelial_cells	GNAS--ADCY1	ZFP36	0.714819477	0.707805907	-0.719033122	0.431786217	0.005713382	0.064531303	-0.091301395	0.137876212	0.095699468	0.739125483
Cluster2_Glioma_cells	Cluster2_Endothelial_cells	GNAS--ADCY1	ZFP36L1	0.682698385	0.709388186	-0.664799053	0.550457103	0.006092408	0.064531303	-0.091301395	0.137876212	0.095699468	0.739125483
Cluster2_Glioma_cells	Cluster2_Microglial	SERPINE1--LRP1	ABCA1	0.218789423	0.300984529	-0.22365981	0.251933896	0.009559149	0.066446899	-0.057192587	0.142009673	0.100034912	0.738471811
Cluster2_Glioma_cells	Cluster2_Microglial	SERPINE1--LRP1	ADM	0.189911209	0.199015471	-0.371733675	0.131329114	0.010195128	0.066446899	-0.057192587	0.142009673	0.100034912	0.738471811
Cluster2_Glioma_cells	Cluster2_Microglial	SERPINE1--LRP1	ATF3	0.310782224	0.324367089	-0.853168124	0.264240506	0.013725599	0.066446899	-0.057192587	0.142009673	0.100034912	0.738471811
[truncated: 162,460 more rows]
