# Supplementary material for: Integration of multi-omics data revealed the orphan CpG islands and enhancer-dominated cis-regulatory network in glioma
Source: iScience. 2024 Sep 13;27(10):110946. doi: 10.1016/j.isci.2024.110946 (PMC11465130; doi:10.1016/j.isci.2024.110946)
Supplement: Table S6. Specific ligand-receptor activity and expression of target genes in cluster 2 in the infiltrating niche, related to Figure 4 [file mmc6.csv]

Table S6 Specific ligand-receptor activity and expression of target genes in Cluster 2 in the infiltrating niche, related to Figure 4
receiver	sender	ligand_receptor	target	target_score	target_expression	target_expression_scaled	target_fraction	ligand_target_weight	activity	activity_normalized	scaled_activity	scaled_activity_normalized	prioritization_score
Cluster2_Glioma_cells	Cluster2_Oligodendrocytes	S100A4--EGFR	ADM	0.188072348	0.202531646	-0.285096159	0.137173857	0.017579871	0.064358439	-0.16771533	0.135193759	0.094996917	0.796111455
Cluster2_Glioma_cells	Cluster2_Oligodendrocytes	S100A4--EGFR	AKT1	0.347093843	0.390596745	1.323230287	0.358563679	0.016375376	0.064358439	-0.16771533	0.135193759	0.094996917	0.796111455
Cluster2_Glioma_cells	Cluster2_Oligodendrocytes	S100A4--EGFR	ATF3	0.31428811	0.333247223	-1.209623799	0.276156032	0.027573211	0.064358439	-0.16771533	0.135193759	0.094996917	0.796111455
Cluster2_Glioma_cells	Cluster2_Oligodendrocytes	S100A4--EGFR	BCL6	0.162162378	0.17721519	-0.42704929	0.148023766	0.020515321	0.064358439	-0.16771533	0.135193759	0.094996917	0.796111455
Cluster2_Glioma_cells	Cluster2_Oligodendrocytes	S100A4--EGFR	BST2	0.637339939	0.57117024	-0.514341022	0.412554895	0.01777326	0.064358439	-0.16771533	0.135193759	0.094996917	0.796111455
Cluster2_Glioma_cells	Cluster2_Oligodendrocytes	S100A4--EGFR	CCN1	0.491596714	0.412554895	2.295346299	0.300180832	0.016864072	0.064358439	-0.16771533	0.135193759	0.094996917	0.796111455
Cluster2_Glioma_cells	Cluster2_Oligodendrocytes	S100A4--EGFR	CCNB1	0.226723204	0.321105657	2.278354331	0.223456471	0.021557996	0.064358439	-0.16771533	0.135193759	0.094996917	0.796111455
Cluster2_Glioma_cells	Cluster2_Oligodendrocytes	S100A4--EGFR	CCND2	0.259578529	1.161715319	1.996399404	0.767243606	0.018452207	0.064358439	-0.16771533	0.135193759	0.094996917	0.796111455
Cluster2_Glioma_cells	Cluster2_Oligodendrocytes	S100A4--EGFR	CD44	0.158864294	0.27124774	-0.259601116	0.171790235	0.017051559	0.064358439	-0.16771533	0.135193759	0.094996917	0.796111455
Cluster2_Glioma_cells	Cluster2_Oligodendrocytes	S100A4--EGFR	CDK6	0.178742616	0.705760785	1.974936114	0.543012142	0.018079608	0.064358439	-0.16771533	0.135193759	0.094996917	0.796111455
Cluster2_Glioma_cells	Cluster2_Oligodendrocytes	S100A4--EGFR	CDKN2A	0.151009422	0.135365539	0.143300869	0.112115732	0.016210074	0.064358439	-0.16771533	0.135193759	0.094996917	0.796111455
Cluster2_Glioma_cells	Cluster2_Oligodendrocytes	S100A4--EGFR	CEBPB	0.248846419	0.434771377	-1.387174135	0.332988892	0.015771809	0.064358439	-0.16771533	0.135193759	0.094996917	0.796111455
Cluster2_Glioma_cells	Cluster2_Oligodendrocytes	S100A4--EGFR	CTNNB1	0.335510395	0.556445363	0.418555848	0.47920434	0.01687481	0.064358439	-0.16771533	0.135193759	0.094996917	0.796111455
Cluster2_Glioma_cells	Cluster2_Oligodendrocytes	S100A4--EGFR	CXADR	0.253235539	0.311805735	0.947471794	0.285197623	0.018425738	0.064358439	-0.16771533	0.135193759	0.094996917	0.796111455
Cluster2_Glioma_cells	Cluster2_Oligodendrocytes	S100A4--EGFR	DUSP6	0.338370961	0.609144924	1.837445881	0.493670886	0.018929655	0.064358439	-0.16771533	0.135193759	0.094996917	0.796111455
Cluster2_Glioma_cells	Cluster2_Oligodendrocytes	S100A4--EGFR	EGFR	1.115332285	2.173081891	2.402445567	0.800568329	0.022631887	0.064358439	-0.16771533	0.135193759	0.094996917	0.796111455
Cluster2_Glioma_cells	Cluster2_Oligodendrocytes	S100A4--EGFR	EGR1	0.29407376	1.236889693	-0.509819246	0.712735727	0.030852745	0.064358439	-0.16771533	0.135193759	0.094996917	0.796111455
Cluster2_Glioma_cells	Cluster2_Oligodendrocytes	S100A4--EGFR	EMP1	0.236006033	0.199690003	1.882611606	0.173856885	0.017159946	0.064358439	-0.16771533	0.135193759	0.094996917	0.796111455
Cluster2_Glioma_cells	Cluster2_Oligodendrocytes	S100A4--EGFR	F3	0.545205894	0.632136399	2.409361508	0.440971325	0.01834486	0.064358439	-0.16771533	0.135193759	0.094996917	0.796111455
Cluster2_Glioma_cells	Cluster2_Oligodendrocytes	S100A4--EGFR	FOS	0.15073918	2.073366055	-1.227004449	0.878584345	0.031025288	0.064358439	-0.16771533	0.135193759	0.094996917	0.796111455
Cluster2_Glioma_cells	Cluster2_Oligodendrocytes	S100A4--EGFR	GADD45A	0.666760515	0.824334797	2.313307622	0.585636786	0.023193381	0.064358439	-0.16771533	0.135193759	0.094996917	0.796111455
Cluster2_Glioma_cells	Cluster2_Oligodendrocytes	S100A4--EGFR	GADD45B	0.405778986	0.749935417	-0.990036474	0.490570912	0.022736217	0.064358439	-0.16771533	0.135193759	0.094996917	0.796111455
Cluster2_Glioma_cells	Cluster2_Oligodendrocytes	S100A4--EGFR	H2AX	0.304660861	0.575820201	1.824881033	0.472229398	0.017071512	0.064358439	-0.16771533	0.135193759	0.094996917	0.796111455
Cluster2_Glioma_cells	Cluster2_Oligodendrocytes	S100A4--EGFR	HES1	0.415148494	0.456729527	1.341476798	0.359338672	0.017887086	0.064358439	-0.16771533	0.135193759	0.094996917	0.796111455
Cluster2_Glioma_cells	Cluster2_Oligodendrocytes	S100A4--EGFR	HMGB2	0.16708878	0.847326272	1.669988271	0.535520537	0.016250679	0.064358439	-0.16771533	0.135193759	0.094996917	0.796111455
Cluster2_Glioma_cells	Cluster2_Oligodendrocytes	S100A4--EGFR	HMOX1	0.164130555	0.173598553	-1.080016241	0.127615603	0.024815403	0.064358439	-0.16771533	0.135193759	0.094996917	0.796111455
Cluster2_Glioma_cells	Cluster2_Oligodendrocytes	S100A4--EGFR	IGFBP3	0.578113562	0.492895893	2.255842894	0.338413847	0.027166265	0.064358439	-0.16771533	0.135193759	0.094996917	0.796111455
Cluster2_Glioma_cells	Cluster2_Oligodendrocytes	S100A4--EGFR	JAG1	0.521712843	0.504262464	2.392427013	0.426504779	0.017838411	0.064358439	-0.16771533	0.135193759	0.094996917	0.796111455
Cluster2_Glioma_cells	Cluster2_Oligodendrocytes	S100A4--EGFR	JUN	0.538616948	2.19917334	-0.29998769	0.927925601	0.026007161	0.064358439	-0.16771533	0.135193759	0.094996917	0.796111455
Cluster2_Glioma_cells	Cluster2_Oligodendrocytes	S100A4--EGFR	KLF4	0.193153531	0.169465254	-1.270709673	0.150865409	0.015899584	0.064358439	-0.16771533	0.135193759	0.094996917	0.796111455
Cluster2_Glioma_cells	Cluster2_Oligodendrocytes	S100A4--EGFR	LMO2	0.454603548	0.380521829	0.335985838	0.328597262	0.015797136	0.064358439	-0.16771533	0.135193759	0.094996917	0.796111455
Cluster2_Glioma_cells	Cluster2_Oligodendrocytes	S100A4--EGFR	LPP	0.346846546	0.379488504	0.94833652	0.338413847	0.019574391	0.064358439	-0.16771533	0.135193759	0.094996917	0.796111455
Cluster2_Glioma_cells	Cluster2_Oligodendrocytes	S100A4--EGFR	MCL1	0.242329574	0.615344872	-1.280334624	0.515887368	0.01725585	0.064358439	-0.16771533	0.135193759	0.094996917	0.796111455
Cluster2_Glioma_cells	Cluster2_Oligodendrocytes	S100A4--EGFR	MDK	0.680609533	1.120898993	2.42477079	0.760268664	0.01628207	0.064358439	-0.16771533	0.135193759	0.094996917	0.796111455
Cluster2_Glioma_cells	Cluster2_Oligodendrocytes	S100A4--EGFR	NDRG1	0.206202214	0.236114699	-0.423396893	0.166881943	0.023695062	0.064358439	-0.16771533	0.135193759	0.094996917	0.796111455
Cluster2_Glioma_cells	Cluster2_Oligodendrocytes	S100A4--EGFR	NFIL3	0.172380743	0.143115474	-0.384080944	0.128390597	0.016316152	0.064358439	-0.16771533	0.135193759	0.094996917	0.796111455
Cluster2_Glioma_cells	Cluster2_Oligodendrocytes	S100A4--EGFR	NOS2	0.325678695	0.254714544	2.467863543	0.218548179	0.019346324	0.064358439	-0.16771533	0.135193759	0.094996917	0.796111455
Cluster2_Glioma_cells	Cluster2_Oligodendrocytes	S100A4--EGFR	RAP2B	0.178625018	0.191165074	-0.392454495	0.17721519	0.016406277	0.064358439	-0.16771533	0.135193759	0.094996917	0.796111455
Cluster2_Glioma_cells	Cluster2_Oligodendrocytes	S100A4--EGFR	SAT1	0.384240141	1.10074916	-1.327215587	0.720743994	0.01983858	0.064358439	-0.16771533	0.135193759	0.094996917	0.796111455
Cluster2_Glioma_cells	Cluster2_Oligodendrocytes	S100A4--EGFR	SOCS3	0.364453967	0.377421855	-0.085325713	0.280805993	0.018835397	0.064358439	-0.16771533	0.135193759	0.094996917	0.796111455
Cluster2_Glioma_cells	Cluster2_Oligodendrocytes	S100A4--EGFR	STAT1	0.244019247	0.31955567	0.416197541	0.280031	0.016212263	0.064358439	-0.16771533	0.135193759	0.094996917	0.796111455
Cluster2_Glioma_cells	Cluster2_Oligodendrocytes	S100A4--EGFR	TGIF1	0.236800856	0.318005683	0.321194929	0.295789202	0.018671981	0.064358439	-0.16771533	0.135193759	0.094996917	0.796111455
Cluster2_Glioma_cells	Cluster2_Oligodendrocytes	S100A4--EGFR	TNC	0.471532724	0.421596487	2.43467068	0.353397055	0.019821046	0.064358439	-0.16771533	0.135193759	0.094996917	0.796111455
Cluster2_Glioma_cells	Cluster2_Oligodendrocytes	S100A4--EGFR	TOP2A	0.153422425	0.425471454	2.00882157	0.269439421	0.01582193	0.064358439	-0.16771533	0.135193759	0.094996917	0.796111455
Cluster2_Glioma_cells	Cluster2_Oligodendrocytes	S100A4--EGFR	TYMS	0.306730511	0.525703952	2.288860149	0.406096616	0.017781071	0.064358439	-0.16771533	0.135193759	0.094996917	0.796111455
Cluster2_Glioma_cells	Cluster2_Oligodendrocytes	S100A4--EGFR	VCAN	0.180513796	0.655902867	1.868312151	0.541462154	0.018008952	0.064358439	-0.16771533	0.135193759	0.094996917	0.796111455
Cluster2_Glioma_cells	Cluster2_Oligodendrocytes	S100A4--EGFR	VEGFA	0.478376599	0.637819685	1.274790901	0.362955309	0.03216293	0.064358439	-0.16771533	0.135193759	0.094996917	0.796111455
Cluster2_Glioma_cells	Cluster2_Oligodendrocytes	S100A4--EGFR	VIM	1.780136989	3.474037716	1.67826238	0.990958409	0.020011764	0.064358439	-0.16771533	0.135193759	0.094996917	0.796111455
Cluster2_Glioma_cells	Cluster2_Oligodendrocytes	S100A4--EGFR	WEE1	0.269957045	0.390338414	2.279819234	0.345388788	0.017088091	0.064358439	-0.16771533	0.135193759	0.094996917	0.796111455
Cluster2_Glioma_cells	Cluster2_Oligodendrocytes	S100A4--EGFR	ZMAT3	0.218974714	0.48359597	2.034774592	0.430638078	0.01607337	0.064358439	-0.16771533	0.135193759	0.094996917	0.796111455
Cluster2_Glioma_cells	Cluster2_Oligodendrocytes	ANXA2--EGFR	ADM	0.188072348	0.202531646	-0.285096159	0.137173857	0.008707293	0.071135663	-0.039197205	0.149781601	0.11026203	0.785277866
Cluster2_Glioma_cells	Cluster2_Oligodendrocytes	ANXA2--EGFR	AGT	0.625214239	0.722810643	2.415335937	0.495220873	0.008533529	0.071135663	-0.039197205	0.149781601	0.11026203	0.785277866
Cluster2_Glioma_cells	Cluster2_Oligodendrocytes	ANXA2--EGFR	APLP2	0.34133983	0.970291914	0.360352554	0.763110307	0.02432618	0.071135663	-0.039197205	0.149781601	0.11026203	0.785277866
Cluster2_Glioma_cells	Cluster2_Oligodendrocytes	ANXA2--EGFR	ARID1A	0.171409802	0.31516404	0.620182354	0.289847585	0.008461549	0.071135663	-0.039197205	0.149781601	0.11026203	0.785277866
Cluster2_Glioma_cells	Cluster2_Oligodendrocytes	ANXA2--EGFR	ATF3	0.31428811	0.333247223	-1.209623799	0.276156032	0.012431116	0.071135663	-0.039197205	0.149781601	0.11026203	0.785277866
Cluster2_Glioma_cells	Cluster2_Oligodendrocytes	ANXA2--EGFR	BCL6	0.162162378	0.17721519	-0.42704929	0.148023766	0.011938544	0.071135663	-0.039197205	0.149781601	0.11026203	0.785277866
Cluster2_Glioma_cells	Cluster2_Oligodendrocytes	ANXA2--EGFR	CCN1	0.491596714	0.412554895	2.295346299	0.300180832	0.009457034	0.071135663	-0.039197205	0.149781601	0.11026203	0.785277866
Cluster2_Glioma_cells	Cluster2_Oligodendrocytes	ANXA2--EGFR	CCNB1	0.226723204	0.321105657	2.278354331	0.223456471	0.010303951	0.071135663	-0.039197205	0.149781601	0.11026203	0.785277866
Cluster2_Glioma_cells	Cluster2_Oligodendrocytes	ANXA2--EGFR	CCND2	0.259578529	1.161715319	1.996399404	0.767243606	0.011182681	0.071135663	-0.039197205	0.149781601	0.11026203	0.785277866
Cluster2_Glioma_cells	Cluster2_Oligodendrocytes	ANXA2--EGFR	CD44	0.158864294	0.27124774	-0.259601116	0.171790235	0.008758938	0.071135663	-0.039197205	0.149781601	0.11026203	0.785277866
Cluster2_Glioma_cells	Cluster2_Oligodendrocytes	ANXA2--EGFR	CDK6	0.178742616	0.705760785	1.974936114	0.543012142	0.009145612	0.071135663	-0.039197205	0.149781601	0.11026203	0.785277866
Cluster2_Glioma_cells	Cluster2_Oligodendrocytes	ANXA2--EGFR	CEBPB	0.248846419	0.434771377	-1.387174135	0.332988892	0.009311495	0.071135663	-0.039197205	0.149781601	0.11026203	0.785277866
Cluster2_Glioma_cells	Cluster2_Oligodendrocytes	ANXA2--EGFR	DUSP6	0.338370961	0.609144924	1.837445881	0.493670886	0.010726903	0.071135663	-0.039197205	0.149781601	0.11026203	0.785277866
Cluster2_Glioma_cells	Cluster2_Oligodendrocytes	ANXA2--EGFR	EGFR	1.115332285	2.173081891	2.402445567	0.800568329	0.009450042	0.071135663	-0.039197205	0.149781601	0.11026203	0.785277866
Cluster2_Glioma_cells	Cluster2_Oligodendrocytes	ANXA2--EGFR	EGR1	0.29407376	1.236889693	-0.509819246	0.712735727	0.014500295	0.071135663	-0.039197205	0.149781601	0.11026203	0.785277866
Cluster2_Glioma_cells	Cluster2_Oligodendrocytes	ANXA2--EGFR	EMP1	0.236006033	0.199690003	1.882611606	0.173856885	0.008454976	0.071135663	-0.039197205	0.149781601	0.11026203	0.785277866
Cluster2_Glioma_cells	Cluster2_Oligodendrocytes	ANXA2--EGFR	EPAS1	0.168789056	0.158615345	1.080154484	0.135882201	0.00858146	0.071135663	-0.039197205	0.149781601	0.11026203	0.785277866
Cluster2_Glioma_cells	Cluster2_Oligodendrocytes	ANXA2--EGFR	F3	0.545205894	0.632136399	2.409361508	0.440971325	0.008106784	0.071135663	-0.039197205	0.149781601	0.11026203	0.785277866
Cluster2_Glioma_cells	Cluster2_Oligodendrocytes	ANXA2--EGFR	FOS	0.15073918	2.073366055	-1.227004449	0.878584345	0.016133663	0.071135663	-0.039197205	0.149781601	0.11026203	0.785277866
Cluster2_Glioma_cells	Cluster2_Oligodendrocytes	ANXA2--EGFR	GADD45A	0.666760515	0.824334797	2.313307622	0.585636786	0.011527581	0.071135663	-0.039197205	0.149781601	0.11026203	0.785277866
Cluster2_Glioma_cells	Cluster2_Oligodendrocytes	ANXA2--EGFR	GADD45B	0.405778986	0.749935417	-0.990036474	0.490570912	0.010371073	0.071135663	-0.039197205	0.149781601	0.11026203	0.785277866
Cluster2_Glioma_cells	Cluster2_Oligodendrocytes	ANXA2--EGFR	H2AX	0.304660861	0.575820201	1.824881033	0.472229398	0.008172545	0.071135663	-0.039197205	0.149781601	0.11026203	0.785277866
Cluster2_Glioma_cells	Cluster2_Oligodendrocytes	ANXA2--EGFR	HES1	0.415148494	0.456729527	1.341476798	0.359338672	0.010620364	0.071135663	-0.039197205	0.149781601	0.11026203	0.785277866
Cluster2_Glioma_cells	Cluster2_Oligodendrocytes	ANXA2--EGFR	HIF1A	0.231868715	0.622836476	-0.223709525	0.545595453	0.008159355	0.071135663	-0.039197205	0.149781601	0.11026203	0.785277866
Cluster2_Glioma_cells	Cluster2_Oligodendrocytes	ANXA2--EGFR	HMOX1	0.164130555	0.173598553	-1.080016241	0.127615603	0.011924416	0.071135663	-0.039197205	0.149781601	0.11026203	0.785277866
Cluster2_Glioma_cells	Cluster2_Oligodendrocytes	ANXA2--EGFR	IGFBP3	0.578113562	0.492895893	2.255842894	0.338413847	0.01204673	0.071135663	-0.039197205	0.149781601	0.11026203	0.785277866
Cluster2_Glioma_cells	Cluster2_Oligodendrocytes	ANXA2--EGFR	JAG1	0.521712843	0.504262464	2.392427013	0.426504779	0.008299442	0.071135663	-0.039197205	0.149781601	0.11026203	0.785277866
Cluster2_Glioma_cells	Cluster2_Oligodendrocytes	ANXA2--EGFR	JUN	0.538616948	2.19917334	-0.29998769	0.927925601	0.014610207	0.071135663	-0.039197205	0.149781601	0.11026203	0.785277866
Cluster2_Glioma_cells	Cluster2_Oligodendrocytes	ANXA2--EGFR	JUND	1.114662157	2.101782485	0.977942941	0.955308706	0.008288574	0.071135663	-0.039197205	0.149781601	0.11026203	0.785277866
Cluster2_Glioma_cells	Cluster2_Oligodendrocytes	ANXA2--EGFR	KLF6	0.194878991	0.690260914	-1.37315868	0.521312322	0.008385862	0.071135663	-0.039197205	0.149781601	0.11026203	0.785277866
Cluster2_Glioma_cells	Cluster2_Oligodendrocytes	ANXA2--EGFR	LDHA	0.857278614	1.301472488	0.645313353	0.809868251	0.008314515	0.071135663	-0.039197205	0.149781601	0.11026203	0.785277866
Cluster2_Glioma_cells	Cluster2_Oligodendrocytes	ANXA2--EGFR	LMNA	0.28653232	0.558512012	1.039124485	0.475071041	0.008797921	0.071135663	-0.039197205	0.149781601	0.11026203	0.785277866
Cluster2_Glioma_cells	Cluster2_Oligodendrocytes	ANXA2--EGFR	LPP	0.346846546	0.379488504	0.94833652	0.338413847	0.009555779	0.071135663	-0.039197205	0.149781601	0.11026203	0.785277866
Cluster2_Glioma_cells	Cluster2_Oligodendrocytes	ANXA2--EGFR	MCL1	0.242329574	0.615344872	-1.280334624	0.515887368	0.008481467	0.071135663	-0.039197205	0.149781601	0.11026203	0.785277866
Cluster2_Glioma_cells	Cluster2_Oligodendrocytes	ANXA2--EGFR	NDRG1	0.206202214	0.236114699	-0.423396893	0.166881943	0.010781958	0.071135663	-0.039197205	0.149781601	0.11026203	0.785277866
Cluster2_Glioma_cells	Cluster2_Oligodendrocytes	ANXA2--EGFR	NEK6	0.391884053	0.410488246	1.59160301	0.367346939	0.009328373	0.071135663	-0.039197205	0.149781601	0.11026203	0.785277866
Cluster2_Glioma_cells	Cluster2_Oligodendrocytes	ANXA2--EGFR	NFIA	0.459118012	1.060449496	2.2182335	0.792560062	0.008158199	0.071135663	-0.039197205	0.149781601	0.11026203	0.785277866
Cluster2_Glioma_cells	Cluster2_Oligodendrocytes	ANXA2--EGFR	NR2F1	0.281204024	0.560320331	2.249897787	0.482562645	0.008245156	0.071135663	-0.039197205	0.149781601	0.11026203	0.785277866
Cluster2_Glioma_cells	Cluster2_Oligodendrocytes	ANXA2--EGFR	ODC1	0.274535113	0.849651253	2.251036069	0.68276931	0.009831852	0.071135663	-0.039197205	0.149781601	0.11026203	0.785277866
Cluster2_Glioma_cells	Cluster2_Oligodendrocytes	ANXA2--EGFR	PER1	0.204634977	0.24283131	-0.889522821	0.223456471	0.008679559	0.071135663	-0.039197205	0.149781601	0.11026203	0.785277866
Cluster2_Glioma_cells	Cluster2_Oligodendrocytes	ANXA2--EGFR	RUNX1	0.190493138	0.146473779	-0.944940083	0.129423921	0.008223276	0.071135663	-0.039197205	0.149781601	0.11026203	0.785277866
Cluster2_Glioma_cells	Cluster2_Oligodendrocytes	ANXA2--EGFR	S100A10	0.423823786	0.674502712	0.184144843	0.388530096	0.064324416	0.071135663	-0.039197205	0.149781601	0.11026203	0.785277866
Cluster2_Glioma_cells	Cluster2_Oligodendrocytes	ANXA2--EGFR	SAT1	0.384240141	1.10074916	-1.327215587	0.720743994	0.009358731	0.071135663	-0.039197205	0.149781601	0.11026203	0.785277866
Cluster2_Glioma_cells	Cluster2_Oligodendrocytes	ANXA2--EGFR	SOCS2	0.544178141	0.49444588	2.445520833	0.396538362	0.009915929	0.071135663	-0.039197205	0.149781601	0.11026203	0.785277866
Cluster2_Glioma_cells	Cluster2_Oligodendrocytes	ANXA2--EGFR	SOCS3	0.364453967	0.377421855	-0.085325713	0.280805993	0.00960222	0.071135663	-0.039197205	0.149781601	0.11026203	0.785277866
Cluster2_Glioma_cells	Cluster2_Oligodendrocytes	ANXA2--EGFR	SOD2	0.424823147	0.689744252	-0.398909679	0.419013175	0.008841166	0.071135663	-0.039197205	0.149781601	0.11026203	0.785277866
Cluster2_Glioma_cells	Cluster2_Oligodendrocytes	ANXA2--EGFR	SOX9	0.498669559	0.881684319	2.374440914	0.68483596	0.008878101	0.071135663	-0.039197205	0.149781601	0.11026203	0.785277866
Cluster2_Glioma_cells	Cluster2_Oligodendrocytes	ANXA2--EGFR	SPP1	0.79794525	0.793335056	-0.954092746	0.569620253	0.008280599	0.071135663	-0.039197205	0.149781601	0.11026203	0.785277866
Cluster2_Glioma_cells	Cluster2_Oligodendrocytes	ANXA2--EGFR	STAT1	0.244019247	0.31955567	0.416197541	0.280031	0.009013361	0.071135663	-0.039197205	0.149781601	0.11026203	0.785277866
Cluster2_Glioma_cells	Cluster2_Oligodendrocytes	ANXA2--EGFR	TGIF1	0.236800856	0.318005683	0.321194929	0.295789202	0.009841987	0.071135663	-0.039197205	0.149781601	0.11026203	0.785277866
Cluster2_Glioma_cells	Cluster2_Oligodendrocytes	ANXA2--EGFR	TNC	0.471532724	0.421596487	2.43467068	0.353397055	0.008869873	0.071135663	-0.039197205	0.149781601	0.11026203	0.785277866
Cluster2_Glioma_cells	Cluster2_Oligodendrocytes	ANXA2--EGFR	TYMS	0.306730511	0.525703952	2.288860149	0.406096616	0.00844239	0.071135663	-0.039197205	0.149781601	0.11026203	0.785277866
Cluster2_Glioma_cells	Cluster2_Oligodendrocytes	ANXA2--EGFR	UBB	1.361195358	1.916300697	0.213624687	0.953758719	0.023452083	0.071135663	-0.039197205	0.149781601	0.11026203	0.785277866
Cluster2_Glioma_cells	Cluster2_Oligodendrocytes	ANXA2--EGFR	VCAN	0.180513796	0.655902867	1.868312151	0.541462154	0.008831958	0.071135663	-0.039197205	0.149781601	0.11026203	0.785277866
Cluster2_Glioma_cells	Cluster2_Oligodendrocytes	ANXA2--EGFR	VEGFA	0.478376599	0.637819685	1.274790901	0.362955309	0.016829477	0.071135663	-0.039197205	0.149781601	0.11026203	0.785277866
Cluster2_Glioma_cells	Cluster2_Oligodendrocytes	ANXA2--EGFR	VIM	1.780136989	3.474037716	1.67826238	0.990958409	0.009931887	0.071135663	-0.039197205	0.149781601	0.11026203	0.785277866
Cluster2_Glioma_cells	Cluster2_Oligodendrocytes	ANXA2--EGFR	WEE1	0.269957045	0.390338414	2.279819234	0.345388788	0.008536511	0.071135663	-0.039197205	0.149781601	0.11026203	0.785277866
Cluster2_Glioma_cells	Cluster2_Oligodendrocytes	ANXA2--EGFR	ZFP36	0.7355726	0.754327047	-1.011288259	0.462929476	0.008495888	0.071135663	-0.039197205	0.149781601	0.11026203	0.785277866
Cluster2_Glioma_cells	Cluster2_Oligodendrocytes	ANXA2--EGFR	ZFP36L1	0.625212341	0.707827435	-0.949127944	0.560836993	0.00889829	0.071135663	-0.039197205	0.149781601	0.11026203	0.785277866
Cluster2_Glioma_cells	Cluster2_Microglial	ANXA2--EGFR	ADM	0.188072348	0.202531646	-0.285096159	0.137173857	0.008707293	0.071135663	-0.039197205	0.149781601	0.11026203	0.769742754
Cluster2_Glioma_cells	Cluster2_Microglial	ANXA2--EGFR	AGT	0.625214239	0.722810643	2.415335937	0.495220873	0.008533529	0.071135663	-0.039197205	0.149781601	0.11026203	0.769742754
Cluster2_Glioma_cells	Cluster2_Microglial	ANXA2--EGFR	APLP2	0.34133983	0.970291914	0.360352554	0.763110307	0.02432618	0.071135663	-0.039197205	0.149781601	0.11026203	0.769742754
Cluster2_Glioma_cells	Cluster2_Microglial	ANXA2--EGFR	ARID1A	0.171409802	0.31516404	0.620182354	0.289847585	0.008461549	0.071135663	-0.039197205	0.149781601	0.11026203	0.769742754
Cluster2_Glioma_cells	Cluster2_Microglial	ANXA2--EGFR	ATF3	0.31428811	0.333247223	-1.209623799	0.276156032	0.012431116	0.071135663	-0.039197205	0.149781601	0.11026203	0.769742754
Cluster2_Glioma_cells	Cluster2_Microglial	ANXA2--EGFR	BCL6	0.162162378	0.17721519	-0.42704929	0.148023766	0.011938544	0.071135663	-0.039197205	0.149781601	0.11026203	0.769742754
Cluster2_Glioma_cells	Cluster2_Microglial	ANXA2--EGFR	CCN1	0.491596714	0.412554895	2.295346299	0.300180832	0.009457034	0.071135663	-0.039197205	0.149781601	0.11026203	0.769742754
Cluster2_Glioma_cells	Cluster2_Microglial	ANXA2--EGFR	CCNB1	0.226723204	0.321105657	2.278354331	0.223456471	0.010303951	0.071135663	-0.039197205	0.149781601	0.11026203	0.769742754
Cluster2_Glioma_cells	Cluster2_Microglial	ANXA2--EGFR	CCND2	0.259578529	1.161715319	1.996399404	0.767243606	0.011182681	0.071135663	-0.039197205	0.149781601	0.11026203	0.769742754
Cluster2_Glioma_cells	Cluster2_Microglial	ANXA2--EGFR	CD44	0.158864294	0.27124774	-0.259601116	0.171790235	0.008758938	0.071135663	-0.039197205	0.149781601	0.11026203	0.769742754
Cluster2_Glioma_cells	Cluster2_Microglial	ANXA2--EGFR	CDK6	0.178742616	0.705760785	1.974936114	0.543012142	0.009145612	0.071135663	-0.039197205	0.149781601	0.11026203	0.769742754
Cluster2_Glioma_cells	Cluster2_Microglial	ANXA2--EGFR	CEBPB	0.248846419	0.434771377	-1.387174135	0.332988892	0.009311495	0.071135663	-0.039197205	0.149781601	0.11026203	0.769742754
Cluster2_Glioma_cells	Cluster2_Microglial	ANXA2--EGFR	DUSP6	0.338370961	0.609144924	1.837445881	0.493670886	0.010726903	0.071135663	-0.039197205	0.149781601	0.11026203	0.769742754
Cluster2_Glioma_cells	Cluster2_Microglial	ANXA2--EGFR	EGFR	1.115332285	2.173081891	2.402445567	0.800568329	0.009450042	0.071135663	-0.039197205	0.149781601	0.11026203	0.769742754
Cluster2_Glioma_cells	Cluster2_Microglial	ANXA2--EGFR	EGR1	0.29407376	1.236889693	-0.509819246	0.712735727	0.014500295	0.071135663	-0.039197205	0.149781601	0.11026203	0.769742754
Cluster2_Glioma_cells	Cluster2_Microglial	ANXA2--EGFR	EMP1	0.236006033	0.199690003	1.882611606	0.173856885	0.008454976	0.071135663	-0.039197205	0.149781601	0.11026203	0.769742754
Cluster2_Glioma_cells	Cluster2_Microglial	ANXA2--EGFR	EPAS1	0.168789056	0.158615345	1.080154484	0.135882201	0.00858146	0.071135663	-0.039197205	0.149781601	0.11026203	0.769742754
Cluster2_Glioma_cells	Cluster2_Microglial	ANXA2--EGFR	F3	0.545205894	0.632136399	2.409361508	0.440971325	0.008106784	0.071135663	-0.039197205	0.149781601	0.11026203	0.769742754
Cluster2_Glioma_cells	Cluster2_Microglial	ANXA2--EGFR	FOS	0.15073918	2.073366055	-1.227004449	0.878584345	0.016133663	0.071135663	-0.039197205	0.149781601	0.11026203	0.769742754
Cluster2_Glioma_cells	Cluster2_Microglial	ANXA2--EGFR	GADD45A	0.666760515	0.824334797	2.313307622	0.585636786	0.011527581	0.071135663	-0.039197205	0.149781601	0.11026203	0.769742754
Cluster2_Glioma_cells	Cluster2_Microglial	ANXA2--EGFR	GADD45B	0.405778986	0.749935417	-0.990036474	0.490570912	0.010371073	0.071135663	-0.039197205	0.149781601	0.11026203	0.769742754
Cluster2_Glioma_cells	Cluster2_Microglial	ANXA2--EGFR	H2AX	0.304660861	0.575820201	1.824881033	0.472229398	0.008172545	0.071135663	-0.039197205	0.149781601	0.11026203	0.769742754
Cluster2_Glioma_cells	Cluster2_Microglial	ANXA2--EGFR	HES1	0.415148494	0.456729527	1.341476798	0.359338672	0.010620364	0.071135663	-0.039197205	0.149781601	0.11026203	0.769742754
Cluster2_Glioma_cells	Cluster2_Microglial	ANXA2--EGFR	HIF1A	0.231868715	0.622836476	-0.223709525	0.545595453	0.008159355	0.071135663	-0.039197205	0.149781601	0.11026203	0.769742754
Cluster2_Glioma_cells	Cluster2_Microglial	ANXA2--EGFR	HMOX1	0.164130555	0.173598553	-1.080016241	0.127615603	0.011924416	0.071135663	-0.039197205	0.149781601	0.11026203	0.769742754
Cluster2_Glioma_cells	Cluster2_Microglial	ANXA2--EGFR	IGFBP3	0.578113562	0.492895893	2.255842894	0.338413847	0.01204673	0.071135663	-0.039197205	0.149781601	0.11026203	0.769742754
Cluster2_Glioma_cells	Cluster2_Microglial	ANXA2--EGFR	JAG1	0.521712843	0.504262464	2.392427013	0.426504779	0.008299442	0.071135663	-0.039197205	0.149781601	0.11026203	0.769742754
Cluster2_Glioma_cells	Cluster2_Microglial	ANXA2--EGFR	JUN	0.538616948	2.19917334	-0.29998769	0.927925601	0.014610207	0.071135663	-0.039197205	0.149781601	0.11026203	0.769742754
Cluster2_Glioma_cells	Cluster2_Microglial	ANXA2--EGFR	JUND	1.114662157	2.101782485	0.977942941	0.955308706	0.008288574	0.071135663	-0.039197205	0.149781601	0.11026203	0.769742754
Cluster2_Glioma_cells	Cluster2_Microglial	ANXA2--EGFR	KLF6	0.194878991	0.690260914	-1.37315868	0.521312322	0.008385862	0.071135663	-0.039197205	0.149781601	0.11026203	0.769742754
Cluster2_Glioma_cells	Cluster2_Microglial	ANXA2--EGFR	LDHA	0.857278614	1.301472488	0.645313353	0.809868251	0.008314515	0.071135663	-0.039197205	0.149781601	0.11026203	0.769742754
Cluster2_Glioma_cells	Cluster2_Microglial	ANXA2--EGFR	LMNA	0.28653232	0.558512012	1.039124485	0.475071041	0.008797921	0.071135663	-0.039197205	0.149781601	0.11026203	0.769742754
Cluster2_Glioma_cells	Cluster2_Microglial	ANXA2--EGFR	LPP	0.346846546	0.379488504	0.94833652	0.338413847	0.009555779	0.071135663	-0.039197205	0.149781601	0.11026203	0.769742754
Cluster2_Glioma_cells	Cluster2_Microglial	ANXA2--EGFR	MCL1	0.242329574	0.615344872	-1.280334624	0.515887368	0.008481467	0.071135663	-0.039197205	0.149781601	0.11026203	0.769742754
Cluster2_Glioma_cells	Cluster2_Microglial	ANXA2--EGFR	NDRG1	0.206202214	0.236114699	-0.423396893	0.166881943	0.010781958	0.071135663	-0.039197205	0.149781601	0.11026203	0.769742754
Cluster2_Glioma_cells	Cluster2_Microglial	ANXA2--EGFR	NEK6	0.391884053	0.410488246	1.59160301	0.367346939	0.009328373	0.071135663	-0.039197205	0.149781601	0.11026203	0.769742754
Cluster2_Glioma_cells	Cluster2_Microglial	ANXA2--EGFR	NFIA	0.459118012	1.060449496	2.2182335	0.792560062	0.008158199	0.071135663	-0.039197205	0.149781601	0.11026203	0.769742754
Cluster2_Glioma_cells	Cluster2_Microglial	ANXA2--EGFR	NR2F1	0.281204024	0.560320331	2.249897787	0.482562645	0.008245156	0.071135663	-0.039197205	0.149781601	0.11026203	0.769742754
Cluster2_Glioma_cells	Cluster2_Microglial	ANXA2--EGFR	ODC1	0.274535113	0.849651253	2.251036069	0.68276931	0.009831852	0.071135663	-0.039197205	0.149781601	0.11026203	0.769742754
Cluster2_Glioma_cells	Cluster2_Microglial	ANXA2--EGFR	PER1	0.204634977	0.24283131	-0.889522821	0.223456471	0.008679559	0.071135663	-0.039197205	0.149781601	0.11026203	0.769742754
Cluster2_Glioma_cells	Cluster2_Microglial	ANXA2--EGFR	RUNX1	0.190493138	0.146473779	-0.944940083	0.129423921	0.008223276	0.071135663	-0.039197205	0.149781601	0.11026203	0.769742754
Cluster2_Glioma_cells	Cluster2_Microglial	ANXA2--EGFR	S100A10	0.423823786	0.674502712	0.184144843	0.388530096	0.064324416	0.071135663	-0.039197205	0.149781601	0.11026203	0.769742754
Cluster2_Glioma_cells	Cluster2_Microglial	ANXA2--EGFR	SAT1	0.384240141	1.10074916	-1.327215587	0.720743994	0.009358731	0.071135663	-0.039197205	0.149781601	0.11026203	0.769742754
Cluster2_Glioma_cells	Cluster2_Microglial	ANXA2--EGFR	SOCS2	0.544178141	0.49444588	2.445520833	0.396538362	0.009915929	0.071135663	-0.039197205	0.149781601	0.11026203	0.769742754
Cluster2_Glioma_cells	Cluster2_Microglial	ANXA2--EGFR	SOCS3	0.364453967	0.377421855	-0.085325713	0.280805993	0.00960222	0.071135663	-0.039197205	0.149781601	0.11026203	0.769742754
Cluster2_Glioma_cells	Cluster2_Microglial	ANXA2--EGFR	SOD2	0.424823147	0.689744252	-0.398909679	0.419013175	0.008841166	0.071135663	-0.039197205	0.149781601	0.11026203	0.769742754
Cluster2_Glioma_cells	Cluster2_Microglial	ANXA2--EGFR	SOX9	0.498669559	0.881684319	2.374440914	0.68483596	0.008878101	0.071135663	-0.039197205	0.149781601	0.11026203	0.769742754
Cluster2_Glioma_cells	Cluster2_Microglial	ANXA2--EGFR	SPP1	0.79794525	0.793335056	-0.954092746	0.569620253	0.008280599	0.071135663	-0.039197205	0.149781601	0.11026203	0.769742754
Cluster2_Glioma_cells	Cluster2_Microglial	ANXA2--EGFR	STAT1	0.244019247	0.31955567	0.416197541	0.280031	0.009013361	0.071135663	-0.039197205	0.149781601	0.11026203	0.769742754
Cluster2_Glioma_cells	Cluster2_Microglial	ANXA2--EGFR	TGIF1	0.236800856	0.318005683	0.321194929	0.295789202	0.009841987	0.071135663	-0.039197205	0.149781601	0.11026203	0.769742754
Cluster2_Glioma_cells	Cluster2_Microglial	ANXA2--EGFR	TNC	0.471532724	0.421596487	2.43467068	0.353397055	0.008869873	0.071135663	-0.039197205	0.149781601	0.11026203	0.769742754
Cluster2_Glioma_cells	Cluster2_Microglial	ANXA2--EGFR	TYMS	0.306730511	0.525703952	2.288860149	0.406096616	0.00844239	0.071135663	-0.039197205	0.149781601	0.11026203	0.769742754
Cluster2_Glioma_cells	Cluster2_Microglial	ANXA2--EGFR	UBB	1.361195358	1.916300697	0.213624687	0.953758719	0.023452083	0.071135663	-0.039197205	0.149781601	0.11026203	0.769742754
Cluster2_Glioma_cells	Cluster2_Microglial	ANXA2--EGFR	VCAN	0.180513796	0.655902867	1.868312151	0.541462154	0.008831958	0.071135663	-0.039197205	0.149781601	0.11026203	0.769742754
Cluster2_Glioma_cells	Cluster2_Microglial	ANXA2--EGFR	VEGFA	0.478376599	0.637819685	1.274790901	0.362955309	0.016829477	0.071135663	-0.039197205	0.149781601	0.11026203	0.769742754
Cluster2_Glioma_cells	Cluster2_Microglial	ANXA2--EGFR	VIM	1.780136989	3.474037716	1.67826238	0.990958409	0.009931887	0.071135663	-0.039197205	0.149781601	0.11026203	0.769742754
Cluster2_Glioma_cells	Cluster2_Microglial	ANXA2--EGFR	WEE1	0.269957045	0.390338414	2.279819234	0.345388788	0.008536511	0.071135663	-0.039197205	0.149781601	0.11026203	0.769742754
Cluster2_Glioma_cells	Cluster2_Microglial	ANXA2--EGFR	ZFP36	0.7355726	0.754327047	-1.011288259	0.462929476	0.008495888	0.071135663	-0.039197205	0.149781601	0.11026203	0.769742754
Cluster2_Glioma_cells	Cluster2_Microglial	ANXA2--EGFR	ZFP36L1	0.625212341	0.707827435	-0.949127944	0.560836993	0.00889829	0.071135663	-0.039197205	0.149781601	0.11026203	0.769742754
Cluster2_Glioma_cells	Cluster2_Microglial	S100A4--EGFR	ADM	0.188072348	0.202531646	-0.285096159	0.137173857	0.017579871	0.064358439	-0.16771533	0.135193759	0.094996917	0.762969991
Cluster2_Glioma_cells	Cluster2_Microglial	S100A4--EGFR	AKT1	0.347093843	0.390596745	1.323230287	0.358563679	0.016375376	0.064358439	-0.16771533	0.135193759	0.094996917	0.762969991
Cluster2_Glioma_cells	Cluster2_Microglial	S100A4--EGFR	ATF3	0.31428811	0.333247223	-1.209623799	0.276156032	0.027573211	0.064358439	-0.16771533	0.135193759	0.094996917	0.762969991
Cluster2_Glioma_cells	Cluster2_Microglial	S100A4--EGFR	BCL6	0.162162378	0.17721519	-0.42704929	0.148023766	0.020515321	0.064358439	-0.16771533	0.135193759	0.094996917	0.762969991
Cluster2_Glioma_cells	Cluster2_Microglial	S100A4--EGFR	BST2	0.637339939	0.57117024	-0.514341022	0.412554895	0.01777326	0.064358439	-0.16771533	0.135193759	0.094996917	0.762969991
Cluster2_Glioma_cells	Cluster2_Microglial	S100A4--EGFR	CCN1	0.491596714	0.412554895	2.295346299	0.300180832	0.016864072	0.064358439	-0.16771533	0.135193759	0.094996917	0.762969991
Cluster2_Glioma_cells	Cluster2_Microglial	S100A4--EGFR	CCNB1	0.226723204	0.321105657	2.278354331	0.223456471	0.021557996	0.064358439	-0.16771533	0.135193759	0.094996917	0.762969991
Cluster2_Glioma_cells	Cluster2_Microglial	S100A4--EGFR	CCND2	0.259578529	1.161715319	1.996399404	0.767243606	0.018452207	0.064358439	-0.16771533	0.135193759	0.094996917	0.762969991
Cluster2_Glioma_cells	Cluster2_Microglial	S100A4--EGFR	CD44	0.158864294	0.27124774	-0.259601116	0.171790235	0.017051559	0.064358439	-0.16771533	0.135193759	0.094996917	0.762969991
Cluster2_Glioma_cells	Cluster2_Microglial	S100A4--EGFR	CDK6	0.178742616	0.705760785	1.974936114	0.543012142	0.018079608	0.064358439	-0.16771533	0.135193759	0.094996917	0.762969991
Cluster2_Glioma_cells	Cluster2_Microglial	S100A4--EGFR	CDKN2A	0.151009422	0.135365539	0.143300869	0.112115732	0.016210074	0.064358439	-0.16771533	0.135193759	0.094996917	0.762969991
Cluster2_Glioma_cells	Cluster2_Microglial	S100A4--EGFR	CEBPB	0.248846419	0.434771377	-1.387174135	0.332988892	0.015771809	0.064358439	-0.16771533	0.135193759	0.094996917	0.762969991
Cluster2_Glioma_cells	Cluster2_Microglial	S100A4--EGFR	CTNNB1	0.335510395	0.556445363	0.418555848	0.47920434	0.01687481	0.064358439	-0.16771533	0.135193759	0.094996917	0.762969991
Cluster2_Glioma_cells	Cluster2_Microglial	S100A4--EGFR	CXADR	0.253235539	0.311805735	0.947471794	0.285197623	0.018425738	0.064358439	-0.16771533	0.135193759	0.094996917	0.762969991
Cluster2_Glioma_cells	Cluster2_Microglial	S100A4--EGFR	DUSP6	0.338370961	0.609144924	1.837445881	0.493670886	0.018929655	0.064358439	-0.16771533	0.135193759	0.094996917	0.762969991
Cluster2_Glioma_cells	Cluster2_Microglial	S100A4--EGFR	EGFR	1.115332285	2.173081891	2.402445567	0.800568329	0.022631887	0.064358439	-0.16771533	0.135193759	0.094996917	0.762969991
Cluster2_Glioma_cells	Cluster2_Microglial	S100A4--EGFR	EGR1	0.29407376	1.236889693	-0.509819246	0.712735727	0.030852745	0.064358439	-0.16771533	0.135193759	0.094996917	0.762969991
Cluster2_Glioma_cells	Cluster2_Microglial	S100A4--EGFR	EMP1	0.236006033	0.199690003	1.882611606	0.173856885	0.017159946	0.064358439	-0.16771533	0.135193759	0.094996917	0.762969991
Cluster2_Glioma_cells	Cluster2_Microglial	S100A4--EGFR	F3	0.545205894	0.632136399	2.409361508	0.440971325	0.01834486	0.064358439	-0.16771533	0.135193759	0.094996917	0.762969991
Cluster2_Glioma_cells	Cluster2_Microglial	S100A4--EGFR	FOS	0.15073918	2.073366055	-1.227004449	0.878584345	0.031025288	0.064358439	-0.16771533	0.135193759	0.094996917	0.762969991
Cluster2_Glioma_cells	Cluster2_Microglial	S100A4--EGFR	GADD45A	0.666760515	0.824334797	2.313307622	0.585636786	0.023193381	0.064358439	-0.16771533	0.135193759	0.094996917	0.762969991
Cluster2_Glioma_cells	Cluster2_Microglial	S100A4--EGFR	GADD45B	0.405778986	0.749935417	-0.990036474	0.490570912	0.022736217	0.064358439	-0.16771533	0.135193759	0.094996917	0.762969991
Cluster2_Glioma_cells	Cluster2_Microglial	S100A4--EGFR	H2AX	0.304660861	0.575820201	1.824881033	0.472229398	0.017071512	0.064358439	-0.16771533	0.135193759	0.094996917	0.762969991
Cluster2_Glioma_cells	Cluster2_Microglial	S100A4--EGFR	HES1	0.415148494	0.456729527	1.341476798	0.359338672	0.017887086	0.064358439	-0.16771533	0.135193759	0.094996917	0.762969991
Cluster2_Glioma_cells	Cluster2_Microglial	S100A4--EGFR	HMGB2	0.16708878	0.847326272	1.669988271	0.535520537	0.016250679	0.064358439	-0.16771533	0.135193759	0.094996917	0.762969991
Cluster2_Glioma_cells	Cluster2_Microglial	S100A4--EGFR	HMOX1	0.164130555	0.173598553	-1.080016241	0.127615603	0.024815403	0.064358439	-0.16771533	0.135193759	0.094996917	0.762969991
Cluster2_Glioma_cells	Cluster2_Microglial	S100A4--EGFR	IGFBP3	0.578113562	0.492895893	2.255842894	0.338413847	0.027166265	0.064358439	-0.16771533	0.135193759	0.094996917	0.762969991
Cluster2_Glioma_cells	Cluster2_Microglial	S100A4--EGFR	JAG1	0.521712843	0.504262464	2.392427013	0.426504779	0.017838411	0.064358439	-0.16771533	0.135193759	0.094996917	0.762969991
Cluster2_Glioma_cells	Cluster2_Microglial	S100A4--EGFR	JUN	0.538616948	2.19917334	-0.29998769	0.927925601	0.026007161	0.064358439	-0.16771533	0.135193759	0.094996917	0.762969991
Cluster2_Glioma_cells	Cluster2_Microglial	S100A4--EGFR	KLF4	0.193153531	0.169465254	-1.270709673	0.150865409	0.015899584	0.064358439	-0.16771533	0.135193759	0.094996917	0.762969991
Cluster2_Glioma_cells	Cluster2_Microglial	S100A4--EGFR	LMO2	0.454603548	0.380521829	0.335985838	0.328597262	0.015797136	0.064358439	-0.16771533	0.135193759	0.094996917	0.762969991
Cluster2_Glioma_cells	Cluster2_Microglial	S100A4--EGFR	LPP	0.346846546	0.379488504	0.94833652	0.338413847	0.019574391	0.064358439	-0.16771533	0.135193759	0.094996917	0.762969991
Cluster2_Glioma_cells	Cluster2_Microglial	S100A4--EGFR	MCL1	0.242329574	0.615344872	-1.280334624	0.515887368	0.01725585	0.064358439	-0.16771533	0.135193759	0.094996917	0.762969991
Cluster2_Glioma_cells	Cluster2_Microglial	S100A4--EGFR	MDK	0.680609533	1.120898993	2.42477079	0.760268664	0.01628207	0.064358439	-0.16771533	0.135193759	0.094996917	0.762969991
Cluster2_Glioma_cells	Cluster2_Microglial	S100A4--EGFR	NDRG1	0.206202214	0.236114699	-0.423396893	0.166881943	0.023695062	0.064358439	-0.16771533	0.135193759	0.094996917	0.762969991
Cluster2_Glioma_cells	Cluster2_Microglial	S100A4--EGFR	NFIL3	0.172380743	0.143115474	-0.384080944	0.128390597	0.016316152	0.064358439	-0.16771533	0.135193759	0.094996917	0.762969991
Cluster2_Glioma_cells	Cluster2_Microglial	S100A4--EGFR	NOS2	0.325678695	0.254714544	2.467863543	0.218548179	0.019346324	0.064358439	-0.16771533	0.135193759	0.094996917	0.762969991
Cluster2_Glioma_cells	Cluster2_Microglial	S100A4--EGFR	RAP2B	0.178625018	0.191165074	-0.392454495	0.17721519	0.016406277	0.064358439	-0.16771533	0.135193759	0.094996917	0.762969991
Cluster2_Glioma_cells	Cluster2_Microglial	S100A4--EGFR	SAT1	0.384240141	1.10074916	-1.327215587	0.720743994	0.01983858	0.064358439	-0.16771533	0.135193759	0.094996917	0.762969991
Cluster2_Glioma_cells	Cluster2_Microglial	S100A4--EGFR	SOCS3	0.364453967	0.377421855	-0.085325713	0.280805993	0.018835397	0.064358439	-0.16771533	0.135193759	0.094996917	0.762969991
Cluster2_Glioma_cells	Cluster2_Microglial	S100A4--EGFR	STAT1	0.244019247	0.31955567	0.416197541	0.280031	0.016212263	0.064358439	-0.16771533	0.135193759	0.094996917	0.762969991
Cluster2_Glioma_cells	Cluster2_Microglial	S100A4--EGFR	TGIF1	0.236800856	0.318005683	0.321194929	0.295789202	0.018671981	0.064358439	-0.16771533	0.135193759	0.094996917	0.762969991
Cluster2_Glioma_cells	Cluster2_Microglial	S100A4--EGFR	TNC	0.471532724	0.421596487	2.43467068	0.353397055	0.019821046	0.064358439	-0.16771533	0.135193759	0.094996917	0.762969991
Cluster2_Glioma_cells	Cluster2_Microglial	S100A4--EGFR	TOP2A	0.153422425	0.425471454	2.00882157	0.269439421	0.01582193	0.064358439	-0.16771533	0.135193759	0.094996917	0.762969991
Cluster2_Glioma_cells	Cluster2_Microglial	S100A4--EGFR	TYMS	0.306730511	0.525703952	2.288860149	0.406096616	0.017781071	0.064358439	-0.16771533	0.135193759	0.094996917	0.762969991
Cluster2_Glioma_cells	Cluster2_Microglial	S100A4--EGFR	VCAN	0.180513796	0.655902867	1.868312151	0.541462154	0.018008952	0.064358439	-0.16771533	0.135193759	0.094996917	0.762969991
Cluster2_Glioma_cells	Cluster2_Microglial	S100A4--EGFR	VEGFA	0.478376599	0.637819685	1.274790901	0.362955309	0.03216293	0.064358439	-0.16771533	0.135193759	0.094996917	0.762969991
Cluster2_Glioma_cells	Cluster2_Microglial	S100A4--EGFR	VIM	1.780136989	3.474037716	1.67826238	0.990958409	0.020011764	0.064358439	-0.16771533	0.135193759	0.094996917	0.762969991
Cluster2_Glioma_cells	Cluster2_Microglial	S100A4--EGFR	WEE1	0.269957045	0.390338414	2.279819234	0.345388788	0.017088091	0.064358439	-0.16771533	0.135193759	0.094996917	0.762969991
Cluster2_Glioma_cells	Cluster2_Microglial	S100A4--EGFR	ZMAT3	0.218974714	0.48359597	2.034774592	0.430638078	0.01607337	0.064358439	-0.16771533	0.135193759	0.094996917	0.762969991
Cluster1_Glioma_cells	Cluster1_Endothelial_cells	CCL3L3--ACKR2	APP	0.238167018	1.565268065	2.133599919	0.911810412	0.007268733	0.018420746	-0.233150063	0.036313771	0.087224717	0.762362824
Cluster1_Glioma_cells	Cluster1_Endothelial_cells	CCL3L3--ACKR2	BNIP3	0.288201919	0.427738928	2.370800623	0.348873349	0.005621692	0.018420746	-0.233150063	0.036313771	0.087224717	0.762362824
Cluster1_Glioma_cells	Cluster1_Endothelial_cells	CCL3L3--ACKR2	BTG2	0.246122248	0.843822844	-0.992517621	0.582362082	0.006601608	0.018420746	-0.233150063	0.036313771	0.087224717	0.762362824
Cluster1_Glioma_cells	Cluster1_Endothelial_cells	CCL3L3--ACKR2	CBX5	0.30094255	1.120823621	2.160857331	0.788267288	0.006482189	0.018420746	-0.233150063	0.036313771	0.087224717	0.762362824
Cluster1_Glioma_cells	Cluster1_Endothelial_cells	CCL3L3--ACKR2	CCND1	1.017887038	1.652680653	2.438112798	0.787878788	0.015003903	0.018420746	-0.233150063	0.036313771	0.087224717	0.762362824
Cluster1_Glioma_cells	Cluster1_Endothelial_cells	CCL3L3--ACKR2	CCND3	0.341809469	0.471639472	2.361021482	0.400932401	0.006568539	0.018420746	-0.233150063	0.036313771	0.087224717	0.762362824
Cluster1_Glioma_cells	Cluster1_Endothelial_cells	CCL3L3--ACKR2	CDK4	0.282444672	0.96969697	2.132465276	0.735431235	0.006337573	0.018420746	-0.233150063	0.036313771	0.087224717	0.762362824
Cluster1_Glioma_cells	Cluster1_Endothelial_cells	CCL3L3--ACKR2	CDKN1B	0.309663107	0.562160062	1.989764888	0.47008547	0.006207046	0.018420746	-0.233150063	0.036313771	0.087224717	0.762362824
Cluster1_Glioma_cells	Cluster1_Endothelial_cells	CCL3L3--ACKR2	CITED2	0.520401526	0.707070707	-0.076656891	0.543900544	0.008053859	0.018420746	-0.233150063	0.036313771	0.087224717	0.762362824
Cluster1_Glioma_cells	Cluster1_Endothelial_cells	CCL3L3--ACKR2	DDIT4	0.644571414	1.157731158	0.122373933	0.751359751	0.009035533	0.018420746	-0.233150063	0.036313771	0.087224717	0.762362824
Cluster1_Glioma_cells	Cluster1_Endothelial_cells	CCL3L3--ACKR2	DUSP1	0.199245584	0.955710956	-1.384305604	0.63986014	0.006778759	0.018420746	-0.233150063	0.036313771	0.087224717	0.762362824
Cluster1_Glioma_cells	Cluster1_Endothelial_cells	CCL3L3--ACKR2	GADD45G	0.530249573	0.747863248	1.765587014	0.482517483	0.007187549	0.018420746	-0.233150063	0.036313771	0.087224717	0.762362824
Cluster1_Glioma_cells	Cluster1_Endothelial_cells	CCL3L3--ACKR2	ID1	0.873880849	1.274281274	2.395689854	0.693084693	0.007467331	0.018420746	-0.233150063	0.036313771	0.087224717	0.762362824
Cluster1_Glioma_cells	Cluster1_Endothelial_cells	CCL3L3--ACKR2	ID2	0.687678474	1.613053613	1.446848897	0.837995338	0.008572018	0.018420746	-0.233150063	0.036313771	0.087224717	0.762362824
Cluster1_Glioma_cells	Cluster1_Endothelial_cells	CCL3L3--ACKR2	ID3	0.297067713	0.753302253	1.375393538	0.451048951	0.006108669	0.018420746	-0.233150063	0.036313771	0.087224717	0.762362824
Cluster1_Glioma_cells	Cluster1_Endothelial_cells	CCL3L3--ACKR2	NFE2L2	0.199520096	0.7000777	0.41910059	0.578088578	0.006400314	0.018420746	-0.233150063	0.036313771	0.087224717	0.762362824
Cluster1_Glioma_cells	Cluster1_Endothelial_cells	CCL3L3--ACKR2	NFKBIA	0.500856748	1.023698524	-0.658268324	0.708236208	0.009591114	0.018420746	-0.233150063	0.036313771	0.087224717	0.762362824
Cluster1_Glioma_cells	Cluster1_Endothelial_cells	CCL3L3--ACKR2	PGK1	0.363575288	1.376456876	1.31631074	0.83954934	0.006342383	0.018420746	-0.233150063	0.036313771	0.087224717	0.762362824
Cluster1_Glioma_cells	Cluster1_Endothelial_cells	CCL3L3--ACKR2	POU2F1	0.332520995	0.487567988	2.385546855	0.415306915	0.006014684	0.018420746	-0.233150063	0.036313771	0.087224717	0.762362824
Cluster1_Glioma_cells	Cluster1_Endothelial_cells	CCL3L3--ACKR2	RBPJ	0.895623847	1.639471639	2.347364246	0.895493395	0.006499469	0.018420746	-0.233150063	0.036313771	0.087224717	0.762362824
Cluster1_Glioma_cells	Cluster1_Endothelial_cells	CCL3L3--ACKR2	RTN4	0.19969665	1.736596737	0.7102684	0.942890443	0.00583622	0.018420746	-0.233150063	0.036313771	0.087224717	0.762362824
Cluster1_Glioma_cells	Cluster1_Endothelial_cells	CCL3L3--ACKR2	SOD1	0.272477089	1.615773116	2.370527751	0.917637918	0.006527956	0.018420746	-0.233150063	0.036313771	0.087224717	0.762362824
Cluster1_Glioma_cells	Cluster1_Endothelial_cells	CCL3L3--ACKR2	TP53	0.231474431	0.399378399	2.286844179	0.360916861	0.013005979	0.018420746	-0.233150063	0.036313771	0.087224717	0.762362824
Cluster1_Glioma_cells	Cluster1_Endothelial_cells	CCL3L3--ACKR2	TXNIP	0.251112895	0.709401709	-0.833050331	0.541569542	0.007044295	0.018420746	-0.233150063	0.036313771	0.087224717	0.762362824
Cluster2_Glioma_cells	Cluster2_Endothelial_cells	SERPINE1--LRP1	ABCA1	0.240788435	0.328080599	-0.347141003	0.270731077	0.009559149	0.071226243	-0.037479519	0.149976572	0.110466053	0.752944257
Cluster2_Glioma_cells	Cluster2_Endothelial_cells	SERPINE1--LRP1	ADM	0.188072348	0.202531646	-0.285096159	0.137173857	0.010195128	0.071226243	-0.037479519	0.149976572	0.110466053	0.752944257
Cluster2_Glioma_cells	Cluster2_Endothelial_cells	SERPINE1--LRP1	ATF3	0.31428811	0.333247223	-1.209623799	0.276156032	0.013725599	0.071226243	-0.037479519	0.149976572	0.110466053	0.752944257
Cluster2_Glioma_cells	Cluster2_Endothelial_cells	SERPINE1--LRP1	BCL6	0.162162378	0.17721519	-0.42704929	0.148023766	0.014273763	0.071226243	-0.037479519	0.149976572	0.110466053	0.752944257
Cluster2_Glioma_cells	Cluster2_Endothelial_cells	SERPINE1--LRP1	CCN1	0.491596714	0.412554895	2.295346299	0.300180832	0.010300834	0.071226243	-0.037479519	0.149976572	0.110466053	0.752944257
Cluster2_Glioma_cells	Cluster2_Endothelial_cells	SERPINE1--LRP1	CCNB1	0.226723204	0.321105657	2.278354331	0.223456471	0.01012286	0.071226243	-0.037479519	0.149976572	0.110466053	0.752944257
Cluster2_Glioma_cells	Cluster2_Endothelial_cells	SERPINE1--LRP1	CCND2	0.259578529	1.161715319	1.996399404	0.767243606	0.011401246	0.071226243	-0.037479519	0.149976572	0.110466053	0.752944257
Cluster2_Glioma_cells	Cluster2_Endothelial_cells	SERPINE1--LRP1	CDK6	0.178742616	0.705760785	1.974936114	0.543012142	0.010421986	0.071226243	-0.037479519	0.149976572	0.110466053	0.752944257
Cluster2_Glioma_cells	Cluster2_Endothelial_cells	SERPINE1--LRP1	CDKN2A	0.151009422	0.135365539	0.143300869	0.112115732	0.009459895	0.071226243	-0.037479519	0.149976572	0.110466053	0.752944257
Cluster2_Glioma_cells	Cluster2_Endothelial_cells	SERPINE1--LRP1	CEBPB	0.248846419	0.434771377	-1.387174135	0.332988892	0.010594519	0.071226243	-0.037479519	0.149976572	0.110466053	0.752944257
Cluster2_Glioma_cells	Cluster2_Endothelial_cells	SERPINE1--LRP1	CENPE	0.199090805	0.238956342	2.293303806	0.184448463	0.009277276	0.071226243	-0.037479519	0.149976572	0.110466053	0.752944257
Cluster2_Glioma_cells	Cluster2_Endothelial_cells	SERPINE1--LRP1	CLU	0.518839245	2.524670628	2.2712531	0.935933867	0.009821872	0.071226243	-0.037479519	0.149976572	0.110466053	0.752944257
Cluster2_Glioma_cells	Cluster2_Endothelial_cells	SERPINE1--LRP1	CREM	0.260127285	0.356238698	-0.859002421	0.322913976	0.011227511	0.071226243	-0.037479519	0.149976572	0.110466053	0.752944257
Cluster2_Glioma_cells	Cluster2_Endothelial_cells	SERPINE1--LRP1	CTNNB1	0.335510395	0.556445363	0.418555848	0.47920434	0.009322669	0.071226243	-0.037479519	0.149976572	0.110466053	0.752944257
Cluster2_Glioma_cells	Cluster2_Endothelial_cells	SERPINE1--LRP1	DUSP6	0.338370961	0.609144924	1.837445881	0.493670886	0.01158789	0.071226243	-0.037479519	0.149976572	0.110466053	0.752944257
Cluster2_Glioma_cells	Cluster2_Endothelial_cells	SERPINE1--LRP1	EGFR	1.115332285	2.173081891	2.402445567	0.800568329	0.010481348	0.071226243	-0.037479519	0.149976572	0.110466053	0.752944257
Cluster2_Glioma_cells	Cluster2_Endothelial_cells	SERPINE1--LRP1	EGR1	0.29407376	1.236889693	-0.509819246	0.712735727	0.020564735	0.071226243	-0.037479519	0.149976572	0.110466053	0.752944257
Cluster2_Glioma_cells	Cluster2_Endothelial_cells	SERPINE1--LRP1	EMP1	0.236006033	0.199690003	1.882611606	0.173856885	0.009997593	0.071226243	-0.037479519	0.149976572	0.110466053	0.752944257
Cluster2_Glioma_cells	Cluster2_Endothelial_cells	SERPINE1--LRP1	FOS	0.15073918	2.073366055	-1.227004449	0.878584345	0.023420903	0.071226243	-0.037479519	0.149976572	0.110466053	0.752944257
Cluster2_Glioma_cells	Cluster2_Endothelial_cells	SERPINE1--LRP1	GADD45A	0.666760515	0.824334797	2.313307622	0.585636786	0.013731781	0.071226243	-0.037479519	0.149976572	0.110466053	0.752944257
Cluster2_Glioma_cells	Cluster2_Endothelial_cells	SERPINE1--LRP1	GADD45B	0.405778986	0.749935417	-0.990036474	0.490570912	0.01162761	0.071226243	-0.037479519	0.149976572	0.110466053	0.752944257
Cluster2_Glioma_cells	Cluster2_Endothelial_cells	SERPINE1--LRP1	GRB10	0.206971188	0.174890209	1.654938129	0.144923792	0.009650621	0.071226243	-0.037479519	0.149976572	0.110466053	0.752944257
Cluster2_Glioma_cells	Cluster2_Endothelial_cells	SERPINE1--LRP1	HES1	0.415148494	0.456729527	1.341476798	0.359338672	0.011918909	0.071226243	-0.037479519	0.149976572	0.110466053	0.752944257
Cluster2_Glioma_cells	Cluster2_Endothelial_cells	SERPINE1--LRP1	HMOX1	0.164130555	0.173598553	-1.080016241	0.127615603	0.01628182	0.071226243	-0.037479519	0.149976572	0.110466053	0.752944257
Cluster2_Glioma_cells	Cluster2_Endothelial_cells	SERPINE1--LRP1	HSPA5	0.26497727	1.250581245	0.043068931	0.811418238	0.010401336	0.071226243	-0.037479519	0.149976572	0.110466053	0.752944257
Cluster2_Glioma_cells	Cluster2_Endothelial_cells	SERPINE1--LRP1	IGFBP3	0.578113562	0.492895893	2.255842894	0.338413847	0.012488686	0.071226243	-0.037479519	0.149976572	0.110466053	0.752944257
Cluster2_Glioma_cells	Cluster2_Endothelial_cells	SERPINE1--LRP1	JUN	0.538616948	2.19917334	-0.29998769	0.927925601	0.019895172	0.071226243	-0.037479519	0.149976572	0.110466053	0.752944257
Cluster2_Glioma_cells	Cluster2_Endothelial_cells	SERPINE1--LRP1	JUND	1.114662157	2.101782485	0.977942941	0.955308706	0.010591658	0.071226243	-0.037479519	0.149976572	0.110466053	0.752944257
Cluster2_Glioma_cells	Cluster2_Endothelial_cells	SERPINE1--LRP1	KLF6	0.194878991	0.690260914	-1.37315868	0.521312322	0.009509606	0.071226243	-0.037479519	0.149976572	0.110466053	0.752944257
Cluster2_Glioma_cells	Cluster2_Endothelial_cells	SERPINE1--LRP1	LDHA	0.857278614	1.301472488	0.645313353	0.809868251	0.009168072	0.071226243	-0.037479519	0.149976572	0.110466053	0.752944257
Cluster2_Glioma_cells	Cluster2_Endothelial_cells	SERPINE1--LRP1	LMNA	0.28653232	0.558512012	1.039124485	0.475071041	0.009842934	0.071226243	-0.037479519	0.149976572	0.110466053	0.752944257
Cluster2_Glioma_cells	Cluster2_Endothelial_cells	SERPINE1--LRP1	LPP	0.346846546	0.379488504	0.94833652	0.338413847	0.01335045	0.071226243	-0.037479519	0.149976572	0.110466053	0.752944257
Cluster2_Glioma_cells	Cluster2_Endothelial_cells	SERPINE1--LRP1	MAF	0.21912513	0.203823301	-1.131574557	0.181348489	0.010144383	0.071226243	-0.037479519	0.149976572	0.110466053	0.752944257
Cluster2_Glioma_cells	Cluster2_Endothelial_cells	SERPINE1--LRP1	MCL1	0.242329574	0.615344872	-1.280334624	0.515887368	0.011110074	0.071226243	-0.037479519	0.149976572	0.110466053	0.752944257
Cluster2_Glioma_cells	Cluster2_Endothelial_cells	SERPINE1--LRP1	NDRG1	0.206202214	0.236114699	-0.423396893	0.166881943	0.011359197	0.071226243	-0.037479519	0.149976572	0.110466053	0.752944257
Cluster2_Glioma_cells	Cluster2_Endothelial_cells	SERPINE1--LRP1	NNMT	0.258622734	0.20563162	2.290944737	0.127615603	0.009491323	0.071226243	-0.037479519	0.149976572	0.110466053	0.752944257
Cluster2_Glioma_cells	Cluster2_Endothelial_cells	SERPINE1--LRP1	NOS2	0.325678695	0.254714544	2.467863543	0.218548179	0.010539337	0.071226243	-0.037479519	0.149976572	0.110466053	0.752944257
Cluster2_Glioma_cells	Cluster2_Endothelial_cells	SERPINE1--LRP1	ODC1	0.274535113	0.849651253	2.251036069	0.68276931	0.009855866	0.071226243	-0.037479519	0.149976572	0.110466053	0.752944257
Cluster2_Glioma_cells	Cluster2_Endothelial_cells	SERPINE1--LRP1	PER1	0.204634977	0.24283131	-0.889522821	0.223456471	0.013576063	0.071226243	-0.037479519	0.149976572	0.110466053	0.752944257
Cluster2_Glioma_cells	Cluster2_Endothelial_cells	SERPINE1--LRP1	PMEPA1	0.362581761	0.338672178	1.321037463	0.299147507	0.009933241	0.071226243	-0.037479519	0.149976572	0.110466053	0.752944257
Cluster2_Glioma_cells	Cluster2_Endothelial_cells	SERPINE1--LRP1	PPP1R15A	0.322461805	0.443812968	-1.046122693	0.362438646	0.011414516	0.071226243	-0.037479519	0.149976572	0.110466053	0.752944257
Cluster2_Glioma_cells	Cluster2_Endothelial_cells	SERPINE1--LRP1	RCAN1	0.438883765	0.473521054	1.06654844	0.360888659	0.010457577	0.071226243	-0.037479519	0.149976572	0.110466053	0.752944257
Cluster2_Glioma_cells	Cluster2_Endothelial_cells	SERPINE1--LRP1	RUNX1	0.190493138	0.146473779	-0.944940083	0.129423921	0.009843488	0.071226243	-0.037479519	0.149976572	0.110466053	0.752944257
Cluster2_Glioma_cells	Cluster2_Endothelial_cells	SERPINE1--LRP1	S100A10	0.423823786	0.674502712	0.184144843	0.388530096	0.009568031	0.071226243	-0.037479519	0.149976572	0.110466053	0.752944257
Cluster2_Glioma_cells	Cluster2_Endothelial_cells	SERPINE1--LRP1	SAT1	0.384240141	1.10074916	-1.327215587	0.720743994	0.00948638	0.071226243	-0.037479519	0.149976572	0.110466053	0.752944257
Cluster2_Glioma_cells	Cluster2_Endothelial_cells	SERPINE1--LRP1	SOCS2	0.544178141	0.49444588	2.445520833	0.396538362	0.010491468	0.071226243	-0.037479519	0.149976572	0.110466053	0.752944257
Cluster2_Glioma_cells	Cluster2_Endothelial_cells	SERPINE1--LRP1	SOCS3	0.364453967	0.377421855	-0.085325713	0.280805993	0.011738531	0.071226243	-0.037479519	0.149976572	0.110466053	0.752944257
Cluster2_Glioma_cells	Cluster2_Endothelial_cells	SERPINE1--LRP1	SOD2	0.424823147	0.689744252	-0.398909679	0.419013175	0.010895822	0.071226243	-0.037479519	0.149976572	0.110466053	0.752944257
Cluster2_Glioma_cells	Cluster2_Endothelial_cells	SERPINE1--LRP1	SOX9	0.498669559	0.881684319	2.374440914	0.68483596	0.010721709	0.071226243	-0.037479519	0.149976572	0.110466053	0.752944257
Cluster2_Glioma_cells	Cluster2_Endothelial_cells	SERPINE1--LRP1	STAT1	0.244019247	0.31955567	0.416197541	0.280031	0.011673172	0.071226243	-0.037479519	0.149976572	0.110466053	0.752944257
Cluster2_Glioma_cells	Cluster2_Endothelial_cells	SERPINE1--LRP1	TFRC	0.219431215	0.209506587	-0.504707335	0.184190132	0.009743705	0.071226243	-0.037479519	0.149976572	0.110466053	0.752944257
Cluster2_Glioma_cells	Cluster2_Endothelial_cells	SERPINE1--LRP1	TGIF1	0.236800856	0.318005683	0.321194929	0.295789202	0.010665567	0.071226243	-0.037479519	0.149976572	0.110466053	0.752944257
Cluster2_Glioma_cells	Cluster2_Endothelial_cells	SERPINE1--LRP1	TIMP1	1.085979652	1.125290623	1.240242118	0.799793335	0.010072038	0.071226243	-0.037479519	0.149976572	0.110466053	0.752944257
Cluster2_Glioma_cells	Cluster2_Endothelial_cells	SERPINE1--LRP1	TNC	0.471532724	0.421596487	2.43467068	0.353397055	0.010751895	0.071226243	-0.037479519	0.149976572	0.110466053	0.752944257
Cluster2_Glioma_cells	Cluster2_Endothelial_cells	SERPINE1--LRP1	TOP2A	0.153422425	0.425471454	2.00882157	0.269439421	0.00915834	0.071226243	-0.037479519	0.149976572	0.110466053	0.752944257
Cluster2_Glioma_cells	Cluster2_Endothelial_cells	SERPINE1--LRP1	VCAN	0.180513796	0.655902867	1.868312151	0.541462154	0.010025762	0.071226243	-0.037479519	0.149976572	0.110466053	0.752944257
Cluster2_Glioma_cells	Cluster2_Endothelial_cells	SERPINE1--LRP1	VEGFA	0.478376599	0.637819685	1.274790901	0.362955309	0.078056849	0.071226243	-0.037479519	0.149976572	0.110466053	0.752944257
Cluster2_Glioma_cells	Cluster2_Endothelial_cells	SERPINE1--LRP1	VIM	1.780136989	3.474037716	1.67826238	0.990958409	0.010775877	0.071226243	-0.037479519	0.149976572	0.110466053	0.752944257
Cluster2_Glioma_cells	Cluster2_Endothelial_cells	SERPINE1--LRP1	ZFP36	0.7355726	0.754327047	-1.011288259	0.462929476	0.010240729	0.071226243	-0.037479519	0.149976572	0.110466053	0.752944257
Cluster2_Glioma_cells	Cluster2_Endothelial_cells	SERPINE1--LRP1	ZFP36L1	0.625212341	0.707827435	-0.949127944	0.560836993	0.010314196	0.071226243	-0.037479519	0.149976572	0.110466053	0.752944257
Cluster2_Glioma_cells	Cluster2_Oligodendrocytes	ANXA2--PLAT	ADM	0.188072348	0.202531646	-0.285096159	0.137173857	0.008707293	0.071135663	-0.039197205	0.149781601	0.11026203	0.749061443
Cluster2_Glioma_cells	Cluster2_Oligodendrocytes	ANXA2--PLAT	AGT	0.625214239	0.722810643	2.415335937	0.495220873	0.008533529	0.071135663	-0.039197205	0.149781601	0.11026203	0.749061443
Cluster2_Glioma_cells	Cluster2_Oligodendrocytes	ANXA2--PLAT	APLP2	0.34133983	0.970291914	0.360352554	0.763110307	0.02432618	0.071135663	-0.039197205	0.149781601	0.11026203	0.749061443
Cluster2_Glioma_cells	Cluster2_Oligodendrocytes	ANXA2--PLAT	ARID1A	0.171409802	0.31516404	0.620182354	0.289847585	0.008461549	0.071135663	-0.039197205	0.149781601	0.11026203	0.749061443
Cluster2_Glioma_cells	Cluster2_Oligodendrocytes	ANXA2--PLAT	ATF3	0.31428811	0.333247223	-1.209623799	0.276156032	0.012431116	0.071135663	-0.039197205	0.149781601	0.11026203	0.749061443
Cluster2_Glioma_cells	Cluster2_Oligodendrocytes	ANXA2--PLAT	BCL6	0.162162378	0.17721519	-0.42704929	0.148023766	0.011938544	0.071135663	-0.039197205	0.149781601	0.11026203	0.749061443
Cluster2_Glioma_cells	Cluster2_Oligodendrocytes	ANXA2--PLAT	CCN1	0.491596714	0.412554895	2.295346299	0.300180832	0.009457034	0.071135663	-0.039197205	0.149781601	0.11026203	0.749061443
Cluster2_Glioma_cells	Cluster2_Oligodendrocytes	ANXA2--PLAT	CCNB1	0.226723204	0.321105657	2.278354331	0.223456471	0.010303951	0.071135663	-0.039197205	0.149781601	0.11026203	0.749061443
Cluster2_Glioma_cells	Cluster2_Oligodendrocytes	ANXA2--PLAT	CCND2	0.259578529	1.161715319	1.996399404	0.767243606	0.011182681	0.071135663	-0.039197205	0.149781601	0.11026203	0.749061443
Cluster2_Glioma_cells	Cluster2_Oligodendrocytes	ANXA2--PLAT	CD44	0.158864294	0.27124774	-0.259601116	0.171790235	0.008758938	0.071135663	-0.039197205	0.149781601	0.11026203	0.749061443
Cluster2_Glioma_cells	Cluster2_Oligodendrocytes	ANXA2--PLAT	CDK6	0.178742616	0.705760785	1.974936114	0.543012142	0.009145612	0.071135663	-0.039197205	0.149781601	0.11026203	0.749061443
Cluster2_Glioma_cells	Cluster2_Oligodendrocytes	ANXA2--PLAT	CEBPB	0.248846419	0.434771377	-1.387174135	0.332988892	0.009311495	0.071135663	-0.039197205	0.149781601	0.11026203	0.749061443
Cluster2_Glioma_cells	Cluster2_Oligodendrocytes	ANXA2--PLAT	DUSP6	0.338370961	0.609144924	1.837445881	0.493670886	0.010726903	0.071135663	-0.039197205	0.149781601	0.11026203	0.749061443
Cluster2_Glioma_cells	Cluster2_Oligodendrocytes	ANXA2--PLAT	EGFR	1.115332285	2.173081891	2.402445567	0.800568329	0.009450042	0.071135663	-0.039197205	0.149781601	0.11026203	0.749061443
Cluster2_Glioma_cells	Cluster2_Oligodendrocytes	ANXA2--PLAT	EGR1	0.29407376	1.236889693	-0.509819246	0.712735727	0.014500295	0.071135663	-0.039197205	0.149781601	0.11026203	0.749061443
Cluster2_Glioma_cells	Cluster2_Oligodendrocytes	ANXA2--PLAT	EMP1	0.236006033	0.199690003	1.882611606	0.173856885	0.008454976	0.071135663	-0.039197205	0.149781601	0.11026203	0.749061443
Cluster2_Glioma_cells	Cluster2_Oligodendrocytes	ANXA2--PLAT	EPAS1	0.168789056	0.158615345	1.080154484	0.135882201	0.00858146	0.071135663	-0.039197205	0.149781601	0.11026203	0.749061443
Cluster2_Glioma_cells	Cluster2_Oligodendrocytes	ANXA2--PLAT	F3	0.545205894	0.632136399	2.409361508	0.440971325	0.008106784	0.071135663	-0.039197205	0.149781601	0.11026203	0.749061443
Cluster2_Glioma_cells	Cluster2_Oligodendrocytes	ANXA2--PLAT	FOS	0.15073918	2.073366055	-1.227004449	0.878584345	0.016133663	0.071135663	-0.039197205	0.149781601	0.11026203	0.749061443
Cluster2_Glioma_cells	Cluster2_Oligodendrocytes	ANXA2--PLAT	GADD45A	0.666760515	0.824334797	2.313307622	0.585636786	0.011527581	0.071135663	-0.039197205	0.149781601	0.11026203	0.749061443
Cluster2_Glioma_cells	Cluster2_Oligodendrocytes	ANXA2--PLAT	GADD45B	0.405778986	0.749935417	-0.990036474	0.490570912	0.010371073	0.071135663	-0.039197205	0.149781601	0.11026203	0.749061443
Cluster2_Glioma_cells	Cluster2_Oligodendrocytes	ANXA2--PLAT	H2AX	0.304660861	0.575820201	1.824881033	0.472229398	0.008172545	0.071135663	-0.039197205	0.149781601	0.11026203	0.749061443
Cluster2_Glioma_cells	Cluster2_Oligodendrocytes	ANXA2--PLAT	HES1	0.415148494	0.456729527	1.341476798	0.359338672	0.010620364	0.071135663	-0.039197205	0.149781601	0.11026203	0.749061443
Cluster2_Glioma_cells	Cluster2_Oligodendrocytes	ANXA2--PLAT	HIF1A	0.231868715	0.622836476	-0.223709525	0.545595453	0.008159355	0.071135663	-0.039197205	0.149781601	0.11026203	0.749061443
Cluster2_Glioma_cells	Cluster2_Oligodendrocytes	ANXA2--PLAT	HMOX1	0.164130555	0.173598553	-1.080016241	0.127615603	0.011924416	0.071135663	-0.039197205	0.149781601	0.11026203	0.749061443
Cluster2_Glioma_cells	Cluster2_Oligodendrocytes	ANXA2--PLAT	IGFBP3	0.578113562	0.492895893	2.255842894	0.338413847	0.01204673	0.071135663	-0.039197205	0.149781601	0.11026203	0.749061443
Cluster2_Glioma_cells	Cluster2_Oligodendrocytes	ANXA2--PLAT	JAG1	0.521712843	0.504262464	2.392427013	0.426504779	0.008299442	0.071135663	-0.039197205	0.149781601	0.11026203	0.749061443
Cluster2_Glioma_cells	Cluster2_Oligodendrocytes	ANXA2--PLAT	JUN	0.538616948	2.19917334	-0.29998769	0.927925601	0.014610207	0.071135663	-0.039197205	0.149781601	0.11026203	0.749061443
Cluster2_Glioma_cells	Cluster2_Oligodendrocytes	ANXA2--PLAT	JUND	1.114662157	2.101782485	0.977942941	0.955308706	0.008288574	0.071135663	-0.039197205	0.149781601	0.11026203	0.749061443
Cluster2_Glioma_cells	Cluster2_Oligodendrocytes	ANXA2--PLAT	KLF6	0.194878991	0.690260914	-1.37315868	0.521312322	0.008385862	0.071135663	-0.039197205	0.149781601	0.11026203	0.749061443
Cluster2_Glioma_cells	Cluster2_Oligodendrocytes	ANXA2--PLAT	LDHA	0.857278614	1.301472488	0.645313353	0.809868251	0.008314515	0.071135663	-0.039197205	0.149781601	0.11026203	0.749061443
Cluster2_Glioma_cells	Cluster2_Oligodendrocytes	ANXA2--PLAT	LMNA	0.28653232	0.558512012	1.039124485	0.475071041	0.008797921	0.071135663	-0.039197205	0.149781601	0.11026203	0.749061443
Cluster2_Glioma_cells	Cluster2_Oligodendrocytes	ANXA2--PLAT	LPP	0.346846546	0.379488504	0.94833652	0.338413847	0.009555779	0.071135663	-0.039197205	0.149781601	0.11026203	0.749061443
Cluster2_Glioma_cells	Cluster2_Oligodendrocytes	ANXA2--PLAT	MCL1	0.242329574	0.615344872	-1.280334624	0.515887368	0.008481467	0.071135663	-0.039197205	0.149781601	0.11026203	0.749061443
Cluster2_Glioma_cells	Cluster2_Oligodendrocytes	ANXA2--PLAT	NDRG1	0.206202214	0.236114699	-0.423396893	0.166881943	0.010781958	0.071135663	-0.039197205	0.149781601	0.11026203	0.749061443
Cluster2_Glioma_cells	Cluster2_Oligodendrocytes	ANXA2--PLAT	NEK6	0.391884053	0.410488246	1.59160301	0.367346939	0.009328373	0.071135663	-0.039197205	0.149781601	0.11026203	0.749061443
Cluster2_Glioma_cells	Cluster2_Oligodendrocytes	ANXA2--PLAT	NFIA	0.459118012	1.060449496	2.2182335	0.792560062	0.008158199	0.071135663	-0.039197205	0.149781601	0.11026203	0.749061443
Cluster2_Glioma_cells	Cluster2_Oligodendrocytes	ANXA2--PLAT	NR2F1	0.281204024	0.560320331	2.249897787	0.482562645	0.008245156	0.071135663	-0.039197205	0.149781601	0.11026203	0.749061443
Cluster2_Glioma_cells	Cluster2_Oligodendrocytes	ANXA2--PLAT	ODC1	0.274535113	0.849651253	2.251036069	0.68276931	0.009831852	0.071135663	-0.039197205	0.149781601	0.11026203	0.749061443
Cluster2_Glioma_cells	Cluster2_Oligodendrocytes	ANXA2--PLAT	PER1	0.204634977	0.24283131	-0.889522821	0.223456471	0.008679559	0.071135663	-0.039197205	0.149781601	0.11026203	0.749061443
Cluster2_Glioma_cells	Cluster2_Oligodendrocytes	ANXA2--PLAT	RUNX1	0.190493138	0.146473779	-0.944940083	0.129423921	0.008223276	0.071135663	-0.039197205	0.149781601	0.11026203	0.749061443
Cluster2_Glioma_cells	Cluster2_Oligodendrocytes	ANXA2--PLAT	S100A10	0.423823786	0.674502712	0.184144843	0.388530096	0.064324416	0.071135663	-0.039197205	0.149781601	0.11026203	0.749061443
Cluster2_Glioma_cells	Cluster2_Oligodendrocytes	ANXA2--PLAT	SAT1	0.384240141	1.10074916	-1.327215587	0.720743994	0.009358731	0.071135663	-0.039197205	0.149781601	0.11026203	0.749061443
Cluster2_Glioma_cells	Cluster2_Oligodendrocytes	ANXA2--PLAT	SOCS2	0.544178141	0.49444588	2.445520833	0.396538362	0.009915929	0.071135663	-0.039197205	0.149781601	0.11026203	0.749061443
Cluster2_Glioma_cells	Cluster2_Oligodendrocytes	ANXA2--PLAT	SOCS3	0.364453967	0.377421855	-0.085325713	0.280805993	0.00960222	0.071135663	-0.039197205	0.149781601	0.11026203	0.749061443
Cluster2_Glioma_cells	Cluster2_Oligodendrocytes	ANXA2--PLAT	SOD2	0.424823147	0.689744252	-0.398909679	0.419013175	0.008841166	0.071135663	-0.039197205	0.149781601	0.11026203	0.749061443
Cluster2_Glioma_cells	Cluster2_Oligodendrocytes	ANXA2--PLAT	SOX9	0.498669559	0.881684319	2.374440914	0.68483596	0.008878101	0.071135663	-0.039197205	0.149781601	0.11026203	0.749061443
Cluster2_Glioma_cells	Cluster2_Oligodendrocytes	ANXA2--PLAT	SPP1	0.79794525	0.793335056	-0.954092746	0.569620253	0.008280599	0.071135663	-0.039197205	0.149781601	0.11026203	0.749061443
Cluster2_Glioma_cells	Cluster2_Oligodendrocytes	ANXA2--PLAT	STAT1	0.244019247	0.31955567	0.416197541	0.280031	0.009013361	0.071135663	-0.039197205	0.149781601	0.11026203	0.749061443
Cluster2_Glioma_cells	Cluster2_Oligodendrocytes	ANXA2--PLAT	TGIF1	0.236800856	0.318005683	0.321194929	0.295789202	0.009841987	0.071135663	-0.039197205	0.149781601	0.11026203	0.749061443
Cluster2_Glioma_cells	Cluster2_Oligodendrocytes	ANXA2--PLAT	TNC	0.471532724	0.421596487	2.43467068	0.353397055	0.008869873	0.071135663	-0.039197205	0.149781601	0.11026203	0.749061443
Cluster2_Glioma_cells	Cluster2_Oligodendrocytes	ANXA2--PLAT	TYMS	0.306730511	0.525703952	2.288860149	0.406096616	0.00844239	0.071135663	-0.039197205	0.149781601	0.11026203	0.749061443
Cluster2_Glioma_cells	Cluster2_Oligodendrocytes	ANXA2--PLAT	UBB	1.361195358	1.916300697	0.213624687	0.953758719	0.023452083	0.071135663	-0.039197205	0.149781601	0.11026203	0.749061443
Cluster2_Glioma_cells	Cluster2_Oligodendrocytes	ANXA2--PLAT	VCAN	0.180513796	0.655902867	1.868312151	0.541462154	0.008831958	0.071135663	-0.039197205	0.149781601	0.11026203	0.749061443
Cluster2_Glioma_cells	Cluster2_Oligodendrocytes	ANXA2--PLAT	VEGFA	0.478376599	0.637819685	1.274790901	0.362955309	0.016829477	0.071135663	-0.039197205	0.149781601	0.11026203	0.749061443
Cluster2_Glioma_cells	Cluster2_Oligodendrocytes	ANXA2--PLAT	VIM	1.780136989	3.474037716	1.67826238	0.990958409	0.009931887	0.071135663	-0.039197205	0.149781601	0.11026203	0.749061443
Cluster2_Glioma_cells	Cluster2_Oligodendrocytes	ANXA2--PLAT	WEE1	0.269957045	0.390338414	2.279819234	0.345388788	0.008536511	0.071135663	-0.039197205	0.149781601	0.11026203	0.749061443
Cluster2_Glioma_cells	Cluster2_Oligodendrocytes	ANXA2--PLAT	ZFP36	0.7355726	0.754327047	-1.011288259	0.462929476	0.008495888	0.071135663	-0.039197205	0.149781601	0.11026203	0.749061443
Cluster2_Glioma_cells	Cluster2_Oligodendrocytes	ANXA2--PLAT	ZFP36L1	0.625212341	0.707827435	-0.949127944	0.560836993	0.00889829	0.071135663	-0.039197205	0.149781601	0.11026203	0.749061443
Cluster2_Glioma_cells	Cluster2_Endothelial_cells	SERPINF1--LRP6	ACAA1	0.229789626	0.369930251	0.035318119	0.339705502	0.025227255	0.066040991	-0.135808696	0.138815419	0.09878672	0.7487286
Cluster2_Glioma_cells	Cluster2_Endothelial_cells	SERPINF1--LRP6	ADGRG1	0.280746196	0.750968742	1.155001265	0.608111599	0.008837139	0.066040991	-0.135808696	0.138815419	0.09878672	0.7487286
Cluster2_Glioma_cells	Cluster2_Endothelial_cells	SERPINF1--LRP6	ADM	0.188072348	0.202531646	-0.285096159	0.137173857	0.008983369	0.066040991	-0.135808696	0.138815419	0.09878672	0.7487286
Cluster2_Glioma_cells	Cluster2_Endothelial_cells	SERPINF1--LRP6	ATF3	0.31428811	0.333247223	-1.209623799	0.276156032	0.012721139	0.066040991	-0.135808696	0.138815419	0.09878672	0.7487286
Cluster2_Glioma_cells	Cluster2_Endothelial_cells	SERPINF1--LRP6	BCL6	0.162162378	0.17721519	-0.42704929	0.148023766	0.014095277	0.066040991	-0.135808696	0.138815419	0.09878672	0.7487286
Cluster2_Glioma_cells	Cluster2_Endothelial_cells	SERPINF1--LRP6	CCN1	0.491596714	0.412554895	2.295346299	0.300180832	0.009662094	0.066040991	-0.135808696	0.138815419	0.09878672	0.7487286
Cluster2_Glioma_cells	Cluster2_Endothelial_cells	SERPINF1--LRP6	CCNB1	0.226723204	0.321105657	2.278354331	0.223456471	0.010173097	0.066040991	-0.135808696	0.138815419	0.09878672	0.7487286
Cluster2_Glioma_cells	Cluster2_Endothelial_cells	SERPINF1--LRP6	CCND2	0.259578529	1.161715319	1.996399404	0.767243606	0.010368736	0.066040991	-0.135808696	0.138815419	0.09878672	0.7487286
Cluster2_Glioma_cells	Cluster2_Endothelial_cells	SERPINF1--LRP6	CD44	0.158864294	0.27124774	-0.259601116	0.171790235	0.008535154	0.066040991	-0.135808696	0.138815419	0.09878672	0.7487286
Cluster2_Glioma_cells	Cluster2_Endothelial_cells	SERPINF1--LRP6	CDK6	0.178742616	0.705760785	1.974936114	0.543012142	0.009402617	0.066040991	-0.135808696	0.138815419	0.09878672	0.7487286
Cluster2_Glioma_cells	Cluster2_Endothelial_cells	SERPINF1--LRP6	CDKN2A	0.151009422	0.135365539	0.143300869	0.112115732	0.008763922	0.066040991	-0.135808696	0.138815419	0.09878672	0.7487286
Cluster2_Glioma_cells	Cluster2_Endothelial_cells	SERPINF1--LRP6	CEBPB	0.248846419	0.434771377	-1.387174135	0.332988892	0.008677718	0.066040991	-0.135808696	0.138815419	0.09878672	0.7487286
Cluster2_Glioma_cells	Cluster2_Endothelial_cells	SERPINF1--LRP6	CEBPD	0.692549795	0.969000258	-0.969825583	0.545853785	0.010042583	0.066040991	-0.135808696	0.138815419	0.09878672	0.7487286
Cluster2_Glioma_cells	Cluster2_Endothelial_cells	SERPINF1--LRP6	CTNNB1	0.335510395	0.556445363	0.418555848	0.47920434	0.009195603	0.066040991	-0.135808696	0.138815419	0.09878672	0.7487286
Cluster2_Glioma_cells	Cluster2_Endothelial_cells	SERPINF1--LRP6	DUSP6	0.338370961	0.609144924	1.837445881	0.493670886	0.011888711	0.066040991	-0.135808696	0.138815419	0.09878672	0.7487286
Cluster2_Glioma_cells	Cluster2_Endothelial_cells	SERPINF1--LRP6	EGFR	1.115332285	2.173081891	2.402445567	0.800568329	0.011563497	0.066040991	-0.135808696	0.138815419	0.09878672	0.7487286
Cluster2_Glioma_cells	Cluster2_Endothelial_cells	SERPINF1--LRP6	EGR1	0.29407376	1.236889693	-0.509819246	0.712735727	0.015628761	0.066040991	-0.135808696	0.138815419	0.09878672	0.7487286
Cluster2_Glioma_cells	Cluster2_Endothelial_cells	SERPINF1--LRP6	EMP1	0.236006033	0.199690003	1.882611606	0.173856885	0.009077405	0.066040991	-0.135808696	0.138815419	0.09878672	0.7487286
Cluster2_Glioma_cells	Cluster2_Endothelial_cells	SERPINF1--LRP6	EPAS1	0.168789056	0.158615345	1.080154484	0.135882201	0.009359712	0.066040991	-0.135808696	0.138815419	0.09878672	0.7487286
Cluster2_Glioma_cells	Cluster2_Endothelial_cells	SERPINF1--LRP6	FOS	0.15073918	2.073366055	-1.227004449	0.878584345	0.016528328	0.066040991	-0.135808696	0.138815419	0.09878672	0.7487286
Cluster2_Glioma_cells	Cluster2_Endothelial_cells	SERPINF1--LRP6	GADD45A	0.666760515	0.824334797	2.313307622	0.585636786	0.013522496	0.066040991	-0.135808696	0.138815419	0.09878672	0.7487286
Cluster2_Glioma_cells	Cluster2_Endothelial_cells	SERPINF1--LRP6	GADD45B	0.405778986	0.749935417	-0.990036474	0.490570912	0.01010876	0.066040991	-0.135808696	0.138815419	0.09878672	0.7487286
Cluster2_Glioma_cells	Cluster2_Endothelial_cells	SERPINF1--LRP6	HES1	0.415148494	0.456729527	1.341476798	0.359338672	0.009628766	0.066040991	-0.135808696	0.138815419	0.09878672	0.7487286
Cluster2_Glioma_cells	Cluster2_Endothelial_cells	SERPINF1--LRP6	HMOX1	0.164130555	0.173598553	-1.080016241	0.127615603	0.016533109	0.066040991	-0.135808696	0.138815419	0.09878672	0.7487286
Cluster2_Glioma_cells	Cluster2_Endothelial_cells	SERPINF1--LRP6	IGFBP3	0.578113562	0.492895893	2.255842894	0.338413847	0.012153656	0.066040991	-0.135808696	0.138815419	0.09878672	0.7487286
Cluster2_Glioma_cells	Cluster2_Endothelial_cells	SERPINF1--LRP6	JAG1	0.521712843	0.504262464	2.392427013	0.426504779	0.010362434	0.066040991	-0.135808696	0.138815419	0.09878672	0.7487286
Cluster2_Glioma_cells	Cluster2_Endothelial_cells	SERPINF1--LRP6	JUN	0.538616948	2.19917334	-0.29998769	0.927925601	0.013451628	0.066040991	-0.135808696	0.138815419	0.09878672	0.7487286
Cluster2_Glioma_cells	Cluster2_Endothelial_cells	SERPINF1--LRP6	KLF4	0.193153531	0.169465254	-1.270709673	0.150865409	0.00919774	0.066040991	-0.135808696	0.138815419	0.09878672	0.7487286
Cluster2_Glioma_cells	Cluster2_Endothelial_cells	SERPINF1--LRP6	KLF6	0.194878991	0.690260914	-1.37315868	0.521312322	0.009554235	0.066040991	-0.135808696	0.138815419	0.09878672	0.7487286
Cluster2_Glioma_cells	Cluster2_Endothelial_cells	SERPINF1--LRP6	LMNA	0.28653232	0.558512012	1.039124485	0.475071041	0.008581683	0.066040991	-0.135808696	0.138815419	0.09878672	0.7487286
Cluster2_Glioma_cells	Cluster2_Endothelial_cells	SERPINF1--LRP6	LPL	0.430971716	0.373805218	1.60348754	0.3040558	0.011509158	0.066040991	-0.135808696	0.138815419	0.09878672	0.7487286
Cluster2_Glioma_cells	Cluster2_Endothelial_cells	SERPINF1--LRP6	LPP	0.346846546	0.379488504	0.94833652	0.338413847	0.010766623	0.066040991	-0.135808696	0.138815419	0.09878672	0.7487286
Cluster2_Glioma_cells	Cluster2_Endothelial_cells	SERPINF1--LRP6	LRP1	0.506288509	0.84474296	1.592341983	0.649702919	0.008783708	0.066040991	-0.135808696	0.138815419	0.09878672	0.7487286
Cluster2_Glioma_cells	Cluster2_Endothelial_cells	SERPINF1--LRP6	MAF	0.21912513	0.203823301	-1.131574557	0.181348489	0.008779254	0.066040991	-0.135808696	0.138815419	0.09878672	0.7487286
Cluster2_Glioma_cells	Cluster2_Endothelial_cells	SERPINF1--LRP6	MCL1	0.242329574	0.615344872	-1.280334624	0.515887368	0.010455693	0.066040991	-0.135808696	0.138815419	0.09878672	0.7487286
Cluster2_Glioma_cells	Cluster2_Endothelial_cells	SERPINF1--LRP6	NDRG1	0.206202214	0.236114699	-0.423396893	0.166881943	0.011475806	0.066040991	-0.135808696	0.138815419	0.09878672	0.7487286
Cluster2_Glioma_cells	Cluster2_Endothelial_cells	SERPINF1--LRP6	NEAT1	1.284837745	1.650477913	-0.625254865	0.719969	0.0087199	0.066040991	-0.135808696	0.138815419	0.09878672	0.7487286
Cluster2_Glioma_cells	Cluster2_Endothelial_cells	SERPINF1--LRP6	NEDD9	0.209286299	0.218548179	-0.532558096	0.194523379	0.009101701	0.066040991	-0.135808696	0.138815419	0.09878672	0.7487286
Cluster2_Glioma_cells	Cluster2_Endothelial_cells	SERPINF1--LRP6	NFIL3	0.172380743	0.143115474	-0.384080944	0.128390597	0.008790808	0.066040991	-0.135808696	0.138815419	0.09878672	0.7487286
Cluster2_Glioma_cells	Cluster2_Endothelial_cells	SERPINF1--LRP6	ODC1	0.274535113	0.849651253	2.251036069	0.68276931	0.009055809	0.066040991	-0.135808696	0.138815419	0.09878672	0.7487286
Cluster2_Glioma_cells	Cluster2_Endothelial_cells	SERPINF1--LRP6	PER1	0.204634977	0.24283131	-0.889522821	0.223456471	0.009000615	0.066040991	-0.135808696	0.138815419	0.09878672	0.7487286
Cluster2_Glioma_cells	Cluster2_Endothelial_cells	SERPINF1--LRP6	SAT1	0.384240141	1.10074916	-1.327215587	0.720743994	0.011683165	0.066040991	-0.135808696	0.138815419	0.09878672	0.7487286
Cluster2_Glioma_cells	Cluster2_Endothelial_cells	SERPINF1--LRP6	SOCS2	0.544178141	0.49444588	2.445520833	0.396538362	0.009772501	0.066040991	-0.135808696	0.138815419	0.09878672	0.7487286
Cluster2_Glioma_cells	Cluster2_Endothelial_cells	SERPINF1--LRP6	SOCS3	0.364453967	0.377421855	-0.085325713	0.280805993	0.0123948	0.066040991	-0.135808696	0.138815419	0.09878672	0.7487286
Cluster2_Glioma_cells	Cluster2_Endothelial_cells	SERPINF1--LRP6	SOD2	0.424823147	0.689744252	-0.398909679	0.419013175	0.009932382	0.066040991	-0.135808696	0.138815419	0.09878672	0.7487286
Cluster2_Glioma_cells	Cluster2_Endothelial_cells	SERPINF1--LRP6	SPP1	0.79794525	0.793335056	-0.954092746	0.569620253	0.010187089	0.066040991	-0.135808696	0.138815419	0.09878672	0.7487286
Cluster2_Glioma_cells	Cluster2_Endothelial_cells	SERPINF1--LRP6	STAT1	0.244019247	0.31955567	0.416197541	0.280031	0.010180169	0.066040991	-0.135808696	0.138815419	0.09878672	0.7487286
Cluster2_Glioma_cells	Cluster2_Endothelial_cells	SERPINF1--LRP6	TGIF1	0.236800856	0.318005683	0.321194929	0.295789202	0.011553003	0.066040991	-0.135808696	0.138815419	0.09878672	0.7487286
Cluster2_Glioma_cells	Cluster2_Endothelial_cells	SERPINF1--LRP6	TIMP3	0.24992432	0.283389305	1.085881115	0.244381297	0.008804906	0.066040991	-0.135808696	0.138815419	0.09878672	0.7487286
Cluster2_Glioma_cells	Cluster2_Endothelial_cells	SERPINF1--LRP6	TNC	0.471532724	0.421596487	2.43467068	0.353397055	0.008623842	0.066040991	-0.135808696	0.138815419	0.09878672	0.7487286
Cluster2_Glioma_cells	Cluster2_Endothelial_cells	SERPINF1--LRP6	VCAN	0.180513796	0.655902867	1.868312151	0.541462154	0.009308494	0.066040991	-0.135808696	0.138815419	0.09878672	0.7487286
Cluster2_Glioma_cells	Cluster2_Endothelial_cells	SERPINF1--LRP6	VEGFA	0.478376599	0.637819685	1.274790901	0.362955309	0.018151292	0.066040991	-0.135808696	0.138815419	0.09878672	0.7487286
Cluster2_Glioma_cells	Cluster2_Endothelial_cells	SERPINF1--LRP6	VIM	1.780136989	3.474037716	1.67826238	0.990958409	0.010379498	0.066040991	-0.135808696	0.138815419	0.09878672	0.7487286
Cluster2_Glioma_cells	Cluster2_Endothelial_cells	SERPINF1--LRP6	WEE1	0.269957045	0.390338414	2.279819234	0.345388788	0.008969588	0.066040991	-0.135808696	0.138815419	0.09878672	0.7487286
Cluster2_Glioma_cells	Cluster2_Endothelial_cells	SERPINF1--LRP6	ZFP36	0.7355726	0.754327047	-1.011288259	0.462929476	0.009079297	0.066040991	-0.135808696	0.138815419	0.09878672	0.7487286
Cluster2_Glioma_cells	Cluster2_Oligodendrocytes	ANXA1--EGFR	ADM	0.188072348	0.202531646	-0.285096159	0.137173857	0.008421726	0.078154687	0.093906219	0.164889912	0.126071775	0.74657092
Cluster2_Glioma_cells	Cluster2_Oligodendrocytes	ANXA1--EGFR	ATF3	0.31428811	0.333247223	-1.209623799	0.276156032	0.010450137	0.078154687	0.093906219	0.164889912	0.126071775	0.74657092
Cluster2_Glioma_cells	Cluster2_Oligodendrocytes	ANXA1--EGFR	BCL6	0.162162378	0.17721519	-0.42704929	0.148023766	0.01014319	0.078154687	0.093906219	0.164889912	0.126071775	0.74657092
Cluster2_Glioma_cells	Cluster2_Oligodendrocytes	ANXA1--EGFR	CCN1	0.491596714	0.412554895	2.295346299	0.300180832	0.007654542	0.078154687	0.093906219	0.164889912	0.126071775	0.74657092
Cluster2_Glioma_cells	Cluster2_Oligodendrocytes	ANXA1--EGFR	CCNB1	0.226723204	0.321105657	2.278354331	0.223456471	0.007463535	0.078154687	0.093906219	0.164889912	0.126071775	0.74657092
Cluster2_Glioma_cells	Cluster2_Oligodendrocytes	ANXA1--EGFR	CCND2	0.259578529	1.161715319	1.996399404	0.767243606	0.009393157	0.078154687	0.093906219	0.164889912	0.126071775	0.74657092
Cluster2_Glioma_cells	Cluster2_Oligodendrocytes	ANXA1--EGFR	CD44	0.158864294	0.27124774	-0.259601116	0.171790235	0.007496096	0.078154687	0.093906219	0.164889912	0.126071775	0.74657092
Cluster2_Glioma_cells	Cluster2_Oligodendrocytes	ANXA1--EGFR	CDK6	0.178742616	0.705760785	1.974936114	0.543012142	0.007765914	0.078154687	0.093906219	0.164889912	0.126071775	0.74657092
Cluster2_Glioma_cells	Cluster2_Oligodendrocytes	ANXA1--EGFR	CEBPB	0.248846419	0.434771377	-1.387174135	0.332988892	0.007972323	0.078154687	0.093906219	0.164889912	0.126071775	0.74657092
Cluster2_Glioma_cells	Cluster2_Oligodendrocytes	ANXA1--EGFR	CEBPD	0.692549795	0.969000258	-0.969825583	0.545853785	0.006821782	0.078154687	0.093906219	0.164889912	0.126071775	0.74657092
Cluster2_Glioma_cells	Cluster2_Oligodendrocytes	ANXA1--EGFR	CXADR	0.253235539	0.311805735	0.947471794	0.285197623	0.006779459	0.078154687	0.093906219	0.164889912	0.126071775	0.74657092
Cluster2_Glioma_cells	Cluster2_Oligodendrocytes	ANXA1--EGFR	DUSP4	0.253128654	0.252906226	1.135183109	0.228364764	0.006714051	0.078154687	0.093906219	0.164889912	0.126071775	0.74657092
Cluster2_Glioma_cells	Cluster2_Oligodendrocytes	ANXA1--EGFR	DUSP6	0.338370961	0.609144924	1.837445881	0.493670886	0.00866299	0.078154687	0.093906219	0.164889912	0.126071775	0.74657092
Cluster2_Glioma_cells	Cluster2_Oligodendrocytes	ANXA1--EGFR	EGFR	1.115332285	2.173081891	2.402445567	0.800568329	0.008319139	0.078154687	0.093906219	0.164889912	0.126071775	0.74657092
Cluster2_Glioma_cells	Cluster2_Oligodendrocytes	ANXA1--EGFR	EGR1	0.29407376	1.236889693	-0.509819246	0.712735727	0.012795412	0.078154687	0.093906219	0.164889912	0.126071775	0.74657092
Cluster2_Glioma_cells	Cluster2_Oligodendrocytes	ANXA1--EGFR	EMP1	0.236006033	0.199690003	1.882611606	0.173856885	0.007388856	0.078154687	0.093906219	0.164889912	0.126071775	0.74657092
Cluster2_Glioma_cells	Cluster2_Oligodendrocytes	ANXA1--EGFR	ENO1	0.246965835	1.68922759	1.079739192	0.923792302	0.006943728	0.078154687	0.093906219	0.164889912	0.126071775	0.74657092
Cluster2_Glioma_cells	Cluster2_Oligodendrocytes	ANXA1--EGFR	EPAS1	0.168789056	0.158615345	1.080154484	0.135882201	0.00704965	0.078154687	0.093906219	0.164889912	0.126071775	0.74657092
Cluster2_Glioma_cells	Cluster2_Oligodendrocytes	ANXA1--EGFR	F3	0.545205894	0.632136399	2.409361508	0.440971325	0.006717769	0.078154687	0.093906219	0.164889912	0.126071775	0.74657092
Cluster2_Glioma_cells	Cluster2_Oligodendrocytes	ANXA1--EGFR	FOS	0.15073918	2.073366055	-1.227004449	0.878584345	0.014740646	0.078154687	0.093906219	0.164889912	0.126071775	0.74657092
Cluster2_Glioma_cells	Cluster2_Oligodendrocytes	ANXA1--EGFR	GADD45A	0.666760515	0.824334797	2.313307622	0.585636786	0.009261836	0.078154687	0.093906219	0.164889912	0.126071775	0.74657092
Cluster2_Glioma_cells	Cluster2_Oligodendrocytes	ANXA1--EGFR	GADD45B	0.405778986	0.749935417	-0.990036474	0.490570912	0.009271917	0.078154687	0.093906219	0.164889912	0.126071775	0.74657092
Cluster2_Glioma_cells	Cluster2_Oligodendrocytes	ANXA1--EGFR	HES1	0.415148494	0.456729527	1.341476798	0.359338672	0.008799979	0.078154687	0.093906219	0.164889912	0.126071775	0.74657092
Cluster2_Glioma_cells	Cluster2_Oligodendrocytes	ANXA1--EGFR	HIF1A	0.231868715	0.622836476	-0.223709525	0.545595453	0.007138281	0.078154687	0.093906219	0.164889912	0.126071775	0.74657092
Cluster2_Glioma_cells	Cluster2_Oligodendrocytes	ANXA1--EGFR	HMOX1	0.164130555	0.173598553	-1.080016241	0.127615603	0.011463492	0.078154687	0.093906219	0.164889912	0.126071775	0.74657092
Cluster2_Glioma_cells	Cluster2_Oligodendrocytes	ANXA1--EGFR	IGFBP3	0.578113562	0.492895893	2.255842894	0.338413847	0.009929191	0.078154687	0.093906219	0.164889912	0.126071775	0.74657092
Cluster2_Glioma_cells	Cluster2_Oligodendrocytes	ANXA1--EGFR	JAG1	0.521712843	0.504262464	2.392427013	0.426504779	0.007343026	0.078154687	0.093906219	0.164889912	0.126071775	0.74657092
Cluster2_Glioma_cells	Cluster2_Oligodendrocytes	ANXA1--EGFR	JUN	0.538616948	2.19917334	-0.29998769	0.927925601	0.012969621	0.078154687	0.093906219	0.164889912	0.126071775	0.74657092
Cluster2_Glioma_cells	Cluster2_Oligodendrocytes	ANXA1--EGFR	JUND	1.114662157	2.101782485	0.977942941	0.955308706	0.006877924	0.078154687	0.093906219	0.164889912	0.126071775	0.74657092
Cluster2_Glioma_cells	Cluster2_Oligodendrocytes	ANXA1--EGFR	KLF6	0.194878991	0.690260914	-1.37315868	0.521312322	0.007325501	0.078154687	0.093906219	0.164889912	0.126071775	0.74657092
Cluster2_Glioma_cells	Cluster2_Oligodendrocytes	ANXA1--EGFR	LDHA	0.857278614	1.301472488	0.645313353	0.809868251	0.007530989	0.078154687	0.093906219	0.164889912	0.126071775	0.74657092
Cluster2_Glioma_cells	Cluster2_Oligodendrocytes	ANXA1--EGFR	LMNA	0.28653232	0.558512012	1.039124485	0.475071041	0.006685492	0.078154687	0.093906219	0.164889912	0.126071775	0.74657092
Cluster2_Glioma_cells	Cluster2_Oligodendrocytes	ANXA1--EGFR	LPP	0.346846546	0.379488504	0.94833652	0.338413847	0.008218773	0.078154687	0.093906219	0.164889912	0.126071775	0.74657092
Cluster2_Glioma_cells	Cluster2_Oligodendrocytes	ANXA1--EGFR	MCL1	0.242329574	0.615344872	-1.280334624	0.515887368	0.007781675	0.078154687	0.093906219	0.164889912	0.126071775	0.74657092
Cluster2_Glioma_cells	Cluster2_Oligodendrocytes	ANXA1--EGFR	NDRG1	0.206202214	0.236114699	-0.423396893	0.166881943	0.008966238	0.078154687	0.093906219	0.164889912	0.126071775	0.74657092
Cluster2_Glioma_cells	Cluster2_Oligodendrocytes	ANXA1--EGFR	NEK6	0.391884053	0.410488246	1.59160301	0.367346939	0.007095098	0.078154687	0.093906219	0.164889912	0.126071775	0.74657092
Cluster2_Glioma_cells	Cluster2_Oligodendrocytes	ANXA1--EGFR	NFIL3	0.172380743	0.143115474	-0.384080944	0.128390597	0.006860739	0.078154687	0.093906219	0.164889912	0.126071775	0.74657092
Cluster2_Glioma_cells	Cluster2_Oligodendrocytes	ANXA1--EGFR	NOS2	0.325678695	0.254714544	2.467863543	0.218548179	0.067761394	0.078154687	0.093906219	0.164889912	0.126071775	0.74657092
Cluster2_Glioma_cells	Cluster2_Oligodendrocytes	ANXA1--EGFR	NR2F1	0.281204024	0.560320331	2.249897787	0.482562645	0.007006466	0.078154687	0.093906219	0.164889912	0.126071775	0.74657092
Cluster2_Glioma_cells	Cluster2_Oligodendrocytes	ANXA1--EGFR	ODC1	0.274535113	0.849651253	2.251036069	0.68276931	0.007215746	0.078154687	0.093906219	0.164889912	0.126071775	0.74657092
Cluster2_Glioma_cells	Cluster2_Oligodendrocytes	ANXA1--EGFR	PER1	0.204634977	0.24283131	-0.889522821	0.223456471	0.007602437	0.078154687	0.093906219	0.164889912	0.126071775	0.74657092
Cluster2_Glioma_cells	Cluster2_Oligodendrocytes	ANXA1--EGFR	PMEPA1	0.362581761	0.338672178	1.321037463	0.299147507	0.00669362	0.078154687	0.093906219	0.164889912	0.126071775	0.74657092
Cluster2_Glioma_cells	Cluster2_Oligodendrocytes	ANXA1--EGFR	PPP1R15A	0.322461805	0.443812968	-1.046122693	0.362438646	0.007159341	0.078154687	0.093906219	0.164889912	0.126071775	0.74657092
Cluster2_Glioma_cells	Cluster2_Oligodendrocytes	ANXA1--EGFR	RCAN1	0.438883765	0.473521054	1.06654844	0.360888659	0.006721155	0.078154687	0.093906219	0.164889912	0.126071775	0.74657092
Cluster2_Glioma_cells	Cluster2_Oligodendrocytes	ANXA1--EGFR	RUNX1	0.190493138	0.146473779	-0.944940083	0.129423921	0.006866436	0.078154687	0.093906219	0.164889912	0.126071775	0.74657092
Cluster2_Glioma_cells	Cluster2_Oligodendrocytes	ANXA1--EGFR	S100A10	0.423823786	0.674502712	0.184144843	0.388530096	0.007027093	0.078154687	0.093906219	0.164889912	0.126071775	0.74657092
Cluster2_Glioma_cells	Cluster2_Oligodendrocytes	ANXA1--EGFR	SAT1	0.384240141	1.10074916	-1.327215587	0.720743994	0.007601578	0.078154687	0.093906219	0.164889912	0.126071775	0.74657092
Cluster2_Glioma_cells	Cluster2_Oligodendrocytes	ANXA1--EGFR	SOCS2	0.544178141	0.49444588	2.445520833	0.396538362	0.008196051	0.078154687	0.093906219	0.164889912	0.126071775	0.74657092
Cluster2_Glioma_cells	Cluster2_Oligodendrocytes	ANXA1--EGFR	SOCS3	0.364453967	0.377421855	-0.085325713	0.280805993	0.008264875	0.078154687	0.093906219	0.164889912	0.126071775	0.74657092
Cluster2_Glioma_cells	Cluster2_Oligodendrocytes	ANXA1--EGFR	SOD2	0.424823147	0.689744252	-0.398909679	0.419013175	0.007408537	0.078154687	0.093906219	0.164889912	0.126071775	0.74657092
Cluster2_Glioma_cells	Cluster2_Oligodendrocytes	ANXA1--EGFR	SOX9	0.498669559	0.881684319	2.374440914	0.68483596	0.007577175	0.078154687	0.093906219	0.164889912	0.126071775	0.74657092
Cluster2_Glioma_cells	Cluster2_Oligodendrocytes	ANXA1--EGFR	SPP1	0.79794525	0.793335056	-0.954092746	0.569620253	0.007035946	0.078154687	0.093906219	0.164889912	0.126071775	0.74657092
Cluster2_Glioma_cells	Cluster2_Oligodendrocytes	ANXA1--EGFR	STAT1	0.244019247	0.31955567	0.416197541	0.280031	0.007433947	0.078154687	0.093906219	0.164889912	0.126071775	0.74657092
Cluster2_Glioma_cells	Cluster2_Oligodendrocytes	ANXA1--EGFR	TFRC	0.219431215	0.209506587	-0.504707335	0.184190132	0.007036629	0.078154687	0.093906219	0.164889912	0.126071775	0.74657092
Cluster2_Glioma_cells	Cluster2_Oligodendrocytes	ANXA1--EGFR	TGFB2	0.249488992	0.20356497	2.143727685	0.163265306	0.006752716	0.078154687	0.093906219	0.164889912	0.126071775	0.74657092
Cluster2_Glioma_cells	Cluster2_Oligodendrocytes	ANXA1--EGFR	TGIF1	0.236800856	0.318005683	0.321194929	0.295789202	0.007883843	0.078154687	0.093906219	0.164889912	0.126071775	0.74657092
Cluster2_Glioma_cells	Cluster2_Oligodendrocytes	ANXA1--EGFR	TNC	0.471532724	0.421596487	2.43467068	0.353397055	0.00850119	0.078154687	0.093906219	0.164889912	0.126071775	0.74657092
Cluster2_Glioma_cells	Cluster2_Oligodendrocytes	ANXA1--EGFR	VCAN	0.180513796	0.655902867	1.868312151	0.541462154	0.007007112	0.078154687	0.093906219	0.164889912	0.126071775	0.74657092
Cluster2_Glioma_cells	Cluster2_Oligodendrocytes	ANXA1--EGFR	VEGFA	0.478376599	0.637819685	1.274790901	0.362955309	0.015073358	0.078154687	0.093906219	0.164889912	0.126071775	0.74657092
Cluster2_Glioma_cells	Cluster2_Oligodendrocytes	ANXA1--EGFR	VIM	1.780136989	3.474037716	1.67826238	0.990958409	0.008518848	0.078154687	0.093906219	0.164889912	0.126071775	0.74657092
Cluster2_Glioma_cells	Cluster2_Oligodendrocytes	ANXA1--EGFR	WEE1	0.269957045	0.390338414	2.279819234	0.345388788	0.006670831	0.078154687	0.093906219	0.164889912	0.126071775	0.74657092
Cluster2_Glioma_cells	Cluster2_Oligodendrocytes	ANXA1--EGFR	ZFP36	0.7355726	0.754327047	-1.011288259	0.462929476	0.00738389	0.078154687	0.093906219	0.164889912	0.126071775	0.74657092
Cluster2_Glioma_cells	Cluster2_Oligodendrocytes	ANXA1--EGFR	ZFP36L1	0.625212341	0.707827435	-0.949127944	0.560836993	0.007215759	0.078154687	0.093906219	0.164889912	0.126071775	0.74657092
Cluster2_Glioma_cells	Cluster2_Endothelial_cells	ANXA2--EGFR	ADM	0.188072348	0.202531646	-0.285096159	0.137173857	0.008707293	0.071135663	-0.039197205	0.149781601	0.11026203	0.745402674
Cluster2_Glioma_cells	Cluster2_Endothelial_cells	ANXA2--EGFR	AGT	0.625214239	0.722810643	2.415335937	0.495220873	0.008533529	0.071135663	-0.039197205	0.149781601	0.11026203	0.745402674
Cluster2_Glioma_cells	Cluster2_Endothelial_cells	ANXA2--EGFR	APLP2	0.34133983	0.970291914	0.360352554	0.763110307	0.02432618	0.071135663	-0.039197205	0.149781601	0.11026203	0.745402674
Cluster2_Glioma_cells	Cluster2_Endothelial_cells	ANXA2--EGFR	ARID1A	0.171409802	0.31516404	0.620182354	0.289847585	0.008461549	0.071135663	-0.039197205	0.149781601	0.11026203	0.745402674
Cluster2_Glioma_cells	Cluster2_Endothelial_cells	ANXA2--EGFR	ATF3	0.31428811	0.333247223	-1.209623799	0.276156032	0.012431116	0.071135663	-0.039197205	0.149781601	0.11026203	0.745402674
Cluster2_Glioma_cells	Cluster2_Endothelial_cells	ANXA2--EGFR	BCL6	0.162162378	0.17721519	-0.42704929	0.148023766	0.011938544	0.071135663	-0.039197205	0.149781601	0.11026203	0.745402674
Cluster2_Glioma_cells	Cluster2_Endothelial_cells	ANXA2--EGFR	CCN1	0.491596714	0.412554895	2.295346299	0.300180832	0.009457034	0.071135663	-0.039197205	0.149781601	0.11026203	0.745402674
Cluster2_Glioma_cells	Cluster2_Endothelial_cells	ANXA2--EGFR	CCNB1	0.226723204	0.321105657	2.278354331	0.223456471	0.010303951	0.071135663	-0.039197205	0.149781601	0.11026203	0.745402674
Cluster2_Glioma_cells	Cluster2_Endothelial_cells	ANXA2--EGFR	CCND2	0.259578529	1.161715319	1.996399404	0.767243606	0.011182681	0.071135663	-0.039197205	0.149781601	0.11026203	0.745402674
Cluster2_Glioma_cells	Cluster2_Endothelial_cells	ANXA2--EGFR	CD44	0.158864294	0.27124774	-0.259601116	0.171790235	0.008758938	0.071135663	-0.039197205	0.149781601	0.11026203	0.745402674
Cluster2_Glioma_cells	Cluster2_Endothelial_cells	ANXA2--EGFR	CDK6	0.178742616	0.705760785	1.974936114	0.543012142	0.009145612	0.071135663	-0.039197205	0.149781601	0.11026203	0.745402674
Cluster2_Glioma_cells	Cluster2_Endothelial_cells	ANXA2--EGFR	CEBPB	0.248846419	0.434771377	-1.387174135	0.332988892	0.009311495	0.071135663	-0.039197205	0.149781601	0.11026203	0.745402674
Cluster2_Glioma_cells	Cluster2_Endothelial_cells	ANXA2--EGFR	DUSP6	0.338370961	0.609144924	1.837445881	0.493670886	0.010726903	0.071135663	-0.039197205	0.149781601	0.11026203	0.745402674
Cluster2_Glioma_cells	Cluster2_Endothelial_cells	ANXA2--EGFR	EGFR	1.115332285	2.173081891	2.402445567	0.800568329	0.009450042	0.071135663	-0.039197205	0.149781601	0.11026203	0.745402674
Cluster2_Glioma_cells	Cluster2_Endothelial_cells	ANXA2--EGFR	EGR1	0.29407376	1.236889693	-0.509819246	0.712735727	0.014500295	0.071135663	-0.039197205	0.149781601	0.11026203	0.745402674
Cluster2_Glioma_cells	Cluster2_Endothelial_cells	ANXA2--EGFR	EMP1	0.236006033	0.199690003	1.882611606	0.173856885	0.008454976	0.071135663	-0.039197205	0.149781601	0.11026203	0.745402674
Cluster2_Glioma_cells	Cluster2_Endothelial_cells	ANXA2--EGFR	EPAS1	0.168789056	0.158615345	1.080154484	0.135882201	0.00858146	0.071135663	-0.039197205	0.149781601	0.11026203	0.745402674
Cluster2_Glioma_cells	Cluster2_Endothelial_cells	ANXA2--EGFR	F3	0.545205894	0.632136399	2.409361508	0.440971325	0.008106784	0.071135663	-0.039197205	0.149781601	0.11026203	0.745402674
Cluster2_Glioma_cells	Cluster2_Endothelial_cells	ANXA2--EGFR	FOS	0.15073918	2.073366055	-1.227004449	0.878584345	0.016133663	0.071135663	-0.039197205	0.149781601	0.11026203	0.745402674
Cluster2_Glioma_cells	Cluster2_Endothelial_cells	ANXA2--EGFR	GADD45A	0.666760515	0.824334797	2.313307622	0.585636786	0.011527581	0.071135663	-0.039197205	0.149781601	0.11026203	0.745402674
Cluster2_Glioma_cells	Cluster2_Endothelial_cells	ANXA2--EGFR	GADD45B	0.405778986	0.749935417	-0.990036474	0.490570912	0.010371073	0.071135663	-0.039197205	0.149781601	0.11026203	0.745402674
Cluster2_Glioma_cells	Cluster2_Endothelial_cells	ANXA2--EGFR	H2AX	0.304660861	0.575820201	1.824881033	0.472229398	0.008172545	0.071135663	-0.039197205	0.149781601	0.11026203	0.745402674
Cluster2_Glioma_cells	Cluster2_Endothelial_cells	ANXA2--EGFR	HES1	0.415148494	0.456729527	1.341476798	0.359338672	0.010620364	0.071135663	-0.039197205	0.149781601	0.11026203	0.745402674
Cluster2_Glioma_cells	Cluster2_Endothelial_cells	ANXA2--EGFR	HIF1A	0.231868715	0.622836476	-0.223709525	0.545595453	0.008159355	0.071135663	-0.039197205	0.149781601	0.11026203	0.745402674
Cluster2_Glioma_cells	Cluster2_Endothelial_cells	ANXA2--EGFR	HMOX1	0.164130555	0.173598553	-1.080016241	0.127615603	0.011924416	0.071135663	-0.039197205	0.149781601	0.11026203	0.745402674
Cluster2_Glioma_cells	Cluster2_Endothelial_cells	ANXA2--EGFR	IGFBP3	0.578113562	0.492895893	2.255842894	0.338413847	0.01204673	0.071135663	-0.039197205	0.149781601	0.11026203	0.745402674
Cluster2_Glioma_cells	Cluster2_Endothelial_cells	ANXA2--EGFR	JAG1	0.521712843	0.504262464	2.392427013	0.426504779	0.008299442	0.071135663	-0.039197205	0.149781601	0.11026203	0.745402674
Cluster2_Glioma_cells	Cluster2_Endothelial_cells	ANXA2--EGFR	JUN	0.538616948	2.19917334	-0.29998769	0.927925601	0.014610207	0.071135663	-0.039197205	0.149781601	0.11026203	0.745402674
Cluster2_Glioma_cells	Cluster2_Endothelial_cells	ANXA2--EGFR	JUND	1.114662157	2.101782485	0.977942941	0.955308706	0.008288574	0.071135663	-0.039197205	0.149781601	0.11026203	0.745402674
Cluster2_Glioma_cells	Cluster2_Endothelial_cells	ANXA2--EGFR	KLF6	0.194878991	0.690260914	-1.37315868	0.521312322	0.008385862	0.071135663	-0.039197205	0.149781601	0.11026203	0.745402674
Cluster2_Glioma_cells	Cluster2_Endothelial_cells	ANXA2--EGFR	LDHA	0.857278614	1.301472488	0.645313353	0.809868251	0.008314515	0.071135663	-0.039197205	0.149781601	0.11026203	0.745402674
Cluster2_Glioma_cells	Cluster2_Endothelial_cells	ANXA2--EGFR	LMNA	0.28653232	0.558512012	1.039124485	0.475071041	0.008797921	0.071135663	-0.039197205	0.149781601	0.11026203	0.745402674
Cluster2_Glioma_cells	Cluster2_Endothelial_cells	ANXA2--EGFR	LPP	0.346846546	0.379488504	0.94833652	0.338413847	0.009555779	0.071135663	-0.039197205	0.149781601	0.11026203	0.745402674
Cluster2_Glioma_cells	Cluster2_Endothelial_cells	ANXA2--EGFR	MCL1	0.242329574	0.615344872	-1.280334624	0.515887368	0.008481467	0.071135663	-0.039197205	0.149781601	0.11026203	0.745402674
Cluster2_Glioma_cells	Cluster2_Endothelial_cells	ANXA2--EGFR	NDRG1	0.206202214	0.236114699	-0.423396893	0.166881943	0.010781958	0.071135663	-0.039197205	0.149781601	0.11026203	0.745402674
Cluster2_Glioma_cells	Cluster2_Endothelial_cells	ANXA2--EGFR	NEK6	0.391884053	0.410488246	1.59160301	0.367346939	0.009328373	0.071135663	-0.039197205	0.149781601	0.11026203	0.745402674
Cluster2_Glioma_cells	Cluster2_Endothelial_cells	ANXA2--EGFR	NFIA	0.459118012	1.060449496	2.2182335	0.792560062	0.008158199	0.071135663	-0.039197205	0.149781601	0.11026203	0.745402674
Cluster2_Glioma_cells	Cluster2_Endothelial_cells	ANXA2--EGFR	NR2F1	0.281204024	0.560320331	2.249897787	0.482562645	0.008245156	0.071135663	-0.039197205	0.149781601	0.11026203	0.745402674
Cluster2_Glioma_cells	Cluster2_Endothelial_cells	ANXA2--EGFR	ODC1	0.274535113	0.849651253	2.251036069	0.68276931	0.009831852	0.071135663	-0.039197205	0.149781601	0.11026203	0.745402674
Cluster2_Glioma_cells	Cluster2_Endothelial_cells	ANXA2--EGFR	PER1	0.204634977	0.24283131	-0.889522821	0.223456471	0.008679559	0.071135663	-0.039197205	0.149781601	0.11026203	0.745402674
Cluster2_Glioma_cells	Cluster2_Endothelial_cells	ANXA2--EGFR	RUNX1	0.190493138	0.146473779	-0.944940083	0.129423921	0.008223276	0.071135663	-0.039197205	0.149781601	0.11026203	0.745402674
Cluster2_Glioma_cells	Cluster2_Endothelial_cells	ANXA2--EGFR	S100A10	0.423823786	0.674502712	0.184144843	0.388530096	0.064324416	0.071135663	-0.039197205	0.149781601	0.11026203	0.745402674
Cluster2_Glioma_cells	Cluster2_Endothelial_cells	ANXA2--EGFR	SAT1	0.384240141	1.10074916	-1.327215587	0.720743994	0.009358731	0.071135663	-0.039197205	0.149781601	0.11026203	0.745402674
Cluster2_Glioma_cells	Cluster2_Endothelial_cells	ANXA2--EGFR	SOCS2	0.544178141	0.49444588	2.445520833	0.396538362	0.009915929	0.071135663	-0.039197205	0.149781601	0.11026203	0.745402674
Cluster2_Glioma_cells	Cluster2_Endothelial_cells	ANXA2--EGFR	SOCS3	0.364453967	0.377421855	-0.085325713	0.280805993	0.00960222	0.071135663	-0.039197205	0.149781601	0.11026203	0.745402674
Cluster2_Glioma_cells	Cluster2_Endothelial_cells	ANXA2--EGFR	SOD2	0.424823147	0.689744252	-0.398909679	0.419013175	0.008841166	0.071135663	-0.039197205	0.149781601	0.11026203	0.745402674
Cluster2_Glioma_cells	Cluster2_Endothelial_cells	ANXA2--EGFR	SOX9	0.498669559	0.881684319	2.374440914	0.68483596	0.008878101	0.071135663	-0.039197205	0.149781601	0.11026203	0.745402674
Cluster2_Glioma_cells	Cluster2_Endothelial_cells	ANXA2--EGFR	SPP1	0.79794525	0.793335056	-0.954092746	0.569620253	0.008280599	0.071135663	-0.039197205	0.149781601	0.11026203	0.745402674
Cluster2_Glioma_cells	Cluster2_Endothelial_cells	ANXA2--EGFR	STAT1	0.244019247	0.31955567	0.416197541	0.280031	0.009013361	0.071135663	-0.039197205	0.149781601	0.11026203	0.745402674
Cluster2_Glioma_cells	Cluster2_Endothelial_cells	ANXA2--EGFR	TGIF1	0.236800856	0.318005683	0.321194929	0.295789202	0.009841987	0.071135663	-0.039197205	0.149781601	0.11026203	0.745402674
Cluster2_Glioma_cells	Cluster2_Endothelial_cells	ANXA2--EGFR	TNC	0.471532724	0.421596487	2.43467068	0.353397055	0.008869873	0.071135663	-0.039197205	0.149781601	0.11026203	0.745402674
Cluster2_Glioma_cells	Cluster2_Endothelial_cells	ANXA2--EGFR	TYMS	0.306730511	0.525703952	2.288860149	0.406096616	0.00844239	0.071135663	-0.039197205	0.149781601	0.11026203	0.745402674
Cluster2_Glioma_cells	Cluster2_Endothelial_cells	ANXA2--EGFR	UBB	1.361195358	1.916300697	0.213624687	0.953758719	0.023452083	0.071135663	-0.039197205	0.149781601	0.11026203	0.745402674
Cluster2_Glioma_cells	Cluster2_Endothelial_cells	ANXA2--EGFR	VCAN	0.180513796	0.655902867	1.868312151	0.541462154	0.008831958	0.071135663	-0.039197205	0.149781601	0.11026203	0.745402674
Cluster2_Glioma_cells	Cluster2_Endothelial_cells	ANXA2--EGFR	VEGFA	0.478376599	0.637819685	1.274790901	0.362955309	0.016829477	0.071135663	-0.039197205	0.149781601	0.11026203	0.745402674
Cluster2_Glioma_cells	Cluster2_Endothelial_cells	ANXA2--EGFR	VIM	1.780136989	3.474037716	1.67826238	0.990958409	0.009931887	0.071135663	-0.039197205	0.149781601	0.11026203	0.745402674
Cluster2_Glioma_cells	Cluster2_Endothelial_cells	ANXA2--EGFR	WEE1	0.269957045	0.390338414	2.279819234	0.345388788	0.008536511	0.071135663	-0.039197205	0.149781601	0.11026203	0.745402674
Cluster2_Glioma_cells	Cluster2_Endothelial_cells	ANXA2--EGFR	ZFP36	0.7355726	0.754327047	-1.011288259	0.462929476	0.008495888	0.071135663	-0.039197205	0.149781601	0.11026203	0.745402674
Cluster2_Glioma_cells	Cluster2_Endothelial_cells	ANXA2--EGFR	ZFP36L1	0.625212341	0.707827435	-0.949127944	0.560836993	0.00889829	0.071135663	-0.039197205	0.149781601	0.11026203	0.745402674
Cluster2_Glioma_cells	Cluster2_Oligodendrocytes	LGALS3--MCAM	ADM	0.188072348	0.202531646	-0.285096159	0.137173857	0.008148889	0.0734566	0.004815269	0.154777371	0.115489739	0.743722993
Cluster2_Glioma_cells	Cluster2_Oligodendrocytes	LGALS3--MCAM	ATF3	0.31428811	0.333247223	-1.209623799	0.276156032	0.009471794	0.0734566	0.004815269	0.154777371	0.115489739	0.743722993
Cluster2_Glioma_cells	Cluster2_Oligodendrocytes	LGALS3--MCAM	BCL6	0.162162378	0.17721519	-0.42704929	0.148023766	0.009933348	0.0734566	0.004815269	0.154777371	0.115489739	0.743722993
Cluster2_Glioma_cells	Cluster2_Oligodendrocytes	LGALS3--MCAM	CA12	0.178340006	0.143890468	1.88952683	0.128132266	0.006972946	0.0734566	0.004815269	0.154777371	0.115489739	0.743722993
Cluster2_Glioma_cells	Cluster2_Oligodendrocytes	LGALS3--MCAM	CALD1	0.481250552	1.347197107	2.268059444	0.860242831	0.006861504	0.0734566	0.004815269	0.154777371	0.115489739	0.743722993
Cluster2_Glioma_cells	Cluster2_Oligodendrocytes	LGALS3--MCAM	CCN1	0.491596714	0.412554895	2.295346299	0.300180832	0.008262995	0.0734566	0.004815269	0.154777371	0.115489739	0.743722993
Cluster2_Glioma_cells	Cluster2_Oligodendrocytes	LGALS3--MCAM	CCNB1	0.226723204	0.321105657	2.278354331	0.223456471	0.008663626	0.0734566	0.004815269	0.154777371	0.115489739	0.743722993
Cluster2_Glioma_cells	Cluster2_Oligodendrocytes	LGALS3--MCAM	CCND2	0.259578529	1.161715319	1.996399404	0.767243606	0.009483497	0.0734566	0.004815269	0.154777371	0.115489739	0.743722993
Cluster2_Glioma_cells	Cluster2_Oligodendrocytes	LGALS3--MCAM	CD44	0.158864294	0.27124774	-0.259601116	0.171790235	0.007307809	0.0734566	0.004815269	0.154777371	0.115489739	0.743722993
Cluster2_Glioma_cells	Cluster2_Oligodendrocytes	LGALS3--MCAM	CDK6	0.178742616	0.705760785	1.974936114	0.543012142	0.008109262	0.0734566	0.004815269	0.154777371	0.115489739	0.743722993
Cluster2_Glioma_cells	Cluster2_Oligodendrocytes	LGALS3--MCAM	CEBPB	0.248846419	0.434771377	-1.387174135	0.332988892	0.007772791	0.0734566	0.004815269	0.154777371	0.115489739	0.743722993
Cluster2_Glioma_cells	Cluster2_Oligodendrocytes	LGALS3--MCAM	DUSP4	0.253128654	0.252906226	1.135183109	0.228364764	0.006857881	0.0734566	0.004815269	0.154777371	0.115489739	0.743722993
Cluster2_Glioma_cells	Cluster2_Oligodendrocytes	LGALS3--MCAM	DUSP6	0.338370961	0.609144924	1.837445881	0.493670886	0.008606965	0.0734566	0.004815269	0.154777371	0.115489739	0.743722993
Cluster2_Glioma_cells	Cluster2_Oligodendrocytes	LGALS3--MCAM	EGFR	1.115332285	2.173081891	2.402445567	0.800568329	0.007865218	0.0734566	0.004815269	0.154777371	0.115489739	0.743722993
Cluster2_Glioma_cells	Cluster2_Oligodendrocytes	LGALS3--MCAM	EGR1	0.29407376	1.236889693	-0.509819246	0.712735727	0.012458158	0.0734566	0.004815269	0.154777371	0.115489739	0.743722993
Cluster2_Glioma_cells	Cluster2_Oligodendrocytes	LGALS3--MCAM	EMP1	0.236006033	0.199690003	1.882611606	0.173856885	0.0075397	0.0734566	0.004815269	0.154777371	0.115489739	0.743722993
Cluster2_Glioma_cells	Cluster2_Oligodendrocytes	LGALS3--MCAM	ENO1	0.246965835	1.68922759	1.079739192	0.923792302	0.007663635	0.0734566	0.004815269	0.154777371	0.115489739	0.743722993
Cluster2_Glioma_cells	Cluster2_Oligodendrocytes	LGALS3--MCAM	EPAS1	0.168789056	0.158615345	1.080154484	0.135882201	0.007489003	0.0734566	0.004815269	0.154777371	0.115489739	0.743722993
Cluster2_Glioma_cells	Cluster2_Oligodendrocytes	LGALS3--MCAM	ETV4	0.190120174	0.147507104	2.455971366	0.141048825	0.006911308	0.0734566	0.004815269	0.154777371	0.115489739	0.743722993
Cluster2_Glioma_cells	Cluster2_Oligodendrocytes	LGALS3--MCAM	FKBP5	0.364818033	0.293722552	-0.844829717	0.260656161	0.007213801	0.0734566	0.004815269	0.154777371	0.115489739	0.743722993
Cluster2_Glioma_cells	Cluster2_Oligodendrocytes	LGALS3--MCAM	FOS	0.15073918	2.073366055	-1.227004449	0.878584345	0.013903688	0.0734566	0.004815269	0.154777371	0.115489739	0.743722993
Cluster2_Glioma_cells	Cluster2_Oligodendrocytes	LGALS3--MCAM	GADD45A	0.666760515	0.824334797	2.313307622	0.585636786	0.009743274	0.0734566	0.004815269	0.154777371	0.115489739	0.743722993
Cluster2_Glioma_cells	Cluster2_Oligodendrocytes	LGALS3--MCAM	GADD45B	0.405778986	0.749935417	-0.990036474	0.490570912	0.064830905	0.0734566	0.004815269	0.154777371	0.115489739	0.743722993
Cluster2_Glioma_cells	Cluster2_Oligodendrocytes	LGALS3--MCAM	GJA1	0.203127626	0.193231723	1.518592398	0.147248773	0.007176489	0.0734566	0.004815269	0.154777371	0.115489739	0.743722993
Cluster2_Glioma_cells	Cluster2_Oligodendrocytes	LGALS3--MCAM	GSN	0.179385998	0.230948075	-1.43377192	0.203306639	0.00674082	0.0734566	0.004815269	0.154777371	0.115489739	0.743722993
Cluster2_Glioma_cells	Cluster2_Oligodendrocytes	LGALS3--MCAM	HES1	0.415148494	0.456729527	1.341476798	0.359338672	0.009220394	0.0734566	0.004815269	0.154777371	0.115489739	0.743722993
Cluster2_Glioma_cells	Cluster2_Oligodendrocytes	LGALS3--MCAM	HIF1A	0.231868715	0.622836476	-0.223709525	0.545595453	0.007402864	0.0734566	0.004815269	0.154777371	0.115489739	0.743722993
Cluster2_Glioma_cells	Cluster2_Oligodendrocytes	LGALS3--MCAM	HMOX1	0.164130555	0.173598553	-1.080016241	0.127615603	0.012029459	0.0734566	0.004815269	0.154777371	0.115489739	0.743722993
Cluster2_Glioma_cells	Cluster2_Oligodendrocytes	LGALS3--MCAM	HSPA5	0.26497727	1.250581245	0.043068931	0.811418238	0.006850872	0.0734566	0.004815269	0.154777371	0.115489739	0.743722993
Cluster2_Glioma_cells	Cluster2_Oligodendrocytes	LGALS3--MCAM	IGFBP3	0.578113562	0.492895893	2.255842894	0.338413847	0.010938918	0.0734566	0.004815269	0.154777371	0.115489739	0.743722993
Cluster2_Glioma_cells	Cluster2_Oligodendrocytes	LGALS3--MCAM	JUN	0.538616948	2.19917334	-0.29998769	0.927925601	0.012622123	0.0734566	0.004815269	0.154777371	0.115489739	0.743722993
Cluster2_Glioma_cells	Cluster2_Oligodendrocytes	LGALS3--MCAM	KLF6	0.194878991	0.690260914	-1.37315868	0.521312322	0.007485527	0.0734566	0.004815269	0.154777371	0.115489739	0.743722993
Cluster2_Glioma_cells	Cluster2_Oligodendrocytes	LGALS3--MCAM	LDHA	0.857278614	1.301472488	0.645313353	0.809868251	0.007737503	0.0734566	0.004815269	0.154777371	0.115489739	0.743722993
Cluster2_Glioma_cells	Cluster2_Oligodendrocytes	LGALS3--MCAM	LMNA	0.28653232	0.558512012	1.039124485	0.475071041	0.007266977	0.0734566	0.004815269	0.154777371	0.115489739	0.743722993
Cluster2_Glioma_cells	Cluster2_Oligodendrocytes	LGALS3--MCAM	LPP	0.346846546	0.379488504	0.94833652	0.338413847	0.007872008	0.0734566	0.004815269	0.154777371	0.115489739	0.743722993
Cluster2_Glioma_cells	Cluster2_Oligodendrocytes	LGALS3--MCAM	MCL1	0.242329574	0.615344872	-1.280334624	0.515887368	0.00761184	0.0734566	0.004815269	0.154777371	0.115489739	0.743722993
Cluster2_Glioma_cells	Cluster2_Oligodendrocytes	LGALS3--MCAM	MGLL	0.258726956	0.294497546	0.951066006	0.26685611	0.006733226	0.0734566	0.004815269	0.154777371	0.115489739	0.743722993
Cluster2_Glioma_cells	Cluster2_Oligodendrocytes	LGALS3--MCAM	NDRG1	0.206202214	0.236114699	-0.423396893	0.166881943	0.009146023	0.0734566	0.004815269	0.154777371	0.115489739	0.743722993
Cluster2_Glioma_cells	Cluster2_Oligodendrocytes	LGALS3--MCAM	NEK6	0.391884053	0.410488246	1.59160301	0.367346939	0.007688147	0.0734566	0.004815269	0.154777371	0.115489739	0.743722993
Cluster2_Glioma_cells	Cluster2_Oligodendrocytes	LGALS3--MCAM	NOS2	0.325678695	0.254714544	2.467863543	0.218548179	0.007941051	0.0734566	0.004815269	0.154777371	0.115489739	0.743722993
Cluster2_Glioma_cells	Cluster2_Oligodendrocytes	LGALS3--MCAM	NR2F2	0.166464457	0.374321881	2.081149305	0.340222165	0.006804224	0.0734566	0.004815269	0.154777371	0.115489739	0.743722993
Cluster2_Glioma_cells	Cluster2_Oligodendrocytes	LGALS3--MCAM	ODC1	0.274535113	0.849651253	2.251036069	0.68276931	0.007442306	0.0734566	0.004815269	0.154777371	0.115489739	0.743722993
Cluster2_Glioma_cells	Cluster2_Oligodendrocytes	LGALS3--MCAM	PER1	0.204634977	0.24283131	-0.889522821	0.223456471	0.007224796	0.0734566	0.004815269	0.154777371	0.115489739	0.743722993
Cluster2_Glioma_cells	Cluster2_Oligodendrocytes	LGALS3--MCAM	PPP1R15A	0.322461805	0.443812968	-1.046122693	0.362438646	0.006972459	0.0734566	0.004815269	0.154777371	0.115489739	0.743722993
Cluster2_Glioma_cells	Cluster2_Oligodendrocytes	LGALS3--MCAM	PRMT1	0.301307679	0.897700852	2.324512218	0.702660811	0.006750156	0.0734566	0.004815269	0.154777371	0.115489739	0.743722993
Cluster2_Glioma_cells	Cluster2_Oligodendrocytes	LGALS3--MCAM	RUNX1	0.190493138	0.146473779	-0.944940083	0.129423921	0.007220027	0.0734566	0.004815269	0.154777371	0.115489739	0.743722993
Cluster2_Glioma_cells	Cluster2_Oligodendrocytes	LGALS3--MCAM	S100A10	0.423823786	0.674502712	0.184144843	0.388530096	0.006957381	0.0734566	0.004815269	0.154777371	0.115489739	0.743722993
Cluster2_Glioma_cells	Cluster2_Oligodendrocytes	LGALS3--MCAM	SAT1	0.384240141	1.10074916	-1.327215587	0.720743994	0.007477588	0.0734566	0.004815269	0.154777371	0.115489739	0.743722993
Cluster2_Glioma_cells	Cluster2_Oligodendrocytes	LGALS3--MCAM	SOCS2	0.544178141	0.49444588	2.445520833	0.396538362	0.008274928	0.0734566	0.004815269	0.154777371	0.115489739	0.743722993
Cluster2_Glioma_cells	Cluster2_Oligodendrocytes	LGALS3--MCAM	SOCS3	0.364453967	0.377421855	-0.085325713	0.280805993	0.064895464	0.0734566	0.004815269	0.154777371	0.115489739	0.743722993
Cluster2_Glioma_cells	Cluster2_Oligodendrocytes	LGALS3--MCAM	SOD2	0.424823147	0.689744252	-0.398909679	0.419013175	0.00742937	0.0734566	0.004815269	0.154777371	0.115489739	0.743722993
Cluster2_Glioma_cells	Cluster2_Oligodendrocytes	LGALS3--MCAM	SOX9	0.498669559	0.881684319	2.374440914	0.68483596	0.007567762	0.0734566	0.004815269	0.154777371	0.115489739	0.743722993
Cluster2_Glioma_cells	Cluster2_Oligodendrocytes	LGALS3--MCAM	SPP1	0.79794525	0.793335056	-0.954092746	0.569620253	0.006948001	0.0734566	0.004815269	0.154777371	0.115489739	0.743722993
Cluster2_Glioma_cells	Cluster2_Oligodendrocytes	LGALS3--MCAM	STAT1	0.244019247	0.31955567	0.416197541	0.280031	0.00718143	0.0734566	0.004815269	0.154777371	0.115489739	0.743722993
Cluster2_Glioma_cells	Cluster2_Oligodendrocytes	LGALS3--MCAM	TFRC	0.219431215	0.209506587	-0.504707335	0.184190132	0.007758272	0.0734566	0.004815269	0.154777371	0.115489739	0.743722993
Cluster2_Glioma_cells	Cluster2_Oligodendrocytes	LGALS3--MCAM	TGFB2	0.249488992	0.20356497	2.143727685	0.163265306	0.006887408	0.0734566	0.004815269	0.154777371	0.115489739	0.743722993
Cluster2_Glioma_cells	Cluster2_Oligodendrocytes	LGALS3--MCAM	TGIF1	0.236800856	0.318005683	0.321194929	0.295789202	0.008619062	0.0734566	0.004815269	0.154777371	0.115489739	0.743722993
Cluster2_Glioma_cells	Cluster2_Oligodendrocytes	LGALS3--MCAM	TNC	0.471532724	0.421596487	2.43467068	0.353397055	0.007637495	0.0734566	0.004815269	0.154777371	0.115489739	0.743722993
Cluster2_Glioma_cells	Cluster2_Oligodendrocytes	LGALS3--MCAM	TYMS	0.306730511	0.525703952	2.288860149	0.406096616	0.00724524	0.0734566	0.004815269	0.154777371	0.115489739	0.743722993
Cluster2_Glioma_cells	Cluster2_Oligodendrocytes	LGALS3--MCAM	VCAN	0.180513796	0.655902867	1.868312151	0.541462154	0.006736564	0.0734566	0.004815269	0.154777371	0.115489739	0.743722993
Cluster2_Glioma_cells	Cluster2_Oligodendrocytes	LGALS3--MCAM	VEGFA	0.478376599	0.637819685	1.274790901	0.362955309	0.016632293	0.0734566	0.004815269	0.154777371	0.115489739	0.743722993
Cluster2_Glioma_cells	Cluster2_Oligodendrocytes	LGALS3--MCAM	VIM	1.780136989	3.474037716	1.67826238	0.990958409	0.008081565	0.0734566	0.004815269	0.154777371	0.115489739	0.743722993
Cluster2_Glioma_cells	Cluster2_Oligodendrocytes	LGALS3--MCAM	WEE1	0.269957045	0.390338414	2.279819234	0.345388788	0.006882805	0.0734566	0.004815269	0.154777371	0.115489739	0.743722993
Cluster2_Glioma_cells	Cluster2_Oligodendrocytes	LGALS3--MCAM	ZFP36	0.7355726	0.754327047	-1.011288259	0.462929476	0.006948721	0.0734566	0.004815269	0.154777371	0.115489739	0.743722993
Cluster2_Glioma_cells	Cluster2_Oligodendrocytes	LGALS3--MCAM	ZFP36L1	0.625212341	0.707827435	-0.949127944	0.560836993	0.007377992	0.0734566	0.004815269	0.154777371	0.115489739	0.743722993
Cluster2_Glioma_cells	Cluster2_Oligodendrocytes	LGALS3--ANXA2	ADM	0.188072348	0.202531646	-0.285096159	0.137173857	0.008148889	0.0734566	0.004815269	0.154777371	0.115489739	0.741862038
Cluster2_Glioma_cells	Cluster2_Oligodendrocytes	LGALS3--ANXA2	ATF3	0.31428811	0.333247223	-1.209623799	0.276156032	0.009471794	0.0734566	0.004815269	0.154777371	0.115489739	0.741862038
Cluster2_Glioma_cells	Cluster2_Oligodendrocytes	LGALS3--ANXA2	BCL6	0.162162378	0.17721519	-0.42704929	0.148023766	0.009933348	0.0734566	0.004815269	0.154777371	0.115489739	0.741862038
Cluster2_Glioma_cells	Cluster2_Oligodendrocytes	LGALS3--ANXA2	CA12	0.178340006	0.143890468	1.88952683	0.128132266	0.006972946	0.0734566	0.004815269	0.154777371	0.115489739	0.741862038
Cluster2_Glioma_cells	Cluster2_Oligodendrocytes	LGALS3--ANXA2	CALD1	0.481250552	1.347197107	2.268059444	0.860242831	0.006861504	0.0734566	0.004815269	0.154777371	0.115489739	0.741862038
Cluster2_Glioma_cells	Cluster2_Oligodendrocytes	LGALS3--ANXA2	CCN1	0.491596714	0.412554895	2.295346299	0.300180832	0.008262995	0.0734566	0.004815269	0.154777371	0.115489739	0.741862038
Cluster2_Glioma_cells	Cluster2_Oligodendrocytes	LGALS3--ANXA2	CCNB1	0.226723204	0.321105657	2.278354331	0.223456471	0.008663626	0.0734566	0.004815269	0.154777371	0.115489739	0.741862038
Cluster2_Glioma_cells	Cluster2_Oligodendrocytes	LGALS3--ANXA2	CCND2	0.259578529	1.161715319	1.996399404	0.767243606	0.009483497	0.0734566	0.004815269	0.154777371	0.115489739	0.741862038
Cluster2_Glioma_cells	Cluster2_Oligodendrocytes	LGALS3--ANXA2	CD44	0.158864294	0.27124774	-0.259601116	0.171790235	0.007307809	0.0734566	0.004815269	0.154777371	0.115489739	0.741862038
Cluster2_Glioma_cells	Cluster2_Oligodendrocytes	LGALS3--ANXA2	CDK6	0.178742616	0.705760785	1.974936114	0.543012142	0.008109262	0.0734566	0.004815269	0.154777371	0.115489739	0.741862038
Cluster2_Glioma_cells	Cluster2_Oligodendrocytes	LGALS3--ANXA2	CEBPB	0.248846419	0.434771377	-1.387174135	0.332988892	0.007772791	0.0734566	0.004815269	0.154777371	0.115489739	0.741862038
Cluster2_Glioma_cells	Cluster2_Oligodendrocytes	LGALS3--ANXA2	DUSP4	0.253128654	0.252906226	1.135183109	0.228364764	0.006857881	0.0734566	0.004815269	0.154777371	0.115489739	0.741862038
Cluster2_Glioma_cells	Cluster2_Oligodendrocytes	LGALS3--ANXA2	DUSP6	0.338370961	0.609144924	1.837445881	0.493670886	0.008606965	0.0734566	0.004815269	0.154777371	0.115489739	0.741862038
Cluster2_Glioma_cells	Cluster2_Oligodendrocytes	LGALS3--ANXA2	EGFR	1.115332285	2.173081891	2.402445567	0.800568329	0.007865218	0.0734566	0.004815269	0.154777371	0.115489739	0.741862038
Cluster2_Glioma_cells	Cluster2_Oligodendrocytes	LGALS3--ANXA2	EGR1	0.29407376	1.236889693	-0.509819246	0.712735727	0.012458158	0.0734566	0.004815269	0.154777371	0.115489739	0.741862038
Cluster2_Glioma_cells	Cluster2_Oligodendrocytes	LGALS3--ANXA2	EMP1	0.236006033	0.199690003	1.882611606	0.173856885	0.0075397	0.0734566	0.004815269	0.154777371	0.115489739	0.741862038
Cluster2_Glioma_cells	Cluster2_Oligodendrocytes	LGALS3--ANXA2	ENO1	0.246965835	1.68922759	1.079739192	0.923792302	0.007663635	0.0734566	0.004815269	0.154777371	0.115489739	0.741862038
Cluster2_Glioma_cells	Cluster2_Oligodendrocytes	LGALS3--ANXA2	EPAS1	0.168789056	0.158615345	1.080154484	0.135882201	0.007489003	0.0734566	0.004815269	0.154777371	0.115489739	0.741862038
Cluster2_Glioma_cells	Cluster2_Oligodendrocytes	LGALS3--ANXA2	ETV4	0.190120174	0.147507104	2.455971366	0.141048825	0.006911308	0.0734566	0.004815269	0.154777371	0.115489739	0.741862038
Cluster2_Glioma_cells	Cluster2_Oligodendrocytes	LGALS3--ANXA2	FKBP5	0.364818033	0.293722552	-0.844829717	0.260656161	0.007213801	0.0734566	0.004815269	0.154777371	0.115489739	0.741862038
Cluster2_Glioma_cells	Cluster2_Oligodendrocytes	LGALS3--ANXA2	FOS	0.15073918	2.073366055	-1.227004449	0.878584345	0.013903688	0.0734566	0.004815269	0.154777371	0.115489739	0.741862038
Cluster2_Glioma_cells	Cluster2_Oligodendrocytes	LGALS3--ANXA2	GADD45A	0.666760515	0.824334797	2.313307622	0.585636786	0.009743274	0.0734566	0.004815269	0.154777371	0.115489739	0.741862038
Cluster2_Glioma_cells	Cluster2_Oligodendrocytes	LGALS3--ANXA2	GADD45B	0.405778986	0.749935417	-0.990036474	0.490570912	0.064830905	0.0734566	0.004815269	0.154777371	0.115489739	0.741862038
Cluster2_Glioma_cells	Cluster2_Oligodendrocytes	LGALS3--ANXA2	GJA1	0.203127626	0.193231723	1.518592398	0.147248773	0.007176489	0.0734566	0.004815269	0.154777371	0.115489739	0.741862038
Cluster2_Glioma_cells	Cluster2_Oligodendrocytes	LGALS3--ANXA2	GSN	0.179385998	0.230948075	-1.43377192	0.203306639	0.00674082	0.0734566	0.004815269	0.154777371	0.115489739	0.741862038
Cluster2_Glioma_cells	Cluster2_Oligodendrocytes	LGALS3--ANXA2	HES1	0.415148494	0.456729527	1.341476798	0.359338672	0.009220394	0.0734566	0.004815269	0.154777371	0.115489739	0.741862038
Cluster2_Glioma_cells	Cluster2_Oligodendrocytes	LGALS3--ANXA2	HIF1A	0.231868715	0.622836476	-0.223709525	0.545595453	0.007402864	0.0734566	0.004815269	0.154777371	0.115489739	0.741862038
Cluster2_Glioma_cells	Cluster2_Oligodendrocytes	LGALS3--ANXA2	HMOX1	0.164130555	0.173598553	-1.080016241	0.127615603	0.012029459	0.0734566	0.004815269	0.154777371	0.115489739	0.741862038
Cluster2_Glioma_cells	Cluster2_Oligodendrocytes	LGALS3--ANXA2	HSPA5	0.26497727	1.250581245	0.043068931	0.811418238	0.006850872	0.0734566	0.004815269	0.154777371	0.115489739	0.741862038
Cluster2_Glioma_cells	Cluster2_Oligodendrocytes	LGALS3--ANXA2	IGFBP3	0.578113562	0.492895893	2.255842894	0.338413847	0.010938918	0.0734566	0.004815269	0.154777371	0.115489739	0.741862038
Cluster2_Glioma_cells	Cluster2_Oligodendrocytes	LGALS3--ANXA2	JUN	0.538616948	2.19917334	-0.29998769	0.927925601	0.012622123	0.0734566	0.004815269	0.154777371	0.115489739	0.741862038
Cluster2_Glioma_cells	Cluster2_Oligodendrocytes	LGALS3--ANXA2	KLF6	0.194878991	0.690260914	-1.37315868	0.521312322	0.007485527	0.0734566	0.004815269	0.154777371	0.115489739	0.741862038
Cluster2_Glioma_cells	Cluster2_Oligodendrocytes	LGALS3--ANXA2	LDHA	0.857278614	1.301472488	0.645313353	0.809868251	0.007737503	0.0734566	0.004815269	0.154777371	0.115489739	0.741862038
Cluster2_Glioma_cells	Cluster2_Oligodendrocytes	LGALS3--ANXA2	LMNA	0.28653232	0.558512012	1.039124485	0.475071041	0.007266977	0.0734566	0.004815269	0.154777371	0.115489739	0.741862038
Cluster2_Glioma_cells	Cluster2_Oligodendrocytes	LGALS3--ANXA2	LPP	0.346846546	0.379488504	0.94833652	0.338413847	0.007872008	0.0734566	0.004815269	0.154777371	0.115489739	0.741862038
Cluster2_Glioma_cells	Cluster2_Oligodendrocytes	LGALS3--ANXA2	MCL1	0.242329574	0.615344872	-1.280334624	0.515887368	0.00761184	0.0734566	0.004815269	0.154777371	0.115489739	0.741862038
Cluster2_Glioma_cells	Cluster2_Oligodendrocytes	LGALS3--ANXA2	MGLL	0.258726956	0.294497546	0.951066006	0.26685611	0.006733226	0.0734566	0.004815269	0.154777371	0.115489739	0.741862038
Cluster2_Glioma_cells	Cluster2_Oligodendrocytes	LGALS3--ANXA2	NDRG1	0.206202214	0.236114699	-0.423396893	0.166881943	0.009146023	0.0734566	0.004815269	0.154777371	0.115489739	0.741862038
Cluster2_Glioma_cells	Cluster2_Oligodendrocytes	LGALS3--ANXA2	NEK6	0.391884053	0.410488246	1.59160301	0.367346939	0.007688147	0.0734566	0.004815269	0.154777371	0.115489739	0.741862038
Cluster2_Glioma_cells	Cluster2_Oligodendrocytes	LGALS3--ANXA2	NOS2	0.325678695	0.254714544	2.467863543	0.218548179	0.007941051	0.0734566	0.004815269	0.154777371	0.115489739	0.741862038
Cluster2_Glioma_cells	Cluster2_Oligodendrocytes	LGALS3--ANXA2	NR2F2	0.166464457	0.374321881	2.081149305	0.340222165	0.006804224	0.0734566	0.004815269	0.154777371	0.115489739	0.741862038
Cluster2_Glioma_cells	Cluster2_Oligodendrocytes	LGALS3--ANXA2	ODC1	0.274535113	0.849651253	2.251036069	0.68276931	0.007442306	0.0734566	0.004815269	0.154777371	0.115489739	0.741862038
Cluster2_Glioma_cells	Cluster2_Oligodendrocytes	LGALS3--ANXA2	PER1	0.204634977	0.24283131	-0.889522821	0.223456471	0.007224796	0.0734566	0.004815269	0.154777371	0.115489739	0.741862038
Cluster2_Glioma_cells	Cluster2_Oligodendrocytes	LGALS3--ANXA2	PPP1R15A	0.322461805	0.443812968	-1.046122693	0.362438646	0.006972459	0.0734566	0.004815269	0.154777371	0.115489739	0.741862038
Cluster2_Glioma_cells	Cluster2_Oligodendrocytes	LGALS3--ANXA2	PRMT1	0.301307679	0.897700852	2.324512218	0.702660811	0.006750156	0.0734566	0.004815269	0.154777371	0.115489739	0.741862038
Cluster2_Glioma_cells	Cluster2_Oligodendrocytes	LGALS3--ANXA2	RUNX1	0.190493138	0.146473779	-0.944940083	0.129423921	0.007220027	0.0734566	0.004815269	0.154777371	0.115489739	0.741862038
Cluster2_Glioma_cells	Cluster2_Oligodendrocytes	LGALS3--ANXA2	S100A10	0.423823786	0.674502712	0.184144843	0.388530096	0.006957381	0.0734566	0.004815269	0.154777371	0.115489739	0.741862038
Cluster2_Glioma_cells	Cluster2_Oligodendrocytes	LGALS3--ANXA2	SAT1	0.384240141	1.10074916	-1.327215587	0.720743994	0.007477588	0.0734566	0.004815269	0.154777371	0.115489739	0.741862038
Cluster2_Glioma_cells	Cluster2_Oligodendrocytes	LGALS3--ANXA2	SOCS2	0.544178141	0.49444588	2.445520833	0.396538362	0.008274928	0.0734566	0.004815269	0.154777371	0.115489739	0.741862038
Cluster2_Glioma_cells	Cluster2_Oligodendrocytes	LGALS3--ANXA2	SOCS3	0.364453967	0.377421855	-0.085325713	0.280805993	0.064895464	0.0734566	0.004815269	0.154777371	0.115489739	0.741862038
Cluster2_Glioma_cells	Cluster2_Oligodendrocytes	LGALS3--ANXA2	SOD2	0.424823147	0.689744252	-0.398909679	0.419013175	0.00742937	0.0734566	0.004815269	0.154777371	0.115489739	0.741862038
Cluster2_Glioma_cells	Cluster2_Oligodendrocytes	LGALS3--ANXA2	SOX9	0.498669559	0.881684319	2.374440914	0.68483596	0.007567762	0.0734566	0.004815269	0.154777371	0.115489739	0.741862038
Cluster2_Glioma_cells	Cluster2_Oligodendrocytes	LGALS3--ANXA2	SPP1	0.79794525	0.793335056	-0.954092746	0.569620253	0.006948001	0.0734566	0.004815269	0.154777371	0.115489739	0.741862038
Cluster2_Glioma_cells	Cluster2_Oligodendrocytes	LGALS3--ANXA2	STAT1	0.244019247	0.31955567	0.416197541	0.280031	0.00718143	0.0734566	0.004815269	0.154777371	0.115489739	0.741862038
Cluster2_Glioma_cells	Cluster2_Oligodendrocytes	LGALS3--ANXA2	TFRC	0.219431215	0.209506587	-0.504707335	0.184190132	0.007758272	0.0734566	0.004815269	0.154777371	0.115489739	0.741862038
Cluster2_Glioma_cells	Cluster2_Oligodendrocytes	LGALS3--ANXA2	TGFB2	0.249488992	0.20356497	2.143727685	0.163265306	0.006887408	0.0734566	0.004815269	0.154777371	0.115489739	0.741862038
Cluster2_Glioma_cells	Cluster2_Oligodendrocytes	LGALS3--ANXA2	TGIF1	0.236800856	0.318005683	0.321194929	0.295789202	0.008619062	0.0734566	0.004815269	0.154777371	0.115489739	0.741862038
Cluster2_Glioma_cells	Cluster2_Oligodendrocytes	LGALS3--ANXA2	TNC	0.471532724	0.421596487	2.43467068	0.353397055	0.007637495	0.0734566	0.004815269	0.154777371	0.115489739	0.741862038
Cluster2_Glioma_cells	Cluster2_Oligodendrocytes	LGALS3--ANXA2	TYMS	0.306730511	0.525703952	2.288860149	0.406096616	0.00724524	0.0734566	0.004815269	0.154777371	0.115489739	0.741862038
Cluster2_Glioma_cells	Cluster2_Oligodendrocytes	LGALS3--ANXA2	VCAN	0.180513796	0.655902867	1.868312151	0.541462154	0.006736564	0.0734566	0.004815269	0.154777371	0.115489739	0.741862038
Cluster2_Glioma_cells	Cluster2_Oligodendrocytes	LGALS3--ANXA2	VEGFA	0.478376599	0.637819685	1.274790901	0.362955309	0.016632293	0.0734566	0.004815269	0.154777371	0.115489739	0.741862038
Cluster2_Glioma_cells	Cluster2_Oligodendrocytes	LGALS3--ANXA2	VIM	1.780136989	3.474037716	1.67826238	0.990958409	0.008081565	0.0734566	0.004815269	0.154777371	0.115489739	0.741862038
Cluster2_Glioma_cells	Cluster2_Oligodendrocytes	LGALS3--ANXA2	WEE1	0.269957045	0.390338414	2.279819234	0.345388788	0.006882805	0.0734566	0.004815269	0.154777371	0.115489739	0.741862038
Cluster2_Glioma_cells	Cluster2_Oligodendrocytes	LGALS3--ANXA2	ZFP36	0.7355726	0.754327047	-1.011288259	0.462929476	0.006948721	0.0734566	0.004815269	0.154777371	0.115489739	0.741862038
Cluster2_Glioma_cells	Cluster2_Oligodendrocytes	LGALS3--ANXA2	ZFP36L1	0.625212341	0.707827435	-0.949127944	0.560836993	0.007377992	0.0734566	0.004815269	0.154777371	0.115489739	0.741862038
Cluster1_Glioma_cells	Cluster1_Endothelial_cells	CCL2--CCR10	ASPA	0.185953736	0.155788656	0.685855246	0.142579643	0.070273143	0.007728799	-0.346774178	0.013299565	0.073728683	0.7398343
Cluster1_Glioma_cells	Cluster1_Endothelial_cells	CCL2--CCR10	CLGN	0.262603869	0.21017871	2.452480425	0.194250194	0.070314822	0.007728799	-0.346774178	0.013299565	0.073728683	0.7398343
Cluster1_Glioma_cells	Cluster1_Endothelial_cells	CCL2--CCR10	DDIT4	0.644571414	1.157731158	0.122373933	0.751359751	0.071933592	0.007728799	-0.346774178	0.013299565	0.073728683	0.7398343
Cluster1_Glioma_cells	Cluster1_Endothelial_cells	CCL2--CCR10	GDAP1L1	0.405859144	0.383061383	2.433835149	0.333721834	0.07043818	0.007728799	-0.346774178	0.013299565	0.073728683	0.7398343
Cluster1_Glioma_cells	Cluster1_Endothelial_cells	CCL2--CCR10	MN1	0.157709789	0.135975136	2.382057142	0.125485625	0.070281868	0.007728799	-0.346774178	0.013299565	0.073728683	0.7398343
Cluster1_Glioma_cells	Cluster1_Endothelial_cells	CCL2--CCR10	PAK3	0.442502032	0.420745921	2.428608707	0.353535354	0.070321257	0.007728799	-0.346774178	0.013299565	0.073728683	0.7398343
Cluster1_Glioma_cells	Cluster1_Endothelial_cells	CCL2--CCR10	RGR	0.35894444	0.291763792	2.373953209	0.25019425	0.070973887	0.007728799	-0.346774178	0.013299565	0.073728683	0.7398343
Cluster1_Glioma_cells	Cluster1_Endothelial_cells	CCL2--CCR10	SCG5	0.55200073	1.005827506	2.408100881	0.688811189	0.070325449	0.007728799	-0.346774178	0.013299565	0.073728683	0.7398343
Cluster1_Glioma_cells	Cluster1_Endothelial_cells	CCL2--CCR10	SCN3A	0.671230437	0.781662782	2.437502041	0.604118104	0.07026233	0.007728799	-0.346774178	0.013299565	0.073728683	0.7398343
Cluster1_Glioma_cells	Cluster1_Endothelial_cells	CCL2--CCR10	SLC7A5	0.293629589	0.326728827	0.8105066	0.287101787	0.071537149	0.007728799	-0.346774178	0.013299565	0.073728683	0.7398343
Cluster2_Glioma_cells	Cluster2_Endothelial_cells	S100A4--EGFR	ADM	0.188072348	0.202531646	-0.285096159	0.137173857	0.017579871	0.064358439	-0.16771533	0.135193759	0.094996917	0.739764366
Cluster2_Glioma_cells	Cluster2_Endothelial_cells	S100A4--EGFR	AKT1	0.347093843	0.390596745	1.323230287	0.358563679	0.016375376	0.064358439	-0.16771533	0.135193759	0.094996917	0.739764366
Cluster2_Glioma_cells	Cluster2_Endothelial_cells	S100A4--EGFR	ATF3	0.31428811	0.333247223	-1.209623799	0.276156032	0.027573211	0.064358439	-0.16771533	0.135193759	0.094996917	0.739764366
Cluster2_Glioma_cells	Cluster2_Endothelial_cells	S100A4--EGFR	BCL6	0.162162378	0.17721519	-0.42704929	0.148023766	0.020515321	0.064358439	-0.16771533	0.135193759	0.094996917	0.739764366
Cluster2_Glioma_cells	Cluster2_Endothelial_cells	S100A4--EGFR	BST2	0.637339939	0.57117024	-0.514341022	0.412554895	0.01777326	0.064358439	-0.16771533	0.135193759	0.094996917	0.739764366
Cluster2_Glioma_cells	Cluster2_Endothelial_cells	S100A4--EGFR	CCN1	0.491596714	0.412554895	2.295346299	0.300180832	0.016864072	0.064358439	-0.16771533	0.135193759	0.094996917	0.739764366
Cluster2_Glioma_cells	Cluster2_Endothelial_cells	S100A4--EGFR	CCNB1	0.226723204	0.321105657	2.278354331	0.223456471	0.021557996	0.064358439	-0.16771533	0.135193759	0.094996917	0.739764366
Cluster2_Glioma_cells	Cluster2_Endothelial_cells	S100A4--EGFR	CCND2	0.259578529	1.161715319	1.996399404	0.767243606	0.018452207	0.064358439	-0.16771533	0.135193759	0.094996917	0.739764366
Cluster2_Glioma_cells	Cluster2_Endothelial_cells	S100A4--EGFR	CD44	0.158864294	0.27124774	-0.259601116	0.171790235	0.017051559	0.064358439	-0.16771533	0.135193759	0.094996917	0.739764366
Cluster2_Glioma_cells	Cluster2_Endothelial_cells	S100A4--EGFR	CDK6	0.178742616	0.705760785	1.974936114	0.543012142	0.018079608	0.064358439	-0.16771533	0.135193759	0.094996917	0.739764366
Cluster2_Glioma_cells	Cluster2_Endothelial_cells	S100A4--EGFR	CDKN2A	0.151009422	0.135365539	0.143300869	0.112115732	0.016210074	0.064358439	-0.16771533	0.135193759	0.094996917	0.739764366
Cluster2_Glioma_cells	Cluster2_Endothelial_cells	S100A4--EGFR	CEBPB	0.248846419	0.434771377	-1.387174135	0.332988892	0.015771809	0.064358439	-0.16771533	0.135193759	0.094996917	0.739764366
Cluster2_Glioma_cells	Cluster2_Endothelial_cells	S100A4--EGFR	CTNNB1	0.335510395	0.556445363	0.418555848	0.47920434	0.01687481	0.064358439	-0.16771533	0.135193759	0.094996917	0.739764366
Cluster2_Glioma_cells	Cluster2_Endothelial_cells	S100A4--EGFR	CXADR	0.253235539	0.311805735	0.947471794	0.285197623	0.018425738	0.064358439	-0.16771533	0.135193759	0.094996917	0.739764366
Cluster2_Glioma_cells	Cluster2_Endothelial_cells	S100A4--EGFR	DUSP6	0.338370961	0.609144924	1.837445881	0.493670886	0.018929655	0.064358439	-0.16771533	0.135193759	0.094996917	0.739764366
Cluster2_Glioma_cells	Cluster2_Endothelial_cells	S100A4--EGFR	EGFR	1.115332285	2.173081891	2.402445567	0.800568329	0.022631887	0.064358439	-0.16771533	0.135193759	0.094996917	0.739764366
Cluster2_Glioma_cells	Cluster2_Endothelial_cells	S100A4--EGFR	EGR1	0.29407376	1.236889693	-0.509819246	0.712735727	0.030852745	0.064358439	-0.16771533	0.135193759	0.094996917	0.739764366
Cluster2_Glioma_cells	Cluster2_Endothelial_cells	S100A4--EGFR	EMP1	0.236006033	0.199690003	1.882611606	0.173856885	0.017159946	0.064358439	-0.16771533	0.135193759	0.094996917	0.739764366
Cluster2_Glioma_cells	Cluster2_Endothelial_cells	S100A4--EGFR	F3	0.545205894	0.632136399	2.409361508	0.440971325	0.01834486	0.064358439	-0.16771533	0.135193759	0.094996917	0.739764366
Cluster2_Glioma_cells	Cluster2_Endothelial_cells	S100A4--EGFR	FOS	0.15073918	2.073366055	-1.227004449	0.878584345	0.031025288	0.064358439	-0.16771533	0.135193759	0.094996917	0.739764366
Cluster2_Glioma_cells	Cluster2_Endothelial_cells	S100A4--EGFR	GADD45A	0.666760515	0.824334797	2.313307622	0.585636786	0.023193381	0.064358439	-0.16771533	0.135193759	0.094996917	0.739764366
Cluster2_Glioma_cells	Cluster2_Endothelial_cells	S100A4--EGFR	GADD45B	0.405778986	0.749935417	-0.990036474	0.490570912	0.022736217	0.064358439	-0.16771533	0.135193759	0.094996917	0.739764366
Cluster2_Glioma_cells	Cluster2_Endothelial_cells	S100A4--EGFR	H2AX	0.304660861	0.575820201	1.824881033	0.472229398	0.017071512	0.064358439	-0.16771533	0.135193759	0.094996917	0.739764366
Cluster2_Glioma_cells	Cluster2_Endothelial_cells	S100A4--EGFR	HES1	0.415148494	0.456729527	1.341476798	0.359338672	0.017887086	0.064358439	-0.16771533	0.135193759	0.094996917	0.739764366
Cluster2_Glioma_cells	Cluster2_Endothelial_cells	S100A4--EGFR	HMGB2	0.16708878	0.847326272	1.669988271	0.535520537	0.016250679	0.064358439	-0.16771533	0.135193759	0.094996917	0.739764366
Cluster2_Glioma_cells	Cluster2_Endothelial_cells	S100A4--EGFR	HMOX1	0.164130555	0.173598553	-1.080016241	0.127615603	0.024815403	0.064358439	-0.16771533	0.135193759	0.094996917	0.739764366
Cluster2_Glioma_cells	Cluster2_Endothelial_cells	S100A4--EGFR	IGFBP3	0.578113562	0.492895893	2.255842894	0.338413847	0.027166265	0.064358439	-0.16771533	0.135193759	0.094996917	0.739764366
Cluster2_Glioma_cells	Cluster2_Endothelial_cells	S100A4--EGFR	JAG1	0.521712843	0.504262464	2.392427013	0.426504779	0.017838411	0.064358439	-0.16771533	0.135193759	0.094996917	0.739764366
Cluster2_Glioma_cells	Cluster2_Endothelial_cells	S100A4--EGFR	JUN	0.538616948	2.19917334	-0.29998769	0.927925601	0.026007161	0.064358439	-0.16771533	0.135193759	0.094996917	0.739764366
Cluster2_Glioma_cells	Cluster2_Endothelial_cells	S100A4--EGFR	KLF4	0.193153531	0.169465254	-1.270709673	0.150865409	0.015899584	0.064358439	-0.16771533	0.135193759	0.094996917	0.739764366
Cluster2_Glioma_cells	Cluster2_Endothelial_cells	S100A4--EGFR	LMO2	0.454603548	0.380521829	0.335985838	0.328597262	0.015797136	0.064358439	-0.16771533	0.135193759	0.094996917	0.739764366
Cluster2_Glioma_cells	Cluster2_Endothelial_cells	S100A4--EGFR	LPP	0.346846546	0.379488504	0.94833652	0.338413847	0.019574391	0.064358439	-0.16771533	0.135193759	0.094996917	0.739764366
Cluster2_Glioma_cells	Cluster2_Endothelial_cells	S100A4--EGFR	MCL1	0.242329574	0.615344872	-1.280334624	0.515887368	0.01725585	0.064358439	-0.16771533	0.135193759	0.094996917	0.739764366
Cluster2_Glioma_cells	Cluster2_Endothelial_cells	S100A4--EGFR	MDK	0.680609533	1.120898993	2.42477079	0.760268664	0.01628207	0.064358439	-0.16771533	0.135193759	0.094996917	0.739764366
Cluster2_Glioma_cells	Cluster2_Endothelial_cells	S100A4--EGFR	NDRG1	0.206202214	0.236114699	-0.423396893	0.166881943	0.023695062	0.064358439	-0.16771533	0.135193759	0.094996917	0.739764366
Cluster2_Glioma_cells	Cluster2_Endothelial_cells	S100A4--EGFR	NFIL3	0.172380743	0.143115474	-0.384080944	0.128390597	0.016316152	0.064358439	-0.16771533	0.135193759	0.094996917	0.739764366
Cluster2_Glioma_cells	Cluster2_Endothelial_cells	S100A4--EGFR	NOS2	0.325678695	0.254714544	2.467863543	0.218548179	0.019346324	0.064358439	-0.16771533	0.135193759	0.094996917	0.739764366
Cluster2_Glioma_cells	Cluster2_Endothelial_cells	S100A4--EGFR	RAP2B	0.178625018	0.191165074	-0.392454495	0.17721519	0.016406277	0.064358439	-0.16771533	0.135193759	0.094996917	0.739764366
Cluster2_Glioma_cells	Cluster2_Endothelial_cells	S100A4--EGFR	SAT1	0.384240141	1.10074916	-1.327215587	0.720743994	0.01983858	0.064358439	-0.16771533	0.135193759	0.094996917	0.739764366
Cluster2_Glioma_cells	Cluster2_Endothelial_cells	S100A4--EGFR	SOCS3	0.364453967	0.377421855	-0.085325713	0.280805993	0.018835397	0.064358439	-0.16771533	0.135193759	0.094996917	0.739764366
Cluster2_Glioma_cells	Cluster2_Endothelial_cells	S100A4--EGFR	STAT1	0.244019247	0.31955567	0.416197541	0.280031	0.016212263	0.064358439	-0.16771533	0.135193759	0.094996917	0.739764366
Cluster2_Glioma_cells	Cluster2_Endothelial_cells	S100A4--EGFR	TGIF1	0.236800856	0.318005683	0.321194929	0.295789202	0.018671981	0.064358439	-0.16771533	0.135193759	0.094996917	0.739764366
Cluster2_Glioma_cells	Cluster2_Endothelial_cells	S100A4--EGFR	TNC	0.471532724	0.421596487	2.43467068	0.353397055	0.019821046	0.064358439	-0.16771533	0.135193759	0.094996917	0.739764366
Cluster2_Glioma_cells	Cluster2_Endothelial_cells	S100A4--EGFR	TOP2A	0.153422425	0.425471454	2.00882157	0.269439421	0.01582193	0.064358439	-0.16771533	0.135193759	0.094996917	0.739764366
Cluster2_Glioma_cells	Cluster2_Endothelial_cells	S100A4--EGFR	TYMS	0.306730511	0.525703952	2.288860149	0.406096616	0.017781071	0.064358439	-0.16771533	0.135193759	0.094996917	0.739764366
Cluster2_Glioma_cells	Cluster2_Endothelial_cells	S100A4--EGFR	VCAN	0.180513796	0.655902867	1.868312151	0.541462154	0.018008952	0.064358439	-0.16771533	0.135193759	0.094996917	0.739764366
Cluster2_Glioma_cells	Cluster2_Endothelial_cells	S100A4--EGFR	VEGFA	0.478376599	0.637819685	1.274790901	0.362955309	0.03216293	0.064358439	-0.16771533	0.135193759	0.094996917	0.739764366
Cluster2_Glioma_cells	Cluster2_Endothelial_cells	S100A4--EGFR	VIM	1.780136989	3.474037716	1.67826238	0.990958409	0.020011764	0.064358439	-0.16771533	0.135193759	0.094996917	0.739764366
Cluster2_Glioma_cells	Cluster2_Endothelial_cells	S100A4--EGFR	WEE1	0.269957045	0.390338414	2.279819234	0.345388788	0.017088091	0.064358439	-0.16771533	0.135193759	0.094996917	0.739764366
Cluster2_Glioma_cells	Cluster2_Endothelial_cells	S100A4--EGFR	ZMAT3	0.218974714	0.48359597	2.034774592	0.430638078	0.01607337	0.064358439	-0.16771533	0.135193759	0.094996917	0.739764366
Cluster2_Glioma_cells	Cluster2_Endothelial_cells	SPP1--ITGB1	ADM	0.188072348	0.202531646	-0.285096159	0.137173857	0.010576294	0.070068555	-0.059433038	0.147484671	0.10785846	0.738990009
Cluster2_Glioma_cells	Cluster2_Endothelial_cells	SPP1--ITGB1	AGT	0.625214239	0.722810643	2.415335937	0.495220873	0.009098357	0.070068555	-0.059433038	0.147484671	0.10785846	0.738990009
Cluster2_Glioma_cells	Cluster2_Endothelial_cells	SPP1--ITGB1	ATF3	0.31428811	0.333247223	-1.209623799	0.276156032	0.015217546	0.070068555	-0.059433038	0.147484671	0.10785846	0.738990009
Cluster2_Glioma_cells	Cluster2_Endothelial_cells	SPP1--ITGB1	BCL6	0.162162378	0.17721519	-0.42704929	0.148023766	0.012686941	0.070068555	-0.059433038	0.147484671	0.10785846	0.738990009
Cluster2_Glioma_cells	Cluster2_Endothelial_cells	SPP1--ITGB1	CCN1	0.491596714	0.412554895	2.295346299	0.300180832	0.009984359	0.070068555	-0.059433038	0.147484671	0.10785846	0.738990009
Cluster2_Glioma_cells	Cluster2_Endothelial_cells	SPP1--ITGB1	CCNB1	0.226723204	0.321105657	2.278354331	0.223456471	0.010111115	0.070068555	-0.059433038	0.147484671	0.10785846	0.738990009
Cluster2_Glioma_cells	Cluster2_Endothelial_cells	SPP1--ITGB1	CCND2	0.259578529	1.161715319	1.996399404	0.767243606	0.013441481	0.070068555	-0.059433038	0.147484671	0.10785846	0.738990009
Cluster2_Glioma_cells	Cluster2_Endothelial_cells	SPP1--ITGB1	CD44	0.158864294	0.27124774	-0.259601116	0.171790235	0.06716296	0.070068555	-0.059433038	0.147484671	0.10785846	0.738990009
Cluster2_Glioma_cells	Cluster2_Endothelial_cells	SPP1--ITGB1	CDK6	0.178742616	0.705760785	1.974936114	0.543012142	0.009103227	0.070068555	-0.059433038	0.147484671	0.10785846	0.738990009
Cluster2_Glioma_cells	Cluster2_Endothelial_cells	SPP1--ITGB1	CEBPB	0.248846419	0.434771377	-1.387174135	0.332988892	0.012257248	0.070068555	-0.059433038	0.147484671	0.10785846	0.738990009
Cluster2_Glioma_cells	Cluster2_Endothelial_cells	SPP1--ITGB1	CLU	0.518839245	2.524670628	2.2712531	0.935933867	0.009714711	0.070068555	-0.059433038	0.147484671	0.10785846	0.738990009
Cluster2_Glioma_cells	Cluster2_Endothelial_cells	SPP1--ITGB1	CREM	0.260127285	0.356238698	-0.859002421	0.322913976	0.009673715	0.070068555	-0.059433038	0.147484671	0.10785846	0.738990009
Cluster2_Glioma_cells	Cluster2_Endothelial_cells	SPP1--ITGB1	CTNNB1	0.335510395	0.556445363	0.418555848	0.47920434	0.010393104	0.070068555	-0.059433038	0.147484671	0.10785846	0.738990009
Cluster2_Glioma_cells	Cluster2_Endothelial_cells	SPP1--ITGB1	DUSP6	0.338370961	0.609144924	1.837445881	0.493670886	0.01198793	0.070068555	-0.059433038	0.147484671	0.10785846	0.738990009
Cluster2_Glioma_cells	Cluster2_Endothelial_cells	SPP1--ITGB1	EGFR	1.115332285	2.173081891	2.402445567	0.800568329	0.012431261	0.070068555	-0.059433038	0.147484671	0.10785846	0.738990009
Cluster2_Glioma_cells	Cluster2_Endothelial_cells	SPP1--ITGB1	EGR1	0.29407376	1.236889693	-0.509819246	0.712735727	0.017470466	0.070068555	-0.059433038	0.147484671	0.10785846	0.738990009
Cluster2_Glioma_cells	Cluster2_Endothelial_cells	SPP1--ITGB1	EMP1	0.236006033	0.199690003	1.882611606	0.173856885	0.009317625	0.070068555	-0.059433038	0.147484671	0.10785846	0.738990009
Cluster2_Glioma_cells	Cluster2_Endothelial_cells	SPP1--ITGB1	EPAS1	0.168789056	0.158615345	1.080154484	0.135882201	0.009099596	0.070068555	-0.059433038	0.147484671	0.10785846	0.738990009
Cluster2_Glioma_cells	Cluster2_Endothelial_cells	SPP1--ITGB1	F3	0.545205894	0.632136399	2.409361508	0.440971325	0.010966476	0.070068555	-0.059433038	0.147484671	0.10785846	0.738990009
Cluster2_Glioma_cells	Cluster2_Endothelial_cells	SPP1--ITGB1	FOS	0.15073918	2.073366055	-1.227004449	0.878584345	0.019666744	0.070068555	-0.059433038	0.147484671	0.10785846	0.738990009
Cluster2_Glioma_cells	Cluster2_Endothelial_cells	SPP1--ITGB1	GADD45A	0.666760515	0.824334797	2.313307622	0.585636786	0.013509224	0.070068555	-0.059433038	0.147484671	0.10785846	0.738990009
Cluster2_Glioma_cells	Cluster2_Endothelial_cells	SPP1--ITGB1	GADD45B	0.405778986	0.749935417	-0.990036474	0.490570912	0.013771005	0.070068555	-0.059433038	0.147484671	0.10785846	0.738990009
Cluster2_Glioma_cells	Cluster2_Endothelial_cells	SPP1--ITGB1	GJA1	0.203127626	0.193231723	1.518592398	0.147248773	0.009324185	0.070068555	-0.059433038	0.147484671	0.10785846	0.738990009
Cluster2_Glioma_cells	Cluster2_Endothelial_cells	SPP1--ITGB1	HES1	0.415148494	0.456729527	1.341476798	0.359338672	0.011540138	0.070068555	-0.059433038	0.147484671	0.10785846	0.738990009
Cluster2_Glioma_cells	Cluster2_Endothelial_cells	SPP1--ITGB1	HIF1A	0.231868715	0.622836476	-0.223709525	0.545595453	0.010595699	0.070068555	-0.059433038	0.147484671	0.10785846	0.738990009
Cluster2_Glioma_cells	Cluster2_Endothelial_cells	SPP1--ITGB1	HMGB2	0.16708878	0.847326272	1.669988271	0.535520537	0.009469433	0.070068555	-0.059433038	0.147484671	0.10785846	0.738990009
Cluster2_Glioma_cells	Cluster2_Endothelial_cells	SPP1--ITGB1	HMOX1	0.164130555	0.173598553	-1.080016241	0.127615603	0.014873486	0.070068555	-0.059433038	0.147484671	0.10785846	0.738990009
Cluster2_Glioma_cells	Cluster2_Endothelial_cells	SPP1--ITGB1	HSPA5	0.26497727	1.250581245	0.043068931	0.811418238	0.010159418	0.070068555	-0.059433038	0.147484671	0.10785846	0.738990009
Cluster2_Glioma_cells	Cluster2_Endothelial_cells	SPP1--ITGB1	IGFBP3	0.578113562	0.492895893	2.255842894	0.338413847	0.012952567	0.070068555	-0.059433038	0.147484671	0.10785846	0.738990009
Cluster2_Glioma_cells	Cluster2_Endothelial_cells	SPP1--ITGB1	JUN	0.538616948	2.19917334	-0.29998769	0.927925601	0.071452306	0.070068555	-0.059433038	0.147484671	0.10785846	0.738990009
Cluster2_Glioma_cells	Cluster2_Endothelial_cells	SPP1--ITGB1	JUND	1.114662157	2.101782485	0.977942941	0.955308706	0.066363432	0.070068555	-0.059433038	0.147484671	0.10785846	0.738990009
Cluster2_Glioma_cells	Cluster2_Endothelial_cells	SPP1--ITGB1	KLF6	0.194878991	0.690260914	-1.37315868	0.521312322	0.009364852	0.070068555	-0.059433038	0.147484671	0.10785846	0.738990009
Cluster2_Glioma_cells	Cluster2_Endothelial_cells	SPP1--ITGB1	LMNA	0.28653232	0.558512012	1.039124485	0.475071041	0.009265553	0.070068555	-0.059433038	0.147484671	0.10785846	0.738990009
Cluster2_Glioma_cells	Cluster2_Endothelial_cells	SPP1--ITGB1	LPP	0.346846546	0.379488504	0.94833652	0.338413847	0.010567603	0.070068555	-0.059433038	0.147484671	0.10785846	0.738990009
Cluster2_Glioma_cells	Cluster2_Endothelial_cells	SPP1--ITGB1	MCL1	0.242329574	0.615344872	-1.280334624	0.515887368	0.010014588	0.070068555	-0.059433038	0.147484671	0.10785846	0.738990009
Cluster2_Glioma_cells	Cluster2_Endothelial_cells	SPP1--ITGB1	NDRG1	0.206202214	0.236114699	-0.423396893	0.166881943	0.012481292	0.070068555	-0.059433038	0.147484671	0.10785846	0.738990009
Cluster2_Glioma_cells	Cluster2_Endothelial_cells	SPP1--ITGB1	NEK6	0.391884053	0.410488246	1.59160301	0.367346939	0.010195498	0.070068555	-0.059433038	0.147484671	0.10785846	0.738990009
Cluster2_Glioma_cells	Cluster2_Endothelial_cells	SPP1--ITGB1	NFIL3	0.172380743	0.143115474	-0.384080944	0.128390597	0.00930972	0.070068555	-0.059433038	0.147484671	0.10785846	0.738990009
Cluster2_Glioma_cells	Cluster2_Endothelial_cells	SPP1--ITGB1	NOS2	0.325678695	0.254714544	2.467863543	0.218548179	0.011973193	0.070068555	-0.059433038	0.147484671	0.10785846	0.738990009
Cluster2_Glioma_cells	Cluster2_Endothelial_cells	SPP1--ITGB1	ODC1	0.274535113	0.849651253	2.251036069	0.68276931	0.009320598	0.070068555	-0.059433038	0.147484671	0.10785846	0.738990009
Cluster2_Glioma_cells	Cluster2_Endothelial_cells	SPP1--ITGB1	PER1	0.204634977	0.24283131	-0.889522821	0.223456471	0.01054795	0.070068555	-0.059433038	0.147484671	0.10785846	0.738990009
Cluster2_Glioma_cells	Cluster2_Endothelial_cells	SPP1--ITGB1	PPP1R15A	0.322461805	0.443812968	-1.046122693	0.362438646	0.011112729	0.070068555	-0.059433038	0.147484671	0.10785846	0.738990009
Cluster2_Glioma_cells	Cluster2_Endothelial_cells	SPP1--ITGB1	RUNX1	0.190493138	0.146473779	-0.944940083	0.129423921	0.00973261	0.070068555	-0.059433038	0.147484671	0.10785846	0.738990009
Cluster2_Glioma_cells	Cluster2_Endothelial_cells	SPP1--ITGB1	S100A10	0.423823786	0.674502712	0.184144843	0.388530096	0.010127633	0.070068555	-0.059433038	0.147484671	0.10785846	0.738990009
Cluster2_Glioma_cells	Cluster2_Endothelial_cells	SPP1--ITGB1	SAT1	0.384240141	1.10074916	-1.327215587	0.720743994	0.009718087	0.070068555	-0.059433038	0.147484671	0.10785846	0.738990009
Cluster2_Glioma_cells	Cluster2_Endothelial_cells	SPP1--ITGB1	SOCS2	0.544178141	0.49444588	2.445520833	0.396538362	0.010240614	0.070068555	-0.059433038	0.147484671	0.10785846	0.738990009
Cluster2_Glioma_cells	Cluster2_Endothelial_cells	SPP1--ITGB1	SOCS3	0.364453967	0.377421855	-0.085325713	0.280805993	0.012210296	0.070068555	-0.059433038	0.147484671	0.10785846	0.738990009
Cluster2_Glioma_cells	Cluster2_Endothelial_cells	SPP1--ITGB1	SOD2	0.424823147	0.689744252	-0.398909679	0.419013175	0.009548607	0.070068555	-0.059433038	0.147484671	0.10785846	0.738990009
Cluster2_Glioma_cells	Cluster2_Endothelial_cells	SPP1--ITGB1	SOX9	0.498669559	0.881684319	2.374440914	0.68483596	0.009607761	0.070068555	-0.059433038	0.147484671	0.10785846	0.738990009
Cluster2_Glioma_cells	Cluster2_Endothelial_cells	SPP1--ITGB1	SPP1	0.79794525	0.793335056	-0.954092746	0.569620253	0.009226001	0.070068555	-0.059433038	0.147484671	0.10785846	0.738990009
Cluster2_Glioma_cells	Cluster2_Endothelial_cells	SPP1--ITGB1	STAT1	0.244019247	0.31955567	0.416197541	0.280031	0.030491476	0.070068555	-0.059433038	0.147484671	0.10785846	0.738990009
Cluster2_Glioma_cells	Cluster2_Endothelial_cells	SPP1--ITGB1	TFRC	0.219431215	0.209506587	-0.504707335	0.184190132	0.009286355	0.070068555	-0.059433038	0.147484671	0.10785846	0.738990009
Cluster2_Glioma_cells	Cluster2_Endothelial_cells	SPP1--ITGB1	TGIF1	0.236800856	0.318005683	0.321194929	0.295789202	0.011852389	0.070068555	-0.059433038	0.147484671	0.10785846	0.738990009
Cluster2_Glioma_cells	Cluster2_Endothelial_cells	SPP1--ITGB1	TIMP1	1.085979652	1.125290623	1.240242118	0.799793335	0.010482443	0.070068555	-0.059433038	0.147484671	0.10785846	0.738990009
Cluster2_Glioma_cells	Cluster2_Endothelial_cells	SPP1--ITGB1	TNC	0.471532724	0.421596487	2.43467068	0.353397055	0.012531939	0.070068555	-0.059433038	0.147484671	0.10785846	0.738990009
Cluster2_Glioma_cells	Cluster2_Endothelial_cells	SPP1--ITGB1	VCAN	0.180513796	0.655902867	1.868312151	0.541462154	0.010048883	0.070068555	-0.059433038	0.147484671	0.10785846	0.738990009
Cluster2_Glioma_cells	Cluster2_Endothelial_cells	SPP1--ITGB1	VEGFA	0.478376599	0.637819685	1.274790901	0.362955309	0.02150798	0.070068555	-0.059433038	0.147484671	0.10785846	0.738990009
Cluster2_Glioma_cells	Cluster2_Endothelial_cells	SPP1--ITGB1	VIM	1.780136989	3.474037716	1.67826238	0.990958409	0.012508194	0.070068555	-0.059433038	0.147484671	0.10785846	0.738990009
Cluster2_Glioma_cells	Cluster2_Endothelial_cells	SPP1--ITGB1	ZFP36	0.7355726	0.754327047	-1.011288259	0.462929476	0.009394989	0.070068555	-0.059433038	0.147484671	0.10785846	0.738990009
Cluster2_Glioma_cells	Cluster2_Endothelial_cells	SPP1--ITGB1	ZFP36L1	0.625212341	0.707827435	-0.949127944	0.560836993	0.010104863	0.070068555	-0.059433038	0.147484671	0.10785846	0.738990009
Cluster2_Glioma_cells	Cluster2_Endothelial_cells	SPP1--ITGAV	ADM	0.188072348	0.202531646	-0.285096159	0.137173857	0.010576294	0.070068555	-0.059433038	0.147484671	0.10785846	0.735890894
Cluster2_Glioma_cells	Cluster2_Endothelial_cells	SPP1--ITGAV	AGT	0.625214239	0.722810643	2.415335937	0.495220873	0.009098357	0.070068555	-0.059433038	0.147484671	0.10785846	0.735890894
Cluster2_Glioma_cells	Cluster2_Endothelial_cells	SPP1--ITGAV	ATF3	0.31428811	0.333247223	-1.209623799	0.276156032	0.015217546	0.070068555	-0.059433038	0.147484671	0.10785846	0.735890894
Cluster2_Glioma_cells	Cluster2_Endothelial_cells	SPP1--ITGAV	BCL6	0.162162378	0.17721519	-0.42704929	0.148023766	0.012686941	0.070068555	-0.059433038	0.147484671	0.10785846	0.735890894
Cluster2_Glioma_cells	Cluster2_Endothelial_cells	SPP1--ITGAV	CCN1	0.491596714	0.412554895	2.295346299	0.300180832	0.009984359	0.070068555	-0.059433038	0.147484671	0.10785846	0.735890894
Cluster2_Glioma_cells	Cluster2_Endothelial_cells	SPP1--ITGAV	CCNB1	0.226723204	0.321105657	2.278354331	0.223456471	0.010111115	0.070068555	-0.059433038	0.147484671	0.10785846	0.735890894
Cluster2_Glioma_cells	Cluster2_Endothelial_cells	SPP1--ITGAV	CCND2	0.259578529	1.161715319	1.996399404	0.767243606	0.013441481	0.070068555	-0.059433038	0.147484671	0.10785846	0.735890894
Cluster2_Glioma_cells	Cluster2_Endothelial_cells	SPP1--ITGAV	CD44	0.158864294	0.27124774	-0.259601116	0.171790235	0.06716296	0.070068555	-0.059433038	0.147484671	0.10785846	0.735890894
Cluster2_Glioma_cells	Cluster2_Endothelial_cells	SPP1--ITGAV	CDK6	0.178742616	0.705760785	1.974936114	0.543012142	0.009103227	0.070068555	-0.059433038	0.147484671	0.10785846	0.735890894
Cluster2_Glioma_cells	Cluster2_Endothelial_cells	SPP1--ITGAV	CEBPB	0.248846419	0.434771377	-1.387174135	0.332988892	0.012257248	0.070068555	-0.059433038	0.147484671	0.10785846	0.735890894
Cluster2_Glioma_cells	Cluster2_Endothelial_cells	SPP1--ITGAV	CLU	0.518839245	2.524670628	2.2712531	0.935933867	0.009714711	0.070068555	-0.059433038	0.147484671	0.10785846	0.735890894
Cluster2_Glioma_cells	Cluster2_Endothelial_cells	SPP1--ITGAV	CREM	0.260127285	0.356238698	-0.859002421	0.322913976	0.009673715	0.070068555	-0.059433038	0.147484671	0.10785846	0.735890894
Cluster2_Glioma_cells	Cluster2_Endothelial_cells	SPP1--ITGAV	CTNNB1	0.335510395	0.556445363	0.418555848	0.47920434	0.010393104	0.070068555	-0.059433038	0.147484671	0.10785846	0.735890894
Cluster2_Glioma_cells	Cluster2_Endothelial_cells	SPP1--ITGAV	DUSP6	0.338370961	0.609144924	1.837445881	0.493670886	0.01198793	0.070068555	-0.059433038	0.147484671	0.10785846	0.735890894
Cluster2_Glioma_cells	Cluster2_Endothelial_cells	SPP1--ITGAV	EGFR	1.115332285	2.173081891	2.402445567	0.800568329	0.012431261	0.070068555	-0.059433038	0.147484671	0.10785846	0.735890894
Cluster2_Glioma_cells	Cluster2_Endothelial_cells	SPP1--ITGAV	EGR1	0.29407376	1.236889693	-0.509819246	0.712735727	0.017470466	0.070068555	-0.059433038	0.147484671	0.10785846	0.735890894
Cluster2_Glioma_cells	Cluster2_Endothelial_cells	SPP1--ITGAV	EMP1	0.236006033	0.199690003	1.882611606	0.173856885	0.009317625	0.070068555	-0.059433038	0.147484671	0.10785846	0.735890894
Cluster2_Glioma_cells	Cluster2_Endothelial_cells	SPP1--ITGAV	EPAS1	0.168789056	0.158615345	1.080154484	0.135882201	0.009099596	0.070068555	-0.059433038	0.147484671	0.10785846	0.735890894
Cluster2_Glioma_cells	Cluster2_Endothelial_cells	SPP1--ITGAV	F3	0.545205894	0.632136399	2.409361508	0.440971325	0.010966476	0.070068555	-0.059433038	0.147484671	0.10785846	0.735890894
Cluster2_Glioma_cells	Cluster2_Endothelial_cells	SPP1--ITGAV	FOS	0.15073918	2.073366055	-1.227004449	0.878584345	0.019666744	0.070068555	-0.059433038	0.147484671	0.10785846	0.735890894
Cluster2_Glioma_cells	Cluster2_Endothelial_cells	SPP1--ITGAV	GADD45A	0.666760515	0.824334797	2.313307622	0.585636786	0.013509224	0.070068555	-0.059433038	0.147484671	0.10785846	0.735890894
Cluster2_Glioma_cells	Cluster2_Endothelial_cells	SPP1--ITGAV	GADD45B	0.405778986	0.749935417	-0.990036474	0.490570912	0.013771005	0.070068555	-0.059433038	0.147484671	0.10785846	0.735890894
Cluster2_Glioma_cells	Cluster2_Endothelial_cells	SPP1--ITGAV	GJA1	0.203127626	0.193231723	1.518592398	0.147248773	0.009324185	0.070068555	-0.059433038	0.147484671	0.10785846	0.735890894
Cluster2_Glioma_cells	Cluster2_Endothelial_cells	SPP1--ITGAV	HES1	0.415148494	0.456729527	1.341476798	0.359338672	0.011540138	0.070068555	-0.059433038	0.147484671	0.10785846	0.735890894
Cluster2_Glioma_cells	Cluster2_Endothelial_cells	SPP1--ITGAV	HIF1A	0.231868715	0.622836476	-0.223709525	0.545595453	0.010595699	0.070068555	-0.059433038	0.147484671	0.10785846	0.735890894
Cluster2_Glioma_cells	Cluster2_Endothelial_cells	SPP1--ITGAV	HMGB2	0.16708878	0.847326272	1.669988271	0.535520537	0.009469433	0.070068555	-0.059433038	0.147484671	0.10785846	0.735890894
Cluster2_Glioma_cells	Cluster2_Endothelial_cells	SPP1--ITGAV	HMOX1	0.164130555	0.173598553	-1.080016241	0.127615603	0.014873486	0.070068555	-0.059433038	0.147484671	0.10785846	0.735890894
Cluster2_Glioma_cells	Cluster2_Endothelial_cells	SPP1--ITGAV	HSPA5	0.26497727	1.250581245	0.043068931	0.811418238	0.010159418	0.070068555	-0.059433038	0.147484671	0.10785846	0.735890894
Cluster2_Glioma_cells	Cluster2_Endothelial_cells	SPP1--ITGAV	IGFBP3	0.578113562	0.492895893	2.255842894	0.338413847	0.012952567	0.070068555	-0.059433038	0.147484671	0.10785846	0.735890894
Cluster2_Glioma_cells	Cluster2_Endothelial_cells	SPP1--ITGAV	JUN	0.538616948	2.19917334	-0.29998769	0.927925601	0.071452306	0.070068555	-0.059433038	0.147484671	0.10785846	0.735890894
Cluster2_Glioma_cells	Cluster2_Endothelial_cells	SPP1--ITGAV	JUND	1.114662157	2.101782485	0.977942941	0.955308706	0.066363432	0.070068555	-0.059433038	0.147484671	0.10785846	0.735890894
Cluster2_Glioma_cells	Cluster2_Endothelial_cells	SPP1--ITGAV	KLF6	0.194878991	0.690260914	-1.37315868	0.521312322	0.009364852	0.070068555	-0.059433038	0.147484671	0.10785846	0.735890894
Cluster2_Glioma_cells	Cluster2_Endothelial_cells	SPP1--ITGAV	LMNA	0.28653232	0.558512012	1.039124485	0.475071041	0.009265553	0.070068555	-0.059433038	0.147484671	0.10785846	0.735890894
Cluster2_Glioma_cells	Cluster2_Endothelial_cells	SPP1--ITGAV	LPP	0.346846546	0.379488504	0.94833652	0.338413847	0.010567603	0.070068555	-0.059433038	0.147484671	0.10785846	0.735890894
Cluster2_Glioma_cells	Cluster2_Endothelial_cells	SPP1--ITGAV	MCL1	0.242329574	0.615344872	-1.280334624	0.515887368	0.010014588	0.070068555	-0.059433038	0.147484671	0.10785846	0.735890894
Cluster2_Glioma_cells	Cluster2_Endothelial_cells	SPP1--ITGAV	NDRG1	0.206202214	0.236114699	-0.423396893	0.166881943	0.012481292	0.070068555	-0.059433038	0.147484671	0.10785846	0.735890894
Cluster2_Glioma_cells	Cluster2_Endothelial_cells	SPP1--ITGAV	NEK6	0.391884053	0.410488246	1.59160301	0.367346939	0.010195498	0.070068555	-0.059433038	0.147484671	0.10785846	0.735890894
Cluster2_Glioma_cells	Cluster2_Endothelial_cells	SPP1--ITGAV	NFIL3	0.172380743	0.143115474	-0.384080944	0.128390597	0.00930972	0.070068555	-0.059433038	0.147484671	0.10785846	0.735890894
Cluster2_Glioma_cells	Cluster2_Endothelial_cells	SPP1--ITGAV	NOS2	0.325678695	0.254714544	2.467863543	0.218548179	0.011973193	0.070068555	-0.059433038	0.147484671	0.10785846	0.735890894
Cluster2_Glioma_cells	Cluster2_Endothelial_cells	SPP1--ITGAV	ODC1	0.274535113	0.849651253	2.251036069	0.68276931	0.009320598	0.070068555	-0.059433038	0.147484671	0.10785846	0.735890894
Cluster2_Glioma_cells	Cluster2_Endothelial_cells	SPP1--ITGAV	PER1	0.204634977	0.24283131	-0.889522821	0.223456471	0.01054795	0.070068555	-0.059433038	0.147484671	0.10785846	0.735890894
Cluster2_Glioma_cells	Cluster2_Endothelial_cells	SPP1--ITGAV	PPP1R15A	0.322461805	0.443812968	-1.046122693	0.362438646	0.011112729	0.070068555	-0.059433038	0.147484671	0.10785846	0.735890894
Cluster2_Glioma_cells	Cluster2_Endothelial_cells	SPP1--ITGAV	RUNX1	0.190493138	0.146473779	-0.944940083	0.129423921	0.00973261	0.070068555	-0.059433038	0.147484671	0.10785846	0.735890894
Cluster2_Glioma_cells	Cluster2_Endothelial_cells	SPP1--ITGAV	S100A10	0.423823786	0.674502712	0.184144843	0.388530096	0.010127633	0.070068555	-0.059433038	0.147484671	0.10785846	0.735890894
Cluster2_Glioma_cells	Cluster2_Endothelial_cells	SPP1--ITGAV	SAT1	0.384240141	1.10074916	-1.327215587	0.720743994	0.009718087	0.070068555	-0.059433038	0.147484671	0.10785846	0.735890894
Cluster2_Glioma_cells	Cluster2_Endothelial_cells	SPP1--ITGAV	SOCS2	0.544178141	0.49444588	2.445520833	0.396538362	0.010240614	0.070068555	-0.059433038	0.147484671	0.10785846	0.735890894
Cluster2_Glioma_cells	Cluster2_Endothelial_cells	SPP1--ITGAV	SOCS3	0.364453967	0.377421855	-0.085325713	0.280805993	0.012210296	0.070068555	-0.059433038	0.147484671	0.10785846	0.735890894
Cluster2_Glioma_cells	Cluster2_Endothelial_cells	SPP1--ITGAV	SOD2	0.424823147	0.689744252	-0.398909679	0.419013175	0.009548607	0.070068555	-0.059433038	0.147484671	0.10785846	0.735890894
Cluster2_Glioma_cells	Cluster2_Endothelial_cells	SPP1--ITGAV	SOX9	0.498669559	0.881684319	2.374440914	0.68483596	0.009607761	0.070068555	-0.059433038	0.147484671	0.10785846	0.735890894
Cluster2_Glioma_cells	Cluster2_Endothelial_cells	SPP1--ITGAV	SPP1	0.79794525	0.793335056	-0.954092746	0.569620253	0.009226001	0.070068555	-0.059433038	0.147484671	0.10785846	0.735890894
Cluster2_Glioma_cells	Cluster2_Endothelial_cells	SPP1--ITGAV	STAT1	0.244019247	0.31955567	0.416197541	0.280031	0.030491476	0.070068555	-0.059433038	0.147484671	0.10785846	0.735890894
Cluster2_Glioma_cells	Cluster2_Endothelial_cells	SPP1--ITGAV	TFRC	0.219431215	0.209506587	-0.504707335	0.184190132	0.009286355	0.070068555	-0.059433038	0.147484671	0.10785846	0.735890894
Cluster2_Glioma_cells	Cluster2_Endothelial_cells	SPP1--ITGAV	TGIF1	0.236800856	0.318005683	0.321194929	0.295789202	0.011852389	0.070068555	-0.059433038	0.147484671	0.10785846	0.735890894
Cluster2_Glioma_cells	Cluster2_Endothelial_cells	SPP1--ITGAV	TIMP1	1.085979652	1.125290623	1.240242118	0.799793335	0.010482443	0.070068555	-0.059433038	0.147484671	0.10785846	0.735890894
Cluster2_Glioma_cells	Cluster2_Endothelial_cells	SPP1--ITGAV	TNC	0.471532724	0.421596487	2.43467068	0.353397055	0.012531939	0.070068555	-0.059433038	0.147484671	0.10785846	0.735890894
Cluster2_Glioma_cells	Cluster2_Endothelial_cells	SPP1--ITGAV	VCAN	0.180513796	0.655902867	1.868312151	0.541462154	0.010048883	0.070068555	-0.059433038	0.147484671	0.10785846	0.735890894
Cluster2_Glioma_cells	Cluster2_Endothelial_cells	SPP1--ITGAV	VEGFA	0.478376599	0.637819685	1.274790901	0.362955309	0.02150798	0.070068555	-0.059433038	0.147484671	0.10785846	0.735890894
Cluster2_Glioma_cells	Cluster2_Endothelial_cells	SPP1--ITGAV	VIM	1.780136989	3.474037716	1.67826238	0.990958409	0.012508194	0.070068555	-0.059433038	0.147484671	0.10785846	0.735890894
Cluster2_Glioma_cells	Cluster2_Endothelial_cells	SPP1--ITGAV	ZFP36	0.7355726	0.754327047	-1.011288259	0.462929476	0.009394989	0.070068555	-0.059433038	0.147484671	0.10785846	0.735890894
Cluster2_Glioma_cells	Cluster2_Endothelial_cells	SPP1--ITGAV	ZFP36L1	0.625212341	0.707827435	-0.949127944	0.560836993	0.010104863	0.070068555	-0.059433038	0.147484671	0.10785846	0.735890894
Cluster2_Glioma_cells	Cluster2_Microglial	ANXA2--PLAT	ADM	0.188072348	0.202531646	-0.285096159	0.137173857	0.008707293	0.071135663	-0.039197205	0.149781601	0.11026203	0.733526331
Cluster2_Glioma_cells	Cluster2_Microglial	ANXA2--PLAT	AGT	0.625214239	0.722810643	2.415335937	0.495220873	0.008533529	0.071135663	-0.039197205	0.149781601	0.11026203	0.733526331
Cluster2_Glioma_cells	Cluster2_Microglial	ANXA2--PLAT	APLP2	0.34133983	0.970291914	0.360352554	0.763110307	0.02432618	0.071135663	-0.039197205	0.149781601	0.11026203	0.733526331
Cluster2_Glioma_cells	Cluster2_Microglial	ANXA2--PLAT	ARID1A	0.171409802	0.31516404	0.620182354	0.289847585	0.008461549	0.071135663	-0.039197205	0.149781601	0.11026203	0.733526331
Cluster2_Glioma_cells	Cluster2_Microglial	ANXA2--PLAT	ATF3	0.31428811	0.333247223	-1.209623799	0.276156032	0.012431116	0.071135663	-0.039197205	0.149781601	0.11026203	0.733526331
Cluster2_Glioma_cells	Cluster2_Microglial	ANXA2--PLAT	BCL6	0.162162378	0.17721519	-0.42704929	0.148023766	0.011938544	0.071135663	-0.039197205	0.149781601	0.11026203	0.733526331
Cluster2_Glioma_cells	Cluster2_Microglial	ANXA2--PLAT	CCN1	0.491596714	0.412554895	2.295346299	0.300180832	0.009457034	0.071135663	-0.039197205	0.149781601	0.11026203	0.733526331
Cluster2_Glioma_cells	Cluster2_Microglial	ANXA2--PLAT	CCNB1	0.226723204	0.321105657	2.278354331	0.223456471	0.010303951	0.071135663	-0.039197205	0.149781601	0.11026203	0.733526331
Cluster2_Glioma_cells	Cluster2_Microglial	ANXA2--PLAT	CCND2	0.259578529	1.161715319	1.996399404	0.767243606	0.011182681	0.071135663	-0.039197205	0.149781601	0.11026203	0.733526331
Cluster2_Glioma_cells	Cluster2_Microglial	ANXA2--PLAT	CD44	0.158864294	0.27124774	-0.259601116	0.171790235	0.008758938	0.071135663	-0.039197205	0.149781601	0.11026203	0.733526331
Cluster2_Glioma_cells	Cluster2_Microglial	ANXA2--PLAT	CDK6	0.178742616	0.705760785	1.974936114	0.543012142	0.009145612	0.071135663	-0.039197205	0.149781601	0.11026203	0.733526331
Cluster2_Glioma_cells	Cluster2_Microglial	ANXA2--PLAT	CEBPB	0.248846419	0.434771377	-1.387174135	0.332988892	0.009311495	0.071135663	-0.039197205	0.149781601	0.11026203	0.733526331
Cluster2_Glioma_cells	Cluster2_Microglial	ANXA2--PLAT	DUSP6	0.338370961	0.609144924	1.837445881	0.493670886	0.010726903	0.071135663	-0.039197205	0.149781601	0.11026203	0.733526331
Cluster2_Glioma_cells	Cluster2_Microglial	ANXA2--PLAT	EGFR	1.115332285	2.173081891	2.402445567	0.800568329	0.009450042	0.071135663	-0.039197205	0.149781601	0.11026203	0.733526331
Cluster2_Glioma_cells	Cluster2_Microglial	ANXA2--PLAT	EGR1	0.29407376	1.236889693	-0.509819246	0.712735727	0.014500295	0.071135663	-0.039197205	0.149781601	0.11026203	0.733526331
Cluster2_Glioma_cells	Cluster2_Microglial	ANXA2--PLAT	EMP1	0.236006033	0.199690003	1.882611606	0.173856885	0.008454976	0.071135663	-0.039197205	0.149781601	0.11026203	0.733526331
Cluster2_Glioma_cells	Cluster2_Microglial	ANXA2--PLAT	EPAS1	0.168789056	0.158615345	1.080154484	0.135882201	0.00858146	0.071135663	-0.039197205	0.149781601	0.11026203	0.733526331
Cluster2_Glioma_cells	Cluster2_Microglial	ANXA2--PLAT	F3	0.545205894	0.632136399	2.409361508	0.440971325	0.008106784	0.071135663	-0.039197205	0.149781601	0.11026203	0.733526331
Cluster2_Glioma_cells	Cluster2_Microglial	ANXA2--PLAT	FOS	0.15073918	2.073366055	-1.227004449	0.878584345	0.016133663	0.071135663	-0.039197205	0.149781601	0.11026203	0.733526331
Cluster2_Glioma_cells	Cluster2_Microglial	ANXA2--PLAT	GADD45A	0.666760515	0.824334797	2.313307622	0.585636786	0.011527581	0.071135663	-0.039197205	0.149781601	0.11026203	0.733526331
Cluster2_Glioma_cells	Cluster2_Microglial	ANXA2--PLAT	GADD45B	0.405778986	0.749935417	-0.990036474	0.490570912	0.010371073	0.071135663	-0.039197205	0.149781601	0.11026203	0.733526331
Cluster2_Glioma_cells	Cluster2_Microglial	ANXA2--PLAT	H2AX	0.304660861	0.575820201	1.824881033	0.472229398	0.008172545	0.071135663	-0.039197205	0.149781601	0.11026203	0.733526331
Cluster2_Glioma_cells	Cluster2_Microglial	ANXA2--PLAT	HES1	0.415148494	0.456729527	1.341476798	0.359338672	0.010620364	0.071135663	-0.039197205	0.149781601	0.11026203	0.733526331
Cluster2_Glioma_cells	Cluster2_Microglial	ANXA2--PLAT	HIF1A	0.231868715	0.622836476	-0.223709525	0.545595453	0.008159355	0.071135663	-0.039197205	0.149781601	0.11026203	0.733526331
Cluster2_Glioma_cells	Cluster2_Microglial	ANXA2--PLAT	HMOX1	0.164130555	0.173598553	-1.080016241	0.127615603	0.011924416	0.071135663	-0.039197205	0.149781601	0.11026203	0.733526331
Cluster2_Glioma_cells	Cluster2_Microglial	ANXA2--PLAT	IGFBP3	0.578113562	0.492895893	2.255842894	0.338413847	0.01204673	0.071135663	-0.039197205	0.149781601	0.11026203	0.733526331
Cluster2_Glioma_cells	Cluster2_Microglial	ANXA2--PLAT	JAG1	0.521712843	0.504262464	2.392427013	0.426504779	0.008299442	0.071135663	-0.039197205	0.149781601	0.11026203	0.733526331
Cluster2_Glioma_cells	Cluster2_Microglial	ANXA2--PLAT	JUN	0.538616948	2.19917334	-0.29998769	0.927925601	0.014610207	0.071135663	-0.039197205	0.149781601	0.11026203	0.733526331
Cluster2_Glioma_cells	Cluster2_Microglial	ANXA2--PLAT	JUND	1.114662157	2.101782485	0.977942941	0.955308706	0.008288574	0.071135663	-0.039197205	0.149781601	0.11026203	0.733526331
Cluster2_Glioma_cells	Cluster2_Microglial	ANXA2--PLAT	KLF6	0.194878991	0.690260914	-1.37315868	0.521312322	0.008385862	0.071135663	-0.039197205	0.149781601	0.11026203	0.733526331
Cluster2_Glioma_cells	Cluster2_Microglial	ANXA2--PLAT	LDHA	0.857278614	1.301472488	0.645313353	0.809868251	0.008314515	0.071135663	-0.039197205	0.149781601	0.11026203	0.733526331
Cluster2_Glioma_cells	Cluster2_Microglial	ANXA2--PLAT	LMNA	0.28653232	0.558512012	1.039124485	0.475071041	0.008797921	0.071135663	-0.039197205	0.149781601	0.11026203	0.733526331
Cluster2_Glioma_cells	Cluster2_Microglial	ANXA2--PLAT	LPP	0.346846546	0.379488504	0.94833652	0.338413847	0.009555779	0.071135663	-0.039197205	0.149781601	0.11026203	0.733526331
Cluster2_Glioma_cells	Cluster2_Microglial	ANXA2--PLAT	MCL1	0.242329574	0.615344872	-1.280334624	0.515887368	0.008481467	0.071135663	-0.039197205	0.149781601	0.11026203	0.733526331
Cluster2_Glioma_cells	Cluster2_Microglial	ANXA2--PLAT	NDRG1	0.206202214	0.236114699	-0.423396893	0.166881943	0.010781958	0.071135663	-0.039197205	0.149781601	0.11026203	0.733526331
Cluster2_Glioma_cells	Cluster2_Microglial	ANXA2--PLAT	NEK6	0.391884053	0.410488246	1.59160301	0.367346939	0.009328373	0.071135663	-0.039197205	0.149781601	0.11026203	0.733526331
Cluster2_Glioma_cells	Cluster2_Microglial	ANXA2--PLAT	NFIA	0.459118012	1.060449496	2.2182335	0.792560062	0.008158199	0.071135663	-0.039197205	0.149781601	0.11026203	0.733526331
Cluster2_Glioma_cells	Cluster2_Microglial	ANXA2--PLAT	NR2F1	0.281204024	0.560320331	2.249897787	0.482562645	0.008245156	0.071135663	-0.039197205	0.149781601	0.11026203	0.733526331
Cluster2_Glioma_cells	Cluster2_Microglial	ANXA2--PLAT	ODC1	0.274535113	0.849651253	2.251036069	0.68276931	0.009831852	0.071135663	-0.039197205	0.149781601	0.11026203	0.733526331
Cluster2_Glioma_cells	Cluster2_Microglial	ANXA2--PLAT	PER1	0.204634977	0.24283131	-0.889522821	0.223456471	0.008679559	0.071135663	-0.039197205	0.149781601	0.11026203	0.733526331
Cluster2_Glioma_cells	Cluster2_Microglial	ANXA2--PLAT	RUNX1	0.190493138	0.146473779	-0.944940083	0.129423921	0.008223276	0.071135663	-0.039197205	0.149781601	0.11026203	0.733526331
Cluster2_Glioma_cells	Cluster2_Microglial	ANXA2--PLAT	S100A10	0.423823786	0.674502712	0.184144843	0.388530096	0.064324416	0.071135663	-0.039197205	0.149781601	0.11026203	0.733526331
Cluster2_Glioma_cells	Cluster2_Microglial	ANXA2--PLAT	SAT1	0.384240141	1.10074916	-1.327215587	0.720743994	0.009358731	0.071135663	-0.039197205	0.149781601	0.11026203	0.733526331
Cluster2_Glioma_cells	Cluster2_Microglial	ANXA2--PLAT	SOCS2	0.544178141	0.49444588	2.445520833	0.396538362	0.009915929	0.071135663	-0.039197205	0.149781601	0.11026203	0.733526331
Cluster2_Glioma_cells	Cluster2_Microglial	ANXA2--PLAT	SOCS3	0.364453967	0.377421855	-0.085325713	0.280805993	0.00960222	0.071135663	-0.039197205	0.149781601	0.11026203	0.733526331
Cluster2_Glioma_cells	Cluster2_Microglial	ANXA2--PLAT	SOD2	0.424823147	0.689744252	-0.398909679	0.419013175	0.008841166	0.071135663	-0.039197205	0.149781601	0.11026203	0.733526331
Cluster2_Glioma_cells	Cluster2_Microglial	ANXA2--PLAT	SOX9	0.498669559	0.881684319	2.374440914	0.68483596	0.008878101	0.071135663	-0.039197205	0.149781601	0.11026203	0.733526331
Cluster2_Glioma_cells	Cluster2_Microglial	ANXA2--PLAT	SPP1	0.79794525	0.793335056	-0.954092746	0.569620253	0.008280599	0.071135663	-0.039197205	0.149781601	0.11026203	0.733526331
Cluster2_Glioma_cells	Cluster2_Microglial	ANXA2--PLAT	STAT1	0.244019247	0.31955567	0.416197541	0.280031	0.009013361	0.071135663	-0.039197205	0.149781601	0.11026203	0.733526331
Cluster2_Glioma_cells	Cluster2_Microglial	ANXA2--PLAT	TGIF1	0.236800856	0.318005683	0.321194929	0.295789202	0.009841987	0.071135663	-0.039197205	0.149781601	0.11026203	0.733526331
Cluster2_Glioma_cells	Cluster2_Microglial	ANXA2--PLAT	TNC	0.471532724	0.421596487	2.43467068	0.353397055	0.008869873	0.071135663	-0.039197205	0.149781601	0.11026203	0.733526331
Cluster2_Glioma_cells	Cluster2_Microglial	ANXA2--PLAT	TYMS	0.306730511	0.525703952	2.288860149	0.406096616	0.00844239	0.071135663	-0.039197205	0.149781601	0.11026203	0.733526331
Cluster2_Glioma_cells	Cluster2_Microglial	ANXA2--PLAT	UBB	1.361195358	1.916300697	0.213624687	0.953758719	0.023452083	0.071135663	-0.039197205	0.149781601	0.11026203	0.733526331
Cluster2_Glioma_cells	Cluster2_Microglial	ANXA2--PLAT	VCAN	0.180513796	0.655902867	1.868312151	0.541462154	0.008831958	0.071135663	-0.039197205	0.149781601	0.11026203	0.733526331
Cluster2_Glioma_cells	Cluster2_Microglial	ANXA2--PLAT	VEGFA	0.478376599	0.637819685	1.274790901	0.362955309	0.016829477	0.071135663	-0.039197205	0.149781601	0.11026203	0.733526331
Cluster2_Glioma_cells	Cluster2_Microglial	ANXA2--PLAT	VIM	1.780136989	3.474037716	1.67826238	0.990958409	0.009931887	0.071135663	-0.039197205	0.149781601	0.11026203	0.733526331
Cluster2_Glioma_cells	Cluster2_Microglial	ANXA2--PLAT	WEE1	0.269957045	0.390338414	2.279819234	0.345388788	0.008536511	0.071135663	-0.039197205	0.149781601	0.11026203	0.733526331
Cluster2_Glioma_cells	Cluster2_Microglial	ANXA2--PLAT	ZFP36	0.7355726	0.754327047	-1.011288259	0.462929476	0.008495888	0.071135663	-0.039197205	0.149781601	0.11026203	0.733526331
Cluster2_Glioma_cells	Cluster2_Microglial	ANXA2--PLAT	ZFP36L1	0.625212341	0.707827435	-0.949127944	0.560836993	0.00889829	0.071135663	-0.039197205	0.149781601	0.11026203	0.733526331
Cluster2_Glioma_cells	Cluster2_Oligodendrocytes	TIMP1--CD63	ABCA1	0.240788435	0.328080599	-0.347141003	0.270731077	0.009506146	0.067418264	-0.109691136	0.141779972	0.101888908	0.733495077
Cluster2_Glioma_cells	Cluster2_Oligodendrocytes	TIMP1--CD63	ADM	0.188072348	0.202531646	-0.285096159	0.137173857	0.009268935	0.067418264	-0.109691136	0.141779972	0.101888908	0.733495077
Cluster2_Glioma_cells	Cluster2_Oligodendrocytes	TIMP1--CD63	ATF3	0.31428811	0.333247223	-1.209623799	0.276156032	0.012720276	0.067418264	-0.109691136	0.141779972	0.101888908	0.733495077
Cluster2_Glioma_cells	Cluster2_Oligodendrocytes	TIMP1--CD63	BCL6	0.162162378	0.17721519	-0.42704929	0.148023766	0.012753603	0.067418264	-0.109691136	0.141779972	0.101888908	0.733495077
Cluster2_Glioma_cells	Cluster2_Oligodendrocytes	TIMP1--CD63	CCN1	0.491596714	0.412554895	2.295346299	0.300180832	0.009108356	0.067418264	-0.109691136	0.141779972	0.101888908	0.733495077
Cluster2_Glioma_cells	Cluster2_Oligodendrocytes	TIMP1--CD63	CCNB1	0.226723204	0.321105657	2.278354331	0.223456471	0.009669699	0.067418264	-0.109691136	0.141779972	0.101888908	0.733495077
Cluster2_Glioma_cells	Cluster2_Oligodendrocytes	TIMP1--CD63	CCND2	0.259578529	1.161715319	1.996399404	0.767243606	0.011205957	0.067418264	-0.109691136	0.141779972	0.101888908	0.733495077
Cluster2_Glioma_cells	Cluster2_Oligodendrocytes	TIMP1--CD63	CD44	0.158864294	0.27124774	-0.259601116	0.171790235	0.06719936	0.067418264	-0.109691136	0.141779972	0.101888908	0.733495077
Cluster2_Glioma_cells	Cluster2_Oligodendrocytes	TIMP1--CD63	CDK6	0.178742616	0.705760785	1.974936114	0.543012142	0.009249505	0.067418264	-0.109691136	0.141779972	0.101888908	0.733495077
Cluster2_Glioma_cells	Cluster2_Oligodendrocytes	TIMP1--CD63	CDKN2A	0.151009422	0.135365539	0.143300869	0.112115732	0.009485665	0.067418264	-0.109691136	0.141779972	0.101888908	0.733495077
Cluster2_Glioma_cells	Cluster2_Oligodendrocytes	TIMP1--CD63	CEBPB	0.248846419	0.434771377	-1.387174135	0.332988892	0.010679647	0.067418264	-0.109691136	0.141779972	0.101888908	0.733495077
Cluster2_Glioma_cells	Cluster2_Oligodendrocytes	TIMP1--CD63	CEBPD	0.692549795	0.969000258	-0.969825583	0.545853785	0.009533568	0.067418264	-0.109691136	0.141779972	0.101888908	0.733495077
Cluster2_Glioma_cells	Cluster2_Oligodendrocytes	TIMP1--CD63	CREM	0.260127285	0.356238698	-0.859002421	0.322913976	0.008951168	0.067418264	-0.109691136	0.141779972	0.101888908	0.733495077
Cluster2_Glioma_cells	Cluster2_Oligodendrocytes	TIMP1--CD63	CTNNB1	0.335510395	0.556445363	0.418555848	0.47920434	0.009513246	0.067418264	-0.109691136	0.141779972	0.101888908	0.733495077
Cluster2_Glioma_cells	Cluster2_Oligodendrocytes	TIMP1--CD63	DUSP6	0.338370961	0.609144924	1.837445881	0.493670886	0.011958848	0.067418264	-0.109691136	0.141779972	0.101888908	0.733495077
Cluster2_Glioma_cells	Cluster2_Oligodendrocytes	TIMP1--CD63	EFEMP1	0.231917662	0.27796435	2.423861929	0.185223456	0.009304721	0.067418264	-0.109691136	0.141779972	0.101888908	0.733495077
Cluster2_Glioma_cells	Cluster2_Oligodendrocytes	TIMP1--CD63	EGFR	1.115332285	2.173081891	2.402445567	0.800568329	0.011289616	0.067418264	-0.109691136	0.141779972	0.101888908	0.733495077
Cluster2_Glioma_cells	Cluster2_Oligodendrocytes	TIMP1--CD63	EGR1	0.29407376	1.236889693	-0.509819246	0.712735727	0.015782428	0.067418264	-0.109691136	0.141779972	0.101888908	0.733495077
Cluster2_Glioma_cells	Cluster2_Oligodendrocytes	TIMP1--CD63	EMP1	0.236006033	0.199690003	1.882611606	0.173856885	0.008971937	0.067418264	-0.109691136	0.141779972	0.101888908	0.733495077
Cluster2_Glioma_cells	Cluster2_Oligodendrocytes	TIMP1--CD63	EPAS1	0.168789056	0.158615345	1.080154484	0.135882201	0.00913934	0.067418264	-0.109691136	0.141779972	0.101888908	0.733495077
Cluster2_Glioma_cells	Cluster2_Oligodendrocytes	TIMP1--CD63	ETV4	0.190120174	0.147507104	2.455971366	0.141048825	0.009106194	0.067418264	-0.109691136	0.141779972	0.101888908	0.733495077
Cluster2_Glioma_cells	Cluster2_Oligodendrocytes	TIMP1--CD63	FOS	0.15073918	2.073366055	-1.227004449	0.878584345	0.021297681	0.067418264	-0.109691136	0.141779972	0.101888908	0.733495077
Cluster2_Glioma_cells	Cluster2_Oligodendrocytes	TIMP1--CD63	GADD45A	0.666760515	0.824334797	2.313307622	0.585636786	0.01249542	0.067418264	-0.109691136	0.141779972	0.101888908	0.733495077
Cluster2_Glioma_cells	Cluster2_Oligodendrocytes	TIMP1--CD63	GADD45B	0.405778986	0.749935417	-0.990036474	0.490570912	0.009248185	0.067418264	-0.109691136	0.141779972	0.101888908	0.733495077
Cluster2_Glioma_cells	Cluster2_Oligodendrocytes	TIMP1--CD63	GJA1	0.203127626	0.193231723	1.518592398	0.147248773	0.008606556	0.067418264	-0.109691136	0.141779972	0.101888908	0.733495077
Cluster2_Glioma_cells	Cluster2_Oligodendrocytes	TIMP1--CD63	HES1	0.415148494	0.456729527	1.341476798	0.359338672	0.011120714	0.067418264	-0.109691136	0.141779972	0.101888908	0.733495077
Cluster2_Glioma_cells	Cluster2_Oligodendrocytes	TIMP1--CD63	HIF1A	0.231868715	0.622836476	-0.223709525	0.545595453	0.009115991	0.067418264	-0.109691136	0.141779972	0.101888908	0.733495077
Cluster2_Glioma_cells	Cluster2_Oligodendrocytes	TIMP1--CD63	HMOX1	0.164130555	0.173598553	-1.080016241	0.127615603	0.017083692	0.067418264	-0.109691136	0.141779972	0.101888908	0.733495077
Cluster2_Glioma_cells	Cluster2_Oligodendrocytes	TIMP1--CD63	IFI44	0.153479631	0.19478171	-0.426634143	0.174373547	0.008838892	0.067418264	-0.109691136	0.141779972	0.101888908	0.733495077
Cluster2_Glioma_cells	Cluster2_Oligodendrocytes	TIMP1--CD63	IFI44L	0.293327467	0.236889693	-0.275087602	0.177731852	0.008618818	0.067418264	-0.109691136	0.141779972	0.101888908	0.733495077
Cluster2_Glioma_cells	Cluster2_Oligodendrocytes	TIMP1--CD63	IGFBP3	0.578113562	0.492895893	2.255842894	0.338413847	0.011162163	0.067418264	-0.109691136	0.141779972	0.101888908	0.733495077
Cluster2_Glioma_cells	Cluster2_Oligodendrocytes	TIMP1--CD63	JAG1	0.521712843	0.504262464	2.392427013	0.426504779	0.009679233	0.067418264	-0.109691136	0.141779972	0.101888908	0.733495077
Cluster2_Glioma_cells	Cluster2_Oligodendrocytes	TIMP1--CD63	JUN	0.538616948	2.19917334	-0.29998769	0.927925601	0.019715323	0.067418264	-0.109691136	0.141779972	0.101888908	0.733495077
Cluster2_Glioma_cells	Cluster2_Oligodendrocytes	TIMP1--CD63	KLF4	0.193153531	0.169465254	-1.270709673	0.150865409	0.009105131	0.067418264	-0.109691136	0.141779972	0.101888908	0.733495077
Cluster2_Glioma_cells	Cluster2_Oligodendrocytes	TIMP1--CD63	KLF6	0.194878991	0.690260914	-1.37315868	0.521312322	0.009712789	0.067418264	-0.109691136	0.141779972	0.101888908	0.733495077
Cluster2_Glioma_cells	Cluster2_Oligodendrocytes	TIMP1--CD63	LMNA	0.28653232	0.558512012	1.039124485	0.475071041	0.009056924	0.067418264	-0.109691136	0.141779972	0.101888908	0.733495077
Cluster2_Glioma_cells	Cluster2_Oligodendrocytes	TIMP1--CD63	LPL	0.430971716	0.373805218	1.60348754	0.3040558	0.012954393	0.067418264	-0.109691136	0.141779972	0.101888908	0.733495077
Cluster2_Glioma_cells	Cluster2_Oligodendrocytes	TIMP1--CD63	LPP	0.346846546	0.379488504	0.94833652	0.338413847	0.00975879	0.067418264	-0.109691136	0.141779972	0.101888908	0.733495077
Cluster2_Glioma_cells	Cluster2_Oligodendrocytes	TIMP1--CD63	MAF	0.21912513	0.203823301	-1.131574557	0.181348489	0.008818453	0.067418264	-0.109691136	0.141779972	0.101888908	0.733495077
Cluster2_Glioma_cells	Cluster2_Oligodendrocytes	TIMP1--CD63	MCL1	0.242329574	0.615344872	-1.280334624	0.515887368	0.011552134	0.067418264	-0.109691136	0.141779972	0.101888908	0.733495077
Cluster2_Glioma_cells	Cluster2_Oligodendrocytes	TIMP1--CD63	NDRG1	0.206202214	0.236114699	-0.423396893	0.166881943	0.010926651	0.067418264	-0.109691136	0.141779972	0.101888908	0.733495077
Cluster2_Glioma_cells	Cluster2_Oligodendrocytes	TIMP1--CD63	NEDD9	0.209286299	0.218548179	-0.532558096	0.194523379	0.009520251	0.067418264	-0.109691136	0.141779972	0.101888908	0.733495077
Cluster2_Glioma_cells	Cluster2_Oligodendrocytes	TIMP1--CD63	NEK6	0.391884053	0.410488246	1.59160301	0.367346939	0.008897234	0.067418264	-0.109691136	0.141779972	0.101888908	0.733495077
Cluster2_Glioma_cells	Cluster2_Oligodendrocytes	TIMP1--CD63	NOS2	0.325678695	0.254714544	2.467863543	0.218548179	0.009617514	0.067418264	-0.109691136	0.141779972	0.101888908	0.733495077
Cluster2_Glioma_cells	Cluster2_Oligodendrocytes	TIMP1--CD63	NR2F1	0.281204024	0.560320331	2.249897787	0.482562645	0.009688229	0.067418264	-0.109691136	0.141779972	0.101888908	0.733495077
Cluster2_Glioma_cells	Cluster2_Oligodendrocytes	TIMP1--CD63	ODC1	0.274535113	0.849651253	2.251036069	0.68276931	0.009584311	0.067418264	-0.109691136	0.141779972	0.101888908	0.733495077
Cluster2_Glioma_cells	Cluster2_Oligodendrocytes	TIMP1--CD63	PER1	0.204634977	0.24283131	-0.889522821	0.223456471	0.009370286	0.067418264	-0.109691136	0.141779972	0.101888908	0.733495077
Cluster2_Glioma_cells	Cluster2_Oligodendrocytes	TIMP1--CD63	PLAT	0.292852364	0.231723069	2.266156162	0.196590028	0.009321501	0.067418264	-0.109691136	0.141779972	0.101888908	0.733495077
Cluster2_Glioma_cells	Cluster2_Oligodendrocytes	TIMP1--CD63	PPP1R15A	0.322461805	0.443812968	-1.046122693	0.362438646	0.008785161	0.067418264	-0.109691136	0.141779972	0.101888908	0.733495077
Cluster2_Glioma_cells	Cluster2_Oligodendrocytes	TIMP1--CD63	RCAN1	0.438883765	0.473521054	1.06654844	0.360888659	0.009042996	0.067418264	-0.109691136	0.141779972	0.101888908	0.733495077
Cluster2_Glioma_cells	Cluster2_Oligodendrocytes	TIMP1--CD63	SAT1	0.384240141	1.10074916	-1.327215587	0.720743994	0.01161501	0.067418264	-0.109691136	0.141779972	0.101888908	0.733495077
Cluster2_Glioma_cells	Cluster2_Oligodendrocytes	TIMP1--CD63	SOCS2	0.544178141	0.49444588	2.445520833	0.396538362	0.009563747	0.067418264	-0.109691136	0.141779972	0.101888908	0.733495077
Cluster2_Glioma_cells	Cluster2_Oligodendrocytes	TIMP1--CD63	SOCS3	0.364453967	0.377421855	-0.085325713	0.280805993	0.010672302	0.067418264	-0.109691136	0.141779972	0.101888908	0.733495077
Cluster2_Glioma_cells	Cluster2_Oligodendrocytes	TIMP1--CD63	SOD2	0.424823147	0.689744252	-0.398909679	0.419013175	0.010852667	0.067418264	-0.109691136	0.141779972	0.101888908	0.733495077
Cluster2_Glioma_cells	Cluster2_Oligodendrocytes	TIMP1--CD63	SOX9	0.498669559	0.881684319	2.374440914	0.68483596	0.01016335	0.067418264	-0.109691136	0.141779972	0.101888908	0.733495077
Cluster2_Glioma_cells	Cluster2_Oligodendrocytes	TIMP1--CD63	SPP1	0.79794525	0.793335056	-0.954092746	0.569620253	0.010472131	0.067418264	-0.109691136	0.141779972	0.101888908	0.733495077
Cluster2_Glioma_cells	Cluster2_Oligodendrocytes	TIMP1--CD63	STAT1	0.244019247	0.31955567	0.416197541	0.280031	0.009401761	0.067418264	-0.109691136	0.141779972	0.101888908	0.733495077
Cluster2_Glioma_cells	Cluster2_Oligodendrocytes	TIMP1--CD63	TGIF1	0.236800856	0.318005683	0.321194929	0.295789202	0.010657801	0.067418264	-0.109691136	0.141779972	0.101888908	0.733495077
Cluster2_Glioma_cells	Cluster2_Oligodendrocytes	TIMP1--CD63	TIMP1	1.085979652	1.125290623	1.240242118	0.799793335	0.009150764	0.067418264	-0.109691136	0.141779972	0.101888908	0.733495077
Cluster2_Glioma_cells	Cluster2_Oligodendrocytes	TIMP1--CD63	TIMP3	0.24992432	0.283389305	1.085881115	0.244381297	0.008981988	0.067418264	-0.109691136	0.141779972	0.101888908	0.733495077
Cluster2_Glioma_cells	Cluster2_Oligodendrocytes	TIMP1--CD63	TNC	0.471532724	0.421596487	2.43467068	0.353397055	0.0089112	0.067418264	-0.109691136	0.141779972	0.101888908	0.733495077
Cluster2_Glioma_cells	Cluster2_Oligodendrocytes	TIMP1--CD63	VCAN	0.180513796	0.655902867	1.868312151	0.541462154	0.009272213	0.067418264	-0.109691136	0.141779972	0.101888908	0.733495077
Cluster2_Glioma_cells	Cluster2_Oligodendrocytes	TIMP1--CD63	VEGFA	0.478376599	0.637819685	1.274790901	0.362955309	0.023015868	0.067418264	-0.109691136	0.141779972	0.101888908	0.733495077
Cluster2_Glioma_cells	Cluster2_Oligodendrocytes	TIMP1--CD63	VGLL4	0.271963223	0.620253165	2.33482947	0.535262206	0.00861168	0.067418264	-0.109691136	0.141779972	0.101888908	0.733495077
Cluster2_Glioma_cells	Cluster2_Oligodendrocytes	TIMP1--CD63	VIM	1.780136989	3.474037716	1.67826238	0.990958409	0.010997794	0.067418264	-0.109691136	0.141779972	0.101888908	0.733495077
Cluster2_Glioma_cells	Cluster2_Endothelial_cells	HBEGF--EGFR	ARHGEF26	0.399717772	0.345388788	2.431234199	0.308964092	0.06827595	0.048751443	-0.463674553	0.101600004	0.059843502	0.733089383
Cluster2_Glioma_cells	Cluster2_Endothelial_cells	HBEGF--EGFR	DSEL	0.456106087	0.892534229	2.310940558	0.661327822	0.069482878	0.048751443	-0.463674553	0.101600004	0.059843502	0.733089383
Cluster2_Glioma_cells	Cluster2_Endothelial_cells	HBEGF--EGFR	FAT3	0.409697091	0.389305089	2.444771801	0.343322139	0.069458099	0.048751443	-0.463674553	0.101600004	0.059843502	0.733089383
Cluster2_Glioma_cells	Cluster2_Endothelial_cells	HBEGF--EGFR	IFI44	0.153479631	0.19478171	-0.426634143	0.174373547	0.072606439	0.048751443	-0.463674553	0.101600004	0.059843502	0.733089383
Cluster2_Glioma_cells	Cluster2_Endothelial_cells	HBEGF--EGFR	IFI44L	0.293327467	0.236889693	-0.275087602	0.177731852	0.071236053	0.048751443	-0.463674553	0.101600004	0.059843502	0.733089383
Cluster2_Glioma_cells	Cluster2_Endothelial_cells	HBEGF--EGFR	MPPED2	0.214948791	0.178248515	2.416366093	0.169723586	0.068065846	0.048751443	-0.463674553	0.101600004	0.059843502	0.733089383
Cluster2_Glioma_cells	Cluster2_Endothelial_cells	HBEGF--EGFR	NKAIN3	0.188366746	0.168690261	2.379830884	0.156807027	0.069084188	0.048751443	-0.463674553	0.101600004	0.059843502	0.733089383
Cluster2_Glioma_cells	Cluster2_Endothelial_cells	HBEGF--EGFR	PEG3	0.161327493	0.118315681	0.715825268	0.111340739	0.069739329	0.048751443	-0.463674553	0.101600004	0.059843502	0.733089383
Cluster2_Glioma_cells	Cluster2_Endothelial_cells	HBEGF--EGFR	PLAT	0.292852364	0.231723069	2.266156162	0.196590028	0.069601037	0.048751443	-0.463674553	0.101600004	0.059843502	0.733089383
Cluster2_Glioma_cells	Cluster2_Endothelial_cells	HBEGF--EGFR	PMP22	0.537125415	0.760010333	1.010589024	0.594678378	0.067720506	0.048751443	-0.463674553	0.101600004	0.059843502	0.733089383
Cluster2_Glioma_cells	Cluster2_Endothelial_cells	HBEGF--EGFR	SEMA6A	0.31214147	0.405063291	2.174445559	0.357530354	0.069129961	0.048751443	-0.463674553	0.101600004	0.059843502	0.733089383
Cluster2_Glioma_cells	Cluster2_Endothelial_cells	SERPINE1--PLAT	ABCA1	0.240788435	0.328080599	-0.347141003	0.270731077	0.009559149	0.071226243	-0.037479519	0.149976572	0.110466053	0.732170488
Cluster2_Glioma_cells	Cluster2_Endothelial_cells	SERPINE1--PLAT	ADM	0.188072348	0.202531646	-0.285096159	0.137173857	0.010195128	0.071226243	-0.037479519	0.149976572	0.110466053	0.732170488
Cluster2_Glioma_cells	Cluster2_Endothelial_cells	SERPINE1--PLAT	ATF3	0.31428811	0.333247223	-1.209623799	0.276156032	0.013725599	0.071226243	-0.037479519	0.149976572	0.110466053	0.732170488
Cluster2_Glioma_cells	Cluster2_Endothelial_cells	SERPINE1--PLAT	BCL6	0.162162378	0.17721519	-0.42704929	0.148023766	0.014273763	0.071226243	-0.037479519	0.149976572	0.110466053	0.732170488
Cluster2_Glioma_cells	Cluster2_Endothelial_cells	SERPINE1--PLAT	CCN1	0.491596714	0.412554895	2.295346299	0.300180832	0.010300834	0.071226243	-0.037479519	0.149976572	0.110466053	0.732170488
Cluster2_Glioma_cells	Cluster2_Endothelial_cells	SERPINE1--PLAT	CCNB1	0.226723204	0.321105657	2.278354331	0.223456471	0.01012286	0.071226243	-0.037479519	0.149976572	0.110466053	0.732170488
Cluster2_Glioma_cells	Cluster2_Endothelial_cells	SERPINE1--PLAT	CCND2	0.259578529	1.161715319	1.996399404	0.767243606	0.011401246	0.071226243	-0.037479519	0.149976572	0.110466053	0.732170488
Cluster2_Glioma_cells	Cluster2_Endothelial_cells	SERPINE1--PLAT	CDK6	0.178742616	0.705760785	1.974936114	0.543012142	0.010421986	0.071226243	-0.037479519	0.149976572	0.110466053	0.732170488
Cluster2_Glioma_cells	Cluster2_Endothelial_cells	SERPINE1--PLAT	CDKN2A	0.151009422	0.135365539	0.143300869	0.112115732	0.009459895	0.071226243	-0.037479519	0.149976572	0.110466053	0.732170488
Cluster2_Glioma_cells	Cluster2_Endothelial_cells	SERPINE1--PLAT	CEBPB	0.248846419	0.434771377	-1.387174135	0.332988892	0.010594519	0.071226243	-0.037479519	0.149976572	0.110466053	0.732170488
Cluster2_Glioma_cells	Cluster2_Endothelial_cells	SERPINE1--PLAT	CENPE	0.199090805	0.238956342	2.293303806	0.184448463	0.009277276	0.071226243	-0.037479519	0.149976572	0.110466053	0.732170488
Cluster2_Glioma_cells	Cluster2_Endothelial_cells	SERPINE1--PLAT	CLU	0.518839245	2.524670628	2.2712531	0.935933867	0.009821872	0.071226243	-0.037479519	0.149976572	0.110466053	0.732170488
Cluster2_Glioma_cells	Cluster2_Endothelial_cells	SERPINE1--PLAT	CREM	0.260127285	0.356238698	-0.859002421	0.322913976	0.011227511	0.071226243	-0.037479519	0.149976572	0.110466053	0.732170488
Cluster2_Glioma_cells	Cluster2_Endothelial_cells	SERPINE1--PLAT	CTNNB1	0.335510395	0.556445363	0.418555848	0.47920434	0.009322669	0.071226243	-0.037479519	0.149976572	0.110466053	0.732170488
Cluster2_Glioma_cells	Cluster2_Endothelial_cells	SERPINE1--PLAT	DUSP6	0.338370961	0.609144924	1.837445881	0.493670886	0.01158789	0.071226243	-0.037479519	0.149976572	0.110466053	0.732170488
Cluster2_Glioma_cells	Cluster2_Endothelial_cells	SERPINE1--PLAT	EGFR	1.115332285	2.173081891	2.402445567	0.800568329	0.010481348	0.071226243	-0.037479519	0.149976572	0.110466053	0.732170488
Cluster2_Glioma_cells	Cluster2_Endothelial_cells	SERPINE1--PLAT	EGR1	0.29407376	1.236889693	-0.509819246	0.712735727	0.020564735	0.071226243	-0.037479519	0.149976572	0.110466053	0.732170488
Cluster2_Glioma_cells	Cluster2_Endothelial_cells	SERPINE1--PLAT	EMP1	0.236006033	0.199690003	1.882611606	0.173856885	0.009997593	0.071226243	-0.037479519	0.149976572	0.110466053	0.732170488
Cluster2_Glioma_cells	Cluster2_Endothelial_cells	SERPINE1--PLAT	FOS	0.15073918	2.073366055	-1.227004449	0.878584345	0.023420903	0.071226243	-0.037479519	0.149976572	0.110466053	0.732170488
Cluster2_Glioma_cells	Cluster2_Endothelial_cells	SERPINE1--PLAT	GADD45A	0.666760515	0.824334797	2.313307622	0.585636786	0.013731781	0.071226243	-0.037479519	0.149976572	0.110466053	0.732170488
Cluster2_Glioma_cells	Cluster2_Endothelial_cells	SERPINE1--PLAT	GADD45B	0.405778986	0.749935417	-0.990036474	0.490570912	0.01162761	0.071226243	-0.037479519	0.149976572	0.110466053	0.732170488
Cluster2_Glioma_cells	Cluster2_Endothelial_cells	SERPINE1--PLAT	GRB10	0.206971188	0.174890209	1.654938129	0.144923792	0.009650621	0.071226243	-0.037479519	0.149976572	0.110466053	0.732170488
Cluster2_Glioma_cells	Cluster2_Endothelial_cells	SERPINE1--PLAT	HES1	0.415148494	0.456729527	1.341476798	0.359338672	0.011918909	0.071226243	-0.037479519	0.149976572	0.110466053	0.732170488
Cluster2_Glioma_cells	Cluster2_Endothelial_cells	SERPINE1--PLAT	HMOX1	0.164130555	0.173598553	-1.080016241	0.127615603	0.01628182	0.071226243	-0.037479519	0.149976572	0.110466053	0.732170488
Cluster2_Glioma_cells	Cluster2_Endothelial_cells	SERPINE1--PLAT	HSPA5	0.26497727	1.250581245	0.043068931	0.811418238	0.010401336	0.071226243	-0.037479519	0.149976572	0.110466053	0.732170488
Cluster2_Glioma_cells	Cluster2_Endothelial_cells	SERPINE1--PLAT	IGFBP3	0.578113562	0.492895893	2.255842894	0.338413847	0.012488686	0.071226243	-0.037479519	0.149976572	0.110466053	0.732170488
Cluster2_Glioma_cells	Cluster2_Endothelial_cells	SERPINE1--PLAT	JUN	0.538616948	2.19917334	-0.29998769	0.927925601	0.019895172	0.071226243	-0.037479519	0.149976572	0.110466053	0.732170488
Cluster2_Glioma_cells	Cluster2_Endothelial_cells	SERPINE1--PLAT	JUND	1.114662157	2.101782485	0.977942941	0.955308706	0.010591658	0.071226243	-0.037479519	0.149976572	0.110466053	0.732170488
Cluster2_Glioma_cells	Cluster2_Endothelial_cells	SERPINE1--PLAT	KLF6	0.194878991	0.690260914	-1.37315868	0.521312322	0.009509606	0.071226243	-0.037479519	0.149976572	0.110466053	0.732170488
Cluster2_Glioma_cells	Cluster2_Endothelial_cells	SERPINE1--PLAT	LDHA	0.857278614	1.301472488	0.645313353	0.809868251	0.009168072	0.071226243	-0.037479519	0.149976572	0.110466053	0.732170488
Cluster2_Glioma_cells	Cluster2_Endothelial_cells	SERPINE1--PLAT	LMNA	0.28653232	0.558512012	1.039124485	0.475071041	0.009842934	0.071226243	-0.037479519	0.149976572	0.110466053	0.732170488
Cluster2_Glioma_cells	Cluster2_Endothelial_cells	SERPINE1--PLAT	LPP	0.346846546	0.379488504	0.94833652	0.338413847	0.01335045	0.071226243	-0.037479519	0.149976572	0.110466053	0.732170488
Cluster2_Glioma_cells	Cluster2_Endothelial_cells	SERPINE1--PLAT	MAF	0.21912513	0.203823301	-1.131574557	0.181348489	0.010144383	0.071226243	-0.037479519	0.149976572	0.110466053	0.732170488
Cluster2_Glioma_cells	Cluster2_Endothelial_cells	SERPINE1--PLAT	MCL1	0.242329574	0.615344872	-1.280334624	0.515887368	0.011110074	0.071226243	-0.037479519	0.149976572	0.110466053	0.732170488
Cluster2_Glioma_cells	Cluster2_Endothelial_cells	SERPINE1--PLAT	NDRG1	0.206202214	0.236114699	-0.423396893	0.166881943	0.011359197	0.071226243	-0.037479519	0.149976572	0.110466053	0.732170488
Cluster2_Glioma_cells	Cluster2_Endothelial_cells	SERPINE1--PLAT	NNMT	0.258622734	0.20563162	2.290944737	0.127615603	0.009491323	0.071226243	-0.037479519	0.149976572	0.110466053	0.732170488
Cluster2_Glioma_cells	Cluster2_Endothelial_cells	SERPINE1--PLAT	NOS2	0.325678695	0.254714544	2.467863543	0.218548179	0.010539337	0.071226243	-0.037479519	0.149976572	0.110466053	0.732170488
Cluster2_Glioma_cells	Cluster2_Endothelial_cells	SERPINE1--PLAT	ODC1	0.274535113	0.849651253	2.251036069	0.68276931	0.009855866	0.071226243	-0.037479519	0.149976572	0.110466053	0.732170488
Cluster2_Glioma_cells	Cluster2_Endothelial_cells	SERPINE1--PLAT	PER1	0.204634977	0.24283131	-0.889522821	0.223456471	0.013576063	0.071226243	-0.037479519	0.149976572	0.110466053	0.732170488
Cluster2_Glioma_cells	Cluster2_Endothelial_cells	SERPINE1--PLAT	PMEPA1	0.362581761	0.338672178	1.321037463	0.299147507	0.009933241	0.071226243	-0.037479519	0.149976572	0.110466053	0.732170488
Cluster2_Glioma_cells	Cluster2_Endothelial_cells	SERPINE1--PLAT	PPP1R15A	0.322461805	0.443812968	-1.046122693	0.362438646	0.011414516	0.071226243	-0.037479519	0.149976572	0.110466053	0.732170488
Cluster2_Glioma_cells	Cluster2_Endothelial_cells	SERPINE1--PLAT	RCAN1	0.438883765	0.473521054	1.06654844	0.360888659	0.010457577	0.071226243	-0.037479519	0.149976572	0.110466053	0.732170488
Cluster2_Glioma_cells	Cluster2_Endothelial_cells	SERPINE1--PLAT	RUNX1	0.190493138	0.146473779	-0.944940083	0.129423921	0.009843488	0.071226243	-0.037479519	0.149976572	0.110466053	0.732170488
Cluster2_Glioma_cells	Cluster2_Endothelial_cells	SERPINE1--PLAT	S100A10	0.423823786	0.674502712	0.184144843	0.388530096	0.009568031	0.071226243	-0.037479519	0.149976572	0.110466053	0.732170488
Cluster2_Glioma_cells	Cluster2_Endothelial_cells	SERPINE1--PLAT	SAT1	0.384240141	1.10074916	-1.327215587	0.720743994	0.00948638	0.071226243	-0.037479519	0.149976572	0.110466053	0.732170488
Cluster2_Glioma_cells	Cluster2_Endothelial_cells	SERPINE1--PLAT	SOCS2	0.544178141	0.49444588	2.445520833	0.396538362	0.010491468	0.071226243	-0.037479519	0.149976572	0.110466053	0.732170488
Cluster2_Glioma_cells	Cluster2_Endothelial_cells	SERPINE1--PLAT	SOCS3	0.364453967	0.377421855	-0.085325713	0.280805993	0.011738531	0.071226243	-0.037479519	0.149976572	0.110466053	0.732170488
Cluster2_Glioma_cells	Cluster2_Endothelial_cells	SERPINE1--PLAT	SOD2	0.424823147	0.689744252	-0.398909679	0.419013175	0.010895822	0.071226243	-0.037479519	0.149976572	0.110466053	0.732170488
Cluster2_Glioma_cells	Cluster2_Endothelial_cells	SERPINE1--PLAT	SOX9	0.498669559	0.881684319	2.374440914	0.68483596	0.010721709	0.071226243	-0.037479519	0.149976572	0.110466053	0.732170488
Cluster2_Glioma_cells	Cluster2_Endothelial_cells	SERPINE1--PLAT	STAT1	0.244019247	0.31955567	0.416197541	0.280031	0.011673172	0.071226243	-0.037479519	0.149976572	0.110466053	0.732170488
Cluster2_Glioma_cells	Cluster2_Endothelial_cells	SERPINE1--PLAT	TFRC	0.219431215	0.209506587	-0.504707335	0.184190132	0.009743705	0.071226243	-0.037479519	0.149976572	0.110466053	0.732170488
Cluster2_Glioma_cells	Cluster2_Endothelial_cells	SERPINE1--PLAT	TGIF1	0.236800856	0.318005683	0.321194929	0.295789202	0.010665567	0.071226243	-0.037479519	0.149976572	0.110466053	0.732170488
Cluster2_Glioma_cells	Cluster2_Endothelial_cells	SERPINE1--PLAT	TIMP1	1.085979652	1.125290623	1.240242118	0.799793335	0.010072038	0.071226243	-0.037479519	0.149976572	0.110466053	0.732170488
Cluster2_Glioma_cells	Cluster2_Endothelial_cells	SERPINE1--PLAT	TNC	0.471532724	0.421596487	2.43467068	0.353397055	0.010751895	0.071226243	-0.037479519	0.149976572	0.110466053	0.732170488
Cluster2_Glioma_cells	Cluster2_Endothelial_cells	SERPINE1--PLAT	TOP2A	0.153422425	0.425471454	2.00882157	0.269439421	0.00915834	0.071226243	-0.037479519	0.149976572	0.110466053	0.732170488
Cluster2_Glioma_cells	Cluster2_Endothelial_cells	SERPINE1--PLAT	VCAN	0.180513796	0.655902867	1.868312151	0.541462154	0.010025762	0.071226243	-0.037479519	0.149976572	0.110466053	0.732170488
Cluster2_Glioma_cells	Cluster2_Endothelial_cells	SERPINE1--PLAT	VEGFA	0.478376599	0.637819685	1.274790901	0.362955309	0.078056849	0.071226243	-0.037479519	0.149976572	0.110466053	0.732170488
Cluster2_Glioma_cells	Cluster2_Endothelial_cells	SERPINE1--PLAT	VIM	1.780136989	3.474037716	1.67826238	0.990958409	0.010775877	0.071226243	-0.037479519	0.149976572	0.110466053	0.732170488
Cluster2_Glioma_cells	Cluster2_Endothelial_cells	SERPINE1--PLAT	ZFP36	0.7355726	0.754327047	-1.011288259	0.462929476	0.010240729	0.071226243	-0.037479519	0.149976572	0.110466053	0.732170488
Cluster2_Glioma_cells	Cluster2_Endothelial_cells	SERPINE1--PLAT	ZFP36L1	0.625212341	0.707827435	-0.949127944	0.560836993	0.010314196	0.071226243	-0.037479519	0.149976572	0.110466053	0.732170488
Cluster2_Glioma_cells	Cluster2_Endothelial_cells	SPP1--CD44	ADM	0.188072348	0.202531646	-0.285096159	0.137173857	0.010576294	0.070068555	-0.059433038	0.147484671	0.10785846	0.72939253
Cluster2_Glioma_cells	Cluster2_Endothelial_cells	SPP1--CD44	AGT	0.625214239	0.722810643	2.415335937	0.495220873	0.009098357	0.070068555	-0.059433038	0.147484671	0.10785846	0.72939253
Cluster2_Glioma_cells	Cluster2_Endothelial_cells	SPP1--CD44	ATF3	0.31428811	0.333247223	-1.209623799	0.276156032	0.015217546	0.070068555	-0.059433038	0.147484671	0.10785846	0.72939253
Cluster2_Glioma_cells	Cluster2_Endothelial_cells	SPP1--CD44	BCL6	0.162162378	0.17721519	-0.42704929	0.148023766	0.012686941	0.070068555	-0.059433038	0.147484671	0.10785846	0.72939253
Cluster2_Glioma_cells	Cluster2_Endothelial_cells	SPP1--CD44	CCN1	0.491596714	0.412554895	2.295346299	0.300180832	0.009984359	0.070068555	-0.059433038	0.147484671	0.10785846	0.72939253
Cluster2_Glioma_cells	Cluster2_Endothelial_cells	SPP1--CD44	CCNB1	0.226723204	0.321105657	2.278354331	0.223456471	0.010111115	0.070068555	-0.059433038	0.147484671	0.10785846	0.72939253
Cluster2_Glioma_cells	Cluster2_Endothelial_cells	SPP1--CD44	CCND2	0.259578529	1.161715319	1.996399404	0.767243606	0.013441481	0.070068555	-0.059433038	0.147484671	0.10785846	0.72939253
Cluster2_Glioma_cells	Cluster2_Endothelial_cells	SPP1--CD44	CD44	0.158864294	0.27124774	-0.259601116	0.171790235	0.06716296	0.070068555	-0.059433038	0.147484671	0.10785846	0.72939253
Cluster2_Glioma_cells	Cluster2_Endothelial_cells	SPP1--CD44	CDK6	0.178742616	0.705760785	1.974936114	0.543012142	0.009103227	0.070068555	-0.059433038	0.147484671	0.10785846	0.72939253
Cluster2_Glioma_cells	Cluster2_Endothelial_cells	SPP1--CD44	CEBPB	0.248846419	0.434771377	-1.387174135	0.332988892	0.012257248	0.070068555	-0.059433038	0.147484671	0.10785846	0.72939253
Cluster2_Glioma_cells	Cluster2_Endothelial_cells	SPP1--CD44	CLU	0.518839245	2.524670628	2.2712531	0.935933867	0.009714711	0.070068555	-0.059433038	0.147484671	0.10785846	0.72939253
Cluster2_Glioma_cells	Cluster2_Endothelial_cells	SPP1--CD44	CREM	0.260127285	0.356238698	-0.859002421	0.322913976	0.009673715	0.070068555	-0.059433038	0.147484671	0.10785846	0.72939253
Cluster2_Glioma_cells	Cluster2_Endothelial_cells	SPP1--CD44	CTNNB1	0.335510395	0.556445363	0.418555848	0.47920434	0.010393104	0.070068555	-0.059433038	0.147484671	0.10785846	0.72939253
Cluster2_Glioma_cells	Cluster2_Endothelial_cells	SPP1--CD44	DUSP6	0.338370961	0.609144924	1.837445881	0.493670886	0.01198793	0.070068555	-0.059433038	0.147484671	0.10785846	0.72939253
Cluster2_Glioma_cells	Cluster2_Endothelial_cells	SPP1--CD44	EGFR	1.115332285	2.173081891	2.402445567	0.800568329	0.012431261	0.070068555	-0.059433038	0.147484671	0.10785846	0.72939253
Cluster2_Glioma_cells	Cluster2_Endothelial_cells	SPP1--CD44	EGR1	0.29407376	1.236889693	-0.509819246	0.712735727	0.017470466	0.070068555	-0.059433038	0.147484671	0.10785846	0.72939253
Cluster2_Glioma_cells	Cluster2_Endothelial_cells	SPP1--CD44	EMP1	0.236006033	0.199690003	1.882611606	0.173856885	0.009317625	0.070068555	-0.059433038	0.147484671	0.10785846	0.72939253
Cluster2_Glioma_cells	Cluster2_Endothelial_cells	SPP1--CD44	EPAS1	0.168789056	0.158615345	1.080154484	0.135882201	0.009099596	0.070068555	-0.059433038	0.147484671	0.10785846	0.72939253
Cluster2_Glioma_cells	Cluster2_Endothelial_cells	SPP1--CD44	F3	0.545205894	0.632136399	2.409361508	0.440971325	0.010966476	0.070068555	-0.059433038	0.147484671	0.10785846	0.72939253
Cluster2_Glioma_cells	Cluster2_Endothelial_cells	SPP1--CD44	FOS	0.15073918	2.073366055	-1.227004449	0.878584345	0.019666744	0.070068555	-0.059433038	0.147484671	0.10785846	0.72939253
Cluster2_Glioma_cells	Cluster2_Endothelial_cells	SPP1--CD44	GADD45A	0.666760515	0.824334797	2.313307622	0.585636786	0.013509224	0.070068555	-0.059433038	0.147484671	0.10785846	0.72939253
Cluster2_Glioma_cells	Cluster2_Endothelial_cells	SPP1--CD44	GADD45B	0.405778986	0.749935417	-0.990036474	0.490570912	0.013771005	0.070068555	-0.059433038	0.147484671	0.10785846	0.72939253
Cluster2_Glioma_cells	Cluster2_Endothelial_cells	SPP1--CD44	GJA1	0.203127626	0.193231723	1.518592398	0.147248773	0.009324185	0.070068555	-0.059433038	0.147484671	0.10785846	0.72939253
Cluster2_Glioma_cells	Cluster2_Endothelial_cells	SPP1--CD44	HES1	0.415148494	0.456729527	1.341476798	0.359338672	0.011540138	0.070068555	-0.059433038	0.147484671	0.10785846	0.72939253
Cluster2_Glioma_cells	Cluster2_Endothelial_cells	SPP1--CD44	HIF1A	0.231868715	0.622836476	-0.223709525	0.545595453	0.010595699	0.070068555	-0.059433038	0.147484671	0.10785846	0.72939253
Cluster2_Glioma_cells	Cluster2_Endothelial_cells	SPP1--CD44	HMGB2	0.16708878	0.847326272	1.669988271	0.535520537	0.009469433	0.070068555	-0.059433038	0.147484671	0.10785846	0.72939253
Cluster2_Glioma_cells	Cluster2_Endothelial_cells	SPP1--CD44	HMOX1	0.164130555	0.173598553	-1.080016241	0.127615603	0.014873486	0.070068555	-0.059433038	0.147484671	0.10785846	0.72939253
Cluster2_Glioma_cells	Cluster2_Endothelial_cells	SPP1--CD44	HSPA5	0.26497727	1.250581245	0.043068931	0.811418238	0.010159418	0.070068555	-0.059433038	0.147484671	0.10785846	0.72939253
Cluster2_Glioma_cells	Cluster2_Endothelial_cells	SPP1--CD44	IGFBP3	0.578113562	0.492895893	2.255842894	0.338413847	0.012952567	0.070068555	-0.059433038	0.147484671	0.10785846	0.72939253
Cluster2_Glioma_cells	Cluster2_Endothelial_cells	SPP1--CD44	JUN	0.538616948	2.19917334	-0.29998769	0.927925601	0.071452306	0.070068555	-0.059433038	0.147484671	0.10785846	0.72939253
Cluster2_Glioma_cells	Cluster2_Endothelial_cells	SPP1--CD44	JUND	1.114662157	2.101782485	0.977942941	0.955308706	0.066363432	0.070068555	-0.059433038	0.147484671	0.10785846	0.72939253
Cluster2_Glioma_cells	Cluster2_Endothelial_cells	SPP1--CD44	KLF6	0.194878991	0.690260914	-1.37315868	0.521312322	0.009364852	0.070068555	-0.059433038	0.147484671	0.10785846	0.72939253
Cluster2_Glioma_cells	Cluster2_Endothelial_cells	SPP1--CD44	LMNA	0.28653232	0.558512012	1.039124485	0.475071041	0.009265553	0.070068555	-0.059433038	0.147484671	0.10785846	0.72939253
Cluster2_Glioma_cells	Cluster2_Endothelial_cells	SPP1--CD44	LPP	0.346846546	0.379488504	0.94833652	0.338413847	0.010567603	0.070068555	-0.059433038	0.147484671	0.10785846	0.72939253
Cluster2_Glioma_cells	Cluster2_Endothelial_cells	SPP1--CD44	MCL1	0.242329574	0.615344872	-1.280334624	0.515887368	0.010014588	0.070068555	-0.059433038	0.147484671	0.10785846	0.72939253
Cluster2_Glioma_cells	Cluster2_Endothelial_cells	SPP1--CD44	NDRG1	0.206202214	0.236114699	-0.423396893	0.166881943	0.012481292	0.070068555	-0.059433038	0.147484671	0.10785846	0.72939253
Cluster2_Glioma_cells	Cluster2_Endothelial_cells	SPP1--CD44	NEK6	0.391884053	0.410488246	1.59160301	0.367346939	0.010195498	0.070068555	-0.059433038	0.147484671	0.10785846	0.72939253
Cluster2_Glioma_cells	Cluster2_Endothelial_cells	SPP1--CD44	NFIL3	0.172380743	0.143115474	-0.384080944	0.128390597	0.00930972	0.070068555	-0.059433038	0.147484671	0.10785846	0.72939253
Cluster2_Glioma_cells	Cluster2_Endothelial_cells	SPP1--CD44	NOS2	0.325678695	0.254714544	2.467863543	0.218548179	0.011973193	0.070068555	-0.059433038	0.147484671	0.10785846	0.72939253
Cluster2_Glioma_cells	Cluster2_Endothelial_cells	SPP1--CD44	ODC1	0.274535113	0.849651253	2.251036069	0.68276931	0.009320598	0.070068555	-0.059433038	0.147484671	0.10785846	0.72939253
Cluster2_Glioma_cells	Cluster2_Endothelial_cells	SPP1--CD44	PER1	0.204634977	0.24283131	-0.889522821	0.223456471	0.01054795	0.070068555	-0.059433038	0.147484671	0.10785846	0.72939253
Cluster2_Glioma_cells	Cluster2_Endothelial_cells	SPP1--CD44	PPP1R15A	0.322461805	0.443812968	-1.046122693	0.362438646	0.011112729	0.070068555	-0.059433038	0.147484671	0.10785846	0.72939253
Cluster2_Glioma_cells	Cluster2_Endothelial_cells	SPP1--CD44	RUNX1	0.190493138	0.146473779	-0.944940083	0.129423921	0.00973261	0.070068555	-0.059433038	0.147484671	0.10785846	0.72939253
Cluster2_Glioma_cells	Cluster2_Endothelial_cells	SPP1--CD44	S100A10	0.423823786	0.674502712	0.184144843	0.388530096	0.010127633	0.070068555	-0.059433038	0.147484671	0.10785846	0.72939253
Cluster2_Glioma_cells	Cluster2_Endothelial_cells	SPP1--CD44	SAT1	0.384240141	1.10074916	-1.327215587	0.720743994	0.009718087	0.070068555	-0.059433038	0.147484671	0.10785846	0.72939253
Cluster2_Glioma_cells	Cluster2_Endothelial_cells	SPP1--CD44	SOCS2	0.544178141	0.49444588	2.445520833	0.396538362	0.010240614	0.070068555	-0.059433038	0.147484671	0.10785846	0.72939253
Cluster2_Glioma_cells	Cluster2_Endothelial_cells	SPP1--CD44	SOCS3	0.364453967	0.377421855	-0.085325713	0.280805993	0.012210296	0.070068555	-0.059433038	0.147484671	0.10785846	0.72939253
Cluster2_Glioma_cells	Cluster2_Endothelial_cells	SPP1--CD44	SOD2	0.424823147	0.689744252	-0.398909679	0.419013175	0.009548607	0.070068555	-0.059433038	0.147484671	0.10785846	0.72939253
Cluster2_Glioma_cells	Cluster2_Endothelial_cells	SPP1--CD44	SOX9	0.498669559	0.881684319	2.374440914	0.68483596	0.009607761	0.070068555	-0.059433038	0.147484671	0.10785846	0.72939253
Cluster2_Glioma_cells	Cluster2_Endothelial_cells	SPP1--CD44	SPP1	0.79794525	0.793335056	-0.954092746	0.569620253	0.009226001	0.070068555	-0.059433038	0.147484671	0.10785846	0.72939253
Cluster2_Glioma_cells	Cluster2_Endothelial_cells	SPP1--CD44	STAT1	0.244019247	0.31955567	0.416197541	0.280031	0.030491476	0.070068555	-0.059433038	0.147484671	0.10785846	0.72939253
Cluster2_Glioma_cells	Cluster2_Endothelial_cells	SPP1--CD44	TFRC	0.219431215	0.209506587	-0.504707335	0.184190132	0.009286355	0.070068555	-0.059433038	0.147484671	0.10785846	0.72939253
Cluster2_Glioma_cells	Cluster2_Endothelial_cells	SPP1--CD44	TGIF1	0.236800856	0.318005683	0.321194929	0.295789202	0.011852389	0.070068555	-0.059433038	0.147484671	0.10785846	0.72939253
Cluster2_Glioma_cells	Cluster2_Endothelial_cells	SPP1--CD44	TIMP1	1.085979652	1.125290623	1.240242118	0.799793335	0.010482443	0.070068555	-0.059433038	0.147484671	0.10785846	0.72939253
Cluster2_Glioma_cells	Cluster2_Endothelial_cells	SPP1--CD44	TNC	0.471532724	0.421596487	2.43467068	0.353397055	0.012531939	0.070068555	-0.059433038	0.147484671	0.10785846	0.72939253
Cluster2_Glioma_cells	Cluster2_Endothelial_cells	SPP1--CD44	VCAN	0.180513796	0.655902867	1.868312151	0.541462154	0.010048883	0.070068555	-0.059433038	0.147484671	0.10785846	0.72939253
Cluster2_Glioma_cells	Cluster2_Endothelial_cells	SPP1--CD44	VEGFA	0.478376599	0.637819685	1.274790901	0.362955309	0.02150798	0.070068555	-0.059433038	0.147484671	0.10785846	0.72939253
Cluster2_Glioma_cells	Cluster2_Endothelial_cells	SPP1--CD44	VIM	1.780136989	3.474037716	1.67826238	0.990958409	0.012508194	0.070068555	-0.059433038	0.147484671	0.10785846	0.72939253
Cluster2_Glioma_cells	Cluster2_Endothelial_cells	SPP1--CD44	ZFP36	0.7355726	0.754327047	-1.011288259	0.462929476	0.009394989	0.070068555	-0.059433038	0.147484671	0.10785846	0.72939253
Cluster2_Glioma_cells	Cluster2_Endothelial_cells	SPP1--CD44	ZFP36L1	0.625212341	0.707827435	-0.949127944	0.560836993	0.010104863	0.070068555	-0.059433038	0.147484671	0.10785846	0.72939253
Cluster2_Glioma_cells	Cluster2_Endothelial_cells	APOC2--LRP1	ABCA1	0.240788435	0.328080599	-0.347141003	0.270731077	0.008243695	0.071244705	-0.03712942	0.150016311	0.110507637	0.728318287
Cluster2_Glioma_cells	Cluster2_Endothelial_cells	APOC2--LRP1	ADM	0.188072348	0.202531646	-0.285096159	0.137173857	0.006607979	0.071244705	-0.03712942	0.150016311	0.110507637	0.728318287
Cluster2_Glioma_cells	Cluster2_Endothelial_cells	APOC2--LRP1	AGT	0.625214239	0.722810643	2.415335937	0.495220873	0.006326931	0.071244705	-0.03712942	0.150016311	0.110507637	0.728318287
Cluster2_Glioma_cells	Cluster2_Endothelial_cells	APOC2--LRP1	ATF3	0.31428811	0.333247223	-1.209623799	0.276156032	0.008568093	0.071244705	-0.03712942	0.150016311	0.110507637	0.728318287
Cluster2_Glioma_cells	Cluster2_Endothelial_cells	APOC2--LRP1	BCL6	0.162162378	0.17721519	-0.42704929	0.148023766	0.00865293	0.071244705	-0.03712942	0.150016311	0.110507637	0.728318287
Cluster2_Glioma_cells	Cluster2_Endothelial_cells	APOC2--LRP1	CCN1	0.491596714	0.412554895	2.295346299	0.300180832	0.006783151	0.071244705	-0.03712942	0.150016311	0.110507637	0.728318287
Cluster2_Glioma_cells	Cluster2_Endothelial_cells	APOC2--LRP1	CCNB1	0.226723204	0.321105657	2.278354331	0.223456471	0.006684287	0.071244705	-0.03712942	0.150016311	0.110507637	0.728318287
Cluster2_Glioma_cells	Cluster2_Endothelial_cells	APOC2--LRP1	CCND2	0.259578529	1.161715319	1.996399404	0.767243606	0.007792295	0.071244705	-0.03712942	0.150016311	0.110507637	0.728318287
Cluster2_Glioma_cells	Cluster2_Endothelial_cells	APOC2--LRP1	CD44	0.158864294	0.27124774	-0.259601116	0.171790235	0.006269202	0.071244705	-0.03712942	0.150016311	0.110507637	0.728318287
Cluster2_Glioma_cells	Cluster2_Endothelial_cells	APOC2--LRP1	CDK6	0.178742616	0.705760785	1.974936114	0.543012142	0.007040977	0.071244705	-0.03712942	0.150016311	0.110507637	0.728318287
Cluster2_Glioma_cells	Cluster2_Endothelial_cells	APOC2--LRP1	CDKN2A	0.151009422	0.135365539	0.143300869	0.112115732	0.005830639	0.071244705	-0.03712942	0.150016311	0.110507637	0.728318287
Cluster2_Glioma_cells	Cluster2_Endothelial_cells	APOC2--LRP1	CEBPB	0.248846419	0.434771377	-1.387174135	0.332988892	0.007016976	0.071244705	-0.03712942	0.150016311	0.110507637	0.728318287
Cluster2_Glioma_cells	Cluster2_Endothelial_cells	APOC2--LRP1	CXADR	0.253235539	0.311805735	0.947471794	0.285197623	0.006256223	0.071244705	-0.03712942	0.150016311	0.110507637	0.728318287
Cluster2_Glioma_cells	Cluster2_Endothelial_cells	APOC2--LRP1	DUSP6	0.338370961	0.609144924	1.837445881	0.493670886	0.007921509	0.071244705	-0.03712942	0.150016311	0.110507637	0.728318287
Cluster2_Glioma_cells	Cluster2_Endothelial_cells	APOC2--LRP1	EGFR	1.115332285	2.173081891	2.402445567	0.800568329	0.006923971	0.071244705	-0.03712942	0.150016311	0.110507637	0.728318287
Cluster2_Glioma_cells	Cluster2_Endothelial_cells	APOC2--LRP1	EGR1	0.29407376	1.236889693	-0.509819246	0.712735727	0.010549731	0.071244705	-0.03712942	0.150016311	0.110507637	0.728318287
Cluster2_Glioma_cells	Cluster2_Endothelial_cells	APOC2--LRP1	EMP1	0.236006033	0.199690003	1.882611606	0.173856885	0.006082292	0.071244705	-0.03712942	0.150016311	0.110507637	0.728318287
Cluster2_Glioma_cells	Cluster2_Endothelial_cells	APOC2--LRP1	ETV4	0.190120174	0.147507104	2.455971366	0.141048825	0.006249421	0.071244705	-0.03712942	0.150016311	0.110507637	0.728318287
Cluster2_Glioma_cells	Cluster2_Endothelial_cells	APOC2--LRP1	FKBP5	0.364818033	0.293722552	-0.844829717	0.260656161	0.00619917	0.071244705	-0.03712942	0.150016311	0.110507637	0.728318287
Cluster2_Glioma_cells	Cluster2_Endothelial_cells	APOC2--LRP1	FOS	0.15073918	2.073366055	-1.227004449	0.878584345	0.010800232	0.071244705	-0.03712942	0.150016311	0.110507637	0.728318287
Cluster2_Glioma_cells	Cluster2_Endothelial_cells	APOC2--LRP1	GADD45A	0.666760515	0.824334797	2.313307622	0.585636786	0.008637886	0.071244705	-0.03712942	0.150016311	0.110507637	0.728318287
Cluster2_Glioma_cells	Cluster2_Endothelial_cells	APOC2--LRP1	GADD45B	0.405778986	0.749935417	-0.990036474	0.490570912	0.007467399	0.071244705	-0.03712942	0.150016311	0.110507637	0.728318287
Cluster2_Glioma_cells	Cluster2_Endothelial_cells	APOC2--LRP1	GSN	0.179385998	0.230948075	-1.43377192	0.203306639	0.006039061	0.071244705	-0.03712942	0.150016311	0.110507637	0.728318287
Cluster2_Glioma_cells	Cluster2_Endothelial_cells	APOC2--LRP1	HES1	0.415148494	0.456729527	1.341476798	0.359338672	0.007411051	0.071244705	-0.03712942	0.150016311	0.110507637	0.728318287
Cluster2_Glioma_cells	Cluster2_Endothelial_cells	APOC2--LRP1	HMOX1	0.164130555	0.173598553	-1.080016241	0.127615603	0.009181417	0.071244705	-0.03712942	0.150016311	0.110507637	0.728318287
Cluster2_Glioma_cells	Cluster2_Endothelial_cells	APOC2--LRP1	IGFBP3	0.578113562	0.492895893	2.255842894	0.338413847	0.008540256	0.071244705	-0.03712942	0.150016311	0.110507637	0.728318287
Cluster2_Glioma_cells	Cluster2_Endothelial_cells	APOC2--LRP1	JAG1	0.521712843	0.504262464	2.392427013	0.426504779	0.006574571	0.071244705	-0.03712942	0.150016311	0.110507637	0.728318287
Cluster2_Glioma_cells	Cluster2_Endothelial_cells	APOC2--LRP1	JUN	0.538616948	2.19917334	-0.29998769	0.927925601	0.010320253	0.071244705	-0.03712942	0.150016311	0.110507637	0.728318287
Cluster2_Glioma_cells	Cluster2_Endothelial_cells	APOC2--LRP1	KLF6	0.194878991	0.690260914	-1.37315868	0.521312322	0.006369027	0.071244705	-0.03712942	0.150016311	0.110507637	0.728318287
Cluster2_Glioma_cells	Cluster2_Endothelial_cells	APOC2--LRP1	LMNA	0.28653232	0.558512012	1.039124485	0.475071041	0.006926678	0.071244705	-0.03712942	0.150016311	0.110507637	0.728318287
Cluster2_Glioma_cells	Cluster2_Endothelial_cells	APOC2--LRP1	LPL	0.430971716	0.373805218	1.60348754	0.3040558	0.006208272	0.071244705	-0.03712942	0.150016311	0.110507637	0.728318287
Cluster2_Glioma_cells	Cluster2_Endothelial_cells	APOC2--LRP1	LPP	0.346846546	0.379488504	0.94833652	0.338413847	0.007333091	0.071244705	-0.03712942	0.150016311	0.110507637	0.728318287
Cluster2_Glioma_cells	Cluster2_Endothelial_cells	APOC2--LRP1	MAF	0.21912513	0.203823301	-1.131574557	0.181348489	0.005864933	0.071244705	-0.03712942	0.150016311	0.110507637	0.728318287
Cluster2_Glioma_cells	Cluster2_Endothelial_cells	APOC2--LRP1	MCL1	0.242329574	0.615344872	-1.280334624	0.515887368	0.006542803	0.071244705	-0.03712942	0.150016311	0.110507637	0.728318287
Cluster2_Glioma_cells	Cluster2_Endothelial_cells	APOC2--LRP1	MIDN	0.287983444	0.829501421	2.095708906	0.664427796	0.00617159	0.071244705	-0.03712942	0.150016311	0.110507637	0.728318287
Cluster2_Glioma_cells	Cluster2_Endothelial_cells	APOC2--LRP1	NDRG1	0.206202214	0.236114699	-0.423396893	0.166881943	0.006982571	0.071244705	-0.03712942	0.150016311	0.110507637	0.728318287
Cluster2_Glioma_cells	Cluster2_Endothelial_cells	APOC2--LRP1	NEAT1	1.284837745	1.650477913	-0.625254865	0.719969	0.005832406	0.071244705	-0.03712942	0.150016311	0.110507637	0.728318287
Cluster2_Glioma_cells	Cluster2_Endothelial_cells	APOC2--LRP1	NEK6	0.391884053	0.410488246	1.59160301	0.367346939	0.006999931	0.071244705	-0.03712942	0.150016311	0.110507637	0.728318287
Cluster2_Glioma_cells	Cluster2_Endothelial_cells	APOC2--LRP1	NFIA	0.459118012	1.060449496	2.2182335	0.792560062	0.006244523	0.071244705	-0.03712942	0.150016311	0.110507637	0.728318287
Cluster2_Glioma_cells	Cluster2_Endothelial_cells	APOC2--LRP1	NOS2	0.325678695	0.254714544	2.467863543	0.218548179	0.006059122	0.071244705	-0.03712942	0.150016311	0.110507637	0.728318287
Cluster2_Glioma_cells	Cluster2_Endothelial_cells	APOC2--LRP1	NR2F1	0.281204024	0.560320331	2.249897787	0.482562645	0.006435946	0.071244705	-0.03712942	0.150016311	0.110507637	0.728318287
Cluster2_Glioma_cells	Cluster2_Endothelial_cells	APOC2--LRP1	NR2F2	0.166464457	0.374321881	2.081149305	0.340222165	0.006107667	0.071244705	-0.03712942	0.150016311	0.110507637	0.728318287
Cluster2_Glioma_cells	Cluster2_Endothelial_cells	APOC2--LRP1	ODC1	0.274535113	0.849651253	2.251036069	0.68276931	0.006345862	0.071244705	-0.03712942	0.150016311	0.110507637	0.728318287
Cluster2_Glioma_cells	Cluster2_Endothelial_cells	APOC2--LRP1	PER1	0.204634977	0.24283131	-0.889522821	0.223456471	0.006331118	0.071244705	-0.03712942	0.150016311	0.110507637	0.728318287
Cluster2_Glioma_cells	Cluster2_Endothelial_cells	APOC2--LRP1	RUNX1	0.190493138	0.146473779	-0.944940083	0.129423921	0.006274239	0.071244705	-0.03712942	0.150016311	0.110507637	0.728318287
Cluster2_Glioma_cells	Cluster2_Endothelial_cells	APOC2--LRP1	SAT1	0.384240141	1.10074916	-1.327215587	0.720743994	0.006168816	0.071244705	-0.03712942	0.150016311	0.110507637	0.728318287
Cluster2_Glioma_cells	Cluster2_Endothelial_cells	APOC2--LRP1	SOCS2	0.544178141	0.49444588	2.445520833	0.396538362	0.007662464	0.071244705	-0.03712942	0.150016311	0.110507637	0.728318287
Cluster2_Glioma_cells	Cluster2_Endothelial_cells	APOC2--LRP1	SOCS3	0.364453967	0.377421855	-0.085325713	0.280805993	0.006331021	0.071244705	-0.03712942	0.150016311	0.110507637	0.728318287
Cluster2_Glioma_cells	Cluster2_Endothelial_cells	APOC2--LRP1	SOX9	0.498669559	0.881684319	2.374440914	0.68483596	0.005832225	0.071244705	-0.03712942	0.150016311	0.110507637	0.728318287
Cluster2_Glioma_cells	Cluster2_Endothelial_cells	APOC2--LRP1	SPP1	0.79794525	0.793335056	-0.954092746	0.569620253	0.006512249	0.071244705	-0.03712942	0.150016311	0.110507637	0.728318287
Cluster2_Glioma_cells	Cluster2_Endothelial_cells	APOC2--LRP1	STAT1	0.244019247	0.31955567	0.416197541	0.280031	0.00608488	0.071244705	-0.03712942	0.150016311	0.110507637	0.728318287
Cluster2_Glioma_cells	Cluster2_Endothelial_cells	APOC2--LRP1	TGIF1	0.236800856	0.318005683	0.321194929	0.295789202	0.007236419	0.071244705	-0.03712942	0.150016311	0.110507637	0.728318287
Cluster2_Glioma_cells	Cluster2_Endothelial_cells	APOC2--LRP1	TNC	0.471532724	0.421596487	2.43467068	0.353397055	0.006382518	0.071244705	-0.03712942	0.150016311	0.110507637	0.728318287
Cluster2_Glioma_cells	Cluster2_Endothelial_cells	APOC2--LRP1	TOP2A	0.153422425	0.425471454	2.00882157	0.269439421	0.006378132	0.071244705	-0.03712942	0.150016311	0.110507637	0.728318287
Cluster2_Glioma_cells	Cluster2_Endothelial_cells	APOC2--LRP1	TYMS	0.306730511	0.525703952	2.288860149	0.406096616	0.006024883	0.071244705	-0.03712942	0.150016311	0.110507637	0.728318287
Cluster2_Glioma_cells	Cluster2_Endothelial_cells	APOC2--LRP1	VCAN	0.180513796	0.655902867	1.868312151	0.541462154	0.006157682	0.071244705	-0.03712942	0.150016311	0.110507637	0.728318287
Cluster2_Glioma_cells	Cluster2_Endothelial_cells	APOC2--LRP1	VEGFA	0.478376599	0.637819685	1.274790901	0.362955309	0.011985784	0.071244705	-0.03712942	0.150016311	0.110507637	0.728318287
Cluster2_Glioma_cells	Cluster2_Endothelial_cells	APOC2--LRP1	VIM	1.780136989	3.474037716	1.67826238	0.990958409	0.006884838	0.071244705	-0.03712942	0.150016311	0.110507637	0.728318287
Cluster2_Glioma_cells	Cluster2_Endothelial_cells	APOC2--LRP1	WEE1	0.269957045	0.390338414	2.279819234	0.345388788	0.005821342	0.071244705	-0.03712942	0.150016311	0.110507637	0.728318287
Cluster2_Glioma_cells	Cluster2_Endothelial_cells	APOC2--LRP1	ZFP36	0.7355726	0.754327047	-1.011288259	0.462929476	0.006379108	0.071244705	-0.03712942	0.150016311	0.110507637	0.728318287
Cluster2_Glioma_cells	Cluster2_Endothelial_cells	APOC2--LRP1	ZFP36L1	0.625212341	0.707827435	-0.949127944	0.560836993	0.006026871	0.071244705	-0.03712942	0.150016311	0.110507637	0.728318287
Cluster2_Glioma_cells	Cluster2_Microglial	SPP1--ITGB1	ADM	0.188072348	0.202531646	-0.285096159	0.137173857	0.010576294	0.070068555	-0.059433038	0.147484671	0.10785846	0.726858288
Cluster2_Glioma_cells	Cluster2_Microglial	SPP1--ITGB1	AGT	0.625214239	0.722810643	2.415335937	0.495220873	0.009098357	0.070068555	-0.059433038	0.147484671	0.10785846	0.726858288
Cluster2_Glioma_cells	Cluster2_Microglial	SPP1--ITGB1	ATF3	0.31428811	0.333247223	-1.209623799	0.276156032	0.015217546	0.070068555	-0.059433038	0.147484671	0.10785846	0.726858288
Cluster2_Glioma_cells	Cluster2_Microglial	SPP1--ITGB1	BCL6	0.162162378	0.17721519	-0.42704929	0.148023766	0.012686941	0.070068555	-0.059433038	0.147484671	0.10785846	0.726858288
Cluster2_Glioma_cells	Cluster2_Microglial	SPP1--ITGB1	CCN1	0.491596714	0.412554895	2.295346299	0.300180832	0.009984359	0.070068555	-0.059433038	0.147484671	0.10785846	0.726858288
Cluster2_Glioma_cells	Cluster2_Microglial	SPP1--ITGB1	CCNB1	0.226723204	0.321105657	2.278354331	0.223456471	0.010111115	0.070068555	-0.059433038	0.147484671	0.10785846	0.726858288
Cluster2_Glioma_cells	Cluster2_Microglial	SPP1--ITGB1	CCND2	0.259578529	1.161715319	1.996399404	0.767243606	0.013441481	0.070068555	-0.059433038	0.147484671	0.10785846	0.726858288
Cluster2_Glioma_cells	Cluster2_Microglial	SPP1--ITGB1	CD44	0.158864294	0.27124774	-0.259601116	0.171790235	0.06716296	0.070068555	-0.059433038	0.147484671	0.10785846	0.726858288
Cluster2_Glioma_cells	Cluster2_Microglial	SPP1--ITGB1	CDK6	0.178742616	0.705760785	1.974936114	0.543012142	0.009103227	0.070068555	-0.059433038	0.147484671	0.10785846	0.726858288
Cluster2_Glioma_cells	Cluster2_Microglial	SPP1--ITGB1	CEBPB	0.248846419	0.434771377	-1.387174135	0.332988892	0.012257248	0.070068555	-0.059433038	0.147484671	0.10785846	0.726858288
Cluster2_Glioma_cells	Cluster2_Microglial	SPP1--ITGB1	CLU	0.518839245	2.524670628	2.2712531	0.935933867	0.009714711	0.070068555	-0.059433038	0.147484671	0.10785846	0.726858288
Cluster2_Glioma_cells	Cluster2_Microglial	SPP1--ITGB1	CREM	0.260127285	0.356238698	-0.859002421	0.322913976	0.009673715	0.070068555	-0.059433038	0.147484671	0.10785846	0.726858288
Cluster2_Glioma_cells	Cluster2_Microglial	SPP1--ITGB1	CTNNB1	0.335510395	0.556445363	0.418555848	0.47920434	0.010393104	0.070068555	-0.059433038	0.147484671	0.10785846	0.726858288
Cluster2_Glioma_cells	Cluster2_Microglial	SPP1--ITGB1	DUSP6	0.338370961	0.609144924	1.837445881	0.493670886	0.01198793	0.070068555	-0.059433038	0.147484671	0.10785846	0.726858288
Cluster2_Glioma_cells	Cluster2_Microglial	SPP1--ITGB1	EGFR	1.115332285	2.173081891	2.402445567	0.800568329	0.012431261	0.070068555	-0.059433038	0.147484671	0.10785846	0.726858288
Cluster2_Glioma_cells	Cluster2_Microglial	SPP1--ITGB1	EGR1	0.29407376	1.236889693	-0.509819246	0.712735727	0.017470466	0.070068555	-0.059433038	0.147484671	0.10785846	0.726858288
Cluster2_Glioma_cells	Cluster2_Microglial	SPP1--ITGB1	EMP1	0.236006033	0.199690003	1.882611606	0.173856885	0.009317625	0.070068555	-0.059433038	0.147484671	0.10785846	0.726858288
Cluster2_Glioma_cells	Cluster2_Microglial	SPP1--ITGB1	EPAS1	0.168789056	0.158615345	1.080154484	0.135882201	0.009099596	0.070068555	-0.059433038	0.147484671	0.10785846	0.726858288
Cluster2_Glioma_cells	Cluster2_Microglial	SPP1--ITGB1	F3	0.545205894	0.632136399	2.409361508	0.440971325	0.010966476	0.070068555	-0.059433038	0.147484671	0.10785846	0.726858288
Cluster2_Glioma_cells	Cluster2_Microglial	SPP1--ITGB1	FOS	0.15073918	2.073366055	-1.227004449	0.878584345	0.019666744	0.070068555	-0.059433038	0.147484671	0.10785846	0.726858288
Cluster2_Glioma_cells	Cluster2_Microglial	SPP1--ITGB1	GADD45A	0.666760515	0.824334797	2.313307622	0.585636786	0.013509224	0.070068555	-0.059433038	0.147484671	0.10785846	0.726858288
Cluster2_Glioma_cells	Cluster2_Microglial	SPP1--ITGB1	GADD45B	0.405778986	0.749935417	-0.990036474	0.490570912	0.013771005	0.070068555	-0.059433038	0.147484671	0.10785846	0.726858288
Cluster2_Glioma_cells	Cluster2_Microglial	SPP1--ITGB1	GJA1	0.203127626	0.193231723	1.518592398	0.147248773	0.009324185	0.070068555	-0.059433038	0.147484671	0.10785846	0.726858288
Cluster2_Glioma_cells	Cluster2_Microglial	SPP1--ITGB1	HES1	0.415148494	0.456729527	1.341476798	0.359338672	0.011540138	0.070068555	-0.059433038	0.147484671	0.10785846	0.726858288
Cluster2_Glioma_cells	Cluster2_Microglial	SPP1--ITGB1	HIF1A	0.231868715	0.622836476	-0.223709525	0.545595453	0.010595699	0.070068555	-0.059433038	0.147484671	0.10785846	0.726858288
Cluster2_Glioma_cells	Cluster2_Microglial	SPP1--ITGB1	HMGB2	0.16708878	0.847326272	1.669988271	0.535520537	0.009469433	0.070068555	-0.059433038	0.147484671	0.10785846	0.726858288
Cluster2_Glioma_cells	Cluster2_Microglial	SPP1--ITGB1	HMOX1	0.164130555	0.173598553	-1.080016241	0.127615603	0.014873486	0.070068555	-0.059433038	0.147484671	0.10785846	0.726858288
Cluster2_Glioma_cells	Cluster2_Microglial	SPP1--ITGB1	HSPA5	0.26497727	1.250581245	0.043068931	0.811418238	0.010159418	0.070068555	-0.059433038	0.147484671	0.10785846	0.726858288
Cluster2_Glioma_cells	Cluster2_Microglial	SPP1--ITGB1	IGFBP3	0.578113562	0.492895893	2.255842894	0.338413847	0.012952567	0.070068555	-0.059433038	0.147484671	0.10785846	0.726858288
Cluster2_Glioma_cells	Cluster2_Microglial	SPP1--ITGB1	JUN	0.538616948	2.19917334	-0.29998769	0.927925601	0.071452306	0.070068555	-0.059433038	0.147484671	0.10785846	0.726858288
Cluster2_Glioma_cells	Cluster2_Microglial	SPP1--ITGB1	JUND	1.114662157	2.101782485	0.977942941	0.955308706	0.066363432	0.070068555	-0.059433038	0.147484671	0.10785846	0.726858288
Cluster2_Glioma_cells	Cluster2_Microglial	SPP1--ITGB1	KLF6	0.194878991	0.690260914	-1.37315868	0.521312322	0.009364852	0.070068555	-0.059433038	0.147484671	0.10785846	0.726858288
Cluster2_Glioma_cells	Cluster2_Microglial	SPP1--ITGB1	LMNA	0.28653232	0.558512012	1.039124485	0.475071041	0.009265553	0.070068555	-0.059433038	0.147484671	0.10785846	0.726858288
Cluster2_Glioma_cells	Cluster2_Microglial	SPP1--ITGB1	LPP	0.346846546	0.379488504	0.94833652	0.338413847	0.010567603	0.070068555	-0.059433038	0.147484671	0.10785846	0.726858288
Cluster2_Glioma_cells	Cluster2_Microglial	SPP1--ITGB1	MCL1	0.242329574	0.615344872	-1.280334624	0.515887368	0.010014588	0.070068555	-0.059433038	0.147484671	0.10785846	0.726858288
Cluster2_Glioma_cells	Cluster2_Microglial	SPP1--ITGB1	NDRG1	0.206202214	0.236114699	-0.423396893	0.166881943	0.012481292	0.070068555	-0.059433038	0.147484671	0.10785846	0.726858288
Cluster2_Glioma_cells	Cluster2_Microglial	SPP1--ITGB1	NEK6	0.391884053	0.410488246	1.59160301	0.367346939	0.010195498	0.070068555	-0.059433038	0.147484671	0.10785846	0.726858288
Cluster2_Glioma_cells	Cluster2_Microglial	SPP1--ITGB1	NFIL3	0.172380743	0.143115474	-0.384080944	0.128390597	0.00930972	0.070068555	-0.059433038	0.147484671	0.10785846	0.726858288
Cluster2_Glioma_cells	Cluster2_Microglial	SPP1--ITGB1	NOS2	0.325678695	0.254714544	2.467863543	0.218548179	0.011973193	0.070068555	-0.059433038	0.147484671	0.10785846	0.726858288
Cluster2_Glioma_cells	Cluster2_Microglial	SPP1--ITGB1	ODC1	0.274535113	0.849651253	2.251036069	0.68276931	0.009320598	0.070068555	-0.059433038	0.147484671	0.10785846	0.726858288
Cluster2_Glioma_cells	Cluster2_Microglial	SPP1--ITGB1	PER1	0.204634977	0.24283131	-0.889522821	0.223456471	0.01054795	0.070068555	-0.059433038	0.147484671	0.10785846	0.726858288
Cluster2_Glioma_cells	Cluster2_Microglial	SPP1--ITGB1	PPP1R15A	0.322461805	0.443812968	-1.046122693	0.362438646	0.011112729	0.070068555	-0.059433038	0.147484671	0.10785846	0.726858288
Cluster2_Glioma_cells	Cluster2_Microglial	SPP1--ITGB1	RUNX1	0.190493138	0.146473779	-0.944940083	0.129423921	0.00973261	0.070068555	-0.059433038	0.147484671	0.10785846	0.726858288
Cluster2_Glioma_cells	Cluster2_Microglial	SPP1--ITGB1	S100A10	0.423823786	0.674502712	0.184144843	0.388530096	0.010127633	0.070068555	-0.059433038	0.147484671	0.10785846	0.726858288
Cluster2_Glioma_cells	Cluster2_Microglial	SPP1--ITGB1	SAT1	0.384240141	1.10074916	-1.327215587	0.720743994	0.009718087	0.070068555	-0.059433038	0.147484671	0.10785846	0.726858288
Cluster2_Glioma_cells	Cluster2_Microglial	SPP1--ITGB1	SOCS2	0.544178141	0.49444588	2.445520833	0.396538362	0.010240614	0.070068555	-0.059433038	0.147484671	0.10785846	0.726858288
Cluster2_Glioma_cells	Cluster2_Microglial	SPP1--ITGB1	SOCS3	0.364453967	0.377421855	-0.085325713	0.280805993	0.012210296	0.070068555	-0.059433038	0.147484671	0.10785846	0.726858288
Cluster2_Glioma_cells	Cluster2_Microglial	SPP1--ITGB1	SOD2	0.424823147	0.689744252	-0.398909679	0.419013175	0.009548607	0.070068555	-0.059433038	0.147484671	0.10785846	0.726858288
Cluster2_Glioma_cells	Cluster2_Microglial	SPP1--ITGB1	SOX9	0.498669559	0.881684319	2.374440914	0.68483596	0.009607761	0.070068555	-0.059433038	0.147484671	0.10785846	0.726858288
Cluster2_Glioma_cells	Cluster2_Microglial	SPP1--ITGB1	SPP1	0.79794525	0.793335056	-0.954092746	0.569620253	0.009226001	0.070068555	-0.059433038	0.147484671	0.10785846	0.726858288
Cluster2_Glioma_cells	Cluster2_Microglial	SPP1--ITGB1	STAT1	0.244019247	0.31955567	0.416197541	0.280031	0.030491476	0.070068555	-0.059433038	0.147484671	0.10785846	0.726858288
Cluster2_Glioma_cells	Cluster2_Microglial	SPP1--ITGB1	TFRC	0.219431215	0.209506587	-0.504707335	0.184190132	0.009286355	0.070068555	-0.059433038	0.147484671	0.10785846	0.726858288
Cluster2_Glioma_cells	Cluster2_Microglial	SPP1--ITGB1	TGIF1	0.236800856	0.318005683	0.321194929	0.295789202	0.011852389	0.070068555	-0.059433038	0.147484671	0.10785846	0.726858288
Cluster2_Glioma_cells	Cluster2_Microglial	SPP1--ITGB1	TIMP1	1.085979652	1.125290623	1.240242118	0.799793335	0.010482443	0.070068555	-0.059433038	0.147484671	0.10785846	0.726858288
Cluster2_Glioma_cells	Cluster2_Microglial	SPP1--ITGB1	TNC	0.471532724	0.421596487	2.43467068	0.353397055	0.012531939	0.070068555	-0.059433038	0.147484671	0.10785846	0.726858288
Cluster2_Glioma_cells	Cluster2_Microglial	SPP1--ITGB1	VCAN	0.180513796	0.655902867	1.868312151	0.541462154	0.010048883	0.070068555	-0.059433038	0.147484671	0.10785846	0.726858288
Cluster2_Glioma_cells	Cluster2_Microglial	SPP1--ITGB1	VEGFA	0.478376599	0.637819685	1.274790901	0.362955309	0.02150798	0.070068555	-0.059433038	0.147484671	0.10785846	0.726858288
Cluster2_Glioma_cells	Cluster2_Microglial	SPP1--ITGB1	VIM	1.780136989	3.474037716	1.67826238	0.990958409	0.012508194	0.070068555	-0.059433038	0.147484671	0.10785846	0.726858288
Cluster2_Glioma_cells	Cluster2_Microglial	SPP1--ITGB1	ZFP36	0.7355726	0.754327047	-1.011288259	0.462929476	0.009394989	0.070068555	-0.059433038	0.147484671	0.10785846	0.726858288
Cluster2_Glioma_cells	Cluster2_Microglial	SPP1--ITGB1	ZFP36L1	0.625212341	0.707827435	-0.949127944	0.560836993	0.010104863	0.070068555	-0.059433038	0.147484671	0.10785846	0.726858288
Cluster2_Glioma_cells	Cluster2_Endothelial_cells	ANXA1--EGFR	ADM	0.188072348	0.202531646	-0.285096159	0.137173857	0.008421726	0.078154687	0.093906219	0.164889912	0.126071775	0.726682248
Cluster2_Glioma_cells	Cluster2_Endothelial_cells	ANXA1--EGFR	ATF3	0.31428811	0.333247223	-1.209623799	0.276156032	0.010450137	0.078154687	0.093906219	0.164889912	0.126071775	0.726682248
Cluster2_Glioma_cells	Cluster2_Endothelial_cells	ANXA1--EGFR	BCL6	0.162162378	0.17721519	-0.42704929	0.148023766	0.01014319	0.078154687	0.093906219	0.164889912	0.126071775	0.726682248
Cluster2_Glioma_cells	Cluster2_Endothelial_cells	ANXA1--EGFR	CCN1	0.491596714	0.412554895	2.295346299	0.300180832	0.007654542	0.078154687	0.093906219	0.164889912	0.126071775	0.726682248
Cluster2_Glioma_cells	Cluster2_Endothelial_cells	ANXA1--EGFR	CCNB1	0.226723204	0.321105657	2.278354331	0.223456471	0.007463535	0.078154687	0.093906219	0.164889912	0.126071775	0.726682248
Cluster2_Glioma_cells	Cluster2_Endothelial_cells	ANXA1--EGFR	CCND2	0.259578529	1.161715319	1.996399404	0.767243606	0.009393157	0.078154687	0.093906219	0.164889912	0.126071775	0.726682248
Cluster2_Glioma_cells	Cluster2_Endothelial_cells	ANXA1--EGFR	CD44	0.158864294	0.27124774	-0.259601116	0.171790235	0.007496096	0.078154687	0.093906219	0.164889912	0.126071775	0.726682248
Cluster2_Glioma_cells	Cluster2_Endothelial_cells	ANXA1--EGFR	CDK6	0.178742616	0.705760785	1.974936114	0.543012142	0.007765914	0.078154687	0.093906219	0.164889912	0.126071775	0.726682248
Cluster2_Glioma_cells	Cluster2_Endothelial_cells	ANXA1--EGFR	CEBPB	0.248846419	0.434771377	-1.387174135	0.332988892	0.007972323	0.078154687	0.093906219	0.164889912	0.126071775	0.726682248
Cluster2_Glioma_cells	Cluster2_Endothelial_cells	ANXA1--EGFR	CEBPD	0.692549795	0.969000258	-0.969825583	0.545853785	0.006821782	0.078154687	0.093906219	0.164889912	0.126071775	0.726682248
Cluster2_Glioma_cells	Cluster2_Endothelial_cells	ANXA1--EGFR	CXADR	0.253235539	0.311805735	0.947471794	0.285197623	0.006779459	0.078154687	0.093906219	0.164889912	0.126071775	0.726682248
Cluster2_Glioma_cells	Cluster2_Endothelial_cells	ANXA1--EGFR	DUSP4	0.253128654	0.252906226	1.135183109	0.228364764	0.006714051	0.078154687	0.093906219	0.164889912	0.126071775	0.726682248
Cluster2_Glioma_cells	Cluster2_Endothelial_cells	ANXA1--EGFR	DUSP6	0.338370961	0.609144924	1.837445881	0.493670886	0.00866299	0.078154687	0.093906219	0.164889912	0.126071775	0.726682248
Cluster2_Glioma_cells	Cluster2_Endothelial_cells	ANXA1--EGFR	EGFR	1.115332285	2.173081891	2.402445567	0.800568329	0.008319139	0.078154687	0.093906219	0.164889912	0.126071775	0.726682248
Cluster2_Glioma_cells	Cluster2_Endothelial_cells	ANXA1--EGFR	EGR1	0.29407376	1.236889693	-0.509819246	0.712735727	0.012795412	0.078154687	0.093906219	0.164889912	0.126071775	0.726682248
Cluster2_Glioma_cells	Cluster2_Endothelial_cells	ANXA1--EGFR	EMP1	0.236006033	0.199690003	1.882611606	0.173856885	0.007388856	0.078154687	0.093906219	0.164889912	0.126071775	0.726682248
Cluster2_Glioma_cells	Cluster2_Endothelial_cells	ANXA1--EGFR	ENO1	0.246965835	1.68922759	1.079739192	0.923792302	0.006943728	0.078154687	0.093906219	0.164889912	0.126071775	0.726682248
Cluster2_Glioma_cells	Cluster2_Endothelial_cells	ANXA1--EGFR	EPAS1	0.168789056	0.158615345	1.080154484	0.135882201	0.00704965	0.078154687	0.093906219	0.164889912	0.126071775	0.726682248
Cluster2_Glioma_cells	Cluster2_Endothelial_cells	ANXA1--EGFR	F3	0.545205894	0.632136399	2.409361508	0.440971325	0.006717769	0.078154687	0.093906219	0.164889912	0.126071775	0.726682248
Cluster2_Glioma_cells	Cluster2_Endothelial_cells	ANXA1--EGFR	FOS	0.15073918	2.073366055	-1.227004449	0.878584345	0.014740646	0.078154687	0.093906219	0.164889912	0.126071775	0.726682248
Cluster2_Glioma_cells	Cluster2_Endothelial_cells	ANXA1--EGFR	GADD45A	0.666760515	0.824334797	2.313307622	0.585636786	0.009261836	0.078154687	0.093906219	0.164889912	0.126071775	0.726682248
Cluster2_Glioma_cells	Cluster2_Endothelial_cells	ANXA1--EGFR	GADD45B	0.405778986	0.749935417	-0.990036474	0.490570912	0.009271917	0.078154687	0.093906219	0.164889912	0.126071775	0.726682248
Cluster2_Glioma_cells	Cluster2_Endothelial_cells	ANXA1--EGFR	HES1	0.415148494	0.456729527	1.341476798	0.359338672	0.008799979	0.078154687	0.093906219	0.164889912	0.126071775	0.726682248
Cluster2_Glioma_cells	Cluster2_Endothelial_cells	ANXA1--EGFR	HIF1A	0.231868715	0.622836476	-0.223709525	0.545595453	0.007138281	0.078154687	0.093906219	0.164889912	0.126071775	0.726682248
Cluster2_Glioma_cells	Cluster2_Endothelial_cells	ANXA1--EGFR	HMOX1	0.164130555	0.173598553	-1.080016241	0.127615603	0.011463492	0.078154687	0.093906219	0.164889912	0.126071775	0.726682248
Cluster2_Glioma_cells	Cluster2_Endothelial_cells	ANXA1--EGFR	IGFBP3	0.578113562	0.492895893	2.255842894	0.338413847	0.009929191	0.078154687	0.093906219	0.164889912	0.126071775	0.726682248
Cluster2_Glioma_cells	Cluster2_Endothelial_cells	ANXA1--EGFR	JAG1	0.521712843	0.504262464	2.392427013	0.426504779	0.007343026	0.078154687	0.093906219	0.164889912	0.126071775	0.726682248
Cluster2_Glioma_cells	Cluster2_Endothelial_cells	ANXA1--EGFR	JUN	0.538616948	2.19917334	-0.29998769	0.927925601	0.012969621	0.078154687	0.093906219	0.164889912	0.126071775	0.726682248
Cluster2_Glioma_cells	Cluster2_Endothelial_cells	ANXA1--EGFR	JUND	1.114662157	2.101782485	0.977942941	0.955308706	0.006877924	0.078154687	0.093906219	0.164889912	0.126071775	0.726682248
Cluster2_Glioma_cells	Cluster2_Endothelial_cells	ANXA1--EGFR	KLF6	0.194878991	0.690260914	-1.37315868	0.521312322	0.007325501	0.078154687	0.093906219	0.164889912	0.126071775	0.726682248
Cluster2_Glioma_cells	Cluster2_Endothelial_cells	ANXA1--EGFR	LDHA	0.857278614	1.301472488	0.645313353	0.809868251	0.007530989	0.078154687	0.093906219	0.164889912	0.126071775	0.726682248
Cluster2_Glioma_cells	Cluster2_Endothelial_cells	ANXA1--EGFR	LMNA	0.28653232	0.558512012	1.039124485	0.475071041	0.006685492	0.078154687	0.093906219	0.164889912	0.126071775	0.726682248
Cluster2_Glioma_cells	Cluster2_Endothelial_cells	ANXA1--EGFR	LPP	0.346846546	0.379488504	0.94833652	0.338413847	0.008218773	0.078154687	0.093906219	0.164889912	0.126071775	0.726682248
Cluster2_Glioma_cells	Cluster2_Endothelial_cells	ANXA1--EGFR	MCL1	0.242329574	0.615344872	-1.280334624	0.515887368	0.007781675	0.078154687	0.093906219	0.164889912	0.126071775	0.726682248
Cluster2_Glioma_cells	Cluster2_Endothelial_cells	ANXA1--EGFR	NDRG1	0.206202214	0.236114699	-0.423396893	0.166881943	0.008966238	0.078154687	0.093906219	0.164889912	0.126071775	0.726682248
Cluster2_Glioma_cells	Cluster2_Endothelial_cells	ANXA1--EGFR	NEK6	0.391884053	0.410488246	1.59160301	0.367346939	0.007095098	0.078154687	0.093906219	0.164889912	0.126071775	0.726682248
Cluster2_Glioma_cells	Cluster2_Endothelial_cells	ANXA1--EGFR	NFIL3	0.172380743	0.143115474	-0.384080944	0.128390597	0.006860739	0.078154687	0.093906219	0.164889912	0.126071775	0.726682248
Cluster2_Glioma_cells	Cluster2_Endothelial_cells	ANXA1--EGFR	NOS2	0.325678695	0.254714544	2.467863543	0.218548179	0.067761394	0.078154687	0.093906219	0.164889912	0.126071775	0.726682248
Cluster2_Glioma_cells	Cluster2_Endothelial_cells	ANXA1--EGFR	NR2F1	0.281204024	0.560320331	2.249897787	0.482562645	0.007006466	0.078154687	0.093906219	0.164889912	0.126071775	0.726682248
Cluster2_Glioma_cells	Cluster2_Endothelial_cells	ANXA1--EGFR	ODC1	0.274535113	0.849651253	2.251036069	0.68276931	0.007215746	0.078154687	0.093906219	0.164889912	0.126071775	0.726682248
Cluster2_Glioma_cells	Cluster2_Endothelial_cells	ANXA1--EGFR	PER1	0.204634977	0.24283131	-0.889522821	0.223456471	0.007602437	0.078154687	0.093906219	0.164889912	0.126071775	0.726682248
Cluster2_Glioma_cells	Cluster2_Endothelial_cells	ANXA1--EGFR	PMEPA1	0.362581761	0.338672178	1.321037463	0.299147507	0.00669362	0.078154687	0.093906219	0.164889912	0.126071775	0.726682248
Cluster2_Glioma_cells	Cluster2_Endothelial_cells	ANXA1--EGFR	PPP1R15A	0.322461805	0.443812968	-1.046122693	0.362438646	0.007159341	0.078154687	0.093906219	0.164889912	0.126071775	0.726682248
Cluster2_Glioma_cells	Cluster2_Endothelial_cells	ANXA1--EGFR	RCAN1	0.438883765	0.473521054	1.06654844	0.360888659	0.006721155	0.078154687	0.093906219	0.164889912	0.126071775	0.726682248
Cluster2_Glioma_cells	Cluster2_Endothelial_cells	ANXA1--EGFR	RUNX1	0.190493138	0.146473779	-0.944940083	0.129423921	0.006866436	0.078154687	0.093906219	0.164889912	0.126071775	0.726682248
Cluster2_Glioma_cells	Cluster2_Endothelial_cells	ANXA1--EGFR	S100A10	0.423823786	0.674502712	0.184144843	0.388530096	0.007027093	0.078154687	0.093906219	0.164889912	0.126071775	0.726682248
Cluster2_Glioma_cells	Cluster2_Endothelial_cells	ANXA1--EGFR	SAT1	0.384240141	1.10074916	-1.327215587	0.720743994	0.007601578	0.078154687	0.093906219	0.164889912	0.126071775	0.726682248
Cluster2_Glioma_cells	Cluster2_Endothelial_cells	ANXA1--EGFR	SOCS2	0.544178141	0.49444588	2.445520833	0.396538362	0.008196051	0.078154687	0.093906219	0.164889912	0.126071775	0.726682248
Cluster2_Glioma_cells	Cluster2_Endothelial_cells	ANXA1--EGFR	SOCS3	0.364453967	0.377421855	-0.085325713	0.280805993	0.008264875	0.078154687	0.093906219	0.164889912	0.126071775	0.726682248
Cluster2_Glioma_cells	Cluster2_Endothelial_cells	ANXA1--EGFR	SOD2	0.424823147	0.689744252	-0.398909679	0.419013175	0.007408537	0.078154687	0.093906219	0.164889912	0.126071775	0.726682248
Cluster2_Glioma_cells	Cluster2_Endothelial_cells	ANXA1--EGFR	SOX9	0.498669559	0.881684319	2.374440914	0.68483596	0.007577175	0.078154687	0.093906219	0.164889912	0.126071775	0.726682248
Cluster2_Glioma_cells	Cluster2_Endothelial_cells	ANXA1--EGFR	SPP1	0.79794525	0.793335056	-0.954092746	0.569620253	0.007035946	0.078154687	0.093906219	0.164889912	0.126071775	0.726682248
Cluster2_Glioma_cells	Cluster2_Endothelial_cells	ANXA1--EGFR	STAT1	0.244019247	0.31955567	0.416197541	0.280031	0.007433947	0.078154687	0.093906219	0.164889912	0.126071775	0.726682248
Cluster2_Glioma_cells	Cluster2_Endothelial_cells	ANXA1--EGFR	TFRC	0.219431215	0.209506587	-0.504707335	0.184190132	0.007036629	0.078154687	0.093906219	0.164889912	0.126071775	0.726682248
Cluster2_Glioma_cells	Cluster2_Endothelial_cells	ANXA1--EGFR	TGFB2	0.249488992	0.20356497	2.143727685	0.163265306	0.006752716	0.078154687	0.093906219	0.164889912	0.126071775	0.726682248
Cluster2_Glioma_cells	Cluster2_Endothelial_cells	ANXA1--EGFR	TGIF1	0.236800856	0.318005683	0.321194929	0.295789202	0.007883843	0.078154687	0.093906219	0.164889912	0.126071775	0.726682248
Cluster2_Glioma_cells	Cluster2_Endothelial_cells	ANXA1--EGFR	TNC	0.471532724	0.421596487	2.43467068	0.353397055	0.00850119	0.078154687	0.093906219	0.164889912	0.126071775	0.726682248
Cluster2_Glioma_cells	Cluster2_Endothelial_cells	ANXA1--EGFR	VCAN	0.180513796	0.655902867	1.868312151	0.541462154	0.007007112	0.078154687	0.093906219	0.164889912	0.126071775	0.726682248
Cluster2_Glioma_cells	Cluster2_Endothelial_cells	ANXA1--EGFR	VEGFA	0.478376599	0.637819685	1.274790901	0.362955309	0.015073358	0.078154687	0.093906219	0.164889912	0.126071775	0.726682248
Cluster2_Glioma_cells	Cluster2_Endothelial_cells	ANXA1--EGFR	VIM	1.780136989	3.474037716	1.67826238	0.990958409	0.008518848	0.078154687	0.093906219	0.164889912	0.126071775	0.726682248
Cluster2_Glioma_cells	Cluster2_Endothelial_cells	ANXA1--EGFR	WEE1	0.269957045	0.390338414	2.279819234	0.345388788	0.006670831	0.078154687	0.093906219	0.164889912	0.126071775	0.726682248
Cluster2_Glioma_cells	Cluster2_Endothelial_cells	ANXA1--EGFR	ZFP36	0.7355726	0.754327047	-1.011288259	0.462929476	0.00738389	0.078154687	0.093906219	0.164889912	0.126071775	0.726682248
Cluster2_Glioma_cells	Cluster2_Endothelial_cells	ANXA1--EGFR	ZFP36L1	0.625212341	0.707827435	-0.949127944	0.560836993	0.007215759	0.078154687	0.093906219	0.164889912	0.126071775	0.726682248
Cluster2_Glioma_cells	Cluster2_Oligodendrocytes	TGFBI--ITGA7	ABCA1	0.240788435	0.328080599	-0.347141003	0.270731077	0.007851574	0.067298226	-0.111967452	0.141521592	0.101618532	0.725851955
Cluster2_Glioma_cells	Cluster2_Oligodendrocytes	TGFBI--ITGA7	ADM	0.188072348	0.202531646	-0.285096159	0.137173857	0.0088533	0.067298226	-0.111967452	0.141521592	0.101618532	0.725851955
Cluster2_Glioma_cells	Cluster2_Oligodendrocytes	TGFBI--ITGA7	AGT	0.625214239	0.722810643	2.415335937	0.495220873	0.007640512	0.067298226	-0.111967452	0.141521592	0.101618532	0.725851955
Cluster2_Glioma_cells	Cluster2_Oligodendrocytes	TGFBI--ITGA7	ARID1A	0.171409802	0.31516404	0.620182354	0.289847585	0.007490262	0.067298226	-0.111967452	0.141521592	0.101618532	0.725851955
Cluster2_Glioma_cells	Cluster2_Oligodendrocytes	TGFBI--ITGA7	ATF3	0.31428811	0.333247223	-1.209623799	0.276156032	0.01159943	0.067298226	-0.111967452	0.141521592	0.101618532	0.725851955
Cluster2_Glioma_cells	Cluster2_Oligodendrocytes	TGFBI--ITGA7	BCL6	0.162162378	0.17721519	-0.42704929	0.148023766	0.011064868	0.067298226	-0.111967452	0.141521592	0.101618532	0.725851955
Cluster2_Glioma_cells	Cluster2_Oligodendrocytes	TGFBI--ITGA7	CADM1	0.229017745	0.417463188	1.335889766	0.370188582	0.007529246	0.067298226	-0.111967452	0.141521592	0.101618532	0.725851955
Cluster2_Glioma_cells	Cluster2_Oligodendrocytes	TGFBI--ITGA7	CCN1	0.491596714	0.412554895	2.295346299	0.300180832	0.008466183	0.067298226	-0.111967452	0.141521592	0.101618532	0.725851955
Cluster2_Glioma_cells	Cluster2_Oligodendrocytes	TGFBI--ITGA7	CCNB1	0.226723204	0.321105657	2.278354331	0.223456471	0.007951116	0.067298226	-0.111967452	0.141521592	0.101618532	0.725851955
Cluster2_Glioma_cells	Cluster2_Oligodendrocytes	TGFBI--ITGA7	CCND2	0.259578529	1.161715319	1.996399404	0.767243606	0.009828844	0.067298226	-0.111967452	0.141521592	0.101618532	0.725851955
Cluster2_Glioma_cells	Cluster2_Oligodendrocytes	TGFBI--ITGA7	CD44	0.158864294	0.27124774	-0.259601116	0.171790235	0.008707564	0.067298226	-0.111967452	0.141521592	0.101618532	0.725851955
Cluster2_Glioma_cells	Cluster2_Oligodendrocytes	TGFBI--ITGA7	CDK6	0.178742616	0.705760785	1.974936114	0.543012142	0.012814068	0.067298226	-0.111967452	0.141521592	0.101618532	0.725851955
Cluster2_Glioma_cells	Cluster2_Oligodendrocytes	TGFBI--ITGA7	CEBPB	0.248846419	0.434771377	-1.387174135	0.332988892	0.009194879	0.067298226	-0.111967452	0.141521592	0.101618532	0.725851955
Cluster2_Glioma_cells	Cluster2_Oligodendrocytes	TGFBI--ITGA7	CLU	0.518839245	2.524670628	2.2712531	0.935933867	0.007546618	0.067298226	-0.111967452	0.141521592	0.101618532	0.725851955
Cluster2_Glioma_cells	Cluster2_Oligodendrocytes	TGFBI--ITGA7	DUSP6	0.338370961	0.609144924	1.837445881	0.493670886	0.009541233	0.067298226	-0.111967452	0.141521592	0.101618532	0.725851955
Cluster2_Glioma_cells	Cluster2_Oligodendrocytes	TGFBI--ITGA7	EGFR	1.115332285	2.173081891	2.402445567	0.800568329	0.009758086	0.067298226	-0.111967452	0.141521592	0.101618532	0.725851955
Cluster2_Glioma_cells	Cluster2_Oligodendrocytes	TGFBI--ITGA7	EGR1	0.29407376	1.236889693	-0.509819246	0.712735727	0.015669563	0.067298226	-0.111967452	0.141521592	0.101618532	0.725851955
Cluster2_Glioma_cells	Cluster2_Oligodendrocytes	TGFBI--ITGA7	EPAS1	0.168789056	0.158615345	1.080154484	0.135882201	0.008124849	0.067298226	-0.111967452	0.141521592	0.101618532	0.725851955
Cluster2_Glioma_cells	Cluster2_Oligodendrocytes	TGFBI--ITGA7	F3	0.545205894	0.632136399	2.409361508	0.440971325	0.008697074	0.067298226	-0.111967452	0.141521592	0.101618532	0.725851955
Cluster2_Glioma_cells	Cluster2_Oligodendrocytes	TGFBI--ITGA7	FOS	0.15073918	2.073366055	-1.227004449	0.878584345	0.013961972	0.067298226	-0.111967452	0.141521592	0.101618532	0.725851955
Cluster2_Glioma_cells	Cluster2_Oligodendrocytes	TGFBI--ITGA7	GADD45A	0.666760515	0.824334797	2.313307622	0.585636786	0.009966472	0.067298226	-0.111967452	0.141521592	0.101618532	0.725851955
Cluster2_Glioma_cells	Cluster2_Oligodendrocytes	TGFBI--ITGA7	GADD45B	0.405778986	0.749935417	-0.990036474	0.490570912	0.010590642	0.067298226	-0.111967452	0.141521592	0.101618532	0.725851955
Cluster2_Glioma_cells	Cluster2_Oligodendrocytes	TGFBI--ITGA7	HES1	0.415148494	0.456729527	1.341476798	0.359338672	0.009687706	0.067298226	-0.111967452	0.141521592	0.101618532	0.725851955
Cluster2_Glioma_cells	Cluster2_Oligodendrocytes	TGFBI--ITGA7	HIF1A	0.231868715	0.622836476	-0.223709525	0.545595453	0.008434543	0.067298226	-0.111967452	0.141521592	0.101618532	0.725851955
Cluster2_Glioma_cells	Cluster2_Oligodendrocytes	TGFBI--ITGA7	HMOX1	0.164130555	0.173598553	-1.080016241	0.127615603	0.014951435	0.067298226	-0.111967452	0.141521592	0.101618532	0.725851955
Cluster2_Glioma_cells	Cluster2_Oligodendrocytes	TGFBI--ITGA7	IGFBP3	0.578113562	0.492895893	2.255842894	0.338413847	0.011733938	0.067298226	-0.111967452	0.141521592	0.101618532	0.725851955
Cluster2_Glioma_cells	Cluster2_Oligodendrocytes	TGFBI--ITGA7	JAG1	0.521712843	0.504262464	2.392427013	0.426504779	0.00749989	0.067298226	-0.111967452	0.141521592	0.101618532	0.725851955
Cluster2_Glioma_cells	Cluster2_Oligodendrocytes	TGFBI--ITGA7	JUN	0.538616948	2.19917334	-0.29998769	0.927925601	0.01208919	0.067298226	-0.111967452	0.141521592	0.101618532	0.725851955
Cluster2_Glioma_cells	Cluster2_Oligodendrocytes	TGFBI--ITGA7	LMNA	0.28653232	0.558512012	1.039124485	0.475071041	0.008346438	0.067298226	-0.111967452	0.141521592	0.101618532	0.725851955
Cluster2_Glioma_cells	Cluster2_Oligodendrocytes	TGFBI--ITGA7	LPP	0.346846546	0.379488504	0.94833652	0.338413847	0.01044054	0.067298226	-0.111967452	0.141521592	0.101618532	0.725851955
Cluster2_Glioma_cells	Cluster2_Oligodendrocytes	TGFBI--ITGA7	MCL1	0.242329574	0.615344872	-1.280334624	0.515887368	0.008563195	0.067298226	-0.111967452	0.141521592	0.101618532	0.725851955
Cluster2_Glioma_cells	Cluster2_Oligodendrocytes	TGFBI--ITGA7	NDRG1	0.206202214	0.236114699	-0.423396893	0.166881943	0.008678374	0.067298226	-0.111967452	0.141521592	0.101618532	0.725851955
Cluster2_Glioma_cells	Cluster2_Oligodendrocytes	TGFBI--ITGA7	NEAT1	1.284837745	1.650477913	-0.625254865	0.719969	0.008040948	0.067298226	-0.111967452	0.141521592	0.101618532	0.725851955
Cluster2_Glioma_cells	Cluster2_Oligodendrocytes	TGFBI--ITGA7	NEK6	0.391884053	0.410488246	1.59160301	0.367346939	0.008576724	0.067298226	-0.111967452	0.141521592	0.101618532	0.725851955
Cluster2_Glioma_cells	Cluster2_Oligodendrocytes	TGFBI--ITGA7	NIBAN1	0.22572824	0.176181865	0.634976957	0.160165332	0.00757167	0.067298226	-0.111967452	0.141521592	0.101618532	0.725851955
Cluster2_Glioma_cells	Cluster2_Oligodendrocytes	TGFBI--ITGA7	NOS2	0.325678695	0.254714544	2.467863543	0.218548179	0.009402695	0.067298226	-0.111967452	0.141521592	0.101618532	0.725851955
Cluster2_Glioma_cells	Cluster2_Oligodendrocytes	TGFBI--ITGA7	ODC1	0.274535113	0.849651253	2.251036069	0.68276931	0.007641969	0.067298226	-0.111967452	0.141521592	0.101618532	0.725851955
Cluster2_Glioma_cells	Cluster2_Oligodendrocytes	TGFBI--ITGA7	PCDH10	0.215659461	0.209506587	1.325802377	0.190131749	0.007452705	0.067298226	-0.111967452	0.141521592	0.101618532	0.725851955
Cluster2_Glioma_cells	Cluster2_Oligodendrocytes	TGFBI--ITGA7	PER1	0.204634977	0.24283131	-0.889522821	0.223456471	0.007547619	0.067298226	-0.111967452	0.141521592	0.101618532	0.725851955
Cluster2_Glioma_cells	Cluster2_Oligodendrocytes	TGFBI--ITGA7	PLAT	0.292852364	0.231723069	2.266156162	0.196590028	0.007552125	0.067298226	-0.111967452	0.141521592	0.101618532	0.725851955
Cluster2_Glioma_cells	Cluster2_Oligodendrocytes	TGFBI--ITGA7	PPP1R15A	0.322461805	0.443812968	-1.046122693	0.362438646	0.008584023	0.067298226	-0.111967452	0.141521592	0.101618532	0.725851955
Cluster2_Glioma_cells	Cluster2_Oligodendrocytes	TGFBI--ITGA7	PRMT1	0.301307679	0.897700852	2.324512218	0.702660811	0.007698716	0.067298226	-0.111967452	0.141521592	0.101618532	0.725851955
Cluster2_Glioma_cells	Cluster2_Oligodendrocytes	TGFBI--ITGA7	PTX3	0.290597983	0.225523121	2.285531825	0.194523379	0.008303581	0.067298226	-0.111967452	0.141521592	0.101618532	0.725851955
Cluster2_Glioma_cells	Cluster2_Oligodendrocytes	TGFBI--ITGA7	RCAN1	0.438883765	0.473521054	1.06654844	0.360888659	0.007739902	0.067298226	-0.111967452	0.141521592	0.101618532	0.725851955
Cluster2_Glioma_cells	Cluster2_Oligodendrocytes	TGFBI--ITGA7	RUNX1	0.190493138	0.146473779	-0.944940083	0.129423921	0.007704285	0.067298226	-0.111967452	0.141521592	0.101618532	0.725851955
Cluster2_Glioma_cells	Cluster2_Oligodendrocytes	TGFBI--ITGA7	S100A10	0.423823786	0.674502712	0.184144843	0.388530096	0.008047719	0.067298226	-0.111967452	0.141521592	0.101618532	0.725851955
Cluster2_Glioma_cells	Cluster2_Oligodendrocytes	TGFBI--ITGA7	SAT1	0.384240141	1.10074916	-1.327215587	0.720743994	0.009140561	0.067298226	-0.111967452	0.141521592	0.101618532	0.725851955
Cluster2_Glioma_cells	Cluster2_Oligodendrocytes	TGFBI--ITGA7	SOCS2	0.544178141	0.49444588	2.445520833	0.396538362	0.009088607	0.067298226	-0.111967452	0.141521592	0.101618532	0.725851955
Cluster2_Glioma_cells	Cluster2_Oligodendrocytes	TGFBI--ITGA7	SOCS3	0.364453967	0.377421855	-0.085325713	0.280805993	0.008500961	0.067298226	-0.111967452	0.141521592	0.101618532	0.725851955
Cluster2_Glioma_cells	Cluster2_Oligodendrocytes	TGFBI--ITGA7	SOD2	0.424823147	0.689744252	-0.398909679	0.419013175	0.00853227	0.067298226	-0.111967452	0.141521592	0.101618532	0.725851955
Cluster2_Glioma_cells	Cluster2_Oligodendrocytes	TGFBI--ITGA7	SOX9	0.498669559	0.881684319	2.374440914	0.68483596	0.008685442	0.067298226	-0.111967452	0.141521592	0.101618532	0.725851955
Cluster2_Glioma_cells	Cluster2_Oligodendrocytes	TGFBI--ITGA7	SPP1	0.79794525	0.793335056	-0.954092746	0.569620253	0.008594345	0.067298226	-0.111967452	0.141521592	0.101618532	0.725851955
Cluster2_Glioma_cells	Cluster2_Oligodendrocytes	TGFBI--ITGA7	STAT1	0.244019247	0.31955567	0.416197541	0.280031	0.007954979	0.067298226	-0.111967452	0.141521592	0.101618532	0.725851955
Cluster2_Glioma_cells	Cluster2_Oligodendrocytes	TGFBI--ITGA7	TFRC	0.219431215	0.209506587	-0.504707335	0.184190132	0.008164065	0.067298226	-0.111967452	0.141521592	0.101618532	0.725851955
Cluster2_Glioma_cells	Cluster2_Oligodendrocytes	TGFBI--ITGA7	TGIF1	0.236800856	0.318005683	0.321194929	0.295789202	0.009009939	0.067298226	-0.111967452	0.141521592	0.101618532	0.725851955
Cluster2_Glioma_cells	Cluster2_Oligodendrocytes	TGFBI--ITGA7	TNC	0.471532724	0.421596487	2.43467068	0.353397055	0.01085414	0.067298226	-0.111967452	0.141521592	0.101618532	0.725851955
Cluster2_Glioma_cells	Cluster2_Oligodendrocytes	TGFBI--ITGA7	VCAN	0.180513796	0.655902867	1.868312151	0.541462154	0.008145413	0.067298226	-0.111967452	0.141521592	0.101618532	0.725851955
Cluster2_Glioma_cells	Cluster2_Oligodendrocytes	TGFBI--ITGA7	VEGFA	0.478376599	0.637819685	1.274790901	0.362955309	0.015245992	0.067298226	-0.111967452	0.141521592	0.101618532	0.725851955
Cluster2_Glioma_cells	Cluster2_Oligodendrocytes	TGFBI--ITGA7	VIM	1.780136989	3.474037716	1.67826238	0.990958409	0.009078613	0.067298226	-0.111967452	0.141521592	0.101618532	0.725851955
Cluster2_Glioma_cells	Cluster2_Oligodendrocytes	TGFBI--ITGA7	ZFP36	0.7355726	0.754327047	-1.011288259	0.462929476	0.008032349	0.067298226	-0.111967452	0.141521592	0.101618532	0.725851955
Cluster1_Glioma_cells	Cluster1_Endothelial_cells	CCL3L3--CCR1	APP	0.238167018	1.565268065	2.133599919	0.911810412	0.007268733	0.018420746	-0.233150063	0.036313771	0.087224717	0.723859102
Cluster1_Glioma_cells	Cluster1_Endothelial_cells	CCL3L3--CCR1	BNIP3	0.288201919	0.427738928	2.370800623	0.348873349	0.005621692	0.018420746	-0.233150063	0.036313771	0.087224717	0.723859102
Cluster1_Glioma_cells	Cluster1_Endothelial_cells	CCL3L3--CCR1	BTG2	0.246122248	0.843822844	-0.992517621	0.582362082	0.006601608	0.018420746	-0.233150063	0.036313771	0.087224717	0.723859102
Cluster1_Glioma_cells	Cluster1_Endothelial_cells	CCL3L3--CCR1	CBX5	0.30094255	1.120823621	2.160857331	0.788267288	0.006482189	0.018420746	-0.233150063	0.036313771	0.087224717	0.723859102
Cluster1_Glioma_cells	Cluster1_Endothelial_cells	CCL3L3--CCR1	CCND1	1.017887038	1.652680653	2.438112798	0.787878788	0.015003903	0.018420746	-0.233150063	0.036313771	0.087224717	0.723859102
Cluster1_Glioma_cells	Cluster1_Endothelial_cells	CCL3L3--CCR1	CCND3	0.341809469	0.471639472	2.361021482	0.400932401	0.006568539	0.018420746	-0.233150063	0.036313771	0.087224717	0.723859102
Cluster1_Glioma_cells	Cluster1_Endothelial_cells	CCL3L3--CCR1	CDK4	0.282444672	0.96969697	2.132465276	0.735431235	0.006337573	0.018420746	-0.233150063	0.036313771	0.087224717	0.723859102
Cluster1_Glioma_cells	Cluster1_Endothelial_cells	CCL3L3--CCR1	CDKN1B	0.309663107	0.562160062	1.989764888	0.47008547	0.006207046	0.018420746	-0.233150063	0.036313771	0.087224717	0.723859102
Cluster1_Glioma_cells	Cluster1_Endothelial_cells	CCL3L3--CCR1	CITED2	0.520401526	0.707070707	-0.076656891	0.543900544	0.008053859	0.018420746	-0.233150063	0.036313771	0.087224717	0.723859102
Cluster1_Glioma_cells	Cluster1_Endothelial_cells	CCL3L3--CCR1	DDIT4	0.644571414	1.157731158	0.122373933	0.751359751	0.009035533	0.018420746	-0.233150063	0.036313771	0.087224717	0.723859102
Cluster1_Glioma_cells	Cluster1_Endothelial_cells	CCL3L3--CCR1	DUSP1	0.199245584	0.955710956	-1.384305604	0.63986014	0.006778759	0.018420746	-0.233150063	0.036313771	0.087224717	0.723859102
Cluster1_Glioma_cells	Cluster1_Endothelial_cells	CCL3L3--CCR1	GADD45G	0.530249573	0.747863248	1.765587014	0.482517483	0.007187549	0.018420746	-0.233150063	0.036313771	0.087224717	0.723859102
Cluster1_Glioma_cells	Cluster1_Endothelial_cells	CCL3L3--CCR1	ID1	0.873880849	1.274281274	2.395689854	0.693084693	0.007467331	0.018420746	-0.233150063	0.036313771	0.087224717	0.723859102
Cluster1_Glioma_cells	Cluster1_Endothelial_cells	CCL3L3--CCR1	ID2	0.687678474	1.613053613	1.446848897	0.837995338	0.008572018	0.018420746	-0.233150063	0.036313771	0.087224717	0.723859102
Cluster1_Glioma_cells	Cluster1_Endothelial_cells	CCL3L3--CCR1	ID3	0.297067713	0.753302253	1.375393538	0.451048951	0.006108669	0.018420746	-0.233150063	0.036313771	0.087224717	0.723859102
Cluster1_Glioma_cells	Cluster1_Endothelial_cells	CCL3L3--CCR1	NFE2L2	0.199520096	0.7000777	0.41910059	0.578088578	0.006400314	0.018420746	-0.233150063	0.036313771	0.087224717	0.723859102
Cluster1_Glioma_cells	Cluster1_Endothelial_cells	CCL3L3--CCR1	NFKBIA	0.500856748	1.023698524	-0.658268324	0.708236208	0.009591114	0.018420746	-0.233150063	0.036313771	0.087224717	0.723859102
Cluster1_Glioma_cells	Cluster1_Endothelial_cells	CCL3L3--CCR1	PGK1	0.363575288	1.376456876	1.31631074	0.83954934	0.006342383	0.018420746	-0.233150063	0.036313771	0.087224717	0.723859102
Cluster1_Glioma_cells	Cluster1_Endothelial_cells	CCL3L3--CCR1	POU2F1	0.332520995	0.487567988	2.385546855	0.415306915	0.006014684	0.018420746	-0.233150063	0.036313771	0.087224717	0.723859102
Cluster1_Glioma_cells	Cluster1_Endothelial_cells	CCL3L3--CCR1	RBPJ	0.895623847	1.639471639	2.347364246	0.895493395	0.006499469	0.018420746	-0.233150063	0.036313771	0.087224717	0.723859102
Cluster1_Glioma_cells	Cluster1_Endothelial_cells	CCL3L3--CCR1	RTN4	0.19969665	1.736596737	0.7102684	0.942890443	0.00583622	0.018420746	-0.233150063	0.036313771	0.087224717	0.723859102
Cluster1_Glioma_cells	Cluster1_Endothelial_cells	CCL3L3--CCR1	SOD1	0.272477089	1.615773116	2.370527751	0.917637918	0.006527956	0.018420746	-0.233150063	0.036313771	0.087224717	0.723859102
Cluster1_Glioma_cells	Cluster1_Endothelial_cells	CCL3L3--CCR1	TP53	0.231474431	0.399378399	2.286844179	0.360916861	0.013005979	0.018420746	-0.233150063	0.036313771	0.087224717	0.723859102
Cluster1_Glioma_cells	Cluster1_Endothelial_cells	CCL3L3--CCR1	TXNIP	0.251112895	0.709401709	-0.833050331	0.541569542	0.007044295	0.018420746	-0.233150063	0.036313771	0.087224717	0.723859102
Cluster2_Glioma_cells	Cluster2_Microglial	SPP1--ITGAV	ADM	0.188072348	0.202531646	-0.285096159	0.137173857	0.010576294	0.070068555	-0.059433038	0.147484671	0.10785846	0.723759174
Cluster2_Glioma_cells	Cluster2_Microglial	SPP1--ITGAV	AGT	0.625214239	0.722810643	2.415335937	0.495220873	0.009098357	0.070068555	-0.059433038	0.147484671	0.10785846	0.723759174
Cluster2_Glioma_cells	Cluster2_Microglial	SPP1--ITGAV	ATF3	0.31428811	0.333247223	-1.209623799	0.276156032	0.015217546	0.070068555	-0.059433038	0.147484671	0.10785846	0.723759174
Cluster2_Glioma_cells	Cluster2_Microglial	SPP1--ITGAV	BCL6	0.162162378	0.17721519	-0.42704929	0.148023766	0.012686941	0.070068555	-0.059433038	0.147484671	0.10785846	0.723759174
Cluster2_Glioma_cells	Cluster2_Microglial	SPP1--ITGAV	CCN1	0.491596714	0.412554895	2.295346299	0.300180832	0.009984359	0.070068555	-0.059433038	0.147484671	0.10785846	0.723759174
Cluster2_Glioma_cells	Cluster2_Microglial	SPP1--ITGAV	CCNB1	0.226723204	0.321105657	2.278354331	0.223456471	0.010111115	0.070068555	-0.059433038	0.147484671	0.10785846	0.723759174
Cluster2_Glioma_cells	Cluster2_Microglial	SPP1--ITGAV	CCND2	0.259578529	1.161715319	1.996399404	0.767243606	0.013441481	0.070068555	-0.059433038	0.147484671	0.10785846	0.723759174
Cluster2_Glioma_cells	Cluster2_Microglial	SPP1--ITGAV	CD44	0.158864294	0.27124774	-0.259601116	0.171790235	0.06716296	0.070068555	-0.059433038	0.147484671	0.10785846	0.723759174
Cluster2_Glioma_cells	Cluster2_Microglial	SPP1--ITGAV	CDK6	0.178742616	0.705760785	1.974936114	0.543012142	0.009103227	0.070068555	-0.059433038	0.147484671	0.10785846	0.723759174
Cluster2_Glioma_cells	Cluster2_Microglial	SPP1--ITGAV	CEBPB	0.248846419	0.434771377	-1.387174135	0.332988892	0.012257248	0.070068555	-0.059433038	0.147484671	0.10785846	0.723759174
Cluster2_Glioma_cells	Cluster2_Microglial	SPP1--ITGAV	CLU	0.518839245	2.524670628	2.2712531	0.935933867	0.009714711	0.070068555	-0.059433038	0.147484671	0.10785846	0.723759174
Cluster2_Glioma_cells	Cluster2_Microglial	SPP1--ITGAV	CREM	0.260127285	0.356238698	-0.859002421	0.322913976	0.009673715	0.070068555	-0.059433038	0.147484671	0.10785846	0.723759174
Cluster2_Glioma_cells	Cluster2_Microglial	SPP1--ITGAV	CTNNB1	0.335510395	0.556445363	0.418555848	0.47920434	0.010393104	0.070068555	-0.059433038	0.147484671	0.10785846	0.723759174
Cluster2_Glioma_cells	Cluster2_Microglial	SPP1--ITGAV	DUSP6	0.338370961	0.609144924	1.837445881	0.493670886	0.01198793	0.070068555	-0.059433038	0.147484671	0.10785846	0.723759174
Cluster2_Glioma_cells	Cluster2_Microglial	SPP1--ITGAV	EGFR	1.115332285	2.173081891	2.402445567	0.800568329	0.012431261	0.070068555	-0.059433038	0.147484671	0.10785846	0.723759174
Cluster2_Glioma_cells	Cluster2_Microglial	SPP1--ITGAV	EGR1	0.29407376	1.236889693	-0.509819246	0.712735727	0.017470466	0.070068555	-0.059433038	0.147484671	0.10785846	0.723759174
Cluster2_Glioma_cells	Cluster2_Microglial	SPP1--ITGAV	EMP1	0.236006033	0.199690003	1.882611606	0.173856885	0.009317625	0.070068555	-0.059433038	0.147484671	0.10785846	0.723759174
Cluster2_Glioma_cells	Cluster2_Microglial	SPP1--ITGAV	EPAS1	0.168789056	0.158615345	1.080154484	0.135882201	0.009099596	0.070068555	-0.059433038	0.147484671	0.10785846	0.723759174
Cluster2_Glioma_cells	Cluster2_Microglial	SPP1--ITGAV	F3	0.545205894	0.632136399	2.409361508	0.440971325	0.010966476	0.070068555	-0.059433038	0.147484671	0.10785846	0.723759174
Cluster2_Glioma_cells	Cluster2_Microglial	SPP1--ITGAV	FOS	0.15073918	2.073366055	-1.227004449	0.878584345	0.019666744	0.070068555	-0.059433038	0.147484671	0.10785846	0.723759174
Cluster2_Glioma_cells	Cluster2_Microglial	SPP1--ITGAV	GADD45A	0.666760515	0.824334797	2.313307622	0.585636786	0.013509224	0.070068555	-0.059433038	0.147484671	0.10785846	0.723759174
Cluster2_Glioma_cells	Cluster2_Microglial	SPP1--ITGAV	GADD45B	0.405778986	0.749935417	-0.990036474	0.490570912	0.013771005	0.070068555	-0.059433038	0.147484671	0.10785846	0.723759174
Cluster2_Glioma_cells	Cluster2_Microglial	SPP1--ITGAV	GJA1	0.203127626	0.193231723	1.518592398	0.147248773	0.009324185	0.070068555	-0.059433038	0.147484671	0.10785846	0.723759174
Cluster2_Glioma_cells	Cluster2_Microglial	SPP1--ITGAV	HES1	0.415148494	0.456729527	1.341476798	0.359338672	0.011540138	0.070068555	-0.059433038	0.147484671	0.10785846	0.723759174
Cluster2_Glioma_cells	Cluster2_Microglial	SPP1--ITGAV	HIF1A	0.231868715	0.622836476	-0.223709525	0.545595453	0.010595699	0.070068555	-0.059433038	0.147484671	0.10785846	0.723759174
Cluster2_Glioma_cells	Cluster2_Microglial	SPP1--ITGAV	HMGB2	0.16708878	0.847326272	1.669988271	0.535520537	0.009469433	0.070068555	-0.059433038	0.147484671	0.10785846	0.723759174
Cluster2_Glioma_cells	Cluster2_Microglial	SPP1--ITGAV	HMOX1	0.164130555	0.173598553	-1.080016241	0.127615603	0.014873486	0.070068555	-0.059433038	0.147484671	0.10785846	0.723759174
Cluster2_Glioma_cells	Cluster2_Microglial	SPP1--ITGAV	HSPA5	0.26497727	1.250581245	0.043068931	0.811418238	0.010159418	0.070068555	-0.059433038	0.147484671	0.10785846	0.723759174
Cluster2_Glioma_cells	Cluster2_Microglial	SPP1--ITGAV	IGFBP3	0.578113562	0.492895893	2.255842894	0.338413847	0.012952567	0.070068555	-0.059433038	0.147484671	0.10785846	0.723759174
Cluster2_Glioma_cells	Cluster2_Microglial	SPP1--ITGAV	JUN	0.538616948	2.19917334	-0.29998769	0.927925601	0.071452306	0.070068555	-0.059433038	0.147484671	0.10785846	0.723759174
Cluster2_Glioma_cells	Cluster2_Microglial	SPP1--ITGAV	JUND	1.114662157	2.101782485	0.977942941	0.955308706	0.066363432	0.070068555	-0.059433038	0.147484671	0.10785846	0.723759174
Cluster2_Glioma_cells	Cluster2_Microglial	SPP1--ITGAV	KLF6	0.194878991	0.690260914	-1.37315868	0.521312322	0.009364852	0.070068555	-0.059433038	0.147484671	0.10785846	0.723759174
Cluster2_Glioma_cells	Cluster2_Microglial	SPP1--ITGAV	LMNA	0.28653232	0.558512012	1.039124485	0.475071041	0.009265553	0.070068555	-0.059433038	0.147484671	0.10785846	0.723759174
Cluster2_Glioma_cells	Cluster2_Microglial	SPP1--ITGAV	LPP	0.346846546	0.379488504	0.94833652	0.338413847	0.010567603	0.070068555	-0.059433038	0.147484671	0.10785846	0.723759174
Cluster2_Glioma_cells	Cluster2_Microglial	SPP1--ITGAV	MCL1	0.242329574	0.615344872	-1.280334624	0.515887368	0.010014588	0.070068555	-0.059433038	0.147484671	0.10785846	0.723759174
Cluster2_Glioma_cells	Cluster2_Microglial	SPP1--ITGAV	NDRG1	0.206202214	0.236114699	-0.423396893	0.166881943	0.012481292	0.070068555	-0.059433038	0.147484671	0.10785846	0.723759174
Cluster2_Glioma_cells	Cluster2_Microglial	SPP1--ITGAV	NEK6	0.391884053	0.410488246	1.59160301	0.367346939	0.010195498	0.070068555	-0.059433038	0.147484671	0.10785846	0.723759174
Cluster2_Glioma_cells	Cluster2_Microglial	SPP1--ITGAV	NFIL3	0.172380743	0.143115474	-0.384080944	0.128390597	0.00930972	0.070068555	-0.059433038	0.147484671	0.10785846	0.723759174
Cluster2_Glioma_cells	Cluster2_Microglial	SPP1--ITGAV	NOS2	0.325678695	0.254714544	2.467863543	0.218548179	0.011973193	0.070068555	-0.059433038	0.147484671	0.10785846	0.723759174
Cluster2_Glioma_cells	Cluster2_Microglial	SPP1--ITGAV	ODC1	0.274535113	0.849651253	2.251036069	0.68276931	0.009320598	0.070068555	-0.059433038	0.147484671	0.10785846	0.723759174
Cluster2_Glioma_cells	Cluster2_Microglial	SPP1--ITGAV	PER1	0.204634977	0.24283131	-0.889522821	0.223456471	0.01054795	0.070068555	-0.059433038	0.147484671	0.10785846	0.723759174
Cluster2_Glioma_cells	Cluster2_Microglial	SPP1--ITGAV	PPP1R15A	0.322461805	0.443812968	-1.046122693	0.362438646	0.011112729	0.070068555	-0.059433038	0.147484671	0.10785846	0.723759174
Cluster2_Glioma_cells	Cluster2_Microglial	SPP1--ITGAV	RUNX1	0.190493138	0.146473779	-0.944940083	0.129423921	0.00973261	0.070068555	-0.059433038	0.147484671	0.10785846	0.723759174
Cluster2_Glioma_cells	Cluster2_Microglial	SPP1--ITGAV	S100A10	0.423823786	0.674502712	0.184144843	0.388530096	0.010127633	0.070068555	-0.059433038	0.147484671	0.10785846	0.723759174
Cluster2_Glioma_cells	Cluster2_Microglial	SPP1--ITGAV	SAT1	0.384240141	1.10074916	-1.327215587	0.720743994	0.009718087	0.070068555	-0.059433038	0.147484671	0.10785846	0.723759174
Cluster2_Glioma_cells	Cluster2_Microglial	SPP1--ITGAV	SOCS2	0.544178141	0.49444588	2.445520833	0.396538362	0.010240614	0.070068555	-0.059433038	0.147484671	0.10785846	0.723759174
Cluster2_Glioma_cells	Cluster2_Microglial	SPP1--ITGAV	SOCS3	0.364453967	0.377421855	-0.085325713	0.280805993	0.012210296	0.070068555	-0.059433038	0.147484671	0.10785846	0.723759174
Cluster2_Glioma_cells	Cluster2_Microglial	SPP1--ITGAV	SOD2	0.424823147	0.689744252	-0.398909679	0.419013175	0.009548607	0.070068555	-0.059433038	0.147484671	0.10785846	0.723759174
Cluster2_Glioma_cells	Cluster2_Microglial	SPP1--ITGAV	SOX9	0.498669559	0.881684319	2.374440914	0.68483596	0.009607761	0.070068555	-0.059433038	0.147484671	0.10785846	0.723759174
Cluster2_Glioma_cells	Cluster2_Microglial	SPP1--ITGAV	SPP1	0.79794525	0.793335056	-0.954092746	0.569620253	0.009226001	0.070068555	-0.059433038	0.147484671	0.10785846	0.723759174
Cluster2_Glioma_cells	Cluster2_Microglial	SPP1--ITGAV	STAT1	0.244019247	0.31955567	0.416197541	0.280031	0.030491476	0.070068555	-0.059433038	0.147484671	0.10785846	0.723759174
Cluster2_Glioma_cells	Cluster2_Microglial	SPP1--ITGAV	TFRC	0.219431215	0.209506587	-0.504707335	0.184190132	0.009286355	0.070068555	-0.059433038	0.147484671	0.10785846	0.723759174
Cluster2_Glioma_cells	Cluster2_Microglial	SPP1--ITGAV	TGIF1	0.236800856	0.318005683	0.321194929	0.295789202	0.011852389	0.070068555	-0.059433038	0.147484671	0.10785846	0.723759174
Cluster2_Glioma_cells	Cluster2_Microglial	SPP1--ITGAV	TIMP1	1.085979652	1.125290623	1.240242118	0.799793335	0.010482443	0.070068555	-0.059433038	0.147484671	0.10785846	0.723759174
Cluster2_Glioma_cells	Cluster2_Microglial	SPP1--ITGAV	TNC	0.471532724	0.421596487	2.43467068	0.353397055	0.012531939	0.070068555	-0.059433038	0.147484671	0.10785846	0.723759174
Cluster2_Glioma_cells	Cluster2_Microglial	SPP1--ITGAV	VCAN	0.180513796	0.655902867	1.868312151	0.541462154	0.010048883	0.070068555	-0.059433038	0.147484671	0.10785846	0.723759174
Cluster2_Glioma_cells	Cluster2_Microglial	SPP1--ITGAV	VEGFA	0.478376599	0.637819685	1.274790901	0.362955309	0.02150798	0.070068555	-0.059433038	0.147484671	0.10785846	0.723759174
Cluster2_Glioma_cells	Cluster2_Microglial	SPP1--ITGAV	VIM	1.780136989	3.474037716	1.67826238	0.990958409	0.012508194	0.070068555	-0.059433038	0.147484671	0.10785846	0.723759174
Cluster2_Glioma_cells	Cluster2_Microglial	SPP1--ITGAV	ZFP36	0.7355726	0.754327047	-1.011288259	0.462929476	0.009394989	0.070068555	-0.059433038	0.147484671	0.10785846	0.723759174
Cluster2_Glioma_cells	Cluster2_Microglial	SPP1--ITGAV	ZFP36L1	0.625212341	0.707827435	-0.949127944	0.560836993	0.010104863	0.070068555	-0.059433038	0.147484671	0.10785846	0.723759174
Cluster2_Glioma_cells	Cluster2_Microglial	S100A9--ALCAM	ABCA1	0.240788435	0.328080599	-0.347141003	0.270731077	0.014091182	0.064663193	-0.161936218	0.135849735	0.095683347	0.723141894
Cluster2_Glioma_cells	Cluster2_Microglial	S100A9--ALCAM	ARID1A	0.171409802	0.31516404	0.620182354	0.289847585	0.013056557	0.064663193	-0.161936218	0.135849735	0.095683347	0.723141894
Cluster2_Glioma_cells	Cluster2_Microglial	S100A9--ALCAM	ARL4A	0.557203477	0.861276156	2.225220317	0.655127874	0.012745632	0.064663193	-0.161936218	0.135849735	0.095683347	0.723141894
Cluster2_Glioma_cells	Cluster2_Microglial	S100A9--ALCAM	ATF3	0.31428811	0.333247223	-1.209623799	0.276156032	0.019748437	0.064663193	-0.161936218	0.135849735	0.095683347	0.723141894
Cluster2_Glioma_cells	Cluster2_Microglial	S100A9--ALCAM	BCL6	0.162162378	0.17721519	-0.42704929	0.148023766	0.020426305	0.064663193	-0.161936218	0.135849735	0.095683347	0.723141894
Cluster2_Glioma_cells	Cluster2_Microglial	S100A9--ALCAM	CCNB1	0.226723204	0.321105657	2.278354331	0.223456471	0.01401992	0.064663193	-0.161936218	0.135849735	0.095683347	0.723141894
Cluster2_Glioma_cells	Cluster2_Microglial	S100A9--ALCAM	CCND2	0.259578529	1.161715319	1.996399404	0.767243606	0.016520746	0.064663193	-0.161936218	0.135849735	0.095683347	0.723141894
Cluster2_Glioma_cells	Cluster2_Microglial	S100A9--ALCAM	CDK6	0.178742616	0.705760785	1.974936114	0.543012142	0.013654041	0.064663193	-0.161936218	0.135849735	0.095683347	0.723141894
Cluster2_Glioma_cells	Cluster2_Microglial	S100A9--ALCAM	CDKN2A	0.151009422	0.135365539	0.143300869	0.112115732	0.06844305	0.064663193	-0.161936218	0.135849735	0.095683347	0.723141894
Cluster2_Glioma_cells	Cluster2_Microglial	S100A9--ALCAM	CEBPB	0.248846419	0.434771377	-1.387174135	0.332988892	0.0148803	0.064663193	-0.161936218	0.135849735	0.095683347	0.723141894
Cluster2_Glioma_cells	Cluster2_Microglial	S100A9--ALCAM	CEBPD	0.692549795	0.969000258	-0.969825583	0.545853785	0.013129156	0.064663193	-0.161936218	0.135849735	0.095683347	0.723141894
Cluster2_Glioma_cells	Cluster2_Microglial	S100A9--ALCAM	CXADR	0.253235539	0.311805735	0.947471794	0.285197623	0.013431972	0.064663193	-0.161936218	0.135849735	0.095683347	0.723141894
Cluster2_Glioma_cells	Cluster2_Microglial	S100A9--ALCAM	DUSP6	0.338370961	0.609144924	1.837445881	0.493670886	0.015624865	0.064663193	-0.161936218	0.135849735	0.095683347	0.723141894
Cluster2_Glioma_cells	Cluster2_Microglial	S100A9--ALCAM	EGFR	1.115332285	2.173081891	2.402445567	0.800568329	0.016222103	0.064663193	-0.161936218	0.135849735	0.095683347	0.723141894
Cluster2_Glioma_cells	Cluster2_Microglial	S100A9--ALCAM	EGR1	0.29407376	1.236889693	-0.509819246	0.712735727	0.025885722	0.064663193	-0.161936218	0.135849735	0.095683347	0.723141894
Cluster2_Glioma_cells	Cluster2_Microglial	S100A9--ALCAM	EMP1	0.236006033	0.199690003	1.882611606	0.173856885	0.013637184	0.064663193	-0.161936218	0.135849735	0.095683347	0.723141894
Cluster2_Glioma_cells	Cluster2_Microglial	S100A9--ALCAM	EPAS1	0.168789056	0.158615345	1.080154484	0.135882201	0.013415733	0.064663193	-0.161936218	0.135849735	0.095683347	0.723141894
Cluster2_Glioma_cells	Cluster2_Microglial	S100A9--ALCAM	FOS	0.15073918	2.073366055	-1.227004449	0.878584345	0.027001068	0.064663193	-0.161936218	0.135849735	0.095683347	0.723141894
Cluster2_Glioma_cells	Cluster2_Microglial	S100A9--ALCAM	GADD45A	0.666760515	0.824334797	2.313307622	0.585636786	0.016499965	0.064663193	-0.161936218	0.135849735	0.095683347	0.723141894
Cluster2_Glioma_cells	Cluster2_Microglial	S100A9--ALCAM	GADD45B	0.405778986	0.749935417	-0.990036474	0.490570912	0.01672851	0.064663193	-0.161936218	0.135849735	0.095683347	0.723141894
Cluster2_Glioma_cells	Cluster2_Microglial	S100A9--ALCAM	HES1	0.415148494	0.456729527	1.341476798	0.359338672	0.014578364	0.064663193	-0.161936218	0.135849735	0.095683347	0.723141894
Cluster2_Glioma_cells	Cluster2_Microglial	S100A9--ALCAM	HIF1A	0.231868715	0.622836476	-0.223709525	0.545595453	0.012993975	0.064663193	-0.161936218	0.135849735	0.095683347	0.723141894
Cluster2_Glioma_cells	Cluster2_Microglial	S100A9--ALCAM	HMGB2	0.16708878	0.847326272	1.669988271	0.535520537	0.013517239	0.064663193	-0.161936218	0.135849735	0.095683347	0.723141894
Cluster2_Glioma_cells	Cluster2_Microglial	S100A9--ALCAM	HMOX1	0.164130555	0.173598553	-1.080016241	0.127615603	0.020581129	0.064663193	-0.161936218	0.135849735	0.095683347	0.723141894
Cluster2_Glioma_cells	Cluster2_Microglial	S100A9--ALCAM	IGFBP3	0.578113562	0.492895893	2.255842894	0.338413847	0.019008012	0.064663193	-0.161936218	0.135849735	0.095683347	0.723141894
Cluster2_Glioma_cells	Cluster2_Microglial	S100A9--ALCAM	JAG1	0.521712843	0.504262464	2.392427013	0.426504779	0.013280711	0.064663193	-0.161936218	0.135849735	0.095683347	0.723141894
Cluster2_Glioma_cells	Cluster2_Microglial	S100A9--ALCAM	JUN	0.538616948	2.19917334	-0.29998769	0.927925601	0.02220809	0.064663193	-0.161936218	0.135849735	0.095683347	0.723141894
Cluster2_Glioma_cells	Cluster2_Microglial	S100A9--ALCAM	JUND	1.114662157	2.101782485	0.977942941	0.955308706	0.01408572	0.064663193	-0.161936218	0.135849735	0.095683347	0.723141894
Cluster2_Glioma_cells	Cluster2_Microglial	S100A9--ALCAM	KLF6	0.194878991	0.690260914	-1.37315868	0.521312322	0.012878809	0.064663193	-0.161936218	0.135849735	0.095683347	0.723141894
Cluster2_Glioma_cells	Cluster2_Microglial	S100A9--ALCAM	LMNA	0.28653232	0.558512012	1.039124485	0.475071041	0.012530793	0.064663193	-0.161936218	0.135849735	0.095683347	0.723141894
Cluster2_Glioma_cells	Cluster2_Microglial	S100A9--ALCAM	LPP	0.346846546	0.379488504	0.94833652	0.338413847	0.0143289	0.064663193	-0.161936218	0.135849735	0.095683347	0.723141894
Cluster2_Glioma_cells	Cluster2_Microglial	S100A9--ALCAM	MAF	0.21912513	0.203823301	-1.131574557	0.181348489	0.013123237	0.064663193	-0.161936218	0.135849735	0.095683347	0.723141894
Cluster2_Glioma_cells	Cluster2_Microglial	S100A9--ALCAM	MCL1	0.242329574	0.615344872	-1.280334624	0.515887368	0.015189157	0.064663193	-0.161936218	0.135849735	0.095683347	0.723141894
Cluster2_Glioma_cells	Cluster2_Microglial	S100A9--ALCAM	NDRG1	0.206202214	0.236114699	-0.423396893	0.166881943	0.018034626	0.064663193	-0.161936218	0.135849735	0.095683347	0.723141894
Cluster2_Glioma_cells	Cluster2_Microglial	S100A9--ALCAM	NEK6	0.391884053	0.410488246	1.59160301	0.367346939	0.012994395	0.064663193	-0.161936218	0.135849735	0.095683347	0.723141894
Cluster2_Glioma_cells	Cluster2_Microglial	S100A9--ALCAM	NFIL3	0.172380743	0.143115474	-0.384080944	0.128390597	0.013997742	0.064663193	-0.161936218	0.135849735	0.095683347	0.723141894
Cluster2_Glioma_cells	Cluster2_Microglial	S100A9--ALCAM	NOS2	0.325678695	0.254714544	2.467863543	0.218548179	0.013523742	0.064663193	-0.161936218	0.135849735	0.095683347	0.723141894
Cluster2_Glioma_cells	Cluster2_Microglial	S100A9--ALCAM	NR2F1	0.281204024	0.560320331	2.249897787	0.482562645	0.013352798	0.064663193	-0.161936218	0.135849735	0.095683347	0.723141894
Cluster2_Glioma_cells	Cluster2_Microglial	S100A9--ALCAM	ODC1	0.274535113	0.849651253	2.251036069	0.68276931	0.015659352	0.064663193	-0.161936218	0.135849735	0.095683347	0.723141894
Cluster2_Glioma_cells	Cluster2_Microglial	S100A9--ALCAM	PER1	0.204634977	0.24283131	-0.889522821	0.223456471	0.013301915	0.064663193	-0.161936218	0.135849735	0.095683347	0.723141894
Cluster2_Glioma_cells	Cluster2_Microglial	S100A9--ALCAM	PLAT	0.292852364	0.231723069	2.266156162	0.196590028	0.01308765	0.064663193	-0.161936218	0.135849735	0.095683347	0.723141894
Cluster2_Glioma_cells	Cluster2_Microglial	S100A9--ALCAM	PMEPA1	0.362581761	0.338672178	1.321037463	0.299147507	0.012961989	0.064663193	-0.161936218	0.135849735	0.095683347	0.723141894
Cluster2_Glioma_cells	Cluster2_Microglial	S100A9--ALCAM	PPP1R15A	0.322461805	0.443812968	-1.046122693	0.362438646	0.013765906	0.064663193	-0.161936218	0.135849735	0.095683347	0.723141894
Cluster2_Glioma_cells	Cluster2_Microglial	S100A9--ALCAM	SAT1	0.384240141	1.10074916	-1.327215587	0.720743994	0.013131613	0.064663193	-0.161936218	0.135849735	0.095683347	0.723141894
Cluster2_Glioma_cells	Cluster2_Microglial	S100A9--ALCAM	SOCS2	0.544178141	0.49444588	2.445520833	0.396538362	0.016494404	0.064663193	-0.161936218	0.135849735	0.095683347	0.723141894
Cluster2_Glioma_cells	Cluster2_Microglial	S100A9--ALCAM	SOCS3	0.364453967	0.377421855	-0.085325713	0.280805993	0.018901271	0.064663193	-0.161936218	0.135849735	0.095683347	0.723141894
Cluster2_Glioma_cells	Cluster2_Microglial	S100A9--ALCAM	SOD2	0.424823147	0.689744252	-0.398909679	0.419013175	0.015641834	0.064663193	-0.161936218	0.135849735	0.095683347	0.723141894
Cluster2_Glioma_cells	Cluster2_Microglial	S100A9--ALCAM	STAT1	0.244019247	0.31955567	0.416197541	0.280031	0.01667673	0.064663193	-0.161936218	0.135849735	0.095683347	0.723141894
Cluster2_Glioma_cells	Cluster2_Microglial	S100A9--ALCAM	TGIF1	0.236800856	0.318005683	0.321194929	0.295789202	0.013443532	0.064663193	-0.161936218	0.135849735	0.095683347	0.723141894
Cluster2_Glioma_cells	Cluster2_Microglial	S100A9--ALCAM	TNC	0.471532724	0.421596487	2.43467068	0.353397055	0.013097379	0.064663193	-0.161936218	0.135849735	0.095683347	0.723141894
Cluster2_Glioma_cells	Cluster2_Microglial	S100A9--ALCAM	TYMS	0.306730511	0.525703952	2.288860149	0.406096616	0.014133622	0.064663193	-0.161936218	0.135849735	0.095683347	0.723141894
Cluster2_Glioma_cells	Cluster2_Microglial	S100A9--ALCAM	VCAN	0.180513796	0.655902867	1.868312151	0.541462154	0.012657855	0.064663193	-0.161936218	0.135849735	0.095683347	0.723141894
Cluster2_Glioma_cells	Cluster2_Microglial	S100A9--ALCAM	VEGFA	0.478376599	0.637819685	1.274790901	0.362955309	0.029276833	0.064663193	-0.161936218	0.135849735	0.095683347	0.723141894
Cluster2_Glioma_cells	Cluster2_Microglial	S100A9--ALCAM	VIM	1.780136989	3.474037716	1.67826238	0.990958409	0.015773578	0.064663193	-0.161936218	0.135849735	0.095683347	0.723141894
Cluster2_Glioma_cells	Cluster2_Microglial	S100A9--ALCAM	ZFP36	0.7355726	0.754327047	-1.011288259	0.462929476	0.014485164	0.064663193	-0.161936218	0.135849735	0.095683347	0.723141894
Cluster2_Glioma_cells	Cluster2_Oligodendrocytes	LGALS1--ITGB1	ADM	0.188072348	0.202531646	-0.285096159	0.137173857	0.008084557	0.072223517	-0.018567978	0.152123185	0.112712326	0.723017285
Cluster2_Glioma_cells	Cluster2_Oligodendrocytes	LGALS1--ITGB1	ANXA5	0.351992307	1.308189098	0.442186737	0.855334539	0.03809429	0.072223517	-0.018567978	0.152123185	0.112712326	0.723017285
Cluster2_Glioma_cells	Cluster2_Oligodendrocytes	LGALS1--ITGB1	ARID1A	0.171409802	0.31516404	0.620182354	0.289847585	0.007211885	0.072223517	-0.018567978	0.152123185	0.112712326	0.723017285
Cluster2_Glioma_cells	Cluster2_Oligodendrocytes	LGALS1--ITGB1	ATF3	0.31428811	0.333247223	-1.209623799	0.276156032	0.011140848	0.072223517	-0.018567978	0.152123185	0.112712326	0.723017285
Cluster2_Glioma_cells	Cluster2_Oligodendrocytes	LGALS1--ITGB1	BCL6	0.162162378	0.17721519	-0.42704929	0.148023766	0.010750727	0.072223517	-0.018567978	0.152123185	0.112712326	0.723017285
Cluster2_Glioma_cells	Cluster2_Oligodendrocytes	LGALS1--ITGB1	CCN1	0.491596714	0.412554895	2.295346299	0.300180832	0.008091758	0.072223517	-0.018567978	0.152123185	0.112712326	0.723017285
Cluster2_Glioma_cells	Cluster2_Oligodendrocytes	LGALS1--ITGB1	CCNB1	0.226723204	0.321105657	2.278354331	0.223456471	0.008604195	0.072223517	-0.018567978	0.152123185	0.112712326	0.723017285
Cluster2_Glioma_cells	Cluster2_Oligodendrocytes	LGALS1--ITGB1	CCND2	0.259578529	1.161715319	1.996399404	0.767243606	0.009599088	0.072223517	-0.018567978	0.152123185	0.112712326	0.723017285
Cluster2_Glioma_cells	Cluster2_Oligodendrocytes	LGALS1--ITGB1	CD44	0.158864294	0.27124774	-0.259601116	0.171790235	0.007189763	0.072223517	-0.018567978	0.152123185	0.112712326	0.723017285
Cluster2_Glioma_cells	Cluster2_Oligodendrocytes	LGALS1--ITGB1	CDK6	0.178742616	0.705760785	1.974936114	0.543012142	0.008459363	0.072223517	-0.018567978	0.152123185	0.112712326	0.723017285
Cluster2_Glioma_cells	Cluster2_Oligodendrocytes	LGALS1--ITGB1	CDKN2A	0.151009422	0.135365539	0.143300869	0.112115732	0.007017749	0.072223517	-0.018567978	0.152123185	0.112712326	0.723017285
Cluster2_Glioma_cells	Cluster2_Oligodendrocytes	LGALS1--ITGB1	CEBPB	0.248846419	0.434771377	-1.387174135	0.332988892	0.00741958	0.072223517	-0.018567978	0.152123185	0.112712326	0.723017285
Cluster2_Glioma_cells	Cluster2_Oligodendrocytes	LGALS1--ITGB1	CTNNB1	0.335510395	0.556445363	0.418555848	0.47920434	0.00720423	0.072223517	-0.018567978	0.152123185	0.112712326	0.723017285
Cluster2_Glioma_cells	Cluster2_Oligodendrocytes	LGALS1--ITGB1	CXADR	0.253235539	0.311805735	0.947471794	0.285197623	0.007559933	0.072223517	-0.018567978	0.152123185	0.112712326	0.723017285
Cluster2_Glioma_cells	Cluster2_Oligodendrocytes	LGALS1--ITGB1	DUSP6	0.338370961	0.609144924	1.837445881	0.493670886	0.009240734	0.072223517	-0.018567978	0.152123185	0.112712326	0.723017285
Cluster2_Glioma_cells	Cluster2_Oligodendrocytes	LGALS1--ITGB1	EGFR	1.115332285	2.173081891	2.402445567	0.800568329	0.009054646	0.072223517	-0.018567978	0.152123185	0.112712326	0.723017285
Cluster2_Glioma_cells	Cluster2_Oligodendrocytes	LGALS1--ITGB1	EGR1	0.29407376	1.236889693	-0.509819246	0.712735727	0.013171095	0.072223517	-0.018567978	0.152123185	0.112712326	0.723017285
Cluster2_Glioma_cells	Cluster2_Oligodendrocytes	LGALS1--ITGB1	EMP1	0.236006033	0.199690003	1.882611606	0.173856885	0.008050049	0.072223517	-0.018567978	0.152123185	0.112712326	0.723017285
Cluster2_Glioma_cells	Cluster2_Oligodendrocytes	LGALS1--ITGB1	FOS	0.15073918	2.073366055	-1.227004449	0.878584345	0.015108356	0.072223517	-0.018567978	0.152123185	0.112712326	0.723017285
Cluster2_Glioma_cells	Cluster2_Oligodendrocytes	LGALS1--ITGB1	GADD45A	0.666760515	0.824334797	2.313307622	0.585636786	0.010617184	0.072223517	-0.018567978	0.152123185	0.112712326	0.723017285
Cluster2_Glioma_cells	Cluster2_Oligodendrocytes	LGALS1--ITGB1	GADD45B	0.405778986	0.749935417	-0.990036474	0.490570912	0.009190811	0.072223517	-0.018567978	0.152123185	0.112712326	0.723017285
Cluster2_Glioma_cells	Cluster2_Oligodendrocytes	LGALS1--ITGB1	GJA1	0.203127626	0.193231723	1.518592398	0.147248773	0.007096768	0.072223517	-0.018567978	0.152123185	0.112712326	0.723017285
Cluster2_Glioma_cells	Cluster2_Oligodendrocytes	LGALS1--ITGB1	HES1	0.415148494	0.456729527	1.341476798	0.359338672	0.008658762	0.072223517	-0.018567978	0.152123185	0.112712326	0.723017285
Cluster2_Glioma_cells	Cluster2_Oligodendrocytes	LGALS1--ITGB1	HIF1A	0.231868715	0.622836476	-0.223709525	0.545595453	0.007292994	0.072223517	-0.018567978	0.152123185	0.112712326	0.723017285
Cluster2_Glioma_cells	Cluster2_Oligodendrocytes	LGALS1--ITGB1	HMGB2	0.16708878	0.847326272	1.669988271	0.535520537	0.007029698	0.072223517	-0.018567978	0.152123185	0.112712326	0.723017285
Cluster2_Glioma_cells	Cluster2_Oligodendrocytes	LGALS1--ITGB1	HMOX1	0.164130555	0.173598553	-1.080016241	0.127615603	0.045235105	0.072223517	-0.018567978	0.152123185	0.112712326	0.723017285
Cluster2_Glioma_cells	Cluster2_Oligodendrocytes	LGALS1--ITGB1	IGFBP3	0.578113562	0.492895893	2.255842894	0.338413847	0.010365496	0.072223517	-0.018567978	0.152123185	0.112712326	0.723017285
Cluster2_Glioma_cells	Cluster2_Oligodendrocytes	LGALS1--ITGB1	JAG1	0.521712843	0.504262464	2.392427013	0.426504779	0.007228036	0.072223517	-0.018567978	0.152123185	0.112712326	0.723017285
Cluster2_Glioma_cells	Cluster2_Oligodendrocytes	LGALS1--ITGB1	JUN	0.538616948	2.19917334	-0.29998769	0.927925601	0.013082791	0.072223517	-0.018567978	0.152123185	0.112712326	0.723017285
Cluster2_Glioma_cells	Cluster2_Oligodendrocytes	LGALS1--ITGB1	KLF6	0.194878991	0.690260914	-1.37315868	0.521312322	0.007518848	0.072223517	-0.018567978	0.152123185	0.112712326	0.723017285
Cluster2_Glioma_cells	Cluster2_Oligodendrocytes	LGALS1--ITGB1	LMNA	0.28653232	0.558512012	1.039124485	0.475071041	0.007804719	0.072223517	-0.018567978	0.152123185	0.112712326	0.723017285
Cluster2_Glioma_cells	Cluster2_Oligodendrocytes	LGALS1--ITGB1	LPP	0.346846546	0.379488504	0.94833652	0.338413847	0.008932757	0.072223517	-0.018567978	0.152123185	0.112712326	0.723017285
Cluster2_Glioma_cells	Cluster2_Oligodendrocytes	LGALS1--ITGB1	MCL1	0.242329574	0.615344872	-1.280334624	0.515887368	0.008227374	0.072223517	-0.018567978	0.152123185	0.112712326	0.723017285
Cluster2_Glioma_cells	Cluster2_Oligodendrocytes	LGALS1--ITGB1	NDRG1	0.206202214	0.236114699	-0.423396893	0.166881943	0.009884813	0.072223517	-0.018567978	0.152123185	0.112712326	0.723017285
Cluster2_Glioma_cells	Cluster2_Oligodendrocytes	LGALS1--ITGB1	NEAT1	1.284837745	1.650477913	-0.625254865	0.719969	0.007045387	0.072223517	-0.018567978	0.152123185	0.112712326	0.723017285
Cluster2_Glioma_cells	Cluster2_Oligodendrocytes	LGALS1--ITGB1	NEK6	0.391884053	0.410488246	1.59160301	0.367346939	0.007852691	0.072223517	-0.018567978	0.152123185	0.112712326	0.723017285
Cluster2_Glioma_cells	Cluster2_Oligodendrocytes	LGALS1--ITGB1	NFIA	0.459118012	1.060449496	2.2182335	0.792560062	0.007330871	0.072223517	-0.018567978	0.152123185	0.112712326	0.723017285
Cluster2_Glioma_cells	Cluster2_Oligodendrocytes	LGALS1--ITGB1	NFIL3	0.172380743	0.143115474	-0.384080944	0.128390597	0.00709639	0.072223517	-0.018567978	0.152123185	0.112712326	0.723017285
Cluster2_Glioma_cells	Cluster2_Oligodendrocytes	LGALS1--ITGB1	NOS2	0.325678695	0.254714544	2.467863543	0.218548179	0.008134904	0.072223517	-0.018567978	0.152123185	0.112712326	0.723017285
Cluster2_Glioma_cells	Cluster2_Oligodendrocytes	LGALS1--ITGB1	NR2F1	0.281204024	0.560320331	2.249897787	0.482562645	0.007132466	0.072223517	-0.018567978	0.152123185	0.112712326	0.723017285
Cluster2_Glioma_cells	Cluster2_Oligodendrocytes	LGALS1--ITGB1	ODC1	0.274535113	0.849651253	2.251036069	0.68276931	0.008041254	0.072223517	-0.018567978	0.152123185	0.112712326	0.723017285
Cluster2_Glioma_cells	Cluster2_Oligodendrocytes	LGALS1--ITGB1	PER1	0.204634977	0.24283131	-0.889522821	0.223456471	0.007485578	0.072223517	-0.018567978	0.152123185	0.112712326	0.723017285
Cluster2_Glioma_cells	Cluster2_Oligodendrocytes	LGALS1--ITGB1	PPP1R15A	0.322461805	0.443812968	-1.046122693	0.362438646	0.007039842	0.072223517	-0.018567978	0.152123185	0.112712326	0.723017285
Cluster2_Glioma_cells	Cluster2_Oligodendrocytes	LGALS1--ITGB1	RHOA	0.177473392	1.002583312	-0.980775112	0.799018342	0.064168326	0.072223517	-0.018567978	0.152123185	0.112712326	0.723017285
Cluster2_Glioma_cells	Cluster2_Oligodendrocytes	LGALS1--ITGB1	RUNX1	0.190493138	0.146473779	-0.944940083	0.129423921	0.007187759	0.072223517	-0.018567978	0.152123185	0.112712326	0.723017285
Cluster2_Glioma_cells	Cluster2_Oligodendrocytes	LGALS1--ITGB1	S100A10	0.423823786	0.674502712	0.184144843	0.388530096	0.007305917	0.072223517	-0.018567978	0.152123185	0.112712326	0.723017285
Cluster2_Glioma_cells	Cluster2_Oligodendrocytes	LGALS1--ITGB1	SAT1	0.384240141	1.10074916	-1.327215587	0.720743994	0.008117277	0.072223517	-0.018567978	0.152123185	0.112712326	0.723017285
Cluster2_Glioma_cells	Cluster2_Oligodendrocytes	LGALS1--ITGB1	SOCS2	0.544178141	0.49444588	2.445520833	0.396538362	0.008153068	0.072223517	-0.018567978	0.152123185	0.112712326	0.723017285
Cluster2_Glioma_cells	Cluster2_Oligodendrocytes	LGALS1--ITGB1	SOCS3	0.364453967	0.377421855	-0.085325713	0.280805993	0.009364927	0.072223517	-0.018567978	0.152123185	0.112712326	0.723017285
Cluster2_Glioma_cells	Cluster2_Oligodendrocytes	LGALS1--ITGB1	SOD2	0.424823147	0.689744252	-0.398909679	0.419013175	0.007657576	0.072223517	-0.018567978	0.152123185	0.112712326	0.723017285
Cluster2_Glioma_cells	Cluster2_Oligodendrocytes	LGALS1--ITGB1	STAT1	0.244019247	0.31955567	0.416197541	0.280031	0.00863971	0.072223517	-0.018567978	0.152123185	0.112712326	0.723017285
Cluster2_Glioma_cells	Cluster2_Oligodendrocytes	LGALS1--ITGB1	TFRC	0.219431215	0.209506587	-0.504707335	0.184190132	0.007020601	0.072223517	-0.018567978	0.152123185	0.112712326	0.723017285
Cluster2_Glioma_cells	Cluster2_Oligodendrocytes	LGALS1--ITGB1	TGIF1	0.236800856	0.318005683	0.321194929	0.295789202	0.008457599	0.072223517	-0.018567978	0.152123185	0.112712326	0.723017285
Cluster2_Glioma_cells	Cluster2_Oligodendrocytes	LGALS1--ITGB1	TNC	0.471532724	0.421596487	2.43467068	0.353397055	0.007943544	0.072223517	-0.018567978	0.152123185	0.112712326	0.723017285
Cluster2_Glioma_cells	Cluster2_Oligodendrocytes	LGALS1--ITGB1	TOP2A	0.153422425	0.425471454	2.00882157	0.269439421	0.007184902	0.072223517	-0.018567978	0.152123185	0.112712326	0.723017285
Cluster2_Glioma_cells	Cluster2_Oligodendrocytes	LGALS1--ITGB1	TYMS	0.306730511	0.525703952	2.288860149	0.406096616	0.00745143	0.072223517	-0.018567978	0.152123185	0.112712326	0.723017285
Cluster2_Glioma_cells	Cluster2_Oligodendrocytes	LGALS1--ITGB1	VCAN	0.180513796	0.655902867	1.868312151	0.541462154	0.007766879	0.072223517	-0.018567978	0.152123185	0.112712326	0.723017285
Cluster2_Glioma_cells	Cluster2_Oligodendrocytes	LGALS1--ITGB1	VEGFA	0.478376599	0.637819685	1.274790901	0.362955309	0.016473735	0.072223517	-0.018567978	0.152123185	0.112712326	0.723017285
Cluster2_Glioma_cells	Cluster2_Oligodendrocytes	LGALS1--ITGB1	VIM	1.780136989	3.474037716	1.67826238	0.990958409	0.009751069	0.072223517	-0.018567978	0.152123185	0.112712326	0.723017285
Cluster2_Glioma_cells	Cluster2_Oligodendrocytes	LGALS1--ITGB1	WEE1	0.269957045	0.390338414	2.279819234	0.345388788	0.007197931	0.072223517	-0.018567978	0.152123185	0.112712326	0.723017285
Cluster2_Glioma_cells	Cluster2_Oligodendrocytes	LGALS1--ITGB1	ZFP36	0.7355726	0.754327047	-1.011288259	0.462929476	0.007634228	0.072223517	-0.018567978	0.152123185	0.112712326	0.723017285
Cluster2_Glioma_cells	Cluster2_Oligodendrocytes	LGALS1--ITGB1	ZFP36L1	0.625212341	0.707827435	-0.949127944	0.560836993	0.007092395	0.072223517	-0.018567978	0.152123185	0.112712326	0.723017285
Cluster2_Glioma_cells	Cluster2_Endothelial_cells	TIMP1--CD63	ABCA1	0.240788435	0.328080599	-0.347141003	0.270731077	0.009506146	0.067418264	-0.109691136	0.141779972	0.101888908	0.721495399
Cluster2_Glioma_cells	Cluster2_Endothelial_cells	TIMP1--CD63	ADM	0.188072348	0.202531646	-0.285096159	0.137173857	0.009268935	0.067418264	-0.109691136	0.141779972	0.101888908	0.721495399
Cluster2_Glioma_cells	Cluster2_Endothelial_cells	TIMP1--CD63	ATF3	0.31428811	0.333247223	-1.209623799	0.276156032	0.012720276	0.067418264	-0.109691136	0.141779972	0.101888908	0.721495399
Cluster2_Glioma_cells	Cluster2_Endothelial_cells	TIMP1--CD63	BCL6	0.162162378	0.17721519	-0.42704929	0.148023766	0.012753603	0.067418264	-0.109691136	0.141779972	0.101888908	0.721495399
Cluster2_Glioma_cells	Cluster2_Endothelial_cells	TIMP1--CD63	CCN1	0.491596714	0.412554895	2.295346299	0.300180832	0.009108356	0.067418264	-0.109691136	0.141779972	0.101888908	0.721495399
Cluster2_Glioma_cells	Cluster2_Endothelial_cells	TIMP1--CD63	CCNB1	0.226723204	0.321105657	2.278354331	0.223456471	0.009669699	0.067418264	-0.109691136	0.141779972	0.101888908	0.721495399
Cluster2_Glioma_cells	Cluster2_Endothelial_cells	TIMP1--CD63	CCND2	0.259578529	1.161715319	1.996399404	0.767243606	0.011205957	0.067418264	-0.109691136	0.141779972	0.101888908	0.721495399
Cluster2_Glioma_cells	Cluster2_Endothelial_cells	TIMP1--CD63	CD44	0.158864294	0.27124774	-0.259601116	0.171790235	0.06719936	0.067418264	-0.109691136	0.141779972	0.101888908	0.721495399
Cluster2_Glioma_cells	Cluster2_Endothelial_cells	TIMP1--CD63	CDK6	0.178742616	0.705760785	1.974936114	0.543012142	0.009249505	0.067418264	-0.109691136	0.141779972	0.101888908	0.721495399
Cluster2_Glioma_cells	Cluster2_Endothelial_cells	TIMP1--CD63	CDKN2A	0.151009422	0.135365539	0.143300869	0.112115732	0.009485665	0.067418264	-0.109691136	0.141779972	0.101888908	0.721495399
Cluster2_Glioma_cells	Cluster2_Endothelial_cells	TIMP1--CD63	CEBPB	0.248846419	0.434771377	-1.387174135	0.332988892	0.010679647	0.067418264	-0.109691136	0.141779972	0.101888908	0.721495399
Cluster2_Glioma_cells	Cluster2_Endothelial_cells	TIMP1--CD63	CEBPD	0.692549795	0.969000258	-0.969825583	0.545853785	0.009533568	0.067418264	-0.109691136	0.141779972	0.101888908	0.721495399
Cluster2_Glioma_cells	Cluster2_Endothelial_cells	TIMP1--CD63	CREM	0.260127285	0.356238698	-0.859002421	0.322913976	0.008951168	0.067418264	-0.109691136	0.141779972	0.101888908	0.721495399
Cluster2_Glioma_cells	Cluster2_Endothelial_cells	TIMP1--CD63	CTNNB1	0.335510395	0.556445363	0.418555848	0.47920434	0.009513246	0.067418264	-0.109691136	0.141779972	0.101888908	0.721495399
Cluster2_Glioma_cells	Cluster2_Endothelial_cells	TIMP1--CD63	DUSP6	0.338370961	0.609144924	1.837445881	0.493670886	0.011958848	0.067418264	-0.109691136	0.141779972	0.101888908	0.721495399
Cluster2_Glioma_cells	Cluster2_Endothelial_cells	TIMP1--CD63	EFEMP1	0.231917662	0.27796435	2.423861929	0.185223456	0.009304721	0.067418264	-0.109691136	0.141779972	0.101888908	0.721495399
Cluster2_Glioma_cells	Cluster2_Endothelial_cells	TIMP1--CD63	EGFR	1.115332285	2.173081891	2.402445567	0.800568329	0.011289616	0.067418264	-0.109691136	0.141779972	0.101888908	0.721495399
Cluster2_Glioma_cells	Cluster2_Endothelial_cells	TIMP1--CD63	EGR1	0.29407376	1.236889693	-0.509819246	0.712735727	0.015782428	0.067418264	-0.109691136	0.141779972	0.101888908	0.721495399
Cluster2_Glioma_cells	Cluster2_Endothelial_cells	TIMP1--CD63	EMP1	0.236006033	0.199690003	1.882611606	0.173856885	0.008971937	0.067418264	-0.109691136	0.141779972	0.101888908	0.721495399
Cluster2_Glioma_cells	Cluster2_Endothelial_cells	TIMP1--CD63	EPAS1	0.168789056	0.158615345	1.080154484	0.135882201	0.00913934	0.067418264	-0.109691136	0.141779972	0.101888908	0.721495399
Cluster2_Glioma_cells	Cluster2_Endothelial_cells	TIMP1--CD63	ETV4	0.190120174	0.147507104	2.455971366	0.141048825	0.009106194	0.067418264	-0.109691136	0.141779972	0.101888908	0.721495399
Cluster2_Glioma_cells	Cluster2_Endothelial_cells	TIMP1--CD63	FOS	0.15073918	2.073366055	-1.227004449	0.878584345	0.021297681	0.067418264	-0.109691136	0.141779972	0.101888908	0.721495399
Cluster2_Glioma_cells	Cluster2_Endothelial_cells	TIMP1--CD63	GADD45A	0.666760515	0.824334797	2.313307622	0.585636786	0.01249542	0.067418264	-0.109691136	0.141779972	0.101888908	0.721495399
Cluster2_Glioma_cells	Cluster2_Endothelial_cells	TIMP1--CD63	GADD45B	0.405778986	0.749935417	-0.990036474	0.490570912	0.009248185	0.067418264	-0.109691136	0.141779972	0.101888908	0.721495399
Cluster2_Glioma_cells	Cluster2_Endothelial_cells	TIMP1--CD63	GJA1	0.203127626	0.193231723	1.518592398	0.147248773	0.008606556	0.067418264	-0.109691136	0.141779972	0.101888908	0.721495399
Cluster2_Glioma_cells	Cluster2_Endothelial_cells	TIMP1--CD63	HES1	0.415148494	0.456729527	1.341476798	0.359338672	0.011120714	0.067418264	-0.109691136	0.141779972	0.101888908	0.721495399
Cluster2_Glioma_cells	Cluster2_Endothelial_cells	TIMP1--CD63	HIF1A	0.231868715	0.622836476	-0.223709525	0.545595453	0.009115991	0.067418264	-0.109691136	0.141779972	0.101888908	0.721495399
Cluster2_Glioma_cells	Cluster2_Endothelial_cells	TIMP1--CD63	HMOX1	0.164130555	0.173598553	-1.080016241	0.127615603	0.017083692	0.067418264	-0.109691136	0.141779972	0.101888908	0.721495399
Cluster2_Glioma_cells	Cluster2_Endothelial_cells	TIMP1--CD63	IFI44	0.153479631	0.19478171	-0.426634143	0.174373547	0.008838892	0.067418264	-0.109691136	0.141779972	0.101888908	0.721495399
Cluster2_Glioma_cells	Cluster2_Endothelial_cells	TIMP1--CD63	IFI44L	0.293327467	0.236889693	-0.275087602	0.177731852	0.008618818	0.067418264	-0.109691136	0.141779972	0.101888908	0.721495399
Cluster2_Glioma_cells	Cluster2_Endothelial_cells	TIMP1--CD63	IGFBP3	0.578113562	0.492895893	2.255842894	0.338413847	0.011162163	0.067418264	-0.109691136	0.141779972	0.101888908	0.721495399
Cluster2_Glioma_cells	Cluster2_Endothelial_cells	TIMP1--CD63	JAG1	0.521712843	0.504262464	2.392427013	0.426504779	0.009679233	0.067418264	-0.109691136	0.141779972	0.101888908	0.721495399
Cluster2_Glioma_cells	Cluster2_Endothelial_cells	TIMP1--CD63	JUN	0.538616948	2.19917334	-0.29998769	0.927925601	0.019715323	0.067418264	-0.109691136	0.141779972	0.101888908	0.721495399
Cluster2_Glioma_cells	Cluster2_Endothelial_cells	TIMP1--CD63	KLF4	0.193153531	0.169465254	-1.270709673	0.150865409	0.009105131	0.067418264	-0.109691136	0.141779972	0.101888908	0.721495399
Cluster2_Glioma_cells	Cluster2_Endothelial_cells	TIMP1--CD63	KLF6	0.194878991	0.690260914	-1.37315868	0.521312322	0.009712789	0.067418264	-0.109691136	0.141779972	0.101888908	0.721495399
Cluster2_Glioma_cells	Cluster2_Endothelial_cells	TIMP1--CD63	LMNA	0.28653232	0.558512012	1.039124485	0.475071041	0.009056924	0.067418264	-0.109691136	0.141779972	0.101888908	0.721495399
Cluster2_Glioma_cells	Cluster2_Endothelial_cells	TIMP1--CD63	LPL	0.430971716	0.373805218	1.60348754	0.3040558	0.012954393	0.067418264	-0.109691136	0.141779972	0.101888908	0.721495399
Cluster2_Glioma_cells	Cluster2_Endothelial_cells	TIMP1--CD63	LPP	0.346846546	0.379488504	0.94833652	0.338413847	0.00975879	0.067418264	-0.109691136	0.141779972	0.101888908	0.721495399
Cluster2_Glioma_cells	Cluster2_Endothelial_cells	TIMP1--CD63	MAF	0.21912513	0.203823301	-1.131574557	0.181348489	0.008818453	0.067418264	-0.109691136	0.141779972	0.101888908	0.721495399
Cluster2_Glioma_cells	Cluster2_Endothelial_cells	TIMP1--CD63	MCL1	0.242329574	0.615344872	-1.280334624	0.515887368	0.011552134	0.067418264	-0.109691136	0.141779972	0.101888908	0.721495399
Cluster2_Glioma_cells	Cluster2_Endothelial_cells	TIMP1--CD63	NDRG1	0.206202214	0.236114699	-0.423396893	0.166881943	0.010926651	0.067418264	-0.109691136	0.141779972	0.101888908	0.721495399
Cluster2_Glioma_cells	Cluster2_Endothelial_cells	TIMP1--CD63	NEDD9	0.209286299	0.218548179	-0.532558096	0.194523379	0.009520251	0.067418264	-0.109691136	0.141779972	0.101888908	0.721495399
Cluster2_Glioma_cells	Cluster2_Endothelial_cells	TIMP1--CD63	NEK6	0.391884053	0.410488246	1.59160301	0.367346939	0.008897234	0.067418264	-0.109691136	0.141779972	0.101888908	0.721495399
Cluster2_Glioma_cells	Cluster2_Endothelial_cells	TIMP1--CD63	NOS2	0.325678695	0.254714544	2.467863543	0.218548179	0.009617514	0.067418264	-0.109691136	0.141779972	0.101888908	0.721495399
Cluster2_Glioma_cells	Cluster2_Endothelial_cells	TIMP1--CD63	NR2F1	0.281204024	0.560320331	2.249897787	0.482562645	0.009688229	0.067418264	-0.109691136	0.141779972	0.101888908	0.721495399
Cluster2_Glioma_cells	Cluster2_Endothelial_cells	TIMP1--CD63	ODC1	0.274535113	0.849651253	2.251036069	0.68276931	0.009584311	0.067418264	-0.109691136	0.141779972	0.101888908	0.721495399
Cluster2_Glioma_cells	Cluster2_Endothelial_cells	TIMP1--CD63	PER1	0.204634977	0.24283131	-0.889522821	0.223456471	0.009370286	0.067418264	-0.109691136	0.141779972	0.101888908	0.721495399
Cluster2_Glioma_cells	Cluster2_Endothelial_cells	TIMP1--CD63	PLAT	0.292852364	0.231723069	2.266156162	0.196590028	0.009321501	0.067418264	-0.109691136	0.141779972	0.101888908	0.721495399
Cluster2_Glioma_cells	Cluster2_Endothelial_cells	TIMP1--CD63	PPP1R15A	0.322461805	0.443812968	-1.046122693	0.362438646	0.008785161	0.067418264	-0.109691136	0.141779972	0.101888908	0.721495399
Cluster2_Glioma_cells	Cluster2_Endothelial_cells	TIMP1--CD63	RCAN1	0.438883765	0.473521054	1.06654844	0.360888659	0.009042996	0.067418264	-0.109691136	0.141779972	0.101888908	0.721495399
Cluster2_Glioma_cells	Cluster2_Endothelial_cells	TIMP1--CD63	SAT1	0.384240141	1.10074916	-1.327215587	0.720743994	0.01161501	0.067418264	-0.109691136	0.141779972	0.101888908	0.721495399
Cluster2_Glioma_cells	Cluster2_Endothelial_cells	TIMP1--CD63	SOCS2	0.544178141	0.49444588	2.445520833	0.396538362	0.009563747	0.067418264	-0.109691136	0.141779972	0.101888908	0.721495399
Cluster2_Glioma_cells	Cluster2_Endothelial_cells	TIMP1--CD63	SOCS3	0.364453967	0.377421855	-0.085325713	0.280805993	0.010672302	0.067418264	-0.109691136	0.141779972	0.101888908	0.721495399
Cluster2_Glioma_cells	Cluster2_Endothelial_cells	TIMP1--CD63	SOD2	0.424823147	0.689744252	-0.398909679	0.419013175	0.010852667	0.067418264	-0.109691136	0.141779972	0.101888908	0.721495399
Cluster2_Glioma_cells	Cluster2_Endothelial_cells	TIMP1--CD63	SOX9	0.498669559	0.881684319	2.374440914	0.68483596	0.01016335	0.067418264	-0.109691136	0.141779972	0.101888908	0.721495399
Cluster2_Glioma_cells	Cluster2_Endothelial_cells	TIMP1--CD63	SPP1	0.79794525	0.793335056	-0.954092746	0.569620253	0.010472131	0.067418264	-0.109691136	0.141779972	0.101888908	0.721495399
Cluster2_Glioma_cells	Cluster2_Endothelial_cells	TIMP1--CD63	STAT1	0.244019247	0.31955567	0.416197541	0.280031	0.009401761	0.067418264	-0.109691136	0.141779972	0.101888908	0.721495399
Cluster2_Glioma_cells	Cluster2_Endothelial_cells	TIMP1--CD63	TGIF1	0.236800856	0.318005683	0.321194929	0.295789202	0.010657801	0.067418264	-0.109691136	0.141779972	0.101888908	0.721495399
Cluster2_Glioma_cells	Cluster2_Endothelial_cells	TIMP1--CD63	TIMP1	1.085979652	1.125290623	1.240242118	0.799793335	0.009150764	0.067418264	-0.109691136	0.141779972	0.101888908	0.721495399
Cluster2_Glioma_cells	Cluster2_Endothelial_cells	TIMP1--CD63	TIMP3	0.24992432	0.283389305	1.085881115	0.244381297	0.008981988	0.067418264	-0.109691136	0.141779972	0.101888908	0.721495399
Cluster2_Glioma_cells	Cluster2_Endothelial_cells	TIMP1--CD63	TNC	0.471532724	0.421596487	2.43467068	0.353397055	0.0089112	0.067418264	-0.109691136	0.141779972	0.101888908	0.721495399
Cluster2_Glioma_cells	Cluster2_Endothelial_cells	TIMP1--CD63	VCAN	0.180513796	0.655902867	1.868312151	0.541462154	0.009272213	0.067418264	-0.109691136	0.141779972	0.101888908	0.721495399
Cluster2_Glioma_cells	Cluster2_Endothelial_cells	TIMP1--CD63	VEGFA	0.478376599	0.637819685	1.274790901	0.362955309	0.023015868	0.067418264	-0.109691136	0.141779972	0.101888908	0.721495399
Cluster2_Glioma_cells	Cluster2_Endothelial_cells	TIMP1--CD63	VGLL4	0.271963223	0.620253165	2.33482947	0.535262206	0.00861168	0.067418264	-0.109691136	0.141779972	0.101888908	0.721495399
Cluster2_Glioma_cells	Cluster2_Endothelial_cells	TIMP1--CD63	VIM	1.780136989	3.474037716	1.67826238	0.990958409	0.010997794	0.067418264	-0.109691136	0.141779972	0.101888908	0.721495399
Cluster2_Glioma_cells	Cluster2_Endothelial_cells	NAMPT--ITGB1	ABCA1	0.240788435	0.328080599	-0.347141003	0.270731077	0.014476455	0.073747368	0.010329186	0.155403245	0.11614467	0.721164105
Cluster2_Glioma_cells	Cluster2_Endothelial_cells	NAMPT--ITGB1	ADM	0.188072348	0.202531646	-0.285096159	0.137173857	0.014801753	0.073747368	0.010329186	0.155403245	0.11614467	0.721164105
Cluster2_Glioma_cells	Cluster2_Endothelial_cells	NAMPT--ITGB1	AGT	0.625214239	0.722810643	2.415335937	0.495220873	0.013721746	0.073747368	0.010329186	0.155403245	0.11614467	0.721164105
Cluster2_Glioma_cells	Cluster2_Endothelial_cells	NAMPT--ITGB1	ATF3	0.31428811	0.333247223	-1.209623799	0.276156032	0.019500849	0.073747368	0.010329186	0.155403245	0.11614467	0.721164105
Cluster2_Glioma_cells	Cluster2_Endothelial_cells	NAMPT--ITGB1	BCL6	0.162162378	0.17721519	-0.42704929	0.148023766	0.019245645	0.073747368	0.010329186	0.155403245	0.11614467	0.721164105
Cluster2_Glioma_cells	Cluster2_Endothelial_cells	NAMPT--ITGB1	CCN1	0.491596714	0.412554895	2.295346299	0.300180832	0.015073127	0.073747368	0.010329186	0.155403245	0.11614467	0.721164105
Cluster2_Glioma_cells	Cluster2_Endothelial_cells	NAMPT--ITGB1	CCNB1	0.226723204	0.321105657	2.278354331	0.223456471	0.015573828	0.073747368	0.010329186	0.155403245	0.11614467	0.721164105
Cluster2_Glioma_cells	Cluster2_Endothelial_cells	NAMPT--ITGB1	CCND2	0.259578529	1.161715319	1.996399404	0.767243606	0.017132162	0.073747368	0.010329186	0.155403245	0.11614467	0.721164105
Cluster2_Glioma_cells	Cluster2_Endothelial_cells	NAMPT--ITGB1	CD44	0.158864294	0.27124774	-0.259601116	0.171790235	0.014799068	0.073747368	0.010329186	0.155403245	0.11614467	0.721164105
Cluster2_Glioma_cells	Cluster2_Endothelial_cells	NAMPT--ITGB1	CDK6	0.178742616	0.705760785	1.974936114	0.543012142	0.017035455	0.073747368	0.010329186	0.155403245	0.11614467	0.721164105
Cluster2_Glioma_cells	Cluster2_Endothelial_cells	NAMPT--ITGB1	CEBPB	0.248846419	0.434771377	-1.387174135	0.332988892	0.015315522	0.073747368	0.010329186	0.155403245	0.11614467	0.721164105
Cluster2_Glioma_cells	Cluster2_Endothelial_cells	NAMPT--ITGB1	CTNNB1	0.335510395	0.556445363	0.418555848	0.47920434	0.013646558	0.073747368	0.010329186	0.155403245	0.11614467	0.721164105
Cluster2_Glioma_cells	Cluster2_Endothelial_cells	NAMPT--ITGB1	DUSP4	0.253128654	0.252906226	1.135183109	0.228364764	0.013755649	0.073747368	0.010329186	0.155403245	0.11614467	0.721164105
Cluster2_Glioma_cells	Cluster2_Endothelial_cells	NAMPT--ITGB1	DUSP6	0.338370961	0.609144924	1.837445881	0.493670886	0.0166398	0.073747368	0.010329186	0.155403245	0.11614467	0.721164105
Cluster2_Glioma_cells	Cluster2_Endothelial_cells	NAMPT--ITGB1	EGFR	1.115332285	2.173081891	2.402445567	0.800568329	0.018010783	0.073747368	0.010329186	0.155403245	0.11614467	0.721164105
Cluster2_Glioma_cells	Cluster2_Endothelial_cells	NAMPT--ITGB1	EGR1	0.29407376	1.236889693	-0.509819246	0.712735727	0.024057526	0.073747368	0.010329186	0.155403245	0.11614467	0.721164105
Cluster2_Glioma_cells	Cluster2_Endothelial_cells	NAMPT--ITGB1	EMP1	0.236006033	0.199690003	1.882611606	0.173856885	0.015342676	0.073747368	0.010329186	0.155403245	0.11614467	0.721164105
Cluster2_Glioma_cells	Cluster2_Endothelial_cells	NAMPT--ITGB1	EPAS1	0.168789056	0.158615345	1.080154484	0.135882201	0.013587505	0.073747368	0.010329186	0.155403245	0.11614467	0.721164105
Cluster2_Glioma_cells	Cluster2_Endothelial_cells	NAMPT--ITGB1	F3	0.545205894	0.632136399	2.409361508	0.440971325	0.013534863	0.073747368	0.010329186	0.155403245	0.11614467	0.721164105
Cluster2_Glioma_cells	Cluster2_Endothelial_cells	NAMPT--ITGB1	FKBP5	0.364818033	0.293722552	-0.844829717	0.260656161	0.013226816	0.073747368	0.010329186	0.155403245	0.11614467	0.721164105
Cluster2_Glioma_cells	Cluster2_Endothelial_cells	NAMPT--ITGB1	FOS	0.15073918	2.073366055	-1.227004449	0.878584345	0.026388812	0.073747368	0.010329186	0.155403245	0.11614467	0.721164105
Cluster2_Glioma_cells	Cluster2_Endothelial_cells	NAMPT--ITGB1	GADD45A	0.666760515	0.824334797	2.313307622	0.585636786	0.020236488	0.073747368	0.010329186	0.155403245	0.11614467	0.721164105
Cluster2_Glioma_cells	Cluster2_Endothelial_cells	NAMPT--ITGB1	GADD45B	0.405778986	0.749935417	-0.990036474	0.490570912	0.016892415	0.073747368	0.010329186	0.155403245	0.11614467	0.721164105
Cluster2_Glioma_cells	Cluster2_Endothelial_cells	NAMPT--ITGB1	HES1	0.415148494	0.456729527	1.341476798	0.359338672	0.018529304	0.073747368	0.010329186	0.155403245	0.11614467	0.721164105
Cluster2_Glioma_cells	Cluster2_Endothelial_cells	NAMPT--ITGB1	HIF1A	0.231868715	0.622836476	-0.223709525	0.545595453	0.014127093	0.073747368	0.010329186	0.155403245	0.11614467	0.721164105
Cluster2_Glioma_cells	Cluster2_Endothelial_cells	NAMPT--ITGB1	HMOX1	0.164130555	0.173598553	-1.080016241	0.127615603	0.0224464	0.073747368	0.010329186	0.155403245	0.11614467	0.721164105
Cluster2_Glioma_cells	Cluster2_Endothelial_cells	NAMPT--ITGB1	HSPA5	0.26497727	1.250581245	0.043068931	0.811418238	0.014998045	0.073747368	0.010329186	0.155403245	0.11614467	0.721164105
Cluster2_Glioma_cells	Cluster2_Endothelial_cells	NAMPT--ITGB1	IGFBP3	0.578113562	0.492895893	2.255842894	0.338413847	0.019818145	0.073747368	0.010329186	0.155403245	0.11614467	0.721164105
Cluster2_Glioma_cells	Cluster2_Endothelial_cells	NAMPT--ITGB1	JAG1	0.521712843	0.504262464	2.392427013	0.426504779	0.013296479	0.073747368	0.010329186	0.155403245	0.11614467	0.721164105
Cluster2_Glioma_cells	Cluster2_Endothelial_cells	NAMPT--ITGB1	JUN	0.538616948	2.19917334	-0.29998769	0.927925601	0.024850372	0.073747368	0.010329186	0.155403245	0.11614467	0.721164105
Cluster2_Glioma_cells	Cluster2_Endothelial_cells	NAMPT--ITGB1	KLF4	0.193153531	0.169465254	-1.270709673	0.150865409	0.014107733	0.073747368	0.010329186	0.155403245	0.11614467	0.721164105
Cluster2_Glioma_cells	Cluster2_Endothelial_cells	NAMPT--ITGB1	KLF6	0.194878991	0.690260914	-1.37315868	0.521312322	0.014201303	0.073747368	0.010329186	0.155403245	0.11614467	0.721164105
Cluster2_Glioma_cells	Cluster2_Endothelial_cells	NAMPT--ITGB1	LMNA	0.28653232	0.558512012	1.039124485	0.475071041	0.015148705	0.073747368	0.010329186	0.155403245	0.11614467	0.721164105
Cluster2_Glioma_cells	Cluster2_Endothelial_cells	NAMPT--ITGB1	LPL	0.430971716	0.373805218	1.60348754	0.3040558	0.013521999	0.073747368	0.010329186	0.155403245	0.11614467	0.721164105
Cluster2_Glioma_cells	Cluster2_Endothelial_cells	NAMPT--ITGB1	LPP	0.346846546	0.379488504	0.94833652	0.338413847	0.017230188	0.073747368	0.010329186	0.155403245	0.11614467	0.721164105
Cluster2_Glioma_cells	Cluster2_Endothelial_cells	NAMPT--ITGB1	MCL1	0.242329574	0.615344872	-1.280334624	0.515887368	0.014724417	0.073747368	0.010329186	0.155403245	0.11614467	0.721164105
Cluster2_Glioma_cells	Cluster2_Endothelial_cells	NAMPT--ITGB1	NDRG1	0.206202214	0.236114699	-0.423396893	0.166881943	0.018918391	0.073747368	0.010329186	0.155403245	0.11614467	0.721164105
Cluster2_Glioma_cells	Cluster2_Endothelial_cells	NAMPT--ITGB1	NEK6	0.391884053	0.410488246	1.59160301	0.367346939	0.014723017	0.073747368	0.010329186	0.155403245	0.11614467	0.721164105
Cluster2_Glioma_cells	Cluster2_Endothelial_cells	NAMPT--ITGB1	NFIL3	0.172380743	0.143115474	-0.384080944	0.128390597	0.014108361	0.073747368	0.010329186	0.155403245	0.11614467	0.721164105
Cluster2_Glioma_cells	Cluster2_Endothelial_cells	NAMPT--ITGB1	NOS2	0.325678695	0.254714544	2.467863543	0.218548179	0.013476661	0.073747368	0.010329186	0.155403245	0.11614467	0.721164105
Cluster2_Glioma_cells	Cluster2_Endothelial_cells	NAMPT--ITGB1	NR2F1	0.281204024	0.560320331	2.249897787	0.482562645	0.014154962	0.073747368	0.010329186	0.155403245	0.11614467	0.721164105
Cluster2_Glioma_cells	Cluster2_Endothelial_cells	NAMPT--ITGB1	ODC1	0.274535113	0.849651253	2.251036069	0.68276931	0.015143524	0.073747368	0.010329186	0.155403245	0.11614467	0.721164105
Cluster2_Glioma_cells	Cluster2_Endothelial_cells	NAMPT--ITGB1	PER1	0.204634977	0.24283131	-0.889522821	0.223456471	0.016946465	0.073747368	0.010329186	0.155403245	0.11614467	0.721164105
Cluster2_Glioma_cells	Cluster2_Endothelial_cells	NAMPT--ITGB1	PPP1R15A	0.322461805	0.443812968	-1.046122693	0.362438646	0.013327275	0.073747368	0.010329186	0.155403245	0.11614467	0.721164105
Cluster2_Glioma_cells	Cluster2_Endothelial_cells	NAMPT--ITGB1	RCAN1	0.438883765	0.473521054	1.06654844	0.360888659	0.013289862	0.073747368	0.010329186	0.155403245	0.11614467	0.721164105
Cluster2_Glioma_cells	Cluster2_Endothelial_cells	NAMPT--ITGB1	RUNX1	0.190493138	0.146473779	-0.944940083	0.129423921	0.013240952	0.073747368	0.010329186	0.155403245	0.11614467	0.721164105
Cluster2_Glioma_cells	Cluster2_Endothelial_cells	NAMPT--ITGB1	S100A10	0.423823786	0.674502712	0.184144843	0.388530096	0.013819098	0.073747368	0.010329186	0.155403245	0.11614467	0.721164105
Cluster2_Glioma_cells	Cluster2_Endothelial_cells	NAMPT--ITGB1	SAT1	0.384240141	1.10074916	-1.327215587	0.720743994	0.014005286	0.073747368	0.010329186	0.155403245	0.11614467	0.721164105
Cluster2_Glioma_cells	Cluster2_Endothelial_cells	NAMPT--ITGB1	SOCS2	0.544178141	0.49444588	2.445520833	0.396538362	0.016282512	0.073747368	0.010329186	0.155403245	0.11614467	0.721164105
Cluster2_Glioma_cells	Cluster2_Endothelial_cells	NAMPT--ITGB1	SOCS3	0.364453967	0.377421855	-0.085325713	0.280805993	0.01642594	0.073747368	0.010329186	0.155403245	0.11614467	0.721164105
Cluster2_Glioma_cells	Cluster2_Endothelial_cells	NAMPT--ITGB1	SOD2	0.424823147	0.689744252	-0.398909679	0.419013175	0.01398247	0.073747368	0.010329186	0.155403245	0.11614467	0.721164105
Cluster2_Glioma_cells	Cluster2_Endothelial_cells	NAMPT--ITGB1	SOX9	0.498669559	0.881684319	2.374440914	0.68483596	0.014345092	0.073747368	0.010329186	0.155403245	0.11614467	0.721164105
Cluster2_Glioma_cells	Cluster2_Endothelial_cells	NAMPT--ITGB1	SPP1	0.79794525	0.793335056	-0.954092746	0.569620253	0.013810665	0.073747368	0.010329186	0.155403245	0.11614467	0.721164105
Cluster2_Glioma_cells	Cluster2_Endothelial_cells	NAMPT--ITGB1	STAT1	0.244019247	0.31955567	0.416197541	0.280031	0.014945425	0.073747368	0.010329186	0.155403245	0.11614467	0.721164105
Cluster2_Glioma_cells	Cluster2_Endothelial_cells	NAMPT--ITGB1	TGIF1	0.236800856	0.318005683	0.321194929	0.295789202	0.016930589	0.073747368	0.010329186	0.155403245	0.11614467	0.721164105
Cluster2_Glioma_cells	Cluster2_Endothelial_cells	NAMPT--ITGB1	TNC	0.471532724	0.421596487	2.43467068	0.353397055	0.014762627	0.073747368	0.010329186	0.155403245	0.11614467	0.721164105
Cluster2_Glioma_cells	Cluster2_Endothelial_cells	NAMPT--ITGB1	TOP2A	0.153422425	0.425471454	2.00882157	0.269439421	0.014177541	0.073747368	0.010329186	0.155403245	0.11614467	0.721164105
Cluster2_Glioma_cells	Cluster2_Endothelial_cells	NAMPT--ITGB1	TYMS	0.306730511	0.525703952	2.288860149	0.406096616	0.014536988	0.073747368	0.010329186	0.155403245	0.11614467	0.721164105
Cluster2_Glioma_cells	Cluster2_Endothelial_cells	NAMPT--ITGB1	VCAN	0.180513796	0.655902867	1.868312151	0.541462154	0.013922103	0.073747368	0.010329186	0.155403245	0.11614467	0.721164105
Cluster2_Glioma_cells	Cluster2_Endothelial_cells	NAMPT--ITGB1	VEGFA	0.478376599	0.637819685	1.274790901	0.362955309	0.084968495	0.073747368	0.010329186	0.155403245	0.11614467	0.721164105
Cluster2_Glioma_cells	Cluster2_Endothelial_cells	NAMPT--ITGB1	VIM	1.780136989	3.474037716	1.67826238	0.990958409	0.01584237	0.073747368	0.010329186	0.155403245	0.11614467	0.721164105
Cluster2_Glioma_cells	Cluster2_Endothelial_cells	NAMPT--ITGB1	WEE1	0.269957045	0.390338414	2.279819234	0.345388788	0.013568226	0.073747368	0.010329186	0.155403245	0.11614467	0.721164105
Cluster2_Glioma_cells	Cluster2_Endothelial_cells	NAMPT--ITGB1	ZFP36	0.7355726	0.754327047	-1.011288259	0.462929476	0.01408394	0.073747368	0.010329186	0.155403245	0.11614467	0.721164105
Cluster2_Glioma_cells	Cluster2_Endothelial_cells	NAMPT--ITGB1	ZFP36L1	0.625212341	0.707827435	-0.949127944	0.560836993	0.014475018	0.073747368	0.010329186	0.155403245	0.11614467	0.721164105
Cluster2_Glioma_cells	Cluster2_Oligodendrocytes	VEGFA--GPC1	AKAP12	0.413610167	0.456729527	1.978277164	0.331180573	0.145711614	0.061405513	-0.223712379	0.128837643	0.088345705	0.720625231
Cluster2_Glioma_cells	Cluster2_Oligodendrocytes	VEGFA--GPC1	ARL4A	0.557203477	0.861276156	2.225220317	0.655127874	0.18502616	0.061405513	-0.223712379	0.128837643	0.088345705	0.720625231
Cluster2_Glioma_cells	Cluster2_Oligodendrocytes	VEGFA--GPC1	ARL4C	0.348875853	0.477912684	0.63399582	0.393696719	0.152723298	0.061405513	-0.223712379	0.128837643	0.088345705	0.720625231
Cluster2_Glioma_cells	Cluster2_Oligodendrocytes	VEGFA--GPC1	ATF3	0.31428811	0.333247223	-1.209623799	0.276156032	0.093098234	0.061405513	-0.223712379	0.128837643	0.088345705	0.720625231
Cluster2_Glioma_cells	Cluster2_Oligodendrocytes	VEGFA--GPC1	ATP2B1	0.360742726	0.42676311	0.387647287	0.378713511	0.079421004	0.061405513	-0.223712379	0.128837643	0.088345705	0.720625231
Cluster2_Glioma_cells	Cluster2_Oligodendrocytes	VEGFA--GPC1	BCL6	0.162162378	0.17721519	-0.42704929	0.148023766	0.076197787	0.061405513	-0.223712379	0.128837643	0.088345705	0.720625231
Cluster2_Glioma_cells	Cluster2_Oligodendrocytes	VEGFA--GPC1	C11orf96	0.334995004	0.531387238	2.307199923	0.379230173	0.117289263	0.061405513	-0.223712379	0.128837643	0.088345705	0.720625231
Cluster2_Glioma_cells	Cluster2_Oligodendrocytes	VEGFA--GPC1	CCN1	0.491596714	0.412554895	2.295346299	0.300180832	0.114931451	0.061405513	-0.223712379	0.128837643	0.088345705	0.720625231
Cluster2_Glioma_cells	Cluster2_Oligodendrocytes	VEGFA--GPC1	CNN3	0.397405862	1.188065099	2.232427351	0.823043141	0.139125519	0.061405513	-0.223712379	0.128837643	0.088345705	0.720625231
Cluster2_Glioma_cells	Cluster2_Oligodendrocytes	VEGFA--GPC1	CREM	0.260127285	0.356238698	-0.859002421	0.322913976	0.142940923	0.061405513	-0.223712379	0.128837643	0.088345705	0.720625231
Cluster2_Glioma_cells	Cluster2_Oligodendrocytes	VEGFA--GPC1	DOK5	0.490946336	0.467062774	2.380986995	0.40041333	0.120135939	0.061405513	-0.223712379	0.128837643	0.088345705	0.720625231
Cluster2_Glioma_cells	Cluster2_Oligodendrocytes	VEGFA--GPC1	DUSP4	0.253128654	0.252906226	1.135183109	0.228364764	0.144475156	0.061405513	-0.223712379	0.128837643	0.088345705	0.720625231
Cluster2_Glioma_cells	Cluster2_Oligodendrocytes	VEGFA--GPC1	DUSP6	0.338370961	0.609144924	1.837445881	0.493670886	0.187810802	0.061405513	-0.223712379	0.128837643	0.088345705	0.720625231
Cluster2_Glioma_cells	Cluster2_Oligodendrocytes	VEGFA--GPC1	EFNB2	0.238051595	0.180315164	2.196290863	0.169465254	0.166218824	0.061405513	-0.223712379	0.128837643	0.088345705	0.720625231
Cluster2_Glioma_cells	Cluster2_Oligodendrocytes	VEGFA--GPC1	EGR1	0.29407376	1.236889693	-0.509819246	0.712735727	0.184123184	0.061405513	-0.223712379	0.128837643	0.088345705	0.720625231
Cluster2_Glioma_cells	Cluster2_Oligodendrocytes	VEGFA--GPC1	EMP1	0.236006033	0.199690003	1.882611606	0.173856885	0.185046186	0.061405513	-0.223712379	0.128837643	0.088345705	0.720625231
Cluster2_Glioma_cells	Cluster2_Oligodendrocytes	VEGFA--GPC1	F3	0.545205894	0.632136399	2.409361508	0.440971325	0.181357691	0.061405513	-0.223712379	0.128837643	0.088345705	0.720625231
Cluster2_Glioma_cells	Cluster2_Oligodendrocytes	VEGFA--GPC1	FOS	0.15073918	2.073366055	-1.227004449	0.878584345	0.135608565	0.061405513	-0.223712379	0.128837643	0.088345705	0.720625231
Cluster2_Glioma_cells	Cluster2_Oligodendrocytes	VEGFA--GPC1	FOSB	0.467500285	0.609403255	-0.964970895	0.416429863	0.12799999	0.061405513	-0.223712379	0.128837643	0.088345705	0.720625231
Cluster2_Glioma_cells	Cluster2_Oligodendrocytes	VEGFA--GPC1	GADD45A	0.666760515	0.824334797	2.313307622	0.585636786	0.14144394	0.061405513	-0.223712379	0.128837643	0.088345705	0.720625231
Cluster2_Glioma_cells	Cluster2_Oligodendrocytes	VEGFA--GPC1	HES1	0.415148494	0.456729527	1.341476798	0.359338672	0.128763623	0.061405513	-0.223712379	0.128837643	0.088345705	0.720625231
Cluster2_Glioma_cells	Cluster2_Oligodendrocytes	VEGFA--GPC1	HMOX1	0.164130555	0.173598553	-1.080016241	0.127615603	0.207163734	0.061405513	-0.223712379	0.128837643	0.088345705	0.720625231
Cluster2_Glioma_cells	Cluster2_Oligodendrocytes	VEGFA--GPC1	HSPA5	0.26497727	1.250581245	0.043068931	0.811418238	0.144295147	0.061405513	-0.223712379	0.128837643	0.088345705	0.720625231
Cluster2_Glioma_cells	Cluster2_Oligodendrocytes	VEGFA--GPC1	IER2	0.152627861	1.170498579	-0.920271643	0.751485404	0.138830255	0.061405513	-0.223712379	0.128837643	0.088345705	0.720625231
Cluster2_Glioma_cells	Cluster2_Oligodendrocytes	VEGFA--GPC1	IGFBP3	0.578113562	0.492895893	2.255842894	0.338413847	0.077164199	0.061405513	-0.223712379	0.128837643	0.088345705	0.720625231
Cluster2_Glioma_cells	Cluster2_Oligodendrocytes	VEGFA--GPC1	KBTBD2	0.200555907	0.258072849	1.818763426	0.238181348	0.079832193	0.061405513	-0.223712379	0.128837643	0.088345705	0.720625231
Cluster2_Glioma_cells	Cluster2_Oligodendrocytes	VEGFA--GPC1	KLF4	0.193153531	0.169465254	-1.270709673	0.150865409	0.193134607	0.061405513	-0.223712379	0.128837643	0.088345705	0.720625231
Cluster2_Glioma_cells	Cluster2_Oligodendrocytes	VEGFA--GPC1	KLF9	0.292226701	0.399121674	0.490054872	0.344355464	0.103922223	0.061405513	-0.223712379	0.128837643	0.088345705	0.720625231
Cluster2_Glioma_cells	Cluster2_Oligodendrocytes	VEGFA--GPC1	LDHA	0.857278614	1.301472488	0.645313353	0.809868251	0.104298261	0.061405513	-0.223712379	0.128837643	0.088345705	0.720625231
Cluster2_Glioma_cells	Cluster2_Oligodendrocytes	VEGFA--GPC1	MBNL1	0.165312213	0.268664428	-0.982678382	0.243089641	0.08166511	0.061405513	-0.223712379	0.128837643	0.088345705	0.720625231
Cluster2_Glioma_cells	Cluster2_Oligodendrocytes	VEGFA--GPC1	MCL1	0.242329574	0.615344872	-1.280334624	0.515887368	0.197598994	0.061405513	-0.223712379	0.128837643	0.088345705	0.720625231
Cluster2_Glioma_cells	Cluster2_Oligodendrocytes	VEGFA--GPC1	MT1X	0.544182028	0.817359855	1.407035927	0.509170757	0.130107488	0.061405513	-0.223712379	0.128837643	0.088345705	0.720625231
Cluster2_Glioma_cells	Cluster2_Oligodendrocytes	VEGFA--GPC1	NDRG1	0.206202214	0.236114699	-0.423396893	0.166881943	0.196853454	0.061405513	-0.223712379	0.128837643	0.088345705	0.720625231
Cluster2_Glioma_cells	Cluster2_Oligodendrocytes	VEGFA--GPC1	NEDD9	0.209286299	0.218548179	-0.532558096	0.194523379	0.166146157	0.061405513	-0.223712379	0.128837643	0.088345705	0.720625231
Cluster2_Glioma_cells	Cluster2_Oligodendrocytes	VEGFA--GPC1	NFIL3	0.172380743	0.143115474	-0.384080944	0.128390597	0.14567966	0.061405513	-0.223712379	0.128837643	0.088345705	0.720625231
Cluster2_Glioma_cells	Cluster2_Oligodendrocytes	VEGFA--GPC1	NOS2	0.325678695	0.254714544	2.467863543	0.218548179	0.07309232	0.061405513	-0.223712379	0.128837643	0.088345705	0.720625231
Cluster2_Glioma_cells	Cluster2_Oligodendrocytes	VEGFA--GPC1	PLAT	0.292852364	0.231723069	2.266156162	0.196590028	0.195057751	0.061405513	-0.223712379	0.128837643	0.088345705	0.720625231
Cluster2_Glioma_cells	Cluster2_Oligodendrocytes	VEGFA--GPC1	PLPP3	0.349058186	0.429604753	2.214732077	0.370446913	0.123854828	0.061405513	-0.223712379	0.128837643	0.088345705	0.720625231
Cluster2_Glioma_cells	Cluster2_Oligodendrocytes	VEGFA--GPC1	POP5	0.183673192	0.328597262	1.99810574	0.30638078	0.073373545	0.061405513	-0.223712379	0.128837643	0.088345705	0.720625231
Cluster2_Glioma_cells	Cluster2_Oligodendrocytes	VEGFA--GPC1	RCAN1	0.438883765	0.473521054	1.06654844	0.360888659	0.143821448	0.061405513	-0.223712379	0.128837643	0.088345705	0.720625231
Cluster2_Glioma_cells	Cluster2_Oligodendrocytes	VEGFA--GPC1	SLC4A7	0.153654537	0.202273314	-0.827297915	0.182381813	0.166893037	0.061405513	-0.223712379	0.128837643	0.088345705	0.720625231
Cluster2_Glioma_cells	Cluster2_Oligodendrocytes	VEGFA--GPC1	SOD2	0.424823147	0.689744252	-0.398909679	0.419013175	0.106579199	0.061405513	-0.223712379	0.128837643	0.088345705	0.720625231
Cluster2_Glioma_cells	Cluster2_Oligodendrocytes	VEGFA--GPC1	SPRY1	0.718216139	0.654094549	1.790033767	0.529837251	0.144522029	0.061405513	-0.223712379	0.128837643	0.088345705	0.720625231
Cluster2_Glioma_cells	Cluster2_Oligodendrocytes	VEGFA--GPC1	SPRY2	0.598472706	0.619994833	2.106002325	0.537587187	0.139142195	0.061405513	-0.223712379	0.128837643	0.088345705	0.720625231
Cluster2_Glioma_cells	Cluster2_Oligodendrocytes	VEGFA--GPC1	SPRY4	0.244764202	0.188581762	2.42480194	0.174373547	0.142303775	0.061405513	-0.223712379	0.128837643	0.088345705	0.720625231
Cluster2_Glioma_cells	Cluster2_Oligodendrocytes	VEGFA--GPC1	SYNM	0.22977323	0.186773444	1.430542083	0.158873676	0.192543179	0.061405513	-0.223712379	0.128837643	0.088345705	0.720625231
Cluster2_Glioma_cells	Cluster2_Oligodendrocytes	VEGFA--GPC1	TCIM	0.396850036	0.359597003	2.354709002	0.28881426	0.12370005	0.061405513	-0.223712379	0.128837643	0.088345705	0.720625231
Cluster2_Glioma_cells	Cluster2_Oligodendrocytes	VEGFA--GPC1	TIPARP	0.205101188	0.210539912	-0.245499473	0.183673469	0.144197122	0.061405513	-0.223712379	0.128837643	0.088345705	0.720625231
Cluster2_Glioma_cells	Cluster2_Oligodendrocytes	VEGFA--GPC1	TNFRSF12A	0.49137998	0.440196332	1.843515103	0.341772152	0.11104173	0.061405513	-0.223712379	0.128837643	0.088345705	0.720625231
Cluster2_Glioma_cells	Cluster2_Oligodendrocytes	VEGFA--GPC1	TSPAN13	0.21682751	0.219064841	1.744685227	0.206406613	0.118046351	0.061405513	-0.223712379	0.128837643	0.088345705	0.720625231
Cluster2_Glioma_cells	Cluster2_Oligodendrocytes	VEGFA--GPC1	VGLL4	0.271963223	0.620253165	2.33482947	0.535262206	0.10743315	0.061405513	-0.223712379	0.128837643	0.088345705	0.720625231
Cluster2_Glioma_cells	Cluster2_Oligodendrocytes	VEGFA--GPC1	ZFP36	0.7355726	0.754327047	-1.011288259	0.462929476	0.115621746	0.061405513	-0.223712379	0.128837643	0.088345705	0.720625231
Cluster1_Glioma_cells	Cluster1_Microglial	CCL3L3--ACKR2	APP	0.238167018	1.565268065	2.133599919	0.911810412	0.007268733	0.018420746	-0.233150063	0.036313771	0.087224717	0.719279119
Cluster1_Glioma_cells	Cluster1_Microglial	CCL3L3--ACKR2	BNIP3	0.288201919	0.427738928	2.370800623	0.348873349	0.005621692	0.018420746	-0.233150063	0.036313771	0.087224717	0.719279119
Cluster1_Glioma_cells	Cluster1_Microglial	CCL3L3--ACKR2	BTG2	0.246122248	0.843822844	-0.992517621	0.582362082	0.006601608	0.018420746	-0.233150063	0.036313771	0.087224717	0.719279119
Cluster1_Glioma_cells	Cluster1_Microglial	CCL3L3--ACKR2	CBX5	0.30094255	1.120823621	2.160857331	0.788267288	0.006482189	0.018420746	-0.233150063	0.036313771	0.087224717	0.719279119
Cluster1_Glioma_cells	Cluster1_Microglial	CCL3L3--ACKR2	CCND1	1.017887038	1.652680653	2.438112798	0.787878788	0.015003903	0.018420746	-0.233150063	0.036313771	0.087224717	0.719279119
Cluster1_Glioma_cells	Cluster1_Microglial	CCL3L3--ACKR2	CCND3	0.341809469	0.471639472	2.361021482	0.400932401	0.006568539	0.018420746	-0.233150063	0.036313771	0.087224717	0.719279119
Cluster1_Glioma_cells	Cluster1_Microglial	CCL3L3--ACKR2	CDK4	0.282444672	0.96969697	2.132465276	0.735431235	0.006337573	0.018420746	-0.233150063	0.036313771	0.087224717	0.719279119
Cluster1_Glioma_cells	Cluster1_Microglial	CCL3L3--ACKR2	CDKN1B	0.309663107	0.562160062	1.989764888	0.47008547	0.006207046	0.018420746	-0.233150063	0.036313771	0.087224717	0.719279119
Cluster1_Glioma_cells	Cluster1_Microglial	CCL3L3--ACKR2	CITED2	0.520401526	0.707070707	-0.076656891	0.543900544	0.008053859	0.018420746	-0.233150063	0.036313771	0.087224717	0.719279119
Cluster1_Glioma_cells	Cluster1_Microglial	CCL3L3--ACKR2	DDIT4	0.644571414	1.157731158	0.122373933	0.751359751	0.009035533	0.018420746	-0.233150063	0.036313771	0.087224717	0.719279119
Cluster1_Glioma_cells	Cluster1_Microglial	CCL3L3--ACKR2	DUSP1	0.199245584	0.955710956	-1.384305604	0.63986014	0.006778759	0.018420746	-0.233150063	0.036313771	0.087224717	0.719279119
Cluster1_Glioma_cells	Cluster1_Microglial	CCL3L3--ACKR2	GADD45G	0.530249573	0.747863248	1.765587014	0.482517483	0.007187549	0.018420746	-0.233150063	0.036313771	0.087224717	0.719279119
Cluster1_Glioma_cells	Cluster1_Microglial	CCL3L3--ACKR2	ID1	0.873880849	1.274281274	2.395689854	0.693084693	0.007467331	0.018420746	-0.233150063	0.036313771	0.087224717	0.719279119
Cluster1_Glioma_cells	Cluster1_Microglial	CCL3L3--ACKR2	ID2	0.687678474	1.613053613	1.446848897	0.837995338	0.008572018	0.018420746	-0.233150063	0.036313771	0.087224717	0.719279119
Cluster1_Glioma_cells	Cluster1_Microglial	CCL3L3--ACKR2	ID3	0.297067713	0.753302253	1.375393538	0.451048951	0.006108669	0.018420746	-0.233150063	0.036313771	0.087224717	0.719279119
Cluster1_Glioma_cells	Cluster1_Microglial	CCL3L3--ACKR2	NFE2L2	0.199520096	0.7000777	0.41910059	0.578088578	0.006400314	0.018420746	-0.233150063	0.036313771	0.087224717	0.719279119
Cluster1_Glioma_cells	Cluster1_Microglial	CCL3L3--ACKR2	NFKBIA	0.500856748	1.023698524	-0.658268324	0.708236208	0.009591114	0.018420746	-0.233150063	0.036313771	0.087224717	0.719279119
Cluster1_Glioma_cells	Cluster1_Microglial	CCL3L3--ACKR2	PGK1	0.363575288	1.376456876	1.31631074	0.83954934	0.006342383	0.018420746	-0.233150063	0.036313771	0.087224717	0.719279119
Cluster1_Glioma_cells	Cluster1_Microglial	CCL3L3--ACKR2	POU2F1	0.332520995	0.487567988	2.385546855	0.415306915	0.006014684	0.018420746	-0.233150063	0.036313771	0.087224717	0.719279119
Cluster1_Glioma_cells	Cluster1_Microglial	CCL3L3--ACKR2	RBPJ	0.895623847	1.639471639	2.347364246	0.895493395	0.006499469	0.018420746	-0.233150063	0.036313771	0.087224717	0.719279119
Cluster1_Glioma_cells	Cluster1_Microglial	CCL3L3--ACKR2	RTN4	0.19969665	1.736596737	0.7102684	0.942890443	0.00583622	0.018420746	-0.233150063	0.036313771	0.087224717	0.719279119
Cluster1_Glioma_cells	Cluster1_Microglial	CCL3L3--ACKR2	SOD1	0.272477089	1.615773116	2.370527751	0.917637918	0.006527956	0.018420746	-0.233150063	0.036313771	0.087224717	0.719279119
Cluster1_Glioma_cells	Cluster1_Microglial	CCL3L3--ACKR2	TP53	0.231474431	0.399378399	2.286844179	0.360916861	0.013005979	0.018420746	-0.233150063	0.036313771	0.087224717	0.719279119
Cluster1_Glioma_cells	Cluster1_Microglial	CCL3L3--ACKR2	TXNIP	0.251112895	0.709401709	-0.833050331	0.541569542	0.007044295	0.018420746	-0.233150063	0.036313771	0.087224717	0.719279119
Cluster2_Glioma_cells	Cluster2_Oligodendrocytes	FN1--ITGB8	ADM	0.188072348	0.202531646	-0.285096159	0.137173857	0.00846331	0.07599721	0.05299347	0.160245985	0.121212244	0.718857405
Cluster2_Glioma_cells	Cluster2_Oligodendrocytes	FN1--ITGB8	ARID1A	0.171409802	0.31516404	0.620182354	0.289847585	0.007142793	0.07599721	0.05299347	0.160245985	0.121212244	0.718857405
Cluster2_Glioma_cells	Cluster2_Oligodendrocytes	FN1--ITGB8	ATF3	0.31428811	0.333247223	-1.209623799	0.276156032	0.010742516	0.07599721	0.05299347	0.160245985	0.121212244	0.718857405
Cluster2_Glioma_cells	Cluster2_Oligodendrocytes	FN1--ITGB8	BCL6	0.162162378	0.17721519	-0.42704929	0.148023766	0.010130012	0.07599721	0.05299347	0.160245985	0.121212244	0.718857405
Cluster2_Glioma_cells	Cluster2_Oligodendrocytes	FN1--ITGB8	CCN1	0.491596714	0.412554895	2.295346299	0.300180832	0.008824494	0.07599721	0.05299347	0.160245985	0.121212244	0.718857405
Cluster2_Glioma_cells	Cluster2_Oligodendrocytes	FN1--ITGB8	CCNB1	0.226723204	0.321105657	2.278354331	0.223456471	0.008778398	0.07599721	0.05299347	0.160245985	0.121212244	0.718857405
Cluster2_Glioma_cells	Cluster2_Oligodendrocytes	FN1--ITGB8	CCND2	0.259578529	1.161715319	1.996399404	0.767243606	0.009870823	0.07599721	0.05299347	0.160245985	0.121212244	0.718857405
Cluster2_Glioma_cells	Cluster2_Oligodendrocytes	FN1--ITGB8	CD44	0.158864294	0.27124774	-0.259601116	0.171790235	0.007579659	0.07599721	0.05299347	0.160245985	0.121212244	0.718857405
Cluster2_Glioma_cells	Cluster2_Oligodendrocytes	FN1--ITGB8	CDK6	0.178742616	0.705760785	1.974936114	0.543012142	0.008254734	0.07599721	0.05299347	0.160245985	0.121212244	0.718857405
Cluster2_Glioma_cells	Cluster2_Oligodendrocytes	FN1--ITGB8	CEBPB	0.248846419	0.434771377	-1.387174135	0.332988892	0.007925156	0.07599721	0.05299347	0.160245985	0.121212244	0.718857405
Cluster2_Glioma_cells	Cluster2_Oligodendrocytes	FN1--ITGB8	CLU	0.518839245	2.524670628	2.2712531	0.935933867	0.007000308	0.07599721	0.05299347	0.160245985	0.121212244	0.718857405
Cluster2_Glioma_cells	Cluster2_Oligodendrocytes	FN1--ITGB8	CXADR	0.253235539	0.311805735	0.947471794	0.285197623	0.007200485	0.07599721	0.05299347	0.160245985	0.121212244	0.718857405
Cluster2_Glioma_cells	Cluster2_Oligodendrocytes	FN1--ITGB8	DUSP4	0.253128654	0.252906226	1.135183109	0.228364764	0.007040214	0.07599721	0.05299347	0.160245985	0.121212244	0.718857405
Cluster2_Glioma_cells	Cluster2_Oligodendrocytes	FN1--ITGB8	DUSP6	0.338370961	0.609144924	1.837445881	0.493670886	0.009300926	0.07599721	0.05299347	0.160245985	0.121212244	0.718857405
Cluster2_Glioma_cells	Cluster2_Oligodendrocytes	FN1--ITGB8	EGFR	1.115332285	2.173081891	2.402445567	0.800568329	0.043042734	0.07599721	0.05299347	0.160245985	0.121212244	0.718857405
Cluster2_Glioma_cells	Cluster2_Oligodendrocytes	FN1--ITGB8	EGR1	0.29407376	1.236889693	-0.509819246	0.712735727	0.01276328	0.07599721	0.05299347	0.160245985	0.121212244	0.718857405
Cluster2_Glioma_cells	Cluster2_Oligodendrocytes	FN1--ITGB8	EMP1	0.236006033	0.199690003	1.882611606	0.173856885	0.007653215	0.07599721	0.05299347	0.160245985	0.121212244	0.718857405
Cluster2_Glioma_cells	Cluster2_Oligodendrocytes	FN1--ITGB8	ENO1	0.246965835	1.68922759	1.079739192	0.923792302	0.007493528	0.07599721	0.05299347	0.160245985	0.121212244	0.718857405
Cluster2_Glioma_cells	Cluster2_Oligodendrocytes	FN1--ITGB8	EPAS1	0.168789056	0.158615345	1.080154484	0.135882201	0.007383615	0.07599721	0.05299347	0.160245985	0.121212244	0.718857405
Cluster2_Glioma_cells	Cluster2_Oligodendrocytes	FN1--ITGB8	ETV4	0.190120174	0.147507104	2.455971366	0.141048825	0.007000138	0.07599721	0.05299347	0.160245985	0.121212244	0.718857405
Cluster2_Glioma_cells	Cluster2_Oligodendrocytes	FN1--ITGB8	FOS	0.15073918	2.073366055	-1.227004449	0.878584345	0.014836397	0.07599721	0.05299347	0.160245985	0.121212244	0.718857405
Cluster2_Glioma_cells	Cluster2_Oligodendrocytes	FN1--ITGB8	GADD45A	0.666760515	0.824334797	2.313307622	0.585636786	0.010183304	0.07599721	0.05299347	0.160245985	0.121212244	0.718857405
Cluster2_Glioma_cells	Cluster2_Oligodendrocytes	FN1--ITGB8	GADD45B	0.405778986	0.749935417	-0.990036474	0.490570912	0.009497195	0.07599721	0.05299347	0.160245985	0.121212244	0.718857405
Cluster2_Glioma_cells	Cluster2_Oligodendrocytes	FN1--ITGB8	GJA1	0.203127626	0.193231723	1.518592398	0.147248773	0.007104277	0.07599721	0.05299347	0.160245985	0.121212244	0.718857405
Cluster2_Glioma_cells	Cluster2_Oligodendrocytes	FN1--ITGB8	HES1	0.415148494	0.456729527	1.341476798	0.359338672	0.009264932	0.07599721	0.05299347	0.160245985	0.121212244	0.718857405
Cluster2_Glioma_cells	Cluster2_Oligodendrocytes	FN1--ITGB8	HIF1A	0.231868715	0.622836476	-0.223709525	0.545595453	0.007330563	0.07599721	0.05299347	0.160245985	0.121212244	0.718857405
Cluster2_Glioma_cells	Cluster2_Oligodendrocytes	FN1--ITGB8	HMOX1	0.164130555	0.173598553	-1.080016241	0.127615603	0.011434827	0.07599721	0.05299347	0.160245985	0.121212244	0.718857405
Cluster2_Glioma_cells	Cluster2_Oligodendrocytes	FN1--ITGB8	IGFBP3	0.578113562	0.492895893	2.255842894	0.338413847	0.011540798	0.07599721	0.05299347	0.160245985	0.121212244	0.718857405
Cluster2_Glioma_cells	Cluster2_Oligodendrocytes	FN1--ITGB8	IGFBP5	0.833939444	0.934900542	2.319490123	0.529320589	0.007094747	0.07599721	0.05299347	0.160245985	0.121212244	0.718857405
Cluster2_Glioma_cells	Cluster2_Oligodendrocytes	FN1--ITGB8	JAG1	0.521712843	0.504262464	2.392427013	0.426504779	0.007529623	0.07599721	0.05299347	0.160245985	0.121212244	0.718857405
Cluster2_Glioma_cells	Cluster2_Oligodendrocytes	FN1--ITGB8	JUN	0.538616948	2.19917334	-0.29998769	0.927925601	0.013427807	0.07599721	0.05299347	0.160245985	0.121212244	0.718857405
Cluster2_Glioma_cells	Cluster2_Oligodendrocytes	FN1--ITGB8	KLF6	0.194878991	0.690260914	-1.37315868	0.521312322	0.007678761	0.07599721	0.05299347	0.160245985	0.121212244	0.718857405
Cluster2_Glioma_cells	Cluster2_Oligodendrocytes	FN1--ITGB8	LDHA	0.857278614	1.301472488	0.645313353	0.809868251	0.007254037	0.07599721	0.05299347	0.160245985	0.121212244	0.718857405
Cluster2_Glioma_cells	Cluster2_Oligodendrocytes	FN1--ITGB8	LMNA	0.28653232	0.558512012	1.039124485	0.475071041	0.007573672	0.07599721	0.05299347	0.160245985	0.121212244	0.718857405
Cluster2_Glioma_cells	Cluster2_Oligodendrocytes	FN1--ITGB8	LPP	0.346846546	0.379488504	0.94833652	0.338413847	0.008799366	0.07599721	0.05299347	0.160245985	0.121212244	0.718857405
Cluster2_Glioma_cells	Cluster2_Oligodendrocytes	FN1--ITGB8	MCL1	0.242329574	0.615344872	-1.280334624	0.515887368	0.007736286	0.07599721	0.05299347	0.160245985	0.121212244	0.718857405
Cluster2_Glioma_cells	Cluster2_Oligodendrocytes	FN1--ITGB8	NDRG1	0.206202214	0.236114699	-0.423396893	0.166881943	0.009734298	0.07599721	0.05299347	0.160245985	0.121212244	0.718857405
Cluster2_Glioma_cells	Cluster2_Oligodendrocytes	FN1--ITGB8	NEK6	0.391884053	0.410488246	1.59160301	0.367346939	0.008013508	0.07599721	0.05299347	0.160245985	0.121212244	0.718857405
Cluster2_Glioma_cells	Cluster2_Oligodendrocytes	FN1--ITGB8	NFIA	0.459118012	1.060449496	2.2182335	0.792560062	0.00712785	0.07599721	0.05299347	0.160245985	0.121212244	0.718857405
Cluster2_Glioma_cells	Cluster2_Oligodendrocytes	FN1--ITGB8	NOS2	0.325678695	0.254714544	2.467863543	0.218548179	0.00752865	0.07599721	0.05299347	0.160245985	0.121212244	0.718857405
Cluster2_Glioma_cells	Cluster2_Oligodendrocytes	FN1--ITGB8	NR2F1	0.281204024	0.560320331	2.249897787	0.482562645	0.007132418	0.07599721	0.05299347	0.160245985	0.121212244	0.718857405
Cluster2_Glioma_cells	Cluster2_Oligodendrocytes	FN1--ITGB8	ODC1	0.274535113	0.849651253	2.251036069	0.68276931	0.0082633	0.07599721	0.05299347	0.160245985	0.121212244	0.718857405
Cluster2_Glioma_cells	Cluster2_Oligodendrocytes	FN1--ITGB8	PER1	0.204634977	0.24283131	-0.889522821	0.223456471	0.007322082	0.07599721	0.05299347	0.160245985	0.121212244	0.718857405
Cluster2_Glioma_cells	Cluster2_Oligodendrocytes	FN1--ITGB8	RUNX1	0.190493138	0.146473779	-0.944940083	0.129423921	0.007386245	0.07599721	0.05299347	0.160245985	0.121212244	0.718857405
Cluster2_Glioma_cells	Cluster2_Oligodendrocytes	FN1--ITGB8	SAT1	0.384240141	1.10074916	-1.327215587	0.720743994	0.007963986	0.07599721	0.05299347	0.160245985	0.121212244	0.718857405
Cluster2_Glioma_cells	Cluster2_Oligodendrocytes	FN1--ITGB8	SOCS2	0.544178141	0.49444588	2.445520833	0.396538362	0.008388034	0.07599721	0.05299347	0.160245985	0.121212244	0.718857405
Cluster2_Glioma_cells	Cluster2_Oligodendrocytes	FN1--ITGB8	SOCS3	0.364453967	0.377421855	-0.085325713	0.280805993	0.008102538	0.07599721	0.05299347	0.160245985	0.121212244	0.718857405
Cluster2_Glioma_cells	Cluster2_Oligodendrocytes	FN1--ITGB8	SOD2	0.424823147	0.689744252	-0.398909679	0.419013175	0.007403088	0.07599721	0.05299347	0.160245985	0.121212244	0.718857405
Cluster2_Glioma_cells	Cluster2_Oligodendrocytes	FN1--ITGB8	SOX9	0.498669559	0.881684319	2.374440914	0.68483596	0.007521701	0.07599721	0.05299347	0.160245985	0.121212244	0.718857405
Cluster2_Glioma_cells	Cluster2_Oligodendrocytes	FN1--ITGB8	STAT1	0.244019247	0.31955567	0.416197541	0.280031	0.007981464	0.07599721	0.05299347	0.160245985	0.121212244	0.718857405
Cluster2_Glioma_cells	Cluster2_Oligodendrocytes	FN1--ITGB8	TFRC	0.219431215	0.209506587	-0.504707335	0.184190132	0.007149859	0.07599721	0.05299347	0.160245985	0.121212244	0.718857405
Cluster2_Glioma_cells	Cluster2_Oligodendrocytes	FN1--ITGB8	TGIF1	0.236800856	0.318005683	0.321194929	0.295789202	0.008333322	0.07599721	0.05299347	0.160245985	0.121212244	0.718857405
Cluster2_Glioma_cells	Cluster2_Oligodendrocytes	FN1--ITGB8	TIMP1	1.085979652	1.125290623	1.240242118	0.799793335	0.040606568	0.07599721	0.05299347	0.160245985	0.121212244	0.718857405
Cluster2_Glioma_cells	Cluster2_Oligodendrocytes	FN1--ITGB8	TNC	0.471532724	0.421596487	2.43467068	0.353397055	0.009093963	0.07599721	0.05299347	0.160245985	0.121212244	0.718857405
Cluster2_Glioma_cells	Cluster2_Oligodendrocytes	FN1--ITGB8	TOP2A	0.153422425	0.425471454	2.00882157	0.269439421	0.00736724	0.07599721	0.05299347	0.160245985	0.121212244	0.718857405
Cluster2_Glioma_cells	Cluster2_Oligodendrocytes	FN1--ITGB8	TYMS	0.306730511	0.525703952	2.288860149	0.406096616	0.007221226	0.07599721	0.05299347	0.160245985	0.121212244	0.718857405
Cluster2_Glioma_cells	Cluster2_Oligodendrocytes	FN1--ITGB8	VCAN	0.180513796	0.655902867	1.868312151	0.541462154	0.007594837	0.07599721	0.05299347	0.160245985	0.121212244	0.718857405
Cluster2_Glioma_cells	Cluster2_Oligodendrocytes	FN1--ITGB8	VEGFA	0.478376599	0.637819685	1.274790901	0.362955309	0.01558347	0.07599721	0.05299347	0.160245985	0.121212244	0.718857405
Cluster2_Glioma_cells	Cluster2_Oligodendrocytes	FN1--ITGB8	VIM	1.780136989	3.474037716	1.67826238	0.990958409	0.00923402	0.07599721	0.05299347	0.160245985	0.121212244	0.718857405
Cluster2_Glioma_cells	Cluster2_Oligodendrocytes	FN1--ITGB8	WEE1	0.269957045	0.390338414	2.279819234	0.345388788	0.007252342	0.07599721	0.05299347	0.160245985	0.121212244	0.718857405
Cluster2_Glioma_cells	Cluster2_Oligodendrocytes	FN1--ITGB8	ZFP36	0.7355726	0.754327047	-1.011288259	0.462929476	0.007752875	0.07599721	0.05299347	0.160245985	0.121212244	0.718857405
Cluster2_Glioma_cells	Cluster2_Oligodendrocytes	FN1--ITGB8	ZFP36L1	0.625212341	0.707827435	-0.949127944	0.560836993	0.007587784	0.07599721	0.05299347	0.160245985	0.121212244	0.718857405
Cluster2_Glioma_cells	Cluster2_Microglial	ANXA1--EGFR	ADM	0.188072348	0.202531646	-0.285096159	0.137173857	0.008421726	0.078154687	0.093906219	0.164889912	0.126071775	0.717814169
Cluster2_Glioma_cells	Cluster2_Microglial	ANXA1--EGFR	ATF3	0.31428811	0.333247223	-1.209623799	0.276156032	0.010450137	0.078154687	0.093906219	0.164889912	0.126071775	0.717814169
Cluster2_Glioma_cells	Cluster2_Microglial	ANXA1--EGFR	BCL6	0.162162378	0.17721519	-0.42704929	0.148023766	0.01014319	0.078154687	0.093906219	0.164889912	0.126071775	0.717814169
Cluster2_Glioma_cells	Cluster2_Microglial	ANXA1--EGFR	CCN1	0.491596714	0.412554895	2.295346299	0.300180832	0.007654542	0.078154687	0.093906219	0.164889912	0.126071775	0.717814169
Cluster2_Glioma_cells	Cluster2_Microglial	ANXA1--EGFR	CCNB1	0.226723204	0.321105657	2.278354331	0.223456471	0.007463535	0.078154687	0.093906219	0.164889912	0.126071775	0.717814169
Cluster2_Glioma_cells	Cluster2_Microglial	ANXA1--EGFR	CCND2	0.259578529	1.161715319	1.996399404	0.767243606	0.009393157	0.078154687	0.093906219	0.164889912	0.126071775	0.717814169
Cluster2_Glioma_cells	Cluster2_Microglial	ANXA1--EGFR	CD44	0.158864294	0.27124774	-0.259601116	0.171790235	0.007496096	0.078154687	0.093906219	0.164889912	0.126071775	0.717814169
Cluster2_Glioma_cells	Cluster2_Microglial	ANXA1--EGFR	CDK6	0.178742616	0.705760785	1.974936114	0.543012142	0.007765914	0.078154687	0.093906219	0.164889912	0.126071775	0.717814169
Cluster2_Glioma_cells	Cluster2_Microglial	ANXA1--EGFR	CEBPB	0.248846419	0.434771377	-1.387174135	0.332988892	0.007972323	0.078154687	0.093906219	0.164889912	0.126071775	0.717814169
Cluster2_Glioma_cells	Cluster2_Microglial	ANXA1--EGFR	CEBPD	0.692549795	0.969000258	-0.969825583	0.545853785	0.006821782	0.078154687	0.093906219	0.164889912	0.126071775	0.717814169
Cluster2_Glioma_cells	Cluster2_Microglial	ANXA1--EGFR	CXADR	0.253235539	0.311805735	0.947471794	0.285197623	0.006779459	0.078154687	0.093906219	0.164889912	0.126071775	0.717814169
Cluster2_Glioma_cells	Cluster2_Microglial	ANXA1--EGFR	DUSP4	0.253128654	0.252906226	1.135183109	0.228364764	0.006714051	0.078154687	0.093906219	0.164889912	0.126071775	0.717814169
Cluster2_Glioma_cells	Cluster2_Microglial	ANXA1--EGFR	DUSP6	0.338370961	0.609144924	1.837445881	0.493670886	0.00866299	0.078154687	0.093906219	0.164889912	0.126071775	0.717814169
Cluster2_Glioma_cells	Cluster2_Microglial	ANXA1--EGFR	EGFR	1.115332285	2.173081891	2.402445567	0.800568329	0.008319139	0.078154687	0.093906219	0.164889912	0.126071775	0.717814169
Cluster2_Glioma_cells	Cluster2_Microglial	ANXA1--EGFR	EGR1	0.29407376	1.236889693	-0.509819246	0.712735727	0.012795412	0.078154687	0.093906219	0.164889912	0.126071775	0.717814169
Cluster2_Glioma_cells	Cluster2_Microglial	ANXA1--EGFR	EMP1	0.236006033	0.199690003	1.882611606	0.173856885	0.007388856	0.078154687	0.093906219	0.164889912	0.126071775	0.717814169
Cluster2_Glioma_cells	Cluster2_Microglial	ANXA1--EGFR	ENO1	0.246965835	1.68922759	1.079739192	0.923792302	0.006943728	0.078154687	0.093906219	0.164889912	0.126071775	0.717814169
Cluster2_Glioma_cells	Cluster2_Microglial	ANXA1--EGFR	EPAS1	0.168789056	0.158615345	1.080154484	0.135882201	0.00704965	0.078154687	0.093906219	0.164889912	0.126071775	0.717814169
Cluster2_Glioma_cells	Cluster2_Microglial	ANXA1--EGFR	F3	0.545205894	0.632136399	2.409361508	0.440971325	0.006717769	0.078154687	0.093906219	0.164889912	0.126071775	0.717814169
Cluster2_Glioma_cells	Cluster2_Microglial	ANXA1--EGFR	FOS	0.15073918	2.073366055	-1.227004449	0.878584345	0.014740646	0.078154687	0.093906219	0.164889912	0.126071775	0.717814169
Cluster2_Glioma_cells	Cluster2_Microglial	ANXA1--EGFR	GADD45A	0.666760515	0.824334797	2.313307622	0.585636786	0.009261836	0.078154687	0.093906219	0.164889912	0.126071775	0.717814169
Cluster2_Glioma_cells	Cluster2_Microglial	ANXA1--EGFR	GADD45B	0.405778986	0.749935417	-0.990036474	0.490570912	0.009271917	0.078154687	0.093906219	0.164889912	0.126071775	0.717814169
Cluster2_Glioma_cells	Cluster2_Microglial	ANXA1--EGFR	HES1	0.415148494	0.456729527	1.341476798	0.359338672	0.008799979	0.078154687	0.093906219	0.164889912	0.126071775	0.717814169
Cluster2_Glioma_cells	Cluster2_Microglial	ANXA1--EGFR	HIF1A	0.231868715	0.622836476	-0.223709525	0.545595453	0.007138281	0.078154687	0.093906219	0.164889912	0.126071775	0.717814169
Cluster2_Glioma_cells	Cluster2_Microglial	ANXA1--EGFR	HMOX1	0.164130555	0.173598553	-1.080016241	0.127615603	0.011463492	0.078154687	0.093906219	0.164889912	0.126071775	0.717814169
Cluster2_Glioma_cells	Cluster2_Microglial	ANXA1--EGFR	IGFBP3	0.578113562	0.492895893	2.255842894	0.338413847	0.009929191	0.078154687	0.093906219	0.164889912	0.126071775	0.717814169
Cluster2_Glioma_cells	Cluster2_Microglial	ANXA1--EGFR	JAG1	0.521712843	0.504262464	2.392427013	0.426504779	0.007343026	0.078154687	0.093906219	0.164889912	0.126071775	0.717814169
Cluster2_Glioma_cells	Cluster2_Microglial	ANXA1--EGFR	JUN	0.538616948	2.19917334	-0.29998769	0.927925601	0.012969621	0.078154687	0.093906219	0.164889912	0.126071775	0.717814169
Cluster2_Glioma_cells	Cluster2_Microglial	ANXA1--EGFR	JUND	1.114662157	2.101782485	0.977942941	0.955308706	0.006877924	0.078154687	0.093906219	0.164889912	0.126071775	0.717814169
Cluster2_Glioma_cells	Cluster2_Microglial	ANXA1--EGFR	KLF6	0.194878991	0.690260914	-1.37315868	0.521312322	0.007325501	0.078154687	0.093906219	0.164889912	0.126071775	0.717814169
Cluster2_Glioma_cells	Cluster2_Microglial	ANXA1--EGFR	LDHA	0.857278614	1.301472488	0.645313353	0.809868251	0.007530989	0.078154687	0.093906219	0.164889912	0.126071775	0.717814169
Cluster2_Glioma_cells	Cluster2_Microglial	ANXA1--EGFR	LMNA	0.28653232	0.558512012	1.039124485	0.475071041	0.006685492	0.078154687	0.093906219	0.164889912	0.126071775	0.717814169
Cluster2_Glioma_cells	Cluster2_Microglial	ANXA1--EGFR	LPP	0.346846546	0.379488504	0.94833652	0.338413847	0.008218773	0.078154687	0.093906219	0.164889912	0.126071775	0.717814169
Cluster2_Glioma_cells	Cluster2_Microglial	ANXA1--EGFR	MCL1	0.242329574	0.615344872	-1.280334624	0.515887368	0.007781675	0.078154687	0.093906219	0.164889912	0.126071775	0.717814169
Cluster2_Glioma_cells	Cluster2_Microglial	ANXA1--EGFR	NDRG1	0.206202214	0.236114699	-0.423396893	0.166881943	0.008966238	0.078154687	0.093906219	0.164889912	0.126071775	0.717814169
Cluster2_Glioma_cells	Cluster2_Microglial	ANXA1--EGFR	NEK6	0.391884053	0.410488246	1.59160301	0.367346939	0.007095098	0.078154687	0.093906219	0.164889912	0.126071775	0.717814169
Cluster2_Glioma_cells	Cluster2_Microglial	ANXA1--EGFR	NFIL3	0.172380743	0.143115474	-0.384080944	0.128390597	0.006860739	0.078154687	0.093906219	0.164889912	0.126071775	0.717814169
Cluster2_Glioma_cells	Cluster2_Microglial	ANXA1--EGFR	NOS2	0.325678695	0.254714544	2.467863543	0.218548179	0.067761394	0.078154687	0.093906219	0.164889912	0.126071775	0.717814169
Cluster2_Glioma_cells	Cluster2_Microglial	ANXA1--EGFR	NR2F1	0.281204024	0.560320331	2.249897787	0.482562645	0.007006466	0.078154687	0.093906219	0.164889912	0.126071775	0.717814169
Cluster2_Glioma_cells	Cluster2_Microglial	ANXA1--EGFR	ODC1	0.274535113	0.849651253	2.251036069	0.68276931	0.007215746	0.078154687	0.093906219	0.164889912	0.126071775	0.717814169
Cluster2_Glioma_cells	Cluster2_Microglial	ANXA1--EGFR	PER1	0.204634977	0.24283131	-0.889522821	0.223456471	0.007602437	0.078154687	0.093906219	0.164889912	0.126071775	0.717814169
Cluster2_Glioma_cells	Cluster2_Microglial	ANXA1--EGFR	PMEPA1	0.362581761	0.338672178	1.321037463	0.299147507	0.00669362	0.078154687	0.093906219	0.164889912	0.126071775	0.717814169
Cluster2_Glioma_cells	Cluster2_Microglial	ANXA1--EGFR	PPP1R15A	0.322461805	0.443812968	-1.046122693	0.362438646	0.007159341	0.078154687	0.093906219	0.164889912	0.126071775	0.717814169
Cluster2_Glioma_cells	Cluster2_Microglial	ANXA1--EGFR	RCAN1	0.438883765	0.473521054	1.06654844	0.360888659	0.006721155	0.078154687	0.093906219	0.164889912	0.126071775	0.717814169
Cluster2_Glioma_cells	Cluster2_Microglial	ANXA1--EGFR	RUNX1	0.190493138	0.146473779	-0.944940083	0.129423921	0.006866436	0.078154687	0.093906219	0.164889912	0.126071775	0.717814169
Cluster2_Glioma_cells	Cluster2_Microglial	ANXA1--EGFR	S100A10	0.423823786	0.674502712	0.184144843	0.388530096	0.007027093	0.078154687	0.093906219	0.164889912	0.126071775	0.717814169
Cluster2_Glioma_cells	Cluster2_Microglial	ANXA1--EGFR	SAT1	0.384240141	1.10074916	-1.327215587	0.720743994	0.007601578	0.078154687	0.093906219	0.164889912	0.126071775	0.717814169
Cluster2_Glioma_cells	Cluster2_Microglial	ANXA1--EGFR	SOCS2	0.544178141	0.49444588	2.445520833	0.396538362	0.008196051	0.078154687	0.093906219	0.164889912	0.126071775	0.717814169
Cluster2_Glioma_cells	Cluster2_Microglial	ANXA1--EGFR	SOCS3	0.364453967	0.377421855	-0.085325713	0.280805993	0.008264875	0.078154687	0.093906219	0.164889912	0.126071775	0.717814169
Cluster2_Glioma_cells	Cluster2_Microglial	ANXA1--EGFR	SOD2	0.424823147	0.689744252	-0.398909679	0.419013175	0.007408537	0.078154687	0.093906219	0.164889912	0.126071775	0.717814169
Cluster2_Glioma_cells	Cluster2_Microglial	ANXA1--EGFR	SOX9	0.498669559	0.881684319	2.374440914	0.68483596	0.007577175	0.078154687	0.093906219	0.164889912	0.126071775	0.717814169
Cluster2_Glioma_cells	Cluster2_Microglial	ANXA1--EGFR	SPP1	0.79794525	0.793335056	-0.954092746	0.569620253	0.007035946	0.078154687	0.093906219	0.164889912	0.126071775	0.717814169
Cluster2_Glioma_cells	Cluster2_Microglial	ANXA1--EGFR	STAT1	0.244019247	0.31955567	0.416197541	0.280031	0.007433947	0.078154687	0.093906219	0.164889912	0.126071775	0.717814169
Cluster2_Glioma_cells	Cluster2_Microglial	ANXA1--EGFR	TFRC	0.219431215	0.209506587	-0.504707335	0.184190132	0.007036629	0.078154687	0.093906219	0.164889912	0.126071775	0.717814169
Cluster2_Glioma_cells	Cluster2_Microglial	ANXA1--EGFR	TGFB2	0.249488992	0.20356497	2.143727685	0.163265306	0.006752716	0.078154687	0.093906219	0.164889912	0.126071775	0.717814169
Cluster2_Glioma_cells	Cluster2_Microglial	ANXA1--EGFR	TGIF1	0.236800856	0.318005683	0.321194929	0.295789202	0.007883843	0.078154687	0.093906219	0.164889912	0.126071775	0.717814169
Cluster2_Glioma_cells	Cluster2_Microglial	ANXA1--EGFR	TNC	0.471532724	0.421596487	2.43467068	0.353397055	0.00850119	0.078154687	0.093906219	0.164889912	0.126071775	0.717814169
Cluster2_Glioma_cells	Cluster2_Microglial	ANXA1--EGFR	VCAN	0.180513796	0.655902867	1.868312151	0.541462154	0.007007112	0.078154687	0.093906219	0.164889912	0.126071775	0.717814169
Cluster2_Glioma_cells	Cluster2_Microglial	ANXA1--EGFR	VEGFA	0.478376599	0.637819685	1.274790901	0.362955309	0.015073358	0.078154687	0.093906219	0.164889912	0.126071775	0.717814169
Cluster2_Glioma_cells	Cluster2_Microglial	ANXA1--EGFR	VIM	1.780136989	3.474037716	1.67826238	0.990958409	0.008518848	0.078154687	0.093906219	0.164889912	0.126071775	0.717814169
Cluster2_Glioma_cells	Cluster2_Microglial	ANXA1--EGFR	WEE1	0.269957045	0.390338414	2.279819234	0.345388788	0.006670831	0.078154687	0.093906219	0.164889912	0.126071775	0.717814169
Cluster2_Glioma_cells	Cluster2_Microglial	ANXA1--EGFR	ZFP36	0.7355726	0.754327047	-1.011288259	0.462929476	0.00738389	0.078154687	0.093906219	0.164889912	0.126071775	0.717814169
Cluster2_Glioma_cells	Cluster2_Microglial	ANXA1--EGFR	ZFP36L1	0.625212341	0.707827435	-0.949127944	0.560836993	0.007215759	0.078154687	0.093906219	0.164889912	0.126071775	0.717814169
Cluster2_Glioma_cells	Cluster2_Oligodendrocytes	TIMP1--MMP2	ABCA1	0.240788435	0.328080599	-0.347141003	0.270731077	0.009506146	0.067418264	-0.109691136	0.141779972	0.101888908	0.717392203
Cluster2_Glioma_cells	Cluster2_Oligodendrocytes	TIMP1--MMP2	ADM	0.188072348	0.202531646	-0.285096159	0.137173857	0.009268935	0.067418264	-0.109691136	0.141779972	0.101888908	0.717392203
Cluster2_Glioma_cells	Cluster2_Oligodendrocytes	TIMP1--MMP2	ATF3	0.31428811	0.333247223	-1.209623799	0.276156032	0.012720276	0.067418264	-0.109691136	0.141779972	0.101888908	0.717392203
Cluster2_Glioma_cells	Cluster2_Oligodendrocytes	TIMP1--MMP2	BCL6	0.162162378	0.17721519	-0.42704929	0.148023766	0.012753603	0.067418264	-0.109691136	0.141779972	0.101888908	0.717392203
Cluster2_Glioma_cells	Cluster2_Oligodendrocytes	TIMP1--MMP2	CCN1	0.491596714	0.412554895	2.295346299	0.300180832	0.009108356	0.067418264	-0.109691136	0.141779972	0.101888908	0.717392203
Cluster2_Glioma_cells	Cluster2_Oligodendrocytes	TIMP1--MMP2	CCNB1	0.226723204	0.321105657	2.278354331	0.223456471	0.009669699	0.067418264	-0.109691136	0.141779972	0.101888908	0.717392203
Cluster2_Glioma_cells	Cluster2_Oligodendrocytes	TIMP1--MMP2	CCND2	0.259578529	1.161715319	1.996399404	0.767243606	0.011205957	0.067418264	-0.109691136	0.141779972	0.101888908	0.717392203
Cluster2_Glioma_cells	Cluster2_Oligodendrocytes	TIMP1--MMP2	CD44	0.158864294	0.27124774	-0.259601116	0.171790235	0.06719936	0.067418264	-0.109691136	0.141779972	0.101888908	0.717392203
Cluster2_Glioma_cells	Cluster2_Oligodendrocytes	TIMP1--MMP2	CDK6	0.178742616	0.705760785	1.974936114	0.543012142	0.009249505	0.067418264	-0.109691136	0.141779972	0.101888908	0.717392203
Cluster2_Glioma_cells	Cluster2_Oligodendrocytes	TIMP1--MMP2	CDKN2A	0.151009422	0.135365539	0.143300869	0.112115732	0.009485665	0.067418264	-0.109691136	0.141779972	0.101888908	0.717392203
Cluster2_Glioma_cells	Cluster2_Oligodendrocytes	TIMP1--MMP2	CEBPB	0.248846419	0.434771377	-1.387174135	0.332988892	0.010679647	0.067418264	-0.109691136	0.141779972	0.101888908	0.717392203
Cluster2_Glioma_cells	Cluster2_Oligodendrocytes	TIMP1--MMP2	CEBPD	0.692549795	0.969000258	-0.969825583	0.545853785	0.009533568	0.067418264	-0.109691136	0.141779972	0.101888908	0.717392203
Cluster2_Glioma_cells	Cluster2_Oligodendrocytes	TIMP1--MMP2	CREM	0.260127285	0.356238698	-0.859002421	0.322913976	0.008951168	0.067418264	-0.109691136	0.141779972	0.101888908	0.717392203
Cluster2_Glioma_cells	Cluster2_Oligodendrocytes	TIMP1--MMP2	CTNNB1	0.335510395	0.556445363	0.418555848	0.47920434	0.009513246	0.067418264	-0.109691136	0.141779972	0.101888908	0.717392203
Cluster2_Glioma_cells	Cluster2_Oligodendrocytes	TIMP1--MMP2	DUSP6	0.338370961	0.609144924	1.837445881	0.493670886	0.011958848	0.067418264	-0.109691136	0.141779972	0.101888908	0.717392203
Cluster2_Glioma_cells	Cluster2_Oligodendrocytes	TIMP1--MMP2	EFEMP1	0.231917662	0.27796435	2.423861929	0.185223456	0.009304721	0.067418264	-0.109691136	0.141779972	0.101888908	0.717392203
Cluster2_Glioma_cells	Cluster2_Oligodendrocytes	TIMP1--MMP2	EGFR	1.115332285	2.173081891	2.402445567	0.800568329	0.011289616	0.067418264	-0.109691136	0.141779972	0.101888908	0.717392203
Cluster2_Glioma_cells	Cluster2_Oligodendrocytes	TIMP1--MMP2	EGR1	0.29407376	1.236889693	-0.509819246	0.712735727	0.015782428	0.067418264	-0.109691136	0.141779972	0.101888908	0.717392203
Cluster2_Glioma_cells	Cluster2_Oligodendrocytes	TIMP1--MMP2	EMP1	0.236006033	0.199690003	1.882611606	0.173856885	0.008971937	0.067418264	-0.109691136	0.141779972	0.101888908	0.717392203
Cluster2_Glioma_cells	Cluster2_Oligodendrocytes	TIMP1--MMP2	EPAS1	0.168789056	0.158615345	1.080154484	0.135882201	0.00913934	0.067418264	-0.109691136	0.141779972	0.101888908	0.717392203
Cluster2_Glioma_cells	Cluster2_Oligodendrocytes	TIMP1--MMP2	ETV4	0.190120174	0.147507104	2.455971366	0.141048825	0.009106194	0.067418264	-0.109691136	0.141779972	0.101888908	0.717392203
Cluster2_Glioma_cells	Cluster2_Oligodendrocytes	TIMP1--MMP2	FOS	0.15073918	2.073366055	-1.227004449	0.878584345	0.021297681	0.067418264	-0.109691136	0.141779972	0.101888908	0.717392203
Cluster2_Glioma_cells	Cluster2_Oligodendrocytes	TIMP1--MMP2	GADD45A	0.666760515	0.824334797	2.313307622	0.585636786	0.01249542	0.067418264	-0.109691136	0.141779972	0.101888908	0.717392203
Cluster2_Glioma_cells	Cluster2_Oligodendrocytes	TIMP1--MMP2	GADD45B	0.405778986	0.749935417	-0.990036474	0.490570912	0.009248185	0.067418264	-0.109691136	0.141779972	0.101888908	0.717392203
Cluster2_Glioma_cells	Cluster2_Oligodendrocytes	TIMP1--MMP2	GJA1	0.203127626	0.193231723	1.518592398	0.147248773	0.008606556	0.067418264	-0.109691136	0.141779972	0.101888908	0.717392203
Cluster2_Glioma_cells	Cluster2_Oligodendrocytes	TIMP1--MMP2	HES1	0.415148494	0.456729527	1.341476798	0.359338672	0.011120714	0.067418264	-0.109691136	0.141779972	0.101888908	0.717392203
Cluster2_Glioma_cells	Cluster2_Oligodendrocytes	TIMP1--MMP2	HIF1A	0.231868715	0.622836476	-0.223709525	0.545595453	0.009115991	0.067418264	-0.109691136	0.141779972	0.101888908	0.717392203
Cluster2_Glioma_cells	Cluster2_Oligodendrocytes	TIMP1--MMP2	HMOX1	0.164130555	0.173598553	-1.080016241	0.127615603	0.017083692	0.067418264	-0.109691136	0.141779972	0.101888908	0.717392203
Cluster2_Glioma_cells	Cluster2_Oligodendrocytes	TIMP1--MMP2	IFI44	0.153479631	0.19478171	-0.426634143	0.174373547	0.008838892	0.067418264	-0.109691136	0.141779972	0.101888908	0.717392203
Cluster2_Glioma_cells	Cluster2_Oligodendrocytes	TIMP1--MMP2	IFI44L	0.293327467	0.236889693	-0.275087602	0.177731852	0.008618818	0.067418264	-0.109691136	0.141779972	0.101888908	0.717392203
Cluster2_Glioma_cells	Cluster2_Oligodendrocytes	TIMP1--MMP2	IGFBP3	0.578113562	0.492895893	2.255842894	0.338413847	0.011162163	0.067418264	-0.109691136	0.141779972	0.101888908	0.717392203
Cluster2_Glioma_cells	Cluster2_Oligodendrocytes	TIMP1--MMP2	JAG1	0.521712843	0.504262464	2.392427013	0.426504779	0.009679233	0.067418264	-0.109691136	0.141779972	0.101888908	0.717392203
Cluster2_Glioma_cells	Cluster2_Oligodendrocytes	TIMP1--MMP2	JUN	0.538616948	2.19917334	-0.29998769	0.927925601	0.019715323	0.067418264	-0.109691136	0.141779972	0.101888908	0.717392203
Cluster2_Glioma_cells	Cluster2_Oligodendrocytes	TIMP1--MMP2	KLF4	0.193153531	0.169465254	-1.270709673	0.150865409	0.009105131	0.067418264	-0.109691136	0.141779972	0.101888908	0.717392203
Cluster2_Glioma_cells	Cluster2_Oligodendrocytes	TIMP1--MMP2	KLF6	0.194878991	0.690260914	-1.37315868	0.521312322	0.009712789	0.067418264	-0.109691136	0.141779972	0.101888908	0.717392203
Cluster2_Glioma_cells	Cluster2_Oligodendrocytes	TIMP1--MMP2	LMNA	0.28653232	0.558512012	1.039124485	0.475071041	0.009056924	0.067418264	-0.109691136	0.141779972	0.101888908	0.717392203
Cluster2_Glioma_cells	Cluster2_Oligodendrocytes	TIMP1--MMP2	LPL	0.430971716	0.373805218	1.60348754	0.3040558	0.012954393	0.067418264	-0.109691136	0.141779972	0.101888908	0.717392203
Cluster2_Glioma_cells	Cluster2_Oligodendrocytes	TIMP1--MMP2	LPP	0.346846546	0.379488504	0.94833652	0.338413847	0.00975879	0.067418264	-0.109691136	0.141779972	0.101888908	0.717392203
Cluster2_Glioma_cells	Cluster2_Oligodendrocytes	TIMP1--MMP2	MAF	0.21912513	0.203823301	-1.131574557	0.181348489	0.008818453	0.067418264	-0.109691136	0.141779972	0.101888908	0.717392203
Cluster2_Glioma_cells	Cluster2_Oligodendrocytes	TIMP1--MMP2	MCL1	0.242329574	0.615344872	-1.280334624	0.515887368	0.011552134	0.067418264	-0.109691136	0.141779972	0.101888908	0.717392203
Cluster2_Glioma_cells	Cluster2_Oligodendrocytes	TIMP1--MMP2	NDRG1	0.206202214	0.236114699	-0.423396893	0.166881943	0.010926651	0.067418264	-0.109691136	0.141779972	0.101888908	0.717392203
Cluster2_Glioma_cells	Cluster2_Oligodendrocytes	TIMP1--MMP2	NEDD9	0.209286299	0.218548179	-0.532558096	0.194523379	0.009520251	0.067418264	-0.109691136	0.141779972	0.101888908	0.717392203
Cluster2_Glioma_cells	Cluster2_Oligodendrocytes	TIMP1--MMP2	NEK6	0.391884053	0.410488246	1.59160301	0.367346939	0.008897234	0.067418264	-0.109691136	0.141779972	0.101888908	0.717392203
Cluster2_Glioma_cells	Cluster2_Oligodendrocytes	TIMP1--MMP2	NOS2	0.325678695	0.254714544	2.467863543	0.218548179	0.009617514	0.067418264	-0.109691136	0.141779972	0.101888908	0.717392203
Cluster2_Glioma_cells	Cluster2_Oligodendrocytes	TIMP1--MMP2	NR2F1	0.281204024	0.560320331	2.249897787	0.482562645	0.009688229	0.067418264	-0.109691136	0.141779972	0.101888908	0.717392203
Cluster2_Glioma_cells	Cluster2_Oligodendrocytes	TIMP1--MMP2	ODC1	0.274535113	0.849651253	2.251036069	0.68276931	0.009584311	0.067418264	-0.109691136	0.141779972	0.101888908	0.717392203
Cluster2_Glioma_cells	Cluster2_Oligodendrocytes	TIMP1--MMP2	PER1	0.204634977	0.24283131	-0.889522821	0.223456471	0.009370286	0.067418264	-0.109691136	0.141779972	0.101888908	0.717392203
Cluster2_Glioma_cells	Cluster2_Oligodendrocytes	TIMP1--MMP2	PLAT	0.292852364	0.231723069	2.266156162	0.196590028	0.009321501	0.067418264	-0.109691136	0.141779972	0.101888908	0.717392203
Cluster2_Glioma_cells	Cluster2_Oligodendrocytes	TIMP1--MMP2	PPP1R15A	0.322461805	0.443812968	-1.046122693	0.362438646	0.008785161	0.067418264	-0.109691136	0.141779972	0.101888908	0.717392203
Cluster2_Glioma_cells	Cluster2_Oligodendrocytes	TIMP1--MMP2	RCAN1	0.438883765	0.473521054	1.06654844	0.360888659	0.009042996	0.067418264	-0.109691136	0.141779972	0.101888908	0.717392203
Cluster2_Glioma_cells	Cluster2_Oligodendrocytes	TIMP1--MMP2	SAT1	0.384240141	1.10074916	-1.327215587	0.720743994	0.01161501	0.067418264	-0.109691136	0.141779972	0.101888908	0.717392203
Cluster2_Glioma_cells	Cluster2_Oligodendrocytes	TIMP1--MMP2	SOCS2	0.544178141	0.49444588	2.445520833	0.396538362	0.009563747	0.067418264	-0.109691136	0.141779972	0.101888908	0.717392203
Cluster2_Glioma_cells	Cluster2_Oligodendrocytes	TIMP1--MMP2	SOCS3	0.364453967	0.377421855	-0.085325713	0.280805993	0.010672302	0.067418264	-0.109691136	0.141779972	0.101888908	0.717392203
Cluster2_Glioma_cells	Cluster2_Oligodendrocytes	TIMP1--MMP2	SOD2	0.424823147	0.689744252	-0.398909679	0.419013175	0.010852667	0.067418264	-0.109691136	0.141779972	0.101888908	0.717392203
Cluster2_Glioma_cells	Cluster2_Oligodendrocytes	TIMP1--MMP2	SOX9	0.498669559	0.881684319	2.374440914	0.68483596	0.01016335	0.067418264	-0.109691136	0.141779972	0.101888908	0.717392203
Cluster2_Glioma_cells	Cluster2_Oligodendrocytes	TIMP1--MMP2	SPP1	0.79794525	0.793335056	-0.954092746	0.569620253	0.010472131	0.067418264	-0.109691136	0.141779972	0.101888908	0.717392203
Cluster2_Glioma_cells	Cluster2_Oligodendrocytes	TIMP1--MMP2	STAT1	0.244019247	0.31955567	0.416197541	0.280031	0.009401761	0.067418264	-0.109691136	0.141779972	0.101888908	0.717392203
Cluster2_Glioma_cells	Cluster2_Oligodendrocytes	TIMP1--MMP2	TGIF1	0.236800856	0.318005683	0.321194929	0.295789202	0.010657801	0.067418264	-0.109691136	0.141779972	0.101888908	0.717392203
Cluster2_Glioma_cells	Cluster2_Oligodendrocytes	TIMP1--MMP2	TIMP1	1.085979652	1.125290623	1.240242118	0.799793335	0.009150764	0.067418264	-0.109691136	0.141779972	0.101888908	0.717392203
Cluster2_Glioma_cells	Cluster2_Oligodendrocytes	TIMP1--MMP2	TIMP3	0.24992432	0.283389305	1.085881115	0.244381297	0.008981988	0.067418264	-0.109691136	0.141779972	0.101888908	0.717392203
Cluster2_Glioma_cells	Cluster2_Oligodendrocytes	TIMP1--MMP2	TNC	0.471532724	0.421596487	2.43467068	0.353397055	0.0089112	0.067418264	-0.109691136	0.141779972	0.101888908	0.717392203
Cluster2_Glioma_cells	Cluster2_Oligodendrocytes	TIMP1--MMP2	VCAN	0.180513796	0.655902867	1.868312151	0.541462154	0.009272213	0.067418264	-0.109691136	0.141779972	0.101888908	0.717392203
Cluster2_Glioma_cells	Cluster2_Oligodendrocytes	TIMP1--MMP2	VEGFA	0.478376599	0.637819685	1.274790901	0.362955309	0.023015868	0.067418264	-0.109691136	0.141779972	0.101888908	0.717392203
Cluster2_Glioma_cells	Cluster2_Oligodendrocytes	TIMP1--MMP2	VGLL4	0.271963223	0.620253165	2.33482947	0.535262206	0.00861168	0.067418264	-0.109691136	0.141779972	0.101888908	0.717392203
Cluster2_Glioma_cells	Cluster2_Oligodendrocytes	TIMP1--MMP2	VIM	1.780136989	3.474037716	1.67826238	0.990958409	0.010997794	0.067418264	-0.109691136	0.141779972	0.101888908	0.717392203
Cluster2_Glioma_cells	Cluster2_Microglial	SPP1--CD44	ADM	0.188072348	0.202531646	-0.285096159	0.137173857	0.010576294	0.070068555	-0.059433038	0.147484671	0.10785846	0.717260809
Cluster2_Glioma_cells	Cluster2_Microglial	SPP1--CD44	AGT	0.625214239	0.722810643	2.415335937	0.495220873	0.009098357	0.070068555	-0.059433038	0.147484671	0.10785846	0.717260809
Cluster2_Glioma_cells	Cluster2_Microglial	SPP1--CD44	ATF3	0.31428811	0.333247223	-1.209623799	0.276156032	0.015217546	0.070068555	-0.059433038	0.147484671	0.10785846	0.717260809
Cluster2_Glioma_cells	Cluster2_Microglial	SPP1--CD44	BCL6	0.162162378	0.17721519	-0.42704929	0.148023766	0.012686941	0.070068555	-0.059433038	0.147484671	0.10785846	0.717260809
Cluster2_Glioma_cells	Cluster2_Microglial	SPP1--CD44	CCN1	0.491596714	0.412554895	2.295346299	0.300180832	0.009984359	0.070068555	-0.059433038	0.147484671	0.10785846	0.717260809
Cluster2_Glioma_cells	Cluster2_Microglial	SPP1--CD44	CCNB1	0.226723204	0.321105657	2.278354331	0.223456471	0.010111115	0.070068555	-0.059433038	0.147484671	0.10785846	0.717260809
Cluster2_Glioma_cells	Cluster2_Microglial	SPP1--CD44	CCND2	0.259578529	1.161715319	1.996399404	0.767243606	0.013441481	0.070068555	-0.059433038	0.147484671	0.10785846	0.717260809
Cluster2_Glioma_cells	Cluster2_Microglial	SPP1--CD44	CD44	0.158864294	0.27124774	-0.259601116	0.171790235	0.06716296	0.070068555	-0.059433038	0.147484671	0.10785846	0.717260809
Cluster2_Glioma_cells	Cluster2_Microglial	SPP1--CD44	CDK6	0.178742616	0.705760785	1.974936114	0.543012142	0.009103227	0.070068555	-0.059433038	0.147484671	0.10785846	0.717260809
Cluster2_Glioma_cells	Cluster2_Microglial	SPP1--CD44	CEBPB	0.248846419	0.434771377	-1.387174135	0.332988892	0.012257248	0.070068555	-0.059433038	0.147484671	0.10785846	0.717260809
Cluster2_Glioma_cells	Cluster2_Microglial	SPP1--CD44	CLU	0.518839245	2.524670628	2.2712531	0.935933867	0.009714711	0.070068555	-0.059433038	0.147484671	0.10785846	0.717260809
Cluster2_Glioma_cells	Cluster2_Microglial	SPP1--CD44	CREM	0.260127285	0.356238698	-0.859002421	0.322913976	0.009673715	0.070068555	-0.059433038	0.147484671	0.10785846	0.717260809
Cluster2_Glioma_cells	Cluster2_Microglial	SPP1--CD44	CTNNB1	0.335510395	0.556445363	0.418555848	0.47920434	0.010393104	0.070068555	-0.059433038	0.147484671	0.10785846	0.717260809
Cluster2_Glioma_cells	Cluster2_Microglial	SPP1--CD44	DUSP6	0.338370961	0.609144924	1.837445881	0.493670886	0.01198793	0.070068555	-0.059433038	0.147484671	0.10785846	0.717260809
Cluster2_Glioma_cells	Cluster2_Microglial	SPP1--CD44	EGFR	1.115332285	2.173081891	2.402445567	0.800568329	0.012431261	0.070068555	-0.059433038	0.147484671	0.10785846	0.717260809
Cluster2_Glioma_cells	Cluster2_Microglial	SPP1--CD44	EGR1	0.29407376	1.236889693	-0.509819246	0.712735727	0.017470466	0.070068555	-0.059433038	0.147484671	0.10785846	0.717260809
Cluster2_Glioma_cells	Cluster2_Microglial	SPP1--CD44	EMP1	0.236006033	0.199690003	1.882611606	0.173856885	0.009317625	0.070068555	-0.059433038	0.147484671	0.10785846	0.717260809
Cluster2_Glioma_cells	Cluster2_Microglial	SPP1--CD44	EPAS1	0.168789056	0.158615345	1.080154484	0.135882201	0.009099596	0.070068555	-0.059433038	0.147484671	0.10785846	0.717260809
Cluster2_Glioma_cells	Cluster2_Microglial	SPP1--CD44	F3	0.545205894	0.632136399	2.409361508	0.440971325	0.010966476	0.070068555	-0.059433038	0.147484671	0.10785846	0.717260809
Cluster2_Glioma_cells	Cluster2_Microglial	SPP1--CD44	FOS	0.15073918	2.073366055	-1.227004449	0.878584345	0.019666744	0.070068555	-0.059433038	0.147484671	0.10785846	0.717260809
Cluster2_Glioma_cells	Cluster2_Microglial	SPP1--CD44	GADD45A	0.666760515	0.824334797	2.313307622	0.585636786	0.013509224	0.070068555	-0.059433038	0.147484671	0.10785846	0.717260809
Cluster2_Glioma_cells	Cluster2_Microglial	SPP1--CD44	GADD45B	0.405778986	0.749935417	-0.990036474	0.490570912	0.013771005	0.070068555	-0.059433038	0.147484671	0.10785846	0.717260809
Cluster2_Glioma_cells	Cluster2_Microglial	SPP1--CD44	GJA1	0.203127626	0.193231723	1.518592398	0.147248773	0.009324185	0.070068555	-0.059433038	0.147484671	0.10785846	0.717260809
Cluster2_Glioma_cells	Cluster2_Microglial	SPP1--CD44	HES1	0.415148494	0.456729527	1.341476798	0.359338672	0.011540138	0.070068555	-0.059433038	0.147484671	0.10785846	0.717260809
Cluster2_Glioma_cells	Cluster2_Microglial	SPP1--CD44	HIF1A	0.231868715	0.622836476	-0.223709525	0.545595453	0.010595699	0.070068555	-0.059433038	0.147484671	0.10785846	0.717260809
Cluster2_Glioma_cells	Cluster2_Microglial	SPP1--CD44	HMGB2	0.16708878	0.847326272	1.669988271	0.535520537	0.009469433	0.070068555	-0.059433038	0.147484671	0.10785846	0.717260809
Cluster2_Glioma_cells	Cluster2_Microglial	SPP1--CD44	HMOX1	0.164130555	0.173598553	-1.080016241	0.127615603	0.014873486	0.070068555	-0.059433038	0.147484671	0.10785846	0.717260809
Cluster2_Glioma_cells	Cluster2_Microglial	SPP1--CD44	HSPA5	0.26497727	1.250581245	0.043068931	0.811418238	0.010159418	0.070068555	-0.059433038	0.147484671	0.10785846	0.717260809
Cluster2_Glioma_cells	Cluster2_Microglial	SPP1--CD44	IGFBP3	0.578113562	0.492895893	2.255842894	0.338413847	0.012952567	0.070068555	-0.059433038	0.147484671	0.10785846	0.717260809
Cluster2_Glioma_cells	Cluster2_Microglial	SPP1--CD44	JUN	0.538616948	2.19917334	-0.29998769	0.927925601	0.071452306	0.070068555	-0.059433038	0.147484671	0.10785846	0.717260809
Cluster2_Glioma_cells	Cluster2_Microglial	SPP1--CD44	JUND	1.114662157	2.101782485	0.977942941	0.955308706	0.066363432	0.070068555	-0.059433038	0.147484671	0.10785846	0.717260809
Cluster2_Glioma_cells	Cluster2_Microglial	SPP1--CD44	KLF6	0.194878991	0.690260914	-1.37315868	0.521312322	0.009364852	0.070068555	-0.059433038	0.147484671	0.10785846	0.717260809
Cluster2_Glioma_cells	Cluster2_Microglial	SPP1--CD44	LMNA	0.28653232	0.558512012	1.039124485	0.475071041	0.009265553	0.070068555	-0.059433038	0.147484671	0.10785846	0.717260809
Cluster2_Glioma_cells	Cluster2_Microglial	SPP1--CD44	LPP	0.346846546	0.379488504	0.94833652	0.338413847	0.010567603	0.070068555	-0.059433038	0.147484671	0.10785846	0.717260809
Cluster2_Glioma_cells	Cluster2_Microglial	SPP1--CD44	MCL1	0.242329574	0.615344872	-1.280334624	0.515887368	0.010014588	0.070068555	-0.059433038	0.147484671	0.10785846	0.717260809
Cluster2_Glioma_cells	Cluster2_Microglial	SPP1--CD44	NDRG1	0.206202214	0.236114699	-0.423396893	0.166881943	0.012481292	0.070068555	-0.059433038	0.147484671	0.10785846	0.717260809
Cluster2_Glioma_cells	Cluster2_Microglial	SPP1--CD44	NEK6	0.391884053	0.410488246	1.59160301	0.367346939	0.010195498	0.070068555	-0.059433038	0.147484671	0.10785846	0.717260809
Cluster2_Glioma_cells	Cluster2_Microglial	SPP1--CD44	NFIL3	0.172380743	0.143115474	-0.384080944	0.128390597	0.00930972	0.070068555	-0.059433038	0.147484671	0.10785846	0.717260809
Cluster2_Glioma_cells	Cluster2_Microglial	SPP1--CD44	NOS2	0.325678695	0.254714544	2.467863543	0.218548179	0.011973193	0.070068555	-0.059433038	0.147484671	0.10785846	0.717260809
Cluster2_Glioma_cells	Cluster2_Microglial	SPP1--CD44	ODC1	0.274535113	0.849651253	2.251036069	0.68276931	0.009320598	0.070068555	-0.059433038	0.147484671	0.10785846	0.717260809
Cluster2_Glioma_cells	Cluster2_Microglial	SPP1--CD44	PER1	0.204634977	0.24283131	-0.889522821	0.223456471	0.01054795	0.070068555	-0.059433038	0.147484671	0.10785846	0.717260809
Cluster2_Glioma_cells	Cluster2_Microglial	SPP1--CD44	PPP1R15A	0.322461805	0.443812968	-1.046122693	0.362438646	0.011112729	0.070068555	-0.059433038	0.147484671	0.10785846	0.717260809
Cluster2_Glioma_cells	Cluster2_Microglial	SPP1--CD44	RUNX1	0.190493138	0.146473779	-0.944940083	0.129423921	0.00973261	0.070068555	-0.059433038	0.147484671	0.10785846	0.717260809
Cluster2_Glioma_cells	Cluster2_Microglial	SPP1--CD44	S100A10	0.423823786	0.674502712	0.184144843	0.388530096	0.010127633	0.070068555	-0.059433038	0.147484671	0.10785846	0.717260809
Cluster2_Glioma_cells	Cluster2_Microglial	SPP1--CD44	SAT1	0.384240141	1.10074916	-1.327215587	0.720743994	0.009718087	0.070068555	-0.059433038	0.147484671	0.10785846	0.717260809
Cluster2_Glioma_cells	Cluster2_Microglial	SPP1--CD44	SOCS2	0.544178141	0.49444588	2.445520833	0.396538362	0.010240614	0.070068555	-0.059433038	0.147484671	0.10785846	0.717260809
Cluster2_Glioma_cells	Cluster2_Microglial	SPP1--CD44	SOCS3	0.364453967	0.377421855	-0.085325713	0.280805993	0.012210296	0.070068555	-0.059433038	0.147484671	0.10785846	0.717260809
Cluster2_Glioma_cells	Cluster2_Microglial	SPP1--CD44	SOD2	0.424823147	0.689744252	-0.398909679	0.419013175	0.009548607	0.070068555	-0.059433038	0.147484671	0.10785846	0.717260809
Cluster2_Glioma_cells	Cluster2_Microglial	SPP1--CD44	SOX9	0.498669559	0.881684319	2.374440914	0.68483596	0.009607761	0.070068555	-0.059433038	0.147484671	0.10785846	0.717260809
Cluster2_Glioma_cells	Cluster2_Microglial	SPP1--CD44	SPP1	0.79794525	0.793335056	-0.954092746	0.569620253	0.009226001	0.070068555	-0.059433038	0.147484671	0.10785846	0.717260809
Cluster2_Glioma_cells	Cluster2_Microglial	SPP1--CD44	STAT1	0.244019247	0.31955567	0.416197541	0.280031	0.030491476	0.070068555	-0.059433038	0.147484671	0.10785846	0.717260809
Cluster2_Glioma_cells	Cluster2_Microglial	SPP1--CD44	TFRC	0.219431215	0.209506587	-0.504707335	0.184190132	0.009286355	0.070068555	-0.059433038	0.147484671	0.10785846	0.717260809
Cluster2_Glioma_cells	Cluster2_Microglial	SPP1--CD44	TGIF1	0.236800856	0.318005683	0.321194929	0.295789202	0.011852389	0.070068555	-0.059433038	0.147484671	0.10785846	0.717260809
Cluster2_Glioma_cells	Cluster2_Microglial	SPP1--CD44	TIMP1	1.085979652	1.125290623	1.240242118	0.799793335	0.010482443	0.070068555	-0.059433038	0.147484671	0.10785846	0.717260809
Cluster2_Glioma_cells	Cluster2_Microglial	SPP1--CD44	TNC	0.471532724	0.421596487	2.43467068	0.353397055	0.012531939	0.070068555	-0.059433038	0.147484671	0.10785846	0.717260809
[truncated: 273,778 more rows]
